# Supplementary material for: Quantitative global proteome and lysine succinylome analyses provide insights into metabolic regulation and lymph node metastasis in gastric cancer
Source: Sci Rep. 2017 Feb 6;7:42053. doi: 10.1038/srep42053 (PMC5292683; doi:10.1038/srep42053)
Supplement: Supplementary Table 1 [file srep42053-s2.xls]

## Sheet: pathological data
Sample Name	Age(years)	Gender	Tumor location	Size(cm)	Histologic grade	Depth of invasion	pT category	Venous invasion	Lymphovascular invasion	pN category	pM category	pTNM Staging
S2	68	male	gastric body	8.5*9*1.3	well	se	T4a	Negative	Negative	N0	M0	IIB
S3	68	female	gastric antrum	5.5*4*0.6	moderately	mp	T2	Negative	Negative	N1	M0	IIA
S4	79	female	gastric angle	2*2*0.6	poorly	se	T4a	Negative	Negative	N1	M0	IIIA
S5	62	male	gastric body	6*5*1.5	poorly	mp	T2	Negative	Negative	N2	M0	IIB
