# Supplementary material for: Quantitative global proteome and lysine succinylome analyses provide insights into metabolic regulation and lymph node metastasis in gastric cancer
Source: Sci Rep. 2017 Feb 6;7:42053. doi: 10.1038/srep42053 (PMC5292683; doi:10.1038/srep42053)
Supplement: Supplementary Table 2 [file srep42053-s3.xls]

## Sheet: Protein quantification summary
Protein Accession	Protein description	MW [Da]	pI	AASC [%]	MP	Score	S2:T/N Ratio	S2 P value	S3:T/N Ratio	S3 P value	S4:T/N Ratio	S4 P value	S5:T/N Ratio	S5 P value	S2：Log2 Ratio	S3：Log2 Ratio	S4：Log2 Ratio	S5：Log2 Ratio	Log2 T/N Ratio
P51884	Lumican	38429	6.16	22.5	7	230	0.436	2.40359e-08	0.571	5.48169e-05	0.459	3.24887e-12	0.367	3.82843e-11	-1.1976	-0.808437	-1.12343	-1.44615	-1.15531
Q05707	Collagen alpha-1(XIV) chain	193515	5.16	2.4	3	50	0.429	0.00543818	0.503	2.56372e-09	0.364	0	0.319	0	-1.22095	-0.99137	-1.45799	-1.64837	-1.27975
Q9UMS6	Synaptopodin-2	117514	8.75	2.9	3	88	0.431	0.00955488	0.549	0.0451825	0.6	0.0993591	0.466	0.137352	-1.21424	-0.865122	-0.736966	-1.1016	-0.932425
O15061	Synemin	172768	5.09	12.4	18	405	0.328	0	0.586	0.000687231	0.437	8.01786e-06	0.51	0.0546877	-1.60823	-0.771027	-1.19429	-0.971431	-1.15185
Q9BQS8	FYVE and coiled-coil domain-containing protein 1	166983	4.86	2.6	3	111	0.741	0.00467255	0.551	0.299565	0.526	0.0363778	0.558	0.44654	-0.432455	-0.859876	-0.926865	-0.841663	-0.736469
Q6W4X9	Mucin-6	257051	7.22	4.3	9	299	0.469	4.55228e-05	0.473	1.92708e-08	0.602	0.000296036	0.427	2.94907e-06	-1.09234	-1.08009	-0.732165	-1.22769	-1.15343
Q9Y4G6	Talin-2	271613	5.4	5.2	13	263	0.573	0.000109637	0.714	0.0122049	0.688	0.0400667	0.74	0.588968	-0.803393	-0.486004	-0.53952	-0.434403	-0.53452
Q14315	Filamin-C	291022	5.65	13.8	30	1260	0.341	3.24882e-12	0.497	7.75504e-07	0.583	1.19896e-06	0.559	0.0229537	-1.55216	-1.00868	-0.778432	-0.83908	-1.02435
Q15746	Myosin light chain kinase, smooth muscle	210715	5.85	6	11	211	0.384	1.68783e-09	0.622	0.00102282	0.6	2.61439e-08	0.568	3.55754e-08	-1.38082	-0.685014	-0.736966	-0.816037	-0.916924
Q9NR12	PDZ and LIM domain protein 7	49844.7	8.76	5	2	36	0.571	0.0141118	0.399	0.00515144	0.604	1.29231e-05	0.347	0.000162756	-0.808437	-1.32554	-0.72738	-1.52699	-1.09861
P17661	Desmin	53535.8	5.21	48.3	23	1484	0.328	0	0.616	1.77384e-11	0.53	3.61933e-14	0.483	7.01916e-11	-1.60823	-0.698998	-0.915936	-1.0499	-1.064
Q6NZI2	Polymerase I and transcript release factor	43476.1	5.51	15.1	4	253	0.502	0.00206522	0.727	0.0573297	0.471	0.00227751	0.509	0.00350857	-0.994241	-0.459973	-1.0862	-0.974262	-0.829909
P01877	Ig alpha-2 chain C region	36526.3	5.71	31.5	8	868	0.669	0.00321834	0.722	0.0131238	0.81	0.0024557	0.632	0.0183312	-0.579922	-0.469929	-0.304006	-0.662004	-0.464687
Q14195	Dihydropyrimidinase-related protein 3	61963.3	6.04	11.1	4	254	0.573	0.0113954	0.742	0.0020871	0.762	0.0399332	0.593	1.77352e-05	-0.803393	-0.430509	-0.392137	-0.753896	-0.562478
Q13642	Four and a half LIM domains protein 1	36263	9.25	9.9	2	189	0.242	0.202203	0.464	2.64383e-05	0.564	0.00574099	0.292	8.38386e-05	-2.04692	-1.1078	-0.826233	-1.77596	-1.40169
P51911	Calponin-1	33170.4	9.14	9.4	2	39	0.592	0.114842	0.402	4.51654e-06	0.492	0.106646	0.33	0.810001	-0.756331	-1.31473	-1.02327	-1.59946	-1.06439
Q9BXN1	Asporin	43417.2	6.61	4.7	2	108	0.534	0.000323367	0.703	0.0169131	0.484	0.0350659	0.343	0.208736	-0.905088	-0.508403	-1.04692	-1.54372	-0.9862
P46939	Utrophin	394466	5.2	4.5	12	377	0.557	5.53276e-05	0.736	1.97915e-06	0.668	1.25196e-09	0.727	0.0376352	-0.844251	-0.442222	-0.58208	-0.459973	-0.526506
P35555	Fibrillin-1	312237	4.81	13.3	30	1883	0.444	3.24896e-12	0.608	0	0.616	1.19127e-13	0.419	1.47341e-11	-1.17137	-0.717857	-0.698998	-1.25498	-0.864229
P62070	Ras-related protein R-Ras2	23399.6	5.74	17.2	3	137	0.499	0.0147349	0.604	0.00393748	0.695	0.0213924	0.763	0.121004	-1.00289	-0.72738	-0.524915	-0.390245	-0.621477
P22105	Tenascin-X	464325	5.19	5.3	15	335	0.223	4.74176e-13	0.684	0.000392517	0.362	2.29018e-09	0.342	7.97021e-05	-2.16488	-0.547932	-1.46594	-1.54793	-1.43694
P21291	Cysteine and glycine-rich protein 1	20567.4	8.9	30.6	6	155	0.222	2.80051e-05	0.349	2.92223e-08	0.609	0.0109782	0.485	0.000933296	-2.17137	-1.5187	-0.715486	-1.04394	-1.34999
Q01995	Transgelin	22610.9	8.87	53.2	11	1032	0.216	3.24907e-12	0.526	3.24935e-12	0.547	3.24904e-12	0.33	3.24904e-12	-2.2109	-0.926865	-0.870387	-1.59946	-1.35972
P10909	Clusterin	52494.6	5.89	16	6	402	0.824	7.7113e-07	0.807	0.142802	0.741	5.48841e-06	0.641	5.66742e-06	-0.279284	-0.309359	-0.432455	-0.641604	-0.385263
P35749	Myosin-11	227339	5.42	29.7	52	3351	0.251	1.11022e-16	0.582	0	0.544	0	0.297	0	-1.99424	-0.780909	-0.878321	-1.75147	-1.29518
O14974	Protein phosphatase 1 regulatory subunit 12A	115281	5.31	4.5	3	108	0.703	0.0834119	0.628	0.43233	0.851	0.124505	0.831	0.185247	-0.508403	-0.671164	-0.232769	-0.26708	-0.445892
P02452	Collagen alpha-1(I) chain	138942	5.6	2.9	4	303	0.136	2.05596e-10	0.561	2.21696e-09	0.308	3.24898e-12	0.364	3.99029e-08	-2.87832	-0.833927	-1.699	-1.45799	-1.72317
Q63ZY3	KN motif and ankyrin repeat domain-containing protein 2	91174.4	5.44	2.7	3	42	0.362	0.000812027	0.6	0.0331772	0.578	0.00559699	0.703	0.0299371	-1.46594	-0.736966	-0.790859	-0.508403	-0.842112
P02743	Serum amyloid P-component	25387.1	6.1	12.6	3	153	0.375	8.37661e-05	0.435	0.0013627	0.407	0.000831101	0.238	1.26686e-05	-1.41504	-1.20091	-1.2969	-2.07097	-1.29396
P55268	Laminin subunit beta-2	195981	6.07	9.8	16	384	0.326	3.25387e-12	0.592	0.000187972	0.519	5.06484e-13	0.715	0.00535735	-1.61706	-0.756331	-0.946194	-0.483985	-1.02223
Q13087	Protein disulfide-isomerase A2	58206.2	4.89	2.3	1	54	0.494	0.302702	0.279	3.28768e-12	0.284	3.40322e-12	0.291	5.48271e-09	-1.01742	-1.84166	-1.81604	-1.78091	-1.38599
O00423	Echinoderm microtubule-associated protein-like 1	89860.9	6.61	2.6	2	44	0.302	0.0296843	0.593	0.106417	0.559	0.147076	0.649	0.257304	-1.72738	-0.753896	-0.83908	-0.62371	-0.977496
P09493	Tropomyosin alpha-1 chain	32708.6	4.69	27.5	7	288	0.36	3.79043e-09	0.545	1.72551e-09	0.558	5.11719e-10	0.399	6.04187e-10	-1.47393	-0.875672	-0.841663	-1.32554	-0.972108
P07951	Tropomyosin beta chain	32850.7	4.66	35.9	9	531	0.223	4.22844e-10	0.498	4.20268e-05	0.591	3.32234e-07	0.265	8.312e-05	-2.16488	-1.00578	-0.75877	-1.91594	-1.36111
O14558	Heat shock protein beta-6	17135.6	5.95	15	2	124	0.424	0.00115307	0.59	0.0263813	0.443	0.516542	0.672	0.849104	-1.23786	-0.761213	-1.17462	-0.573467	-0.820016
P08123	Collagen alpha-2(I) chain	129314	9.08	6.3	7	366	0.166	3.85261e-12	0.613	2.89491e-07	0.344	6.79456e-14	0.378	9.60868e-07	-2.59074	-0.706041	-1.53952	-1.40354	-1.47837
P12111	Collagen alpha-3(VI) chain	343669	6.26	16.3	41	1700	0.417	3.2489e-12	0.84	0.00254184	0.617	0	0.505	0	-1.26188	-0.251539	-0.696658	-0.985645	-0.783666
P29536	Leiomodin-1	67030.1	9.35	1.3	1	46	0.254	0.0115271	0.572	0.0237185	0.703	0.00863242	0.436	0.0121956	-1.9771	-0.805913	-0.508403	-1.1976	-1.16075
Q14766	Latent-transforming growth factor beta-binding protein 1	186796	5.63	0.5	1	57	0.75	0.00763354	0.738	0.652881	0.656	0.303694	0.944	0.332942	-0.415037	-0.438307	-0.608232	-0.0831412	-0.421498
P30086	Phosphatidylethanolamine-binding protein 1	21056.8	7.01	12.8	2	62	0.821	0.0151049	0.706	0.150632	0.829	0.124175	0.628	0.678037	-0.284546	-0.50226	-0.270556	-0.671164	-0.389895
P18206	Vinculin	123799	5.5	42.6	39	2277	0.541	3.24885e-12	0.843	0.111824	0.788	2.87389e-07	0.725	5.88371e-05	-0.8863	-0.246395	-0.343732	-0.463947	-0.522308
P27338	Amine oxidase [flavin-containing] B	58762.9	7.2	4	2	119	0.598	0.00778475	0.599	0.0365654	0.84	0.155486	0.83	0.663986	-0.741783	-0.739372	-0.251539	-0.268817	-0.487964
P43121	Cell surface glycoprotein MUC18	71607.4	5.58	4.3	2	53	0.532	0.424805	0.668	0.00231849	0.796	0.0250721	0.816	0.68219	-0.910502	-0.58208	-0.32916	-0.293359	-0.60512
Q93052	Lipoma-preferred partner	65746.3	7.18	7.2	4	175	0.484	3.6481e-05	0.634	0.00517271	0.884	0.503633	0.552	0.0101161	-1.04692	-0.657445	-0.177882	-0.85726	-0.658333
P08294	Extracellular superoxide dismutase [Cu-Zn]	25850.9	6.14	11.3	2	82	0.276	0.14889	0.685	0.0425087	0.535	0.00291011	0.612	0.518321	-1.85726	-0.545824	-0.902389	-0.708396	-1.01395
P12110	Collagen alpha-2(VI) chain	108579	5.85	14.9	14	688	0.377	0	0.776	0.206109	0.686	6.86973e-05	0.472	0.0068064	-1.40736	-0.365871	-0.54372	-1.08314	-0.825973
P21333	Filamin-A	280739	5.7	31.6	60	4806	0.302	0	0.659	3.93545e-08	0.721	2.59499e-10	0.514	3.24896e-12	-1.72738	-0.60165	-0.471929	-0.96016	-0.961608
Q16527	Cysteine and glycine-rich protein 2	20953.8	8.95	11.9	2	64	0.487	0.0420006	0.367	0.0144212	0.504	0.0195983	0.783	0.173615	-1.03801	-1.44615	-0.988504	-0.352916	-0.864751
P53814	Smoothelin	99058.7	9.2	7.5	7	99	0.302	0.467989	0.563	0.119294	0.807	0.472809	0.463	0.00100557	-1.72738	-0.828793	-0.309359	-1.11092	-0.974691
Q16853	Membrane primary amine oxidase	84621.9	6.05	7.9	5	106	0.287	0.000879687	0.504	0.000458545	0.67	0.000152389	0.344	0.0479249	-1.80088	-0.988504	-0.577767	-1.53952	-1.07732
P98160	Basement membrane-specific heparan sulfate proteoglycan core protein	468830	6.06	6.9	25	766	0.463	3.24896e-12	0.701	1.06102e-08	0.783	0.000763717	0.718	0.0404835	-1.11092	-0.512514	-0.352916	-0.477944	-0.570424
P12109	Collagen alpha-1(VI) chain	108529	5.26	17.3	15	829	0.286	3.24901e-12	0.693	0.00167991	0.643	5.73995e-07	0.508	1.60948e-06	-1.80591	-0.529073	-0.637109	-0.9771	-0.940132
P02511	Alpha-crystallin B chain	20158.9	6.76	12.6	2	29	0.671	0.206208	0.535	0.00190942	0.843	0.0196121	0.567	0.130703	-0.575615	-0.902389	-0.246395	-0.818579	-0.55856
Q9BX66	Sorbin and SH3 domain-containing protein 1	142513	6.4	6.4	7	179	0.278	0.00120053	0.616	0.00183162	0.703	0.505235	0.514	0.00390206	-1.84684	-0.698998	-0.508403	-0.96016	-0.949314
P11047	Laminin subunit gamma-1	177603	5.01	14	16	742	0.472	3.27371e-12	0.923	0.459581	0.66	6.62359e-13	0.664	0.000996897	-1.08314	-0.115597	-0.599462	-0.590745	-0.651867
P56556	NADH dehydrogenase [ubiquinone] 1 alpha subcomplex subunit 6	17870.8	10.15	5.2	1	30	0.601	0.448688	0.488	0.724034	0.508	0.24713	0.491	0.315964	-0.734563	-1.03505	-0.9771	-1.02621	-0.758944
O15230	Laminin subunit alpha-5	399737	6.66	2.4	7	132	0.417	4.03144e-05	0.613	3.85994e-10	0.723	2.53772e-06	0.838	0.0190651	-1.26188	-0.706041	-0.467932	-0.254978	-0.658935
Q16363	Laminin subunit alpha-4	202524	5.89	3.5	7	241	0.581	1.09185e-05	0.715	0.905024	0.917	0.123469	0.766	0.00353017	-0.78339	-0.483985	-0.125006	-0.384584	-0.541865
O43175	D-3-phosphoglycerate dehydrogenase	56650.5	6.29	6.8	3	95	0.581	0.0298129	0.834	0.0234776	0.836	0.0871437	0.862	0.318746	-0.78339	-0.261881	-0.258425	-0.21424	-0.404858
P00387	NADH-cytochrome b5 reductase 3	34234.9	7.18	11	3	120	0.739	0.239116	0.551	0.242165	0.776	0.134038	0.69	0.132773	-0.436354	-0.859876	-0.365871	-0.535332	-0.457647
P24043	Laminin subunit alpha-2	343905	6.01	0.8	2	33	0.433	0.293384	0.598	0.0109835	0.662	0.0181583	0.776	0.246178	-1.20756	-0.741783	-0.595097	-0.365871	-0.626252
Q96AC1	Fermitin family homolog 2	77860.5	6.26	3.1	2	57	0.438	0.0283429	0.723	0.0409513	0.851	0.427351	0.521	0.00278195	-1.191	-0.467932	-0.232769	-0.940645	-0.649861
Q15124	Phosphoglucomutase-like protein 5	62225.2	6.81	6.9	4	155	0.133	3.30107e-12	0.35	0.00397216	0.711	0.00510456	0.504	0.0829798	-2.9105	-1.51457	-0.492079	-0.988504	-1.46723
P02760	Protein AMBP	38999.5	5.95	15.9	4	221	0.758	5.00772e-05	0.59	0.000902072	0.514	9.53471e-07	0.55	0.00165377	-0.39973	-0.761213	-0.96016	-0.862496	-0.604618
P08572	Collagen alpha-2(IV) chain	167553	8.89	5.5	6	415	0.534	2.88008e-08	0.825	0.0155678	0.583	4.31782e-05	0.899	0.763816	-0.905088	-0.277534	-0.778432	-0.153607	-0.504405
Q15063	Periostin	93313.9	7.27	12.4	7	558	0.47	2.28305e-11	0.625	3.32552e-09	0.646	0.000191963	0.665	0.000566027	-1.08927	-0.678072	-0.630394	-0.588574	-0.598708
Q9Y281	Cofilin-2	18736.6	7.66	15.7	3	164	0.514	0.12849	0.904	0.485776	0.823	0.926712	0.757	0.25581	-0.96016	-0.145605	-0.281036	-0.401635	-0.47281
P23142	Fibulin-1	77214.1	5.07	10.7	6	294	0.852	0.0949772	0.947	0.675928	0.683	0.00852193	0.567	0.00944632	-0.231075	-0.0785637	-0.550043	-0.818579	-0.431241
P07585	Decorin	39746.8	8.75	21.7	8	312	0.496	2.92203e-09	0.628	0.289369	0.489	3.32442e-12	0.186	4.42973e-12	-1.01159	-0.671164	-1.03209	-2.42663	-1.13245
Q13228	Selenium-binding protein 1	52391	5.93	8.9	4	296	0.776	0.00235854	0.65	0.00125362	0.739	8.98442e-12	0.605	2.79426e-05	-0.365871	-0.621488	-0.436354	-0.724993	-0.424877
P24821	Tenascin	240853	4.79	7	11	290	0.423	1.97001e-09	0.865	0.158682	0.826	0.415585	0.671	0.472136	-1.24127	-0.209228	-0.275786	-0.575615	-0.601588
P80303	Nucleobindin-2	50195.7	5.03	18.3	7	296	0.855	0.0480619	0.872	0.872664	0.554	0.182956	0.694	0.000102237	-0.226004	-0.1976	-0.852042	-0.526992	-0.408441
Q13976	cGMP-dependent protein kinase 1	76364.5	5.74	5.7	3	96	0.395	9.76903e-07	0.748	0.474844	0.905	0.675342	0.683	0.00902235	-1.34008	-0.41889	-0.14401	-0.550043	-0.670543
P12814	Alpha-actinin-1	103058	5.25	30.4	23	2012	0.529	8.95506e-13	0.868	0.454306	0.866	0.000231858	0.784	0.00462777	-0.91866	-0.204233	-0.207561	-0.351074	-0.421631
P05165	Propionyl-CoA carboxylase alpha chain, mitochondrial	80058.9	7.24	7.4	4	163	0.698	0.235037	0.634	0.0398079	0.568	0.00322411	0.594	0.0231013	-0.518701	-0.657445	-0.816037	-0.751465	-0.526523
Q9NZN4	EH domain-containing protein 2	61161.4	6.03	6.8	4	102	0.376	0.00280973	0.744	0.0106887	0.829	0.871692	0.785	0.870972	-1.4112	-0.426625	-0.270556	-0.349235	-0.673081
P16930	Fumarylacetoacetase	46374.3	6.46	2.9	1	81	0.666	0.167532	0.731	0.943067	0.826	0.831343	0.454	0.137733	-0.586406	-0.452057	-0.275786	-1.13924	-0.5266
P56199	Integrin alpha-1	130848	5.91	3.4	4	199	0.381	2.60198e-05	0.796	0.579261	0.666	0.0103772	0.855	0.235332	-1.39214	-0.32916	-0.586406	-0.226004	-0.631928
O60645	Exocyst complex component 3	86844.8	5.8	2.6	2	56	0.704	0.106013	0.554	0.0221406	0.709	0.153089	0.838	0.258244	-0.506353	-0.852042	-0.496142	-0.254978	-0.425971
Q13425	Beta-2-syntrophin	57949.6	9.03	5.6	3	33	0.486	0.0460741	0.769	0.496532	0.751	0.0671204	0.905	0.538079	-1.04097	-0.378944	-0.413115	-0.14401	-0.460155
Q9P0J0	NADH dehydrogenase [ubiquinone] 1 alpha subcomplex subunit 13	16698.3	8.04	16.7	1	27	0.68	0.0715416	0.684	0.0578356	0.561	0.000975363	0.538	0.0368223	-0.556393	-0.547932	-0.833927	-0.894322	-0.536923
P08133	Annexin A6	75873.3	5.42	26.2	18	678	0.541	8.74856e-14	0.858	0.0284433	0.911	0.932352	0.593	2.51541e-08	-0.8863	-0.22095	-0.134477	-0.753896	-0.44534
P24844	Myosin regulatory light polypeptide 9	19827.2	4.8	34.3	5	332	0.388	0.000841102	0.835	0.752047	0.967	0.675738	0.608	0.068256	-1.36587	-0.260152	-0.0484122	-0.717857	-0.735016
Q9NTK5	Obg-like ATPase 1	44743.6	7.64	7.8	3	53	1.315	0.107169	1.364	0.0240848	1.346	0.000385952	1.417	0.46908	0.395063	0.447844	0.428678	0.50284	0.39345
P27216	Annexin A13	35415	5.47	12	3	51	2.57	0.0536096	1.962	0.0320798	1.574	0.058339	2.804	0.00810268	1.36177	0.972325	0.654436	1.48749	1.09055
P28838	Cytosol aminopeptidase	56166.3	8.03	26.2	9	690	1.719	5.80039e-09	1.357	0.000260769	1.314	0.000195074	1.357	0.00151481	0.78157	0.440421	0.393965	0.440421	0.505044
Q9Y6K5	2~-5~-oligoadenylate synthase 3	121170	8.73	2.5	2	74	1.857	0.132876	1.298	0.150767	1.459	0.00675841	1.66	0.0458913	0.892974	0.37629	0.54498	0.731183	0.6224
P50454	Serpin H1	46440.5	8.75	7.9	2	122	1.554	0.00958283	1.714	0.002521	1.862	7.57117e-05	1.975	0.000918846	0.635987	0.777367	0.896853	0.981853	0.734336
P08621	U1 small nuclear ribonucleoprotein 70 kDa	51556.7	9.94	7.8	3	107	1.673	0.0722632	1.368	0.0277637	1.87	0.0763291	1.33	0.106163	0.742437	0.452068	0.903038	0.411426	0.615303
P33991	DNA replication licensing factor MCM4	96557.9	6.28	2.7	2	49	1.244	0.00292682	1.417	0.0610867	1.558	0.00173176	1.301	0.0879097	0.314986	0.50284	0.639695	0.379621	0.420756
Q9UL46	Proteasome activator complex subunit 2	27401.6	5.54	22.2	4	213	1.787	0.00374073	1.214	0.0209981	1.5	0.00645863	1.674	0.00245534	0.83754	0.279768	0.584963	0.7433	0.589886
P58107	Epiplakin	555621	5.44	2.6	13	356	1.711	2.04303e-05	1.458	0.00130675	1.702	0.000387217	1.394	0.00634725	0.77484	0.543991	0.767231	0.479231	0.566386
P32455	Interferon-induced guanylate-binding protein 1	67930.7	5.97	4.4	3	117	1.941	0.00319323	1.676	0.0871729	1.573	0.0253615	2.104	0.00142645	0.9568	0.745022	0.653519	1.07313	0.753523
Q15185	Prostaglandin E synthase 3	18697.4	4.35	28.1	4	106	1.158	0.143801	1.597	0.0373448	1.511	0.0432651	1.542	0.00796379	0.211635	0.675364	0.595504	0.624803	0.502877
P55265	Double-stranded RNA-specific adenosine deaminase	136066	8.86	7.3	7	123	1.621	0.00117487	1.52	0.0384195	1.523	0.0111712	1.603	0.0325886	0.696884	0.604071	0.606916	0.680774	0.554013
P16949	Stathmin	17302.5	5.76	26.2	4	115	2.082	0.0371192	1.679	0.0317541	2.808	0.0077469	1.856	0.0502768	1.05797	0.747602	1.48954	0.892197	0.93803
Q03519	Antigen peptide transporter 2	75663.9	8.24	11.5	7	131	1.571	0.030363	1.79	0.00793529	1.339	0.110906	2.054	0.00110806	0.651683	0.83996	0.421156	1.03844	0.672749
Q13185	Chromobox protein homolog 3	20811.4	5.23	19.7	3	144	1.291	0.095253	1.339	0.263196	1.641	0.0343749	1.419	0.00142294	0.368489	0.421156	0.714575	0.504875	0.446874
P19971	Thymidine phosphorylase	49955.5	5.36	20.1	8	187	1.607	3.42005e-05	1.642	0.000315732	1.371	0.000987211	1.301	0.0189888	0.68437	0.715454	0.455229	0.379621	0.495912
P29728	2~-5~-oligoadenylate synthase 2	82430.6	8.55	7.5	4	107	2.211	0.0213747	1.938	0.249877	1.254	0.175367	1.853	0.37226	1.1447	0.954569	0.326537	0.889863	0.782425
P25789	Proteasome subunit alpha type-4	29483.8	7.57	6.5	2	70	1.259	0.0690502	1.537	0.00605758	1.305	0.00638665	1.587	0.0203464	0.332278	0.620117	0.38405	0.666302	0.442378
Q9UMS4	Pre-mRNA-processing factor 19	55180.8	6.14	2.8	1	39	1.649	0.038669	1.259	0.197914	1.498	0.0088639	1.427	7.17095e-05	0.721591	0.332278	0.583038	0.512985	0.469552
P13284	Gamma-interferon-inducible lysosomal thiol reductase	27963.6	4.79	19.6	3	148	1.318	0.0330099	1.441	0.000257997	1.965	0.0147244	1.265	0.101924	0.39835	0.52707	0.974529	0.339137	0.564232
Q9ULC5	Long-chain-fatty-acid--CoA ligase 5	75990.8	6.49	2.9	2	73	1.247	0.138445	1.418	0.0480581	1.704	0.0224761	1.706	0.0124512	0.318461	0.503858	0.768925	0.770618	0.528326
Q9NR30	Nucleolar RNA helicase 2	87344.4	9.32	3.6	3	55	1.523	0.0715529	1.516	0.0525073	1.787	0.00201568	2.579	0.00103283	0.606916	0.60027	0.83754	1.36681	0.78206
Q14444	Caprin-1	78366.2	5.14	4.9	4	112	1.466	0.00223777	1.997	0.0701793	1.468	0.274634	1.622	0.063992	0.551885	0.997834	0.553852	0.697774	0.608026
P11279	Lysosome-associated membrane glycoprotein 1	44882.4	9	4.1	2	174	1.221	0.124589	1.618	0.043011	1.232	0.142454	1.187	0.504086	0.288063	0.694212	0.301002	0.24732	0.415313
Q8N163	Cell cycle and apoptosis regulator protein 2	102902	5.14	6.1	4	103	1.299	0.0468026	1.552	0.000712851	1.337	0.00349798	1.329	0.02534	0.377401	0.634129	0.418999	0.410341	0.389041
P43490	Nicotinamide phosphoribosyltransferase	55521.2	6.69	12.2	4	135	1.278	0.0174152	1.3	0.0910996	1.707	0.00983035	1.215	0.04098	0.353888	0.378512	0.771463	0.280956	0.411965
P04181	Ornithine aminotransferase, mitochondrial	48534.8	6.57	5	2	63	1.576	0.129247	1.314	0.0213111	1.588	0.00674384	1.078	0.400165	0.656268	0.393965	0.667211	0.108357	0.456837
O43143	Putative pre-mRNA-splicing factor ATP-dependent RNA helicase DHX15	90932.8	7.12	2.5	2	51	1.221	0.000270943	1.352	0.0104299	1.618	0.00564691	1.365	0.0303913	0.288063	0.435095	0.694212	0.448901	0.403366
Q9H0A0	N-acetyltransferase 10	115730	8.5	2	2	84	1.441	0.0824533	1.278	0.250873	1.428	0.105857	1.878	0.0431184	0.52707	0.353888	0.513996	0.909197	0.506871
P27708	CAD protein	242984	6.02	2	4	56	1.203	0.161616	1.382	0.0286128	1.516	0.0130274	1.753	0.0577695	0.266637	0.466758	0.60027	0.809826	0.473506
O43399	Tumor protein D54	22237.7	5.26	16	3	136	1.207	0.135379	1.402	0.247892	1.324	0.450307	1.597	0.157991	0.271426	0.487486	0.404903	0.675364	0.396906
P78417	Glutathione S-transferase omega-1	27565.9	6.23	28.6	6	122	1.173	0.00605466	1.497	0.00470592	1.591	0.00296424	1.368	0.0149744	0.230203	0.582074	0.669934	0.452068	0.419813
Q9Y266	Nuclear migration protein nudC	38242.9	5.27	23.9	7	296	1.348	0.00127746	1.627	0.00482801	1.33	0.0162193	1.698	0.00012209	0.43082	0.702214	0.411426	0.763836	0.487846
P08238	Heat shock protein HSP 90-beta	83264.2	4.97	29	18	1553	1.325	0.00776537	1.433	2.22388e-07	1.461	4.30374e-06	2.054	7.73124e-11	0.405992	0.519039	0.546956	1.03844	0.556609
O14744	Protein arginine N-methyltransferase 5	72683.9	5.88	1.3	1	27	1.268	0.126121	1.358	0.560991	1.547	0.154603	1.327	0.140847	0.342555	0.441483	0.629473	0.408168	0.380331
O43765	Small glutamine-rich tetratricopeptide repeat-containing protein alpha	34063.1	4.81	4.2	1	132	1.32	0.0174058	1.201	0.0473108	1.79	0.108121	1.751	0.044677	0.400538	0.264236	0.83996	0.808179	0.524185
P06748	Nucleophosmin	32575	4.64	17	5	462	1.381	1.15551e-05	1.569	0.00225537	1.492	0.00327253	1.951	4.82688e-05	0.465713	0.649845	0.577248	0.964214	0.559691
P26368	Splicing factor U2AF 65 kDa subunit	53501	9.19	11.8	4	208	1.196	0.0278382	1.52	0.0070831	1.359	0.0803624	1.506	0.00625075	0.258217	0.604071	0.442545	0.590722	0.400783
Q7Z406	Myosin-14	227871	5.52	17.9	29	1357	1.429	7.62603e-08	1.43	1.31458e-10	1.771	0	1.536	0	0.515006	0.516015	0.824564	0.619178	0.50958
P42224	Signal transducer and activator of transcription 1-alpha/beta	87334.8	5.74	13.3	7	228	1.919	1.60646e-06	1.33	5.28361e-05	1.38	2.20739e-06	2.32	2.10251e-09	0.940355	0.411426	0.464668	1.21412	0.677344
O60234	Glia maturation factor gamma	16801.3	5.18	7	1	55	1.015	0.876736	1.381	0.161749	1.333	0.144725	1.405	0.0143308	0.0214797	0.465713	0.414677	0.49057	0.402699
O43390	Heterogeneous nuclear ribonucleoprotein R	70943.1	8.23	8.4	5	210	1.276	0.0336317	1.777	0.000179619	1.36	0.00629996	1.192	0.039942	0.351628	0.829444	0.443607	0.253384	0.423614
P49321	Nuclear autoantigenic sperm protein	85237.7	4.26	4.1	3	33	1.645	0.0531491	1.399	0.0591571	1.448	0.121563	1.451	0.0673303	0.718088	0.484396	0.534062	0.537048	0.45816
Q9Y6E2	Basic leucine zipper and W2 domain-containing protein 2	48162.4	6.26	2.1	1	42	1.4	0.210913	1.208	0.00296479	1.592	0.160345	1.588	0.290423	0.485427	0.27262	0.67084	0.667211	0.438472
Q15181	Inorganic pyrophosphatase	32660	5.54	5.9	0	25	1.576	0.314888	1.54	0.00208824	1.86	0.000398525	1.323	0.0593698	0.656268	0.62293	0.895303	0.403813	0.531111
Q9P258	Protein RCC2	56084.5	9.02	9.2	4	118	1.354	0.0131653	1.645	0.0530376	1.94	0.0251901	1.752	0.0459607	0.437228	0.718088	0.956057	0.809003	0.594836
P49915	GMP synthase [glutamine-hydrolyzing]	76715.4	6.42	7.2	5	120	1.613	0.000157554	1.657	0.00450438	1.733	0.00783363	1.522	0.201603	0.689746	0.728574	0.793272	0.605968	0.557093
P05455	Lupus La protein	46837.1	6.68	11	4	133	1.206	0.00221567	1.862	0.0463532	1.612	0.0229254	1.49	0.0402729	0.27023	0.896853	0.688852	0.575312	0.509522
Q99959	Plakophilin-2	97414.9	9.39	4.8	4	129	1.797	0.00562239	1.56	0.151869	1.593	0.12196	1.533	0.120634	0.84559	0.641546	0.671746	0.616358	0.546854
P19338	Nucleolin	76614.4	4.6	13.7	9	657	1.572	7.98694e-12	1.426	7.48172e-07	2.181	1.35357e-11	2.542	5.59336e-12	0.652601	0.511974	1.12499	1.34596	0.76032
P00491	Purine nucleoside phosphorylase	32117.9	6.45	13.8	3	107	1.485	0.000253271	1.217	0.189853	1.414	0.026559	1.049	0.940165	0.570463	0.283329	0.499782	0.0690147	0.444501
O95347	Structural maintenance of chromosomes protein 2	135656	8.54	1.8	2	29	1.872	0.242964	1.226	0.344822	1.733	0.223122	2.081	0.0359468	0.90458	0.293959	0.793272	1.05728	0.63653
Q7L1Q6	Basic leucine zipper and W2 domain-containing protein 1	48043.2	5.75	10.3	5	80	1.104	0.157338	1.511	0.131213	1.427	0.0232757	1.686	0.272932	0.14274	0.595504	0.512985	0.753605	0.431339
Q15293	Reticulocalbin-1	38890	4.86	15.4	4	108	1.476	0.012102	1.804	0.0100395	2.14	0.00160141	1.169	0.00367374	0.561693	0.851199	1.09761	0.225275	0.59662
O00303	Eukaryotic translation initiation factor 3 subunit F	37563.9	5.24	8.7	2	52	1.112	0.134564	1.717	0.116169	1.344	0.115326	1.356	0.326159	0.153157	0.77989	0.426533	0.439357	0.396326
Q9HB71	Calcyclin-binding protein	26210	8.28	12.3	3	74	2.131	0.0167411	1.313	0.0431829	1.74	0.000225871	2.262	0.00216377	1.09153	0.392867	0.799087	1.1776	0.71469
O95571	Persulfide dioxygenase ETHE1, mitochondrial	27872.9	6.35	3.5	1	57	2.067	0.0386979	1.277	0.0378923	1.286	0.0373696	1.433	0.0031529	1.04754	0.352759	0.362891	0.519039	0.502486
Q9BV40	Vesicle-associated membrane protein 8	11438.2	6.74	18	2	79	1.228	0.241284	1.071	0.925647	1.294	0.270887	1.774	0.0227971	0.296311	0.0989585	0.371838	0.827006	0.428214
Q13435	Splicing factor 3B subunit 2	100228	5.52	3.1	3	129	1.346	8.40696e-08	1.355	0.0573202	1.659	0.00434428	1.279	0.0573888	0.428678	0.438293	0.730314	0.355016	0.394472
P29590	Protein PML	97550.6	5.88	12.8	10	167	1.444	0.0220957	1.426	0.121398	1.13	0.112853	1.806	0.00535135	0.530071	0.511974	0.176323	0.852798	0.446159
O43818	U3 small nucleolar RNA-interacting protein 2	51840.7	7.97	2.3	1	38	1.219	0.645957	1.47	0.419825	1.85	0.129796	2.073	0.0796395	0.285698	0.555816	0.887525	1.05172	0.588336
Q9HAV4	Exportin-5	136311	5.56	3.7	4	42	1.547	0.0202766	1.108	0.862681	1.209	0.539539	1.619	0.205288	0.629473	0.147958	0.273814	0.695103	0.387835
P31948	Stress-induced-phosphoprotein 1	62639.3	6.4	11.2	8	89	1.449	1.1617e-06	1.089	0.0558357	1.456	0.0134945	1.775	0.000108086	0.535058	0.123004	0.54201	0.827819	0.440843
P17844	Probable ATP-dependent RNA helicase DDX5	69148.1	9.06	10.7	6	107	1.256	0.0464795	1.311	0.0315234	1.974	7.11191e-05	1.667	1.04369e-05	0.328836	0.390668	0.981122	0.737254	0.512706
P80217	Interferon-induced 35 kDa protein	31546.4	5.75	7.3	2	57	1.874	0.0227145	1.493	0.267397	1.406	0.354778	2.181	0.0684915	0.906121	0.578214	0.491597	1.12499	0.624764
O00148	ATP-dependent RNA helicase DDX39A	49129.5	5.46	12.2	6	112	1.307	0.205555	1.541	0.0857622	2.614	0.0970945	1.898	0.193552	0.386259	0.623867	1.38626	0.92448	0.699693
P55060	Exportin-2	110417	5.51	8.2	7	282	1.375	1.45979e-05	1.435	0.0469148	1.538	0.0153766	1.707	0.00299831	0.459432	0.521051	0.621056	0.771463	0.462521
Q8TDB6	E3 ubiquitin-protein ligase DTX3L	83554.3	8.31	1.2	1	58	1.382	0.212936	1.443	0.205076	1.158	0.24145	2.084	0.00895931	0.466758	0.529071	0.211635	1.05936	0.500632
P38919	Eukaryotic initiation factor 4A-III	46871	6.3	12.9	5	145	1.29	0.0397874	1.551	0.0180146	1.879	0.0146656	2.145	0.00331844	0.367371	0.633199	0.909965	1.10098	0.612786
Q9Y2X3	Nucleolar protein 58	59578.2	9.03	4.7	2	56	1.407	0.265876	1.069	0.696461	1.776	0.0253521	1.401	0.0804055	0.492622	0.0962619	0.828632	0.486457	0.418601
P61289	Proteasome activator complex subunit 3	29506.1	5.69	4.3	1	60	1.34	0.123886	1.247	0.211056	2.035	0.216662	1.54	0.385668	0.422233	0.318461	1.02503	0.62293	0.500204
P20591	Interferon-induced GTP-binding protein Mx1	75520.3	5.6	10.6	6	135	2.215	0.00871984	2.09	0.000566383	1.022	0.0558048	2.235	0.00130769	1.14731	1.0635	0.0313952	1.16027	0.75285
O95232	Luc7-like protein 3	51466.2	9.81	3.7	1	71	1.189	0.0898194	1.325	0.212315	1.945	0.424976	1.41	0.141003	0.249749	0.405992	0.95977	0.495695	0.451572
O43172	U4/U6 small nuclear ribonucleoprotein Prp4	58449.2	7.05	2.7	1	73	1.38	0.0568094	1.163	0.469318	1.945	0.270387	1.749	0.0915178	0.464668	0.217851	0.95977	0.80653	0.514894
Q14566	DNA replication licensing factor MCM6	92889.3	5.29	3.3	3	41	1.354	0.0304965	1.407	0.174927	1.92	0.0279367	2.359	0.00219092	0.437228	0.492622	0.941106	1.23818	0.639455
Q99828	Calcium and integrin-binding protein 1	21703.4	4.65	6.8	1	25	1.303	0.20421	1.398	0.239777	1.981	0.122678	1.353	0.225766	0.381837	0.483364	0.986229	0.436162	0.468558
P61604	10 kDa heat shock protein, mitochondrial	10931.7	8.89	42.2	3	74	1.524	0.00120591	1.658	0.00159868	1.079	0.401841	2.366	0.000923888	0.607863	0.729444	0.109695	1.24245	0.600423
P33993	DNA replication licensing factor MCM7	81307.9	6.08	3.5	2	76	1.151	0.377723	1.71	0.293127	2.246	0.340193	3.121	0.0390744	0.202888	0.773996	1.16736	1.64201	0.823476
P09327	Villin-1	92695.1	5.99	9.6	6	264	1.44	3.54415e-06	1.479	0.00137006	2.177	5.39253e-06	2.483	4.94076e-06	0.526069	0.564622	1.12234	1.31208	0.709887
P46060	Ran GTPase-activating protein 1	63541.9	4.63	8.9	4	193	1.196	0.0201046	1.361	0.416334	1.802	0.0659211	1.788	0.100768	0.258217	0.444667	0.849599	0.838347	0.488092
P08729	Keratin, type II cytoskeletal 7	51385.7	5.4	30.5	14	394	3.267	1.56404e-05	2.846	7.50905e-06	2.36	3.39011e-06	2.248	1.80826e-07	1.70797	1.50894	1.23879	1.16864	1.0718
Q8TAX9	Gasdermin-B	46786.3	5.15	3.9	2	35	1.083	0.484845	2.025	0.159448	1.224	0.0911197	1.79	0.0246235	0.115033	1.01792	0.291604	0.83996	0.527717
P07148	Fatty acid-binding protein, liver	14208.4	6.6	16.5	2	143	1.13	0.2625	2.512	0.0214333	1.961	0.0425997	1.41	0.141013	0.176323	1.32884	0.97159	0.495695	1.00386
Q9H0D6	5~-3~ exoribonuclease 2	108582	7.26	2.2	2	60	1.809	0.0297865	1.436	0.100614	1.59	0.120306	1.207	0.0335807	0.855192	0.522056	0.669027	0.271426	0.460349
O75223	Gamma-glutamylcyclotransferase	21007.7	5.07	12.2	2	138	1.262	0.0200602	1.979	0.303451	1.322	0.0268625	1.174	0.429755	0.335712	0.984772	0.402722	0.231432	0.431003
Q7L9L4	MOB kinase activator 1B	25090.8	6.24	10.6	1	52	1.082	0.530816	1.246	0.119298	1.785	0.0965457	1.852	0.0325402	0.1137	0.317304	0.835924	0.889084	0.48018
Q08380	Galectin-3-binding protein	65331	5.13	14.2	6	324	1.516	0.0212961	1.505	0.00499469	1.318	0.00103142	1.701	0.00045421	0.60027	0.589763	0.39835	0.766383	0.44877
P15924	Desmoplakin	331774	6.44	10.6	29	665	1.872	5.62533e-12	1.617	4.10031e-11	1.306	9.20251e-05	1.428	4.26012e-08	0.90458	0.69332	0.385155	0.513996	0.484002
P23381	Tryptophan--tRNA ligase, cytoplasmic	53165.4	5.83	26.1	10	583	2.105	1.27418e-08	1.133	0.0137021	1.456	0.00025059	2.891	7.87748e-07	1.07382	0.180148	0.54201	1.53157	0.726645
O60264	SWI/SNF-related matrix-associated actin-dependent regulator of chromatin subfamily A member 5	121905	8.27	3.5	3	52	1.263	0.386076	1.237	0.578801	1.476	0.0430265	2.154	0.000379887	0.336855	0.306846	0.561693	1.10702	0.484956
P12004	Proliferating cell nuclear antigen	28768.8	4.57	7.3	2	29	1.954	0.104761	1.709	0.000620726	1.701	0.00400944	1.167	0.294897	0.96643	0.773152	0.766383	0.222805	0.53756
Q99829	Copine-1	59058.8	5.52	1.7	1	47	1.633	0.042112	1.47	0.331024	1.254	0.345696	1.47	0.0674339	0.707525	0.555816	0.326537	0.555816	0.406019
P17301	Integrin alpha-2	129295	5.16	3	3	57	1.324	0.0678406	1.727	0.188036	1.401	0.11095	1.623	0.102066	0.404903	0.788268	0.486457	0.698663	0.450027
P07900	Heat shock protein HSP 90-alpha	84659.7	4.94	26.5	18	1446	1.442	1.82102e-07	1.289	0.0029036	1.107	0.000949968	1.795	1.76141e-09	0.528071	0.366252	0.146655	0.843984	0.39052
P25205	DNA replication licensing factor MCM3	90980.8	5.53	2.6	2	61	1.481	0.119412	1.371	0.181273	1.146	0.0831111	1.709	0.0156468	0.566572	0.455229	0.196607	0.773152	0.392777
P05452	Tetranectin	22536.8	5.52	5.4	1	45			0.705	0.431895	0.7	0.0307787	0.709	0.659192		-0.504305	-0.514573	-0.496142	-0.505007
Q15393	Splicing factor 3B subunit 3	135577	5.13	5.1	2	83	1.247	0.00256141	1.254	0.103322	1.219	0.100422	1.194	0.190095	0.318461	0.326537	0.285698	0.255803	0.281614
O00170	AH receptor-interacting protein	37636	5.88	11.8	3	181	1.175	0.105673	1.122	0.113273	1.145	0.323975	1.115	0.114414	0.232661	0.166073	0.195348	0.157044	0.182667
P20042	Eukaryotic translation initiation factor 2 subunit 2	38388.4	5.6	6	1	36			1.239	0.0406419	1.244	0.000752078	1.271	0.00219111		0.309176	0.314986	0.345964	0.323376
Q9Y3F4	Serine-threonine kinase receptor-associated protein	38438.3	4.98	15.7	4	117	1.189	0.00670292	1.252	0.0647082	1.203	0.0782831	1.268	0.0567551	0.249749	0.324235	0.266637	0.342555	0.265705
P18065	Insulin-like growth factor-binding protein 2	34814.1	7.48	16.3	4	181			0.709	0.0679091	0.707	0.0484119	0.739	0.164024		-0.496142	-0.500218	-0.436354	-0.477571
P10599	Thioredoxin	11737.5	4.82	22.9	3	396	1.184	0.000138663	1.241	0.0351262	1.269	0.0148782	1.101	0.0203107	0.243669	0.311503	0.343692	0.138814	0.25627
O60506	Heterogeneous nuclear ribonucleoprotein Q	69602.6	8.68	15.1	8	302	1.178	0.00315115	1.156	0.0294318	1.251	0.00689597	1.355	0.00957816	0.23634	0.209141	0.323082	0.438293	0.284196
P51649	Succinate-semialdehyde dehydrogenase, mitochondrial	57214.8	8.62	9	5	104			0.586	0.207803	0.531	0.000143784	0.58	0.00901261		-0.771027	-0.913216	-0.785875	-0.823373
Q9Y3D6	Mitochondrial fission 1 protein	16937.7	8.84	7.2	1	22			0.665	0.00284627	0.652	0.0648111	0.613	0.293404		-0.588574	-0.617056	-0.706041	-0.637224
Q5T0N5	Formin-binding protein 1-like	69977.4	6.12	1.2	1	29			0.851	0.502298	0.876	0.731716	0.865	0.261795		-0.232769	-0.190997	-0.209228	-0.210998
P45954	Short/branched chain specific acyl-CoA dehydrogenase, mitochondrial	47485.4	6.53	21.8	6	163			0.672	0.392025	0.719	0.0296362	0.672	0.0826023		-0.573467	-0.475936	-0.573467	-0.540957
Q15637	Splicing factor 1	68329.9	9.07	8	4	80			1.184	0.28239	1.212	0.0845018	1.234	0.29791		0.243669	0.27739	0.303342	0.2748
Q9NS69	Mitochondrial import receptor subunit TOM22 homolog	15521.6	4.27	8.5	1	63	1.332	0.405663							0.413594				0.416297
Q86UD5	Mitochondrial sodium/hydrogen exchanger 9B2	57564	6.28	1.1	1	28			2.876	0.0488486	2.355	0.0678756	2.463	0.0121826		1.52406	1.23573	1.30042	1.3534
Q9BUP3	Oxidoreductase HTATIP2	27049	8.58	4.5	1	38			1.343	0.0282715	1.416	0.0270892	1.326	0.133886		0.425459	0.501821	0.407081	0.444787
Q9Y512	Sorting and assembly machinery component 50 homolog	51976.2	6.44	4.7	2	90			0.652	0.0582001	0.71	0.00396085	0.691	0.0347821		-0.617056	-0.494109	-0.533242	-0.548136
P26583	High mobility group protein B2	24033.8	7.62	15.8	2	91			1.873	0.125757	2.165	0.00605752	2.164	0.00604301		0.905351	1.11437	1.1137	1.04447
Q9Y6W3	Calpain-7	92652.4	7.55	2.3	2	38	1.257	0.290804							0.329985				0.327686
P16422	Epithelial cell adhesion molecule	34932.3	7.42	2.2	1	27			3.499	0.0357324	4.806	0.0401715	4.601	0.00524304		1.80694	2.26484	2.20195	2.09124
Q16630	Cleavage and polyadenylation specificity factor subunit 6	59209.8	6.66	2.2	1	26			1.926	0.00280798	1.719	0.0368996	1.697	0.0527721		0.945608	0.78157	0.762987	0.830055
Q07955	Serine/arginine-rich splicing factor 1	27744.6	10.37	25.4	6	152	1.274	9.03827e-05	1.374	0.0537988	1.369	0.0529594	1.276	0.221603	0.349365	0.458382	0.453122	0.351628	0.34524
Q13948	Protein CASP	77455.3	5.35	3.2	2	40	0.871	0.0374653							-0.199255				-0.200914
P31689	DnaJ homolog subfamily A member 1	44868.2	6.65	1.8	1	34			1.579	0.2562	1.48	0.235363	1.658	0.0190904		0.659011	0.565597	0.729444	0.651351
Q9BX68	Histidine triad nucleotide-binding protein 2, mitochondrial	17161.8	9.2	47.2	5	245			0.678	0.192395	0.633	0.201956	0.605	0.372654		-0.560643	-0.659723	-0.724993	-0.648453
P14868	Aspartate--tRNA ligase, cytoplasmic	57136.2	6.11	14.6	6	88	1.042	0.141949	1.192	0.0506637	1.157	0.143665	1.17	0.0080871	0.0593553	0.253384	0.210389	0.226509	0.184936
Q9Y2W1	Thyroid hormone receptor-associated protein 3	108666	10.16	2.2	1	27			1.304	0.315309	1.384	0.00523549	1.294	0.121664		0.382944	0.468844	0.371838	0.407875
Q8N684	Cleavage and polyadenylation specificity factor subunit 7	52050.1	7.82	9.3	2	44			1.262	0.296583	1.263	0.51833	1.339	0.0402624		0.335712	0.336855	0.421156	0.364574
P49368	T-complex protein 1 subunit gamma	60533.9	6.1	13.2	7	143	1.214	0.0168301	1.477	0.00394507	1.167	0.241644	1.242	0.0162161	0.279768	0.56267	0.222805	0.312665	0.324802
O14950	Myosin regulatory light chain 12B	19779.2	4.71	34.3	5	269	1.194	0.256703	1.322	0.0102761	1.181	0.0463736	1.158	0.171627	0.255803	0.402722	0.240009	0.211635	0.24504
Q9Y2T2	AP-3 complex subunit mu-1	46939.2	6.47	9.6	2	56			0.884	0.85044	0.893	0.389621	0.863	0.435751		-0.177882	-0.163268	-0.212568	-0.184572
O75533	Splicing factor 3B subunit 1	145830	6.65	2.8	3	96	1.297	0.272694	1.177	0.0351393	1.367	0.001446	1.398	0.00163784	0.375178	0.235114	0.451013	0.483364	0.337482
P42858	Huntingtin	347603	5.81	1.1	3	75			0.93	0.935066	0.942	0.809388	0.946	0.477687		-0.104697	-0.086201	-0.0800879	-0.0903288
Q13243	Serine/arginine-rich splicing factor 5	31263.8	11.59	11	3	127	1.046	0.326521							0.0648829				0.0655721
Q14344	Guanine nucleotide-binding protein subunit alpha-13	44049.6	8.11	15.6	4	121	0.936	0.802512	0.92	0.927637	0.927	0.47152	0.927	0.212656	-0.0954196	-0.120294	-0.109359	-0.109359	-0.0912471
P15090	Fatty acid-binding protein, adipocyte	14718.9	6.59	25	2	74			0.472	0.117297	0.385	0.0421026	0.37	0.0326303		-1.08314	-1.37707	-1.4344	-1.2982
P78316	Nucleolar protein 14	97668.4	7.33	1.1	1	55			1.579	0.118293	1.82	0.025978	1.805	0.260404		0.659011	0.863938	0.851999	0.791649
O00571	ATP-dependent RNA helicase DDX3X	73243.4	6.73	10.1	5	181	1.09	0.156276	1.234	0.102917	1.294	0.00144683	1.406	0.00456861	0.124328	0.303342	0.371838	0.491597	0.310106
P60033	CD81 antigen	25809.4	5.09	8.5	1	164			0.631	0.0115072	0.606	0.0189844	0.543	0.0703649		-0.664288	-0.72261	-0.880976	-0.755958
P12532	Creatine kinase U-type, mitochondrial	47036.8	8.6	3.8	2	72	1.035	0.804833	1.093	0.923525	1.09	0.0616526	1.139	0.0789841	0.0496308	0.128293	0.124328	0.187768	0.115632
P19404	NADH dehydrogenase [ubiquinone] flavoprotein 2, mitochondrial	27391.5	8.22	4.4	1	32			0.522	0.00737053	0.618	3.39859e-05	0.572	0.119969		-0.937878	-0.694321	-0.805913	-0.812704
Q15717	ELAV-like protein 1	36091.9	9.23	18.7	5	113			1.335	0.111324	1.478	0.210857	1.389	0.139289		0.41684	0.563646	0.474047	0.484844
P02786	Transferrin receptor protein 1	84871.4	6.18	2.1	1	31			1.723	0.0176419	1.501	0.0866918	1.697	0.0469967		0.784923	0.585924	0.762987	0.711278
Q9UGM3	Deleted in malignant brain tumors 1 protein	260735	5.18	6.2	8	762			1.747	0.00470112	2.141	0.00536622	2.03	0.000149834		0.80488	1.09828	1.02148	0.974881
O43633	Charged multivesicular body protein 2a	25103.9	5.88	20.7	4	214			1.263	0.523742	1.189	0.0672386	1.255	0.0999715		0.336855	0.249749	0.327687	0.304764
Q9P2I0	Cleavage and polyadenylation specificity factor subunit 2	88486.8	4.98	3.1	2	30			1.473	0.0282458	1.361	0.41871	1.526	0.183138		0.558757	0.444667	0.609755	0.537726
Q06210	Glutamine--fructose-6-phosphate aminotransferase [isomerizing] 1	78806.4	6.66	5.6	4	129	1.164	0.176345	1.153	0.0322321	1.221	0.00546806	1.036	0.601819	0.219091	0.205393	0.288063	0.051024	0.211035
Q9NRY4	Rho GTPase-activating protein 35	170514	6.2	0.5	1	32	1.036	0.734719							0.051024				0.0503274
Q8NC56	LEM domain-containing protein 2	56975.2	9.16	9.1	4	88			0.914	0.677015	0.883	0.434161	0.903	0.611723		-0.129734	-0.179515	-0.147202	-0.15215
Q9Y6C2	EMILIN-1	106667	5.07	12	8	252	0.651	0.000152758	0.782	0.0118483	0.754	0.134685	0.806	0.0863059	-0.619271	-0.354759	-0.407364	-0.311148	-0.366356
Q643R3	Lysophospholipid acyltransferase LPCAT4	57219.2	9.17	1.1	1	24			1.201	0.432459	1.197	0.59793	1.143	0.567322		0.264236	0.259423	0.192825	0.238828
O43294	Transforming growth factor beta-1-induced transcript 1 protein	49814.2	6.62	5	1	90			0.799	0.538894	0.841	0.319331	0.785	0.570957		-0.323733	-0.249822	-0.349235	-0.307597
Q92925	SWI/SNF-related matrix-associated actin-dependent regulator of chromatin subfamily D member 2	58920.9	9.66	7	3	61			1.421	0.280717	1.606	0.171679	1.62	0.219829		0.506907	0.683472	0.695994	0.628791
P42704	Leucine-rich PPR motif-containing protein, mitochondrial	157905	5.81	8.4	10	376	1.05	0.180387	1.149	0.0476131	1.222	5.23025e-05	1.237	0.000265662	0.0703893	0.200379	0.289244	0.306846	0.253042
P49441	Inositol polyphosphate 1-phosphatase	43998	5.15	12.3	3	111			1.468	0.185619	1.637	0.000832322	1.735	0.0186431		0.553852	0.711054	0.794936	0.686614
P62191	26S protease regulatory subunit 4	49184.5	5.87	9.1	3	65	1.195	0.00543444	1.133	0.216976	1.441	0.0083693	1.281	0.00946304	0.257011	0.180148	0.52707	0.35727	0.299309
P80404	4-aminobutyrate aminotransferase, mitochondrial	56438.9	8.17	5	1	40			1.13	0.253055	1.171	0.0297617	1.192	0.106477		0.176323	0.227741	0.253384	0.219149
Q02338	D-beta-hydroxybutyrate dehydrogenase, mitochondrial	38157.1	9.11	2.6	1	35			0.739	0.246233	0.786	0.171939	0.707	0.765462		-0.436354	-0.347399	-0.500218	-0.42799
P01717	Ig lambda chain V-IV region Hil	11516.8	6.04	17.8	1	35			0.788	0.00150501	0.716	0.166612	0.719	0.873873		-0.343732	-0.481969	-0.475936	-0.433879
P48047	ATP synthase subunit O, mitochondrial	23277.3	9.97	40.8	6	377			0.547	0.0551887	0.422	1.30529e-10	0.495	7.82842e-05		-0.870387	-1.24469	-1.0145	-1.04319
Q8N6T3	ADP-ribosylation factor GTPase-activating protein 1	44667.9	5.46	12.3	3	102			1.412	0.223301	1.342	0.499553	1.524	0.0594932		0.49774	0.424385	0.607863	0.509996
Q7KZI7	Serine/threonine-protein kinase MARK2	87910.8	9.73	1.4	1	40	1.234	0.221603	1.442	0.319093	1.198	0.350412	1.083	0.76681	0.303342	0.528071	0.260628	0.115033	0.336224
P0C7V7	Putative signal peptidase complex catalytic subunit SEC11B	19159.5	9.66	9	2	156	0.872	0.432784							-0.1976				-0.194299
Q96EY7	Pentatricopeptide repeat domain-containing protein 3, mitochondrial	78549.7	6	5.2	3	137			1.116	0.307142	1.124	0.00318695	1.085	0.598029		0.158337	0.168642	0.117695	0.148225
Q96AQ6	Pre-B-cell leukemia transcription factor-interacting protein 1	80643.3	5.21	3.4	2	46	0.8	0.49004	0.81	0.07912	0.853	0.517698	0.908	0.363515	-0.321928	-0.304006	-0.229382	-0.139236	-0.213711
P50991	T-complex protein 1 subunit delta	57924.2	7.96	15.6	5	283	1.19	0.0875865	1.167	0.00916866	1.102	0.0307756	1.272	0.00065882	0.250962	0.222805	0.140124	0.347099	0.20792
Q92974	Rho guanine nucleotide exchange factor 2	111543	6.89	2	2	56			1.27	0.264965	1.406	0.186114	1.313	0.0917555		0.344828	0.491597	0.392867	0.409764
Q9NWU1	3-oxoacyl-[acyl-carrier-protein] synthase, mitochondrial	48842.9	7.59	5.7	2	33			0.821	0.0177781	0.765	0.434933	0.82	0.282715		-0.284546	-0.386468	-0.286304	-0.319106
P54136	Arginine--tRNA ligase, cytoplasmic	75379	6.26	10.6	7	174	1.196	0.00809017	1.27	0.0687926	1.097	0.581535	1.328	0.00748655	0.258217	0.344828	0.133564	0.409255	0.253509
Q96CN7	Isochorismatase domain-containing protein 1	32236.7	6.96	3.7	1	35			0.688	0.132525	0.735	0.0516267	0.64	0.237568		-0.53952	-0.444184	-0.643856	-0.54252
O60573	Eukaryotic translation initiation factor 4E type 2	28362	8.97	4.1	1	51			1.246	0.291112	1.357	0.109882	1.368	0.061141		0.317304	0.440421	0.452068	0.403264
Q9BVG4	Protein PBDC1	26056.8	4.72	4.3	1	44			1.407	0.20157	1.451	0.267841	1.292	0.0398508		0.492622	0.537048	0.369606	0.466425
Q969Z0	Protein TBRG4	70738	6.98	2.4	2	40	1.332	0.0884573							0.413594				0.421136
O76021	Ribosomal L1 domain-containing protein 1	54972.5	10.13	14.7	5	125			1.569	0.0211041	1.925	0.00401774	1.848	0.00566635		0.649845	0.944858	0.885965	0.82689
P78371	T-complex protein 1 subunit beta	57488.2	6.01	20.4	10	447	1.221	3.75589e-05	1.207	0.00402836	1.043	0.0850075	1.275	0.00196714	0.288063	0.271426	0.0607392	0.350497	0.226071
Q13242	Serine/arginine-rich splicing factor 9	25542.2	8.74	4.1	1	21			1.423	0.0052612	1.569	0.123956	1.366	0.506489		0.508936	0.649845	0.449957	0.536246
Q03403	Trefoil factor 2	14284.3	5.52	11.6	1	32			0.564	0.009786	0.466	0.000140086	0.429	6.69347e-05		-0.826233	-1.1016	-1.22095	-1.04959
P02461	Collagen alpha-1(III) chain	138564	6.21	3.5	4	61			0.37	0.00897581	0.336	0.0237265	0.24	0.135631		-1.4344	-1.57347	-2.05889	-1.68892
Q5JTB6	Placenta-specific protein 9	10308.9	4.8	17.5	2	41			0.506	0.112768	0.43	0.112891	0.363	0.124871		-0.982791	-1.21759	-1.46196	-1.22078
Q92947	Glutaryl-CoA dehydrogenase, mitochondrial	48127.2	8.31	10.7	2	252			0.539	0.0371784	0.6	0.0102036	0.469	0.00576397		-0.891643	-0.736966	-1.09234	-0.906983
P26639	Threonine--tRNA ligase, cytoplasmic	83435.1	6.23	5.5	4	122	1.127	0.223118	1.151	0.520541	1.238	0.0360838	1.359	0.0492473	0.172488	0.202888	0.308011	0.442545	0.247927
O75323	Protein NipSnap homolog 2	33742.6	9.42	6.6	3	42			0.525	0.051247	0.401	0.0446773	0.51	0.0332731		-0.929611	-1.31833	-0.971431	-1.07312
P51452	Dual specificity protein phosphatase 3	20478.3	7.66	9.7	1	82			1.287	0.0519184	1.206	0.126854	1.192	0.190934		0.364012	0.27023	0.253384	0.295875
Q460N5	Poly [ADP-ribose] polymerase 14	202800	6.81	0.5	1	25			1.513	0.161625	1.543	0.0746867	1.808	0.0939972		0.597412	0.625738	0.854395	0.692515
Q13547	Histone deacetylase 1	55103	5.31	8.3	2	91			0.876	0.184605	0.832	0.372959	0.878	0.774059		-0.190997	-0.265345	-0.187707	-0.214683
Q9NXV6	CDKN2A-interacting protein	61124.9	9.13	1.6	1	26			1.45	0.306419	1.31	0.384899	1.508	0.289127		0.536053	0.389567	0.592636	0.506085
Q13753	Laminin subunit gamma-2	130976	5.83	4.4	4	106	1.113	0.0479511	1.213	0.232302	1.422	0.133597	1.365	0.0990663	0.154454	0.27858	0.507921	0.448901	0.307563
Q6P2Q9	Pre-mRNA-processing-splicing factor 8	273600	8.95	3.2	7	204	1.138	0.14657	1.448	0.0295561	1.335	0.0109768	1.51	0.00148535	0.186501	0.534062	0.41684	0.594549	0.374677
P56182	Ribosomal RNA processing protein 1 homolog A	52839.2	9.39	4.8	2	80			1.308	0.395899	1.285	0.506879	1.191	0.365658		0.387363	0.361768	0.252173	0.333768
Q9Y606	tRNA pseudouridine synthase A, mitochondrial	47470	8.69	7	2	82			1.711	0.318432	1.903	0.0170025	1.513	0.0945087		0.77484	0.928276	0.597412	0.766842
Q92828	Coronin-2A	59763.3	8.24	2.5	2	48			1.537	0.382855	1.46	0.497163	1.769	0.037211		0.620117	0.545968	0.822934	0.663007
Q9Y520	Protein PRRC2C	316911	9.17	1.5	2	63			1.939	0.277369	1.53	0.31289	1.807	0.220313		0.955313	0.613532	0.853597	0.80748
P13861	cAMP-dependent protein kinase type II-alpha regulatory subunit	45518.4	4.96	13.9	4	96	0.805	0.331596	0.773	0.244081	0.705	0.0219357	0.647	0.0434396	-0.312939	-0.37146	-0.504305	-0.628162	-0.378173
Q9BWD1	Acetyl-CoA acetyltransferase, cytosolic	41350.8	6.47	9.6	2	141			0.684	0.930555	0.59	0.243051	0.7	0.523027		-0.547932	-0.761213	-0.514573	-0.607906
P19474	E3 ubiquitin-protein ligase TRIM21	54169.7	5.98	6.9	2	46	1.452	0.426788							0.538041				0.525008
Q96AE4	Far upstream element-binding protein 1	67560.4	7.18	11.8	7	113	1.124	0.0630506	1.443	0.00496152	1.332	0.000691468	1.47	0.000136738	0.168642	0.529071	0.413594	0.555816	0.359347
Q3SY69	Mitochondrial 10-formyltetrahydrofolate dehydrogenase	101746	6.13	2.5	1	22			0.681	0.0561239	0.583	0.0167446	0.693	0.0339819		-0.554273	-0.778432	-0.529073	-0.620593
Q14839	Chromodomain-helicase-DNA-binding protein 4	218005	5.62	3.2	5	140	1.29	0.00510548	1.251	0.0282463	1.574	0.00872497	1.302	0.06888	0.367371	0.323082	0.654436	0.380729	0.36248
Q99797	Mitochondrial intermediate peptidase	80640.7	6.6	1.4	1	33			1.315	0.528845	1.2	0.122007	1.323	0.154347		0.395063	0.263034	0.403813	0.35397
P06733	Alpha-enolase	47169	7.01	34.8	13	811	1.208	8.34998e-05	1.064	2.91804e-06	1.373	3.24896e-12	1.325	3.24918e-12	0.27262	0.0894982	0.457332	0.405992	0.278046
Q00839	Heterogeneous nuclear ribonucleoprotein U	90584.4	5.76	12.7	9	364	1.171	0.00166164	1.494	0.000343871	1.314	0.00106359	1.245	0.0185222	0.227741	0.57918	0.393965	0.316146	0.322659
Q8WUY1	Protein THEM6	23865	9.71	18.8	3	68			1.699	0.258936	1.467	0.213195	1.835	0.241677		0.764686	0.552869	0.87578	0.731112
Q14669	E3 ubiquitin-protein ligase TRIP12	220434	8.76	1.4	2	85			1.616	0.142292	1.357	0.224071	1.466	0.420664		0.692427	0.440421	0.551885	0.561578
P20700	Lamin-B1	66408.3	5.11	27.8	14	559	1.26	1.20898e-06	1.167	0.00221494	1.327	6.44281e-05	1.437	1.05262e-06	0.333424	0.222805	0.408168	0.52306	0.310744
P27824	Calnexin	67568.3	4.47	25.3	16	1433	1.072	0.00558097	1.271	0.0238062	1.312	0.00149207	1.257	0.0205744	0.100305	0.345964	0.391768	0.329985	0.252857
O00232	26S proteasome non-ATPase regulatory subunit 12	52904.4	7.53	5	2	41	1.083	0.645939	1.422	0.0170802	1.454	0.00280562	1.18	0.0382032	0.115033	0.507921	0.540027	0.238787	0.32664
P26196	Probable ATP-dependent RNA helicase DDX6	54416.8	8.85	6.2	2	62	1.249	0.408119	1.405	0.143483	1.464	0.104754	1.058	0.513528	0.320773	0.49057	0.549916	0.0813396	0.333821
P50990	T-complex protein 1 subunit theta	59620.6	5.42	25.4	11	568	1.263	1.81479e-07	1.301	6.07976e-05	1.093	0.00412534	1.314	0.00013642	0.336855	0.379621	0.128293	0.393965	0.262099
P18583	Protein SON	263830	5.5	2.2	5	102			1.158	0.224237	1.22	0.132093	1.136	0.188731		0.211635	0.286881	0.183963	0.227493
Q9BSD7	Cancer-related nucleoside-triphosphatase	20713.1	9.61	13.7	2	63			1.238	0.537785	1.264	0.319447	1.387	0.294532		0.308011	0.337996	0.471968	0.372659
O95219	Sorting nexin-4	51908.8	5.69	2.4	1	36	1.105	0.0211123							0.144046				0.140119
O75534	Cold shock domain-containing protein E1	88884.7	5.88	7.3	4	107	1.22	0.461941	1.203	0.321494	1.034	0.311783	1.336	0.11763	0.286881	0.266637	0.0482362	0.41792	0.238688
O14933	Ubiquitin/ISG15-conjugating enzyme E2 L6	17768.7	7.71	16.3	2	85			1.885	0.41401	2.212	0.207659	1.634	0.285791		0.914565	1.14535	0.708408	0.922775
Q96JC1	Vam6/Vps39-like protein	101809	6.53	2.4	2	38			1.412	0.197963	1.241	0.0422033	1.392	0.165004		0.49774	0.311503	0.477159	0.428801
Q08211	ATP-dependent RNA helicase A	140958	6.41	6.9	7	330	1.158	0.0181869	1.007	0.142688	1.205	0.00471625	1.219	0.0151122	0.211635	0.0100637	0.269033	0.285698	0.189527
Q9Y3I0	tRNA-splicing ligase RtcB homolog	55210.3	6.77	11.9	5	225	1.115	0.0920678	1.059	0.0985131	1.065	0.120754	1.019	0.474133	0.157044	0.0827026	0.0908534	0.0271541	0.0828675
P61106	Ras-related protein Rab-14	23897	5.85	23.7	4	131	1.111	0.209938	1.214	0.184598	1.042	0.440659	1.202	0.20312	0.151859	0.279768	0.0593553	0.265437	0.169996
Q13151	Heterogeneous nuclear ribonucleoprotein A0	30840.6	9.34	4.6	2	65	1.206	0.00109816	1.315	0.281143	1.244	0.928566	1.218	0.214844	0.27023	0.395063	0.314986	0.284514	0.253247
P40121	Macrophage-capping protein	38498.5	5.82	17.8	5	176	1.439	0.0142644	1.383	0.0833526	1.193	0.0217119	1.206	0.0155938	0.525067	0.467801	0.254594	0.27023	0.315132
Q7L014	Probable ATP-dependent RNA helicase DDX46	117362	9.33	4.6	4	34	1.13	0.358836	1.255	0.314792	1.392	0.0282651	1.423	0.0157211	0.176323	0.327687	0.477159	0.508936	0.314016
O00178	GTP-binding protein 1	72453.8	8.6	1	1	31	0.838	0.613669							-0.254978				-0.247272
P30520	Adenylosuccinate synthetase isozyme 2	50097.4	6.13	11	4	78	1.179	0.155887	1.247	0.0761782	1.019	0.64536	1.337	0.0571821	0.237564	0.318461	0.0271541	0.418999	0.243509
Q96Q06	Perilipin-4	134431	8.92	2.4	3	89			0.311	0.00234806	0.227	0.00110149	0.408	0.0116243		-1.68501	-2.13924	-1.29336	-1.70587
Q96RF0	Sorting nexin-18	68894.4	5.44	1.6	1	32	0.812	0.14588	0.767	0.686365	0.818	0.107656	0.83	0.0376747	-0.300448	-0.382702	-0.289827	-0.268817	-0.247207
P30405	Peptidyl-prolyl cis-trans isomerase F, mitochondrial	22040.2	9.48	4.3	1	30			0.706	0.115555	0.568	0.167455	0.574	0.614736		-0.50226	-0.816037	-0.800877	-0.706391
O95182	NADH dehydrogenase [ubiquinone] 1 alpha subcomplex subunit 7	12551.4	10.19	36.3	3	109			0.581	0.00237537	0.462	0.0967163	0.402	0.164021		-0.78339	-1.11404	-1.31473	-1.07072
P11142	Heat shock cognate 71 kDa protein	70898.1	5.37	37.5	19	1220	1.113	0.000405668	1.239	1.1801e-05	1.275	1.85913e-05	1.35	1.08159e-11	0.154454	0.309176	0.350497	0.432959	0.259065
Q9HBL0	Tensin-1	185701	7.55	2	1	30			0.741	0.000438894	0.612	0.00330395	0.622	0.203887		-0.432455	-0.708396	-0.685014	-0.608622
Q96A35	39S ribosomal protein L24, mitochondrial	24914.8	9.33	11.1	2	53	1.481	0.0244479	1.181	0.355921	1.161	0.507214	1.082	0.759402	0.566572	0.240009	0.215368	0.1137	0.282846
Q16204	Coiled-coil domain-containing protein 6	53290.9	6.87	13.3	5	178			2.122	0.00266604	1.567	0.0320072	1.831	0.00011156		1.08542	0.648005	0.872632	0.868687
Q86WU2	Probable D-lactate dehydrogenase, mitochondrial	54870.6	6.2	12.2	5	179			0.702	0.459695	0.591	0.0500123	0.71	0.811624		-0.510457	-0.75877	-0.494109	-0.587779
Q9ULV0	Unconventional myosin-Vb	213672	6.77	1.5	3	77	1.342	0.129756	1.176	0.483101	1.015	0.578937	1.266	0.21319	0.424385	0.233888	0.0214797	0.340277	0.249554
Q8IY81	pre-rRNA processing protein FTSJ3	96558.5	8.53	6.5	4	142			1.115	0.395562	1.068	0.245652	1.112	0.225557		0.157044	0.0949116	0.153157	0.135037
Q96CD0	F-box/LRR-repeat protein 8	40516.1	6.96	7.8	2	65			0.918	0.433924	0.904	0.530133	0.869	0.461957		-0.123434	-0.145605	-0.202572	-0.157204
A1X283	SH3 and PX domain-containing protein 2B	101579	8.82	1	1	51	0.792	0.0505165							-0.336428				-0.348366
P04899	Guanine nucleotide-binding protein G(i) subunit alpha-2	40450.9	5.34	26.5	7	284	0.879	0.0650675	0.774	0.00370628	0.909	0.678029	0.834	0.961666	-0.186065	-0.369595	-0.137648	-0.261881	-0.200124
Q1KMD3	Heterogeneous nuclear ribonucleoprotein U-like protein 2	85104.7	4.85	6	4	195	1.059	0.798364	1.035	0.218072	1.143	0.0899234	1.222	0.129576	0.0827026	0.0496308	0.192825	0.289244	0.153512
P08246	Neutrophil elastase	28518.1	9.71	5.6	2	31			1.59	0.310672	1.838	0.187728	2.2	0.373326		0.669027	0.878137	1.1375	0.894889
P48059	LIM and senescent cell antigen-like-containing domain protein 1	37251.3	8.43	2.2	1	29			0.656	0.0607399	0.769	0.738952	0.75	0.285729		-0.608232	-0.378944	-0.415037	-0.467405
P05166	Propionyl-CoA carboxylase beta chain, mitochondrial	58215.7	7.56	4.8	1	52			0.517	4.41423e-05	0.488	4.34588e-05	0.66	0.168608		-0.951764	-1.03505	-0.599462	-0.862091
P46782	40S ribosomal protein S5	22876.4	9.73	11.8	2	84	1.023	0.757486	1.089	0.392908	1.213	0.134105	1.155	0.774182	0.0328061	0.123004	0.27858	0.207893	0.151197
P31943	Heterogeneous nuclear ribonucleoprotein H	49229.5	5.89	13.8	5	360	1.213	0.0066039	1.199	0.000715988	1.129	0.00660368	1.01	0.103549	0.27858	0.261832	0.175045	0.0143553	0.171885
P48637	Glutathione synthetase	52384.8	5.67	3.2	1	38	1.088	0.111946	1.446	0.00139062	1.196	0.057155	1.18	0.0172277	0.121679	0.532068	0.258217	0.238787	0.260002
O43684	Mitotic checkpoint protein BUB3	37154.8	6.36	7.9	2	54	1.183	0.273908	1.439	0.00209832	1.035	0.130035	1.289	0.0869348	0.24245	0.525067	0.0496308	0.366252	0.281735
Q96C19	EF-hand domain-containing protein D2	26697.3	5.15	19.2	4	233	1.286	0.000182096	1.524	0.0145396	1.075	0.143231	1.14	0.55334	0.362891	0.607863	0.104337	0.189034	0.307826
Q15233	Non-POU domain-containing octamer-binding protein	54231.5	9.01	15.3	7	214	1.2	0.0657333	1.071	0.0600836	1.293	0.00530839	1.54	8.89235e-06	0.263034	0.0989585	0.370722	0.62293	0.314203
P83111	Serine beta-lactamase-like protein LACTB, mitochondrial	60693.6	8.71	1.6	1	56	1.153	0.0208656							0.205393				0.21348
Q06520	Bile salt sulfotransferase	33779.8	5.71	11.2	2	116			0.207	0.0932043	0.103	0.132879	0.256	0.155612		-2.2723	-3.27928	-1.96578	-2.50579
P35998	26S protease regulatory subunit 7	48633.8	5.71	20.6	6	539	1.151	0.000992839	1.112	0.489517	1.144	0.0451285	1.354	0.0275449	0.202888	0.153157	0.194087	0.437228	0.21292
Q9UJW0	Dynactin subunit 4	52337.1	7.1	13.7	4	134			0.838	0.4614	0.741	0.0185064	0.808	0.213465		-0.254978	-0.432455	-0.307573	-0.331668
Q2TAY7	WD40 repeat-containing protein SMU1	57543.9	6.74	7.4	4	122	1.289	0.00430724	1.359	0.165599	1.158	0.380025	1.062	0.367658	0.366252	0.442545	0.211635	0.0867838	0.244716
P55884	Eukaryotic translation initiation factor 3 subunit B	92481.6	4.89	7.4	6	189	1.098	0.181514	1.033	0.284408	1.063	0.357536	1.133	0.398762	0.134878	0.0468403	0.0881416	0.180148	0.0965628
Q03252	Lamin-B2	67688.8	5.29	27.7	16	545	0.83	8.85631e-05	0.708	0.0182858	0.894	0.113401	0.878	0.829406	-0.268817	-0.498179	-0.161653	-0.187707	-0.243281
P40227	T-complex protein 1 subunit zeta	58024.2	6.23	10.9	5	165	1.316	0.0258382	1.486	0.000137217	1.152	0.145873	1.165	0.216151	0.396159	0.571434	0.204141	0.22033	0.296312
P40763	Signal transducer and activator of transcription 3	88067.8	5.94	3.5	3	51	1.154	0.717579	1.204	0.214723	1.029	0.824037	1.261	0.0150367	0.206643	0.267835	0.041243	0.334568	0.18904
Q30167	HLA class II histocompatibility antigen, DRB1-10 beta chain	30002.2	7.66	14.7	4	43	1.449	0.572604							0.535058				0.514865
Q02952	A-kinase anchor protein 12	191482	4.37	3.5	4	95			0.746	0.0185298	0.642	0.000454084	0.592	0.502905		-0.422752	-0.639355	-0.756331	-0.606146
Q9Y5K6	CD2-associated protein	71451.2	6.07	2.5	2	36	1.183	0.541804	1.234	0.289871	1.167	0.115835	1.045	0.416147	0.24245	0.303342	0.222805	0.0635029	0.176625
P49458	Signal recognition particle 9 kDa protein	10111.7	7.77	27.9	3	102	1.205	0.101364	1.354	0.21758	1.167	0.0873565	1.016	0.841394	0.269033	0.437228	0.222805	0.0229004	0.23072
O95999	B-cell lymphoma/leukemia 10	26251.6	5.57	4.3	1	37			1.275	0.262132	1.163	0.510551	1.311	0.374111		0.350497	0.217851	0.390668	0.319672
Q9H0P0	Cytosolic 5~-nucleotidase 3A	37948.1	6.67	13.1	3	133			2.206	0.157045	1.731	0.099204	2.687	0.0348256		1.14143	0.791606	1.426	1.11968
O00231	26S proteasome non-ATPase regulatory subunit 11	47463.8	6.08	5.7	2	64	1.213	0.18812	1.052	0.609518	1.169	0.101086	1.524	0.0432565	0.27858	0.0731347	0.225275	0.607863	0.302048
O43395	U4/U6 small nuclear ribonucleoprotein Prp3	77529	9.5	3.5	2	44			1.202	0.192555	1.16	0.60739	1.295	0.429432		0.265437	0.214125	0.372952	0.284171
P17980	26S protease regulatory subunit 6A	49203.5	5.13	9.3	4	58	1.098	0.0367983	1.395	0.0228733	1.124	0.0887627	1.153	0.0194323	0.134878	0.480265	0.168642	0.205393	0.224811
P05198	Eukaryotic translation initiation factor 2 subunit 1	36112.2	5.02	11.7	3	183	1.422	0.00189518	1.128	0.188434	1.208	0.0635091	1.436	0.0575778	0.507921	0.173767	0.27262	0.522056	0.309351
O75251	NADH dehydrogenase [ubiquinone] iron-sulfur protein 7, mitochondrial	23563.5	10.02	10.8	2	88			0.58	0.0227268	0.584	0.817247	0.422	0.271599		-0.785875	-0.77596	-1.24469	-0.935507
P21953	2-oxoisovalerate dehydrogenase subunit beta, mitochondrial	43122.5	5.89	12.8	4	106			0.54	0.211753	0.362	0.00623705	0.516	0.00612579		-0.888969	-1.46594	-0.954557	-1.10315
P09874	Poly [ADP-ribose] polymerase 1	113084	8.99	8.2	6	142	1.189	0.0628288	1.262	0.0146117	1.224	0.00781151	0.978	0.7881	0.249749	0.335712	0.291604	-0.0320936	0.23361
Q96LJ7	Dehydrogenase/reductase SDR family member 1	33909	8.01	10.5	3	37	1.265	0.405644	1.497	0.383975	1.147	0.304466	1.209	0.0903345	0.339137	0.582074	0.197865	0.273814	0.292381
Q92621	Nuclear pore complex protein Nup205	227922	5.81	2.1	4	124	1.257	0.169975	1.24	0.168396	1.011	0.767016	1.354	0.399122	0.329985	0.31034	0.015783	0.437228	0.251367
P50135	Histamine N-methyltransferase	33295.1	5.18	9.2	3	137	0.79	0.00804962	0.744	0.00973959	0.857	0.429543	0.96	0.619849	-0.340075	-0.426625	-0.222633	-0.0588937	-0.232765
Q04912	Macrophage-stimulating protein receptor	152271	6.09	1.7	2	48	0.912	0.580833							-0.132894				-0.127379
P23246	Splicing factor, proline- and glutamine-rich	76149.4	9.45	10.5	7	162	1.07	0.105435	1.425	0.000175719	1.55	0.00205153	1.414	0.00289712	0.0976108	0.510962	0.632268	0.499782	0.372195
Q16555	Dihydropyrimidinase-related protein 2	62293.6	5.95	15.2	5	431	0.728	0.950556	0.774	0.472603	0.947	0.595526	0.879	0.956378	-0.45799	-0.369595	-0.0785637	-0.186065	-0.244705
P21980	Protein-glutamine gamma-glutamyltransferase 2	77328.8	5.11	16.9	10	497	0.803	8.32173e-06	0.911	0.154996	0.781	0.123658	0.995	0.860725	-0.316528	-0.134477	-0.356606	-0.00723157	-0.228438
P41252	Isoleucine--tRNA ligase, cytoplasmic	144498	5.82	3.2	2	78	1.091	0.660631	1.048	0.382129	1.247	0.0175312	1.057	0.308293	0.125651	0.0676387	0.318461	0.0799754	0.171433
P10253	Lysosomal alpha-glucosidase	105324	5.62	2.9	2	54	0.613	0.032092	0.762	0.0600762	0.834	0.00462368	0.975	0.499405	-0.706041	-0.392137	-0.261881	-0.0365259	-0.374906
P08579	U2 small nuclear ribonucleoprotein B~~	25486.3	9.72	16	4	84			1.361	0.215965	1.561	0.00813071	1.286	0.928349		0.444667	0.642471	0.362891	0.483343
P11586	C-1-tetrahydrofolate synthase, cytoplasmic	101559	6.89	11.6	9	157	1.257	0.0236831	1.515	1.83591e-05	1.249	0.000730243	1.16	0.0147428	0.329985	0.599318	0.320773	0.214125	0.302208
O15372	Eukaryotic translation initiation factor 3 subunit H	39930.3	6.09	7.4	3	102	1.172	0.945914	1.119	0.206128	1.032	0.391977	1.387	0.0118787	0.228973	0.16221	0.045443	0.471968	0.234566
P21281	V-type proton ATPase subunit B, brain isoform	56500.7	5.57	28.4	10	193			1.344	0.146624	1.172	0.113536	1.309	0.0332435		0.426533	0.228973	0.388465	0.34799
Q12906	Interleukin enhancer-binding factor 3	95338.4	8.86	3.9	2	39			1.303	0.205255	1.338	0.0136657	1.169	0.0462178		0.381837	0.420078	0.225275	0.342397
Q12899	Tripartite motif-containing protein 26	62165.9	4.98	1.7	1	23			1.23	0.242473	1.476	0.335437	1.371	0.286465		0.298658	0.561693	0.455229	0.438527
O14818	Proteasome subunit alpha type-7	27886.8	8.6	7.3	2	71	1.05	0.189018	1.091	0.168056	1.03	0.708894	1.212	0.075138	0.0703893	0.125651	0.0426443	0.27739	0.138735
Q9Y6H1	Coiled-coil-helix-coiled-coil-helix domain-containing protein 2, mitochondrial	15512.6	9.43	33.8	4	132			1.619	0.0119809	1.363	0.0918718	1.324	0.0354106		0.695103	0.446786	0.404903	0.515597
P19387	DNA-directed RNA polymerase II subunit RPB3	31441.2	4.79	3.6	1	74	1.259	0.015209	1.273	0.836553	1.294	0.0858866	1.25	0.288505	0.332278	0.348232	0.371838	0.321928	0.264276
P35580	Myosin-10	228999	5.44	8	15	426			0.711	0.0505658	0.799	0.295864	0.654	0.0305182		-0.492079	-0.323733	-0.612637	-0.47615
P23141	Liver carboxylesterase 1	62521.1	6.15	3.4	2	86	0.497	0.000192777							-1.00868				-0.963671
P42285	Superkiller viralicidic activity 2-like 2	117805	6.12	1.9	1	30			1.384	0.0254356	1.321	0.13637	1.635	0.0125047		0.468844	0.40163	0.709291	0.526588
Q92616	Translational activator GCN1	292758	7.29	5.4	12	288	1.077	0.214857	1.407	0.00149422	1.211	0.00154245	1.332	0.000594038	0.107018	0.492622	0.276199	0.413594	0.270863
Q86Y82	Syntaxin-12	31641.9	5.45	5.1	0	24			0.747	0.198602	0.603	7.58275e-05	0.728	0.0935018		-0.42082	-0.72977	-0.45799	-0.536193
P35080	Profilin-2	15046.2	6.55	10	1	66	0.698	0.370801							-0.518701				-0.493317
Q16822	Phosphoenolpyruvate carboxykinase [GTP], mitochondrial	70730	7.57	6.3	4	85	1.345	0.0734595	0.958	0.86199	1.394	0.0860756	1.539	0.114613	0.427606	-0.0619024	0.479231	0.621993	0.368866
O15514	DNA-directed RNA polymerase II subunit RPB4	16311.3	4.75	10.6	1	111			1.322	0.155264	1.508	0.379482	1.724	0.0581906		0.402722	0.592636	0.78576	0.593706
P00746	Complement factor D	27032.9	7.64	8.7	1	33			0.431	0.0521388	0.513	0.0255035	0.288	0.0829218		-1.21424	-0.962969	-1.79586	-1.32436
P21741	Midkine	15585.2	9.84	21	2	82			1.574	0.367179	2.404	0.187206	1.901	0.244357		0.654436	1.26544	0.926759	0.948877
Q14974	Importin subunit beta-1	97170.2	4.68	5.5	5	75	1.225	0.093404	1.424	0.00291307	1.194	0.0116421	1.417	0.00795975	0.292782	0.509949	0.255803	0.50284	0.308791
P16455	Methylated-DNA--protein-cysteine methyltransferase	21646	8.29	6.8	1	40			0.687	0.24497	0.751	0.106985	0.826	0.848966		-0.541618	-0.413115	-0.275786	-0.410173
Q8IXQ6	Poly [ADP-ribose] polymerase 9	96343.2	8.12	5.2	4	92			1.533	0.0571593	1.24	0.216917	1.447	0.172155		0.616358	0.31034	0.533065	0.486588
P17987	T-complex protein 1 subunit alpha	60343.6	5.8	26.1	10	498	1.147	0.0104156	1.479	0.000601989	1.107	0.255038	1.419	0.000357164	0.197865	0.564622	0.146655	0.504875	0.303133
O75937	DnaJ homolog subfamily C member 8	29841.7	9.04	18.6	4	87			1.405	0.158324	1.184	0.194931	1.337	0.0874066		0.49057	0.243669	0.418999	0.384413
Q15459	Splicing factor 3A subunit 1	88886.2	5.15	4.8	4	75	1.455	0.0701621	1.611	0.0533092	1.114	0.717581	1.317	0.313175	0.541019	0.687956	0.155749	0.397255	0.368267
Q7Z3D6	UPF0317 protein C14orf159, mitochondrial	66436.6	6.32	1.9	1	59			0.573	1.10412e-05	0.47	1.69705e-07	0.683	0.116308		-0.803393	-1.08927	-0.550043	-0.814234
P41250	Glycine--tRNA ligase	83165.6	6.61	7	4	87	1.093	0.199284	1.378	0.106767	1.288	0.137515	1.558	0.112736	0.128293	0.462576	0.365133	0.639695	0.332667
Q8NBF2	NHL repeat-containing protein 2	79443.6	5.33	4.5	3	80	0.886	0.200762	0.826	0.317457	0.729	0.204568	0.918	0.753216	-0.174621	-0.275786	-0.456009	-0.123434	-0.217749
Q04637	Eukaryotic translation initiation factor 4 gamma 1	175491	5.25	5.4	6	150	1.077	0.838554	1.496	0.0029814	1.319	0.0030225	1.257	0.100481	0.107018	0.58111	0.399445	0.329985	0.297589
O60678	Protein arginine N-methyltransferase 3	59876.2	5.18	4.1	2	41			1.682	0.373068	1.293	0.360523	1.529	0.367497		0.750178	0.370722	0.612588	0.577829
P23193	Transcription elongation factor A protein 1	33969.6	8.64	9	2	80			1.278	0.392627	1.252	0.3088	1.13	0.428205		0.353888	0.324235	0.176323	0.284815
Q9UPT5	Exocyst complex component 7	83381.9	6.33	2.3	2	65	0.812	0.273849							-0.300448				-0.284633
P41208	Centrin-2	19738.4	4.91	15.1	2	67			1.214	0.35986	1.1	0.673377	1.177	0.5		0.279768	0.137504	0.235114	0.217462
O95865	N(G),N(G)-dimethylarginine dimethylaminohydrolase 2	29643.9	5.66	22.1	3	84	0.854	0.223943	0.725	0.0451359	0.969	0.729891	0.892	0.385863	-0.227692	-0.463947	-0.0454314	-0.164884	-0.215315
P39748	Flap endonuclease 1	42593	8.8	1.6	1	23			1.607	0.185195	1.8	0.0695254	2.455	0.0236489		0.68437	0.847997	1.29572	0.942697
P09467	Fructose-1,6-bisphosphatase 1	36842.5	6.54	13.6	4	149	0.783	0.00348193	0.965	0.828925	0.807	0.0202331	0.773	0.173775	-0.352916	-0.0513992	-0.309359	-0.37146	-0.226113
P54578	Ubiquitin carboxyl-terminal hydrolase 14	56069.1	5.2	12.6	6	186	1.022	0.358468	1.181	0.0978505	1.035	0.437825	1.076	0.198391	0.0313952	0.240009	0.0496308	0.105678	0.121117
Q9BXP5	Serrate RNA effector molecule homolog	100666	5.7	3.5	3	59	1.31	0.164296	1.149	0.752849	1.244	0.196358	1.098	0.385748	0.389567	0.200379	0.314986	0.134878	0.20825
Q99459	Cell division cycle 5-like protein	92250.6	8.22	7.2	3	167			1.27	0.330864	1.638	0.0225405	1.579	0.0078222		0.344828	0.711935	0.659011	0.571925
O15397	Importin-8	119938	5.04	1.7	2	51			1.848	0.00600567	1.345	0.382622	1.589	0.027005		0.885965	0.427606	0.668119	0.660563
Q9UHQ9	NADH-cytochrome b5 reductase 1	34094.8	9.41	29.5	6	126			0.767	0.145123	0.578	0.00942459	0.597	0.00378154		-0.382702	-0.790859	-0.744197	-0.639252
O00534	von Willebrand factor A domain-containing protein 5A	86489.3	6.13	1.7	1	36			1.098	0.593904	1.193	0.108624	1.115	0.748944		0.134878	0.254594	0.157044	0.182172
Q14573	Inositol 1,4,5-trisphosphate receptor type 3	304106	6.05	1.6	4	75	1.017	0.954252	1.159	0.335376	1.196	0.315733	1.198	0.174789	0.0243197	0.212881	0.258217	0.260628	0.159458
P49792	E3 SUMO-protein ligase RanBP2	358199	5.85	1.3	3	101	1.498	0.126549	1.331	0.00820311	1.137	0.154051	1.173	0.391353	0.583038	0.412511	0.185232	0.230203	0.288758
P51858	Hepatoma-derived growth factor	26788.3	4.7	19.2	3	105	1.197	0.0549984	1.315	0.0714706	1.283	0.0166139	1.442	0.00486447	0.259423	0.395063	0.359521	0.528071	0.297237
P04155	Trefoil factor 1	9149.51	4.29	54.8	3	139			0.402	0.000956017	0.535	0.0268374	0.638	0.376684		-1.31473	-0.902389	-0.648372	-0.955164
P16435	NADPH--cytochrome P450 reductase	76689.7	5.38	2.4	1	34	1.465	0.242468	1.191	0.763136	1.547	0.512364	1.334	0.0336423	0.550901	0.252173	0.629473	0.415759	0.360277
P12268	Inosine-5~-monophosphate dehydrogenase 2	55805	6.44	10.1	3	143	1.195	0.00602769	1.204	0.254697	1.307	0.0419775	1.772	4.61339e-05	0.257011	0.267835	0.386259	0.825379	0.367896
Q15046	Lysine--tRNA ligase	68048.1	5.94	6.2	3	107	1.143	0.0483383	1.058	0.626764	1.135	0.196732	1.336	0.112332	0.192825	0.0813396	0.182692	0.41792	0.188208
P52597	Heterogeneous nuclear ribonucleoprotein F	45671.9	5.38	13.7	4	230	1.209	0.0808603	1.188	0.00853138	1.399	0.000273468	1.133	0.00294428	0.273814	0.248535	0.484396	0.180148	0.236222
Q99961	Endophilin-A2	41489.9	5.31	5.2	2	80	1.372	0.292137	1.244	0.0574649	1.139	0.105601	1.53	0.0579402	0.45628	0.314986	0.187768	0.613532	0.31509
P23396	40S ribosomal protein S3	26688.3	9.68	27.6	7	131	1.148	0.0522643	0.976	0.570058	1.28	0.000652943	1.234	0.0125777	0.199123	-0.0350469	0.356144	0.303342	0.200997
O60237	Protein phosphatase 1 regulatory subunit 12B	110404	5.53	1.2	1	46			0.606	0.129448	0.786	0.00445181	0.706	0.578432		-0.72261	-0.347399	-0.50226	-0.52409
P05023	Sodium/potassium-transporting ATPase subunit alpha-1	112896	5.33	15	10	667	1.275	0.000336658	1.119	0.0281434	1.185	0.00485503	0.975	0.44746	0.350497	0.16221	0.244887	-0.0365259	0.190746
Q9HB40	Retinoid-inducible serine carboxypeptidase	50830.7	5.61	1.8	1	25			0.81	0.0234438	0.726	0.131506	0.855	0.998151		-0.304006	-0.461959	-0.226004	-0.330656
Q9NQE9	Histidine triad nucleotide-binding protein 3	20361.3	6.12	10.4	1	38			0.517	0.0783855	0.736	0.0266017	0.613	0.0875756		-0.951764	-0.442222	-0.706041	-0.700009
O15143	Actin-related protein 2/3 complex subunit 1B	40949.8	8.69	9.9	3	132			1.774	0.106773	1.3	0.196767	1.581	0.173013		0.827006	0.378512	0.660837	0.622118
Q99536	Synaptic vesicle membrane protein VAT-1 homolog	41920.2	5.88	6.4	2	133	0.71	0.0963567	0.69	0.561124	0.878	0.894045	0.89	0.373826	-0.494109	-0.535332	-0.187707	-0.168123	-0.28614
A8K7I4	Calcium-activated chloride channel regulator 1	100226	5.97	2	2	38			2.532	0.14519	2.899	0.269929	1.623	0.473811		1.34028	1.53556	0.698663	1.1915
Q2PPJ7	Ral GTPase-activating protein subunit alpha-2	210770	5.74	1.2	2	46	1.228	0.0842902							0.296311				0.277867
P25786	Proteasome subunit alpha type-1	29555.6	6.15	18.6	5	267	1.204	0.0483488	1.086	0.0905628	1.173	0.107409	1.591	0.000804774	0.267835	0.119024	0.230203	0.669934	0.289067
Q99460	26S proteasome non-ATPase regulatory subunit 1	105836	5.25	5.8	4	120	1.132	0.0235141	1.466	0.0959709	1.266	0.0800833	1.036	0.212945	0.178874	0.551885	0.340277	0.051024	0.255562
Q9Y6N9	Harmonin	62210.8	5.36	4.9	2	50			1.452	0.560136	1.894	0.348852	2.283	0.17274		0.538041	0.921436	1.19093	0.88347
P13716	Delta-aminolevulinic acid dehydratase	36294.9	6.32	2.4	1	24			0.723	0.125492	0.847	0.156151	0.691	0.0951373		-0.467932	-0.239566	-0.533242	-0.41358
Q15276	Rab GTPase-binding effector protein 1	99290.4	4.95	3.9	3	38	0.731	0.41921	0.652	0.16807	0.825	0.0686657	0.99	0.688049	-0.452057	-0.617056	-0.277534	-0.0144996	-0.306828
P14209	CD99 antigen	18847.9	4.58	13	2	139	0.721	0.0419444							-0.471929				-0.441562
O94875	Sorbin and SH3 domain-containing protein 2	124108	8.56	1.8	2	67			0.549	0.000823993	0.32	4.05494e-06	0.523	0.0761535		-0.865122	-1.64386	-0.935117	-1.14803
P06732	Creatine kinase M-type	43101.1	6.77	23.1	8	207			0.218	0.000125893	0.167	0.00081885	0.451	0.584219		-2.1976	-2.58208	-1.1488	-1.97616
Q8N2K0	Monoacylglycerol lipase ABHD12	45096.8	8.87	7.3	2	41	1.035	0.276273	1.146	0.784918	1.231	0.212813	1.565	0.192584	0.0496308	0.196607	0.299831	0.646163	0.286692
Q16706	Alpha-mannosidase 2	131141	7.24	0.9	1	50	1.117	0.461128							0.159629				0.149222
P23434	Glycine cleavage system H protein, mitochondrial	18884.6	4.91	17.3	2	111			0.565	0.00528166	0.518	0.00410677	0.747	0.719945		-0.823677	-0.948976	-0.42082	-0.731158
O94776	Metastasis-associated protein MTA2	75023.1	9.7	2.8	2	44	1.171	0.289247	1.435	0.0601758	1.162	0.175923	1.542	0.153421	0.227741	0.521051	0.21661	0.624803	0.320912
P49757	Protein numb homolog	70803.8	8.79	3.1	2	33	0.904	0.415107							-0.145605				-0.136093
Q15691	Microtubule-associated protein RP/EB family member 1	29999.1	5.02	6	2	46	1.06	0.390146	1.242	0.263815	0.999	0.407621	1.273	0.0747396	0.0840643	0.312665	-0.00144342	0.348232	0.192522
P61081	NEDD8-conjugating enzyme Ubc12	20900	7.57	10.4	2	106	1.061	0.679228	1.219	0.405791	1.097	0.781035	1	0.546653	0.0854247	0.285698	0.133564	0	0.138997
P35232	Prohibitin	29804.1	5.57	22.8	6	269	1.069	0.217693	1.244	0.106962	1.033	0.22124	1.17	0.0385854	0.0962619	0.314986	0.0468403	0.226509	0.14962
Q99729	Heterogeneous nuclear ribonucleoprotein A/B	36224.9	8.22	4.5	1	26			1.947	0.0636209	1.446	0.172834	1.423	0.113969		0.961253	0.532068	0.508936	0.667419
Q6P2I3	Fumarylacetoacetate hydrolase domain-containing protein 2B	34613.2	7.64	14.3	3	145			0.637	0.00866626	0.397	0.000327523	0.569	0.0679005		-0.650635	-1.33279	-0.813499	-0.932308
P22314	Ubiquitin-like modifier-activating enzyme 1	117849	5.49	17.7	15	619	1.341	6.55119e-09	1.259	0.0101311	1.593	0.000114856	1.194	0.071128	0.423309	0.332278	0.671746	0.255803	0.329618
P09960	Leukotriene A-4 hydrolase	69285.3	5.8	11.1	3	107	0.967	0.69337	0.87	0.342239	0.829	0.755329	0.997	0.358461	-0.0484122	-0.200913	-0.270556	-0.00433459	-0.144032
P50395	Rab GDP dissociation inhibitor beta	50663.2	6.11	21.6	8	159	1.051	0.930153	1.376	0.00103196	1.13	0.0500173	1.471	0.000993329	0.0717627	0.46048	0.176323	0.556797	0.277408
P04406	Glyceraldehyde-3-phosphate dehydrogenase	36053.2	8.57	49.6	13	837	1.11	0.000239426	1.262	5.0383e-08	1.069	0.0351246	1.056	0.0112498	0.15056	0.335712	0.0962619	0.0786098	0.143545
P17655	Calpain-2 catalytic subunit	79995.4	4.87	14.7	7	277	0.802	0.00197667	0.864	0.019259	0.757	0.000250824	0.646	0.0253646	-0.318326	-0.210897	-0.401635	-0.630394	-0.307103
O15127	Secretory carrier-associated membrane protein 2	36648.9	5.73	13.7	2	85	0.682	0.242595	0.649	0.408924	0.839	0.559215	0.914	0.789337	-0.552156	-0.62371	-0.253257	-0.129734	-0.32235
Q13617	Cullin-2	86983	6.45	5.5	3	100	1.056	0.232	1.144	0.655654	1.424	0.0957737	1.31	0.438484	0.0786098	0.194087	0.509949	0.389567	0.24797
P07339	Cathepsin D	44552.2	6.1	18	5	217	1.17	0.152643	1.24	0.000755462	1.575	3.69758e-07	1.118	0.0394648	0.226509	0.31034	0.655352	0.16092	0.284977
P50914	60S ribosomal protein L14	23431.8	10.94	7.9	1	22			1.266	0.36129	1.11	0.356286	1.257	0.0820362		0.340277	0.15056	0.329985	0.273607
P62750	60S ribosomal protein L23a	17695.1	10.44	12.8	2	146	1.1	0.406214	1.274	0.0364667	1.097	0.663104	1.005	0.371185	0.137504	0.349365	0.133564	0.0071955	0.202777
Q96ED9	Protein Hook homolog 2	83206.6	5.36	2.4	2	43	0.826	0.103076							-0.275786				-0.297956
Q9Y673	Dolichyl-phosphate beta-glucosyltransferase	36946.1	9.34	2.2	1	21			0.642	0.746919	0.561	0.380448	0.392	0.213298		-0.639355	-0.833927	-1.35107	-0.941452
P19827	Inter-alpha-trypsin inhibitor heavy chain H1	101389	6.31	6.5	5	379	0.879	0.0743215	0.682	0.065394	0.819	0.0997293	0.717	0.65088	-0.186065	-0.552156	-0.288065	-0.479955	-0.295252
Q00059	Transcription factor A, mitochondrial	29096.6	9.74	14.6	4	38			0.617	0.0255603	0.673	0.134809	0.814	0.707076		-0.696658	-0.571322	-0.296899	-0.521626
Q9P000	COMM domain-containing protein 9	21819.1	5.6	6.1	1	60	1.103	0.508681							0.141433				0.131556
O15162	Phospholipid scramblase 1	35049.1	4.83	3.1	1	41			1.573	0.258539	2.033	0.259669	1.386	0.21354		0.653519	1.02361	0.470927	0.716019
Q12864	Cadherin-17	92219.3	4.99	7.8	4	144			2.258	0.0456731	1.428	0.219898	1.781	0.141576		1.17505	0.513996	0.832688	0.840576
Q13825	Methylglutaconyl-CoA hydratase, mitochondrial	35608.6	9.53	9.4	2	56			0.5	0.0874547	0.744	0.248155	0.586	0.0561849		-1	-0.426625	-0.771027	-0.732551
P07814	Bifunctional glutamate/proline--tRNA ligase	170591	7.02	6.2	8	269	1.225	0.0579994	1.113	0.10757	1.05	0.299764	1.027	0.0465037	0.292782	0.154454	0.0703893	0.0384362	0.127753
Q56VL3	OCIA domain-containing protein 2	16953.5	9.24	18.8	3	34	0.963	0.489623	1.196	0.39635	1.282	0.091285	1.137	0.506239	-0.0543923	0.258217	0.358396	0.185232	0.192067
P40222	Alpha-taxilin	61891.1	6.15	2.7	1	24			1.186	0.422129	1.167	0.295921	1.358	0.140167		0.246104	0.222805	0.441483	0.303464
Q9BQ61	Uncharacterized protein C19orf43	18419.4	9.46	8	1	31			1.473	0.386015	1.227	0.649953	1.228	0.661611		0.558757	0.295135	0.296311	0.383401
Q14498	RNA-binding protein 39	59379.6	10.1	3.2	1	23			1.352	0.117922	1.162	0.211478	1.186	0.365008		0.435095	0.21661	0.246104	0.29927
Q86TX2	Acyl-coenzyme A thioesterase 1	46277.4	6.9	11.9	4	69			0.674	0.126686	0.833	0.302488	0.783	0.090244		-0.56918	-0.263612	-0.352916	-0.395236
Q9H4A4	Aminopeptidase B	72595.8	5.51	9.5	5	81	1.373	0.0168566	1.315	0.111561	1.097	0.463102	1.035	0.468913	0.457332	0.395063	0.133564	0.0496308	0.229591
P23743	Diacylglycerol kinase alpha	82630.2	6.28	1.2	1	51			1.069	0.369302	1.141	0.112158	1.173	0.363424		0.0962619	0.190299	0.230203	0.172255
Q8NFU3	Thiosulfate sulfurtransferase/rhodanese-like domain-containing protein 1	12530.2	5.85	24.3	2	52			0.756	0.209595	0.571	0.0452374	0.512	0.0293616		-0.403542	-0.808437	-0.965784	-0.725921
Q13045	Protein flightless-1 homolog	144751	5.75	3.9	4	146	0.978	0.562183	1.205	0.171072	1.536	0.0266776	1.326	0.0645547	-0.0320936	0.269033	0.619178	0.407081	0.29868
Q86U42	Polyadenylate-binding protein 2	32749.1	5.04	5.2	2	79	1.17	0.147157	1.206	0.316932	1.307	0.215781	1.047	0.501662	0.226509	0.27023	0.386259	0.0662614	0.191578
Q9H5N1	Rab GTPase-binding effector protein 2	63542.8	4.76	6.7	3	46	0.829	0.152512	0.879	0.863298	0.707	0.0457056	0.775	0.146879	-0.270556	-0.186065	-0.500218	-0.367732	-0.255546
P52943	Cysteine-rich protein 2	22492.7	9.01	8.7	1	47	0.647	0.15639	0.351	0.00729499	1.008	0.917462	0.615	0.411824	-0.628162	-1.51046	0.0114956	-0.701342	-0.675702
P22234	Multifunctional protein ADE2	47079.2	6.95	11.8	4	145	1.293	0.0374918	1.479	0.00672731	1.938	0.000164962	1.766	0.00168934	0.370722	0.564622	0.954569	0.820485	0.519585
O75438	NADH dehydrogenase [ubiquinone] 1 beta subcomplex subunit 1	6961.2	9.04	19	1	58			0.677	0.230741	0.449	0.082322	0.637	0.253091		-0.562772	-1.15521	-0.650635	-0.78954
P31947	14-3-3 protein sigma	27774.1	4.68	47.6	12	579	2.582	1.25052e-07	1.871	0.000274334	1.388	0.0100447	3.141	0.00138183	1.36849	0.90381	0.473008	1.65122	0.860838
P15144	Aminopeptidase N	109540	5.31	8.2	6	131	2.488	0.00518034	2.268	0.00610509	1.143	0.262416	1.046	0.563604	1.31499	1.18142	0.192825	0.0648829	0.696015
P00403	Cytochrome c oxidase subunit 2	25565	4.67	7.5	2	35	0.714	0.0441131	0.662	0.0159919	0.395	0.00376514	0.583	0.0253452	-0.486004	-0.595097	-1.34008	-0.778432	-0.626119
Q9UKY7	Protein CDV3 homolog	27334.8	6.06	3.1	1	24			0.742	0.52898	0.522	0.259836	0.483	0.343205		-0.430509	-0.937878	-1.0499	-0.806097
Q8TEA8	D-tyrosyl-tRNA(Tyr) deacylase 1	23423.5	8.35	7.2	1	50	1.173	0.25249							0.230203				0.250814
Q92888	Rho guanine nucleotide exchange factor 1	102435	5.47	4.3	2	66	0.996	0.415106	1.192	0.301307	1.032	0.543313	1.128	0.262486	-0.00578235	0.253384	0.045443	0.173767	0.136933
P29966	Myristoylated alanine-rich C-kinase substrate	31554.7	4.47	16.3	3	135	0.954	0.851898	0.662	0.172534	0.743	0.68522	0.86	0.877616	-0.0679388	-0.595097	-0.428566	-0.217591	-0.278773
P22352	Glutathione peroxidase 3	25552.3	8.26	6.6	1	70	0.702	0.75227	1.072	0.860844	0.561	0.0302871	0.437	0.0181261	-0.510457	0.100305	-0.833927	-1.19429	-0.584876
Q96C23	Aldose 1-epimerase	37765.5	6.18	4.4	1	87	0.979	0.594124	1.366	0.163968	1.49	0.228995	1.354	0.000174276	-0.0306192	0.449957	0.575312	0.437228	0.31018
P22897	Macrophage mannose receptor 1	166012	6.11	1.3	2	53	0.872	0.160631	0.956	0.887916	0.589	0.222619	0.576	0.0540502	-0.1976	-0.0649175	-0.76366	-0.795859	-0.414715
P04920	Anion exchange protein 2	137009	5.9	1.3	1	24			0.616	0.0458236	0.743	0.14601	0.806	0.47031		-0.698998	-0.428566	-0.311148	-0.479571
O60568	Procollagen-lysine,2-oxoglutarate 5-dioxygenase 3	84785.2	5.69	1.9	1	43	1.436	0.088908	1.675	0.12787	2.789	0.0149259	3.763	0.00303477	0.522056	0.744161	1.47975	1.91188	0.930703
Q9H078	Caseinolytic peptidase B protein homolog	78728.8	9.13	1.7	1	36			0.735	0.390136	0.605	0.471895	0.8	0.252828		-0.444184	-0.724993	-0.321928	-0.497035
P61978	Heterogeneous nuclear ribonucleoprotein K	50976.2	5.39	24.6	10	406	1.356	0.0339502	1.169	0.0201505	1.155	0.0014169	1.199	0.0189946	0.439357	0.225275	0.207893	0.261832	0.215693
Q8NBJ5	Procollagen galactosyltransferase 1	71636.1	6.85	2.7	2	54	1.396	0.473218	1.134	0.719807	1.043	0.720294	1.18	0.688449	0.481299	0.181421	0.0607392	0.238787	0.207076
P01591	Immunoglobulin J chain	18098.6	5.12	11.9	1	181	0.439	1.57874e-05	0.814	0.703763	0.973	0.774767	0.752	0.331083	-1.18771	-0.296899	-0.0394883	-0.411195	-0.568076
Q99747	Gamma-soluble NSF attachment protein	34746.3	5.3	5.4	2	59	0.789	0.580605	0.758	0.76045	0.883	0.666874	0.972	0.156858	-0.341903	-0.39973	-0.179515	-0.0409718	-0.201213
P82675	28S ribosomal protein S5, mitochondrial	48006.5	9.93	6.3	3	89			1.125	0.271571	1.245	0.0106852	1.113	0.783692		0.169925	0.316146	0.154454	0.213508
Q13838	Spliceosome RNA helicase DDX39B	48991.3	5.44	18.5	7	131	1.415	0.0566857	1.436	0.0165421	1.607	0.15465	0.956	0.88907	0.500802	0.522056	0.68437	-0.0649175	0.365001
Q05086	Ubiquitin-protein ligase E3A	100688	5.12	2.4	2	49	1.166	0.393114	1.248	0.237059	1.005	0.469833	1.514	0.0370611	0.221568	0.319618	0.0071955	0.598365	0.264358
Q04695	Keratin, type I cytoskeletal 17	48105.7	4.97	30.8	15	717	5.504	0.000267368	2.836	0.0255754	2.238	0.0582208	1.637	0.0791656	2.46048	1.50386	1.16221	0.711054	1.14782
P11387	DNA topoisomerase 1	90725.7	9.33	1.6	1	28			1.391	0.0680963	1.925	0.00361288	1.405	0.0351884		0.476122	0.944858	0.49057	0.637184
Q9BZQ8	Protein Niban	103135	4.74	1.1	1	35			0.764	0.443482	0.711	0.00692624	0.873	0.613892		-0.388355	-0.492079	-0.195946	-0.358793
P48147	Prolyl endopeptidase	80699.5	5.53	5.8	4	97	1.336	0.00750039	1.027	0.208461	1.252	0.0392865	1.415	0.0007574	0.41792	0.0384362	0.324235	0.500802	0.262558
P48643	T-complex protein 1 subunit epsilon	59671	5.45	14.2	9	129	1.2	0.43012	1.382	0.00205617	1.054	0.0282014	1.108	0.223329	0.263034	0.466758	0.0758749	0.147958	0.202873
Q8N1S5	Zinc transporter ZIP11	35396.1	5.44	5	1	81	0.93	0.630139	0.907	0.708024	0.831	0.089807	0.713	0.219746	-0.104697	-0.140826	-0.26708	-0.488026	-0.210406
P00338	L-lactate dehydrogenase A chain	36688.7	8.44	25.6	8	514	1.379	7.7212e-09	1.965	0.00025112	2.186	4.74896e-05	1.142	0.121122	0.463622	0.974529	1.12829	0.191563	0.565679
P09525	Annexin A4	35882.7	5.84	47.6	13	1084	1.481	5.47641e-07	1.142	0.00508468	1.289	5.89615e-06	1.568	0.000901623	0.566572	0.191563	0.366252	0.648926	0.343484
Q9BZE4	Nucleolar GTP-binding protein 1	73964.5	9.52	3.6	2	63			1.392	0.299837	1.69	0.496163	2.214	0.197782		0.477159	0.757023	1.14666	0.793613
Q12965	Unconventional myosin-Ie	127062	9.01	6	5	85			1.605	0.0572017	1.315	0.180275	1.966	0.0185429		0.682573	0.395063	0.975263	0.6843
P52209	6-phosphogluconate dehydrogenase, decarboxylating	53140	6.8	20.3	7	568	1.253	1.30007e-05	1.02	0.18956	1.052	0.0610699	1.326	0.0185534	0.325386	0.0285692	0.0731347	0.407081	0.196165
P31939	Bifunctional purine biosynthesis protein PURH	64615.9	6.27	15.9	6	340	1.048	0.151787	1.518	0.000114534	1.433	0.00968392	1.651	3.74162e-05	0.0676387	0.602172	0.519039	0.72334	0.38588
Q6NUQ4	Transmembrane protein 214	77150.6	9.28	2.8	2	25	0.846	0.284148	0.859	0.602345	0.752	0.0602661	0.611	0.32162	-0.24127	-0.21927	-0.411195	-0.710756	-0.316498
P14678	Small nuclear ribonucleoprotein-associated proteins B and B~	24610.1	11.2	6.3	1	49			1.362	0.164616	1.264	0.158745	1.129	0.13705		0.445727	0.337996	0.175045	0.31959
Q9UQ80	Proliferation-associated protein 2G4	43786.9	6.13	22.3	7	179	1.331	0.00255109	1.156	0.126522	2.085	1.68209e-07	1.332	0.00395603	0.412511	0.209141	1.06005	0.413594	0.441532
Q9NRX4	14 kDa phosphohistidine phosphatase	13832.5	5.65	9.6	1	74	0.668	0.0167237	0.531	0.157372	0.84	0.483992	1.014	0.774243	-0.58208	-0.913216	-0.251539	0.0200577	-0.419274
Q96D15	Reticulocalbin-3	37493	4.74	13.4	2	112			1.442	0.374336	2.391	0.0629481	2.524	0.379276		0.528071	1.25761	1.33571	1.04047
Q9BQE5	Apolipoprotein L2	37092.4	6.28	18.7	6	193	1.075	0.140685	2.243	0.185181	1.316	0.677602	1.787	0.28235	0.104337	1.16543	0.396159	0.83754	0.537993
Q14157	Ubiquitin-associated protein 2-like	114534	6.61	5.3	4	139			1.296	0.426553	1.679	0.0449106	1.953	0.0283673		0.374066	0.747602	0.965692	0.695787
O95433	Activator of 90 kDa heat shock protein ATPase homolog 1	38274.3	5.41	17.5	5	118	1.267	0.002958	1.017	0.206699	1.2	0.469437	1.577	0.0405554	0.341417	0.0243197	0.263034	0.657183	0.285477
P20592	Interferon-induced GTP-binding protein Mx2	82088.7	8.91	4.3	3	72	1.872	0.012857							0.90458				0.993301
Q9NUV9	GTPase IMAP family member 4	37533.8	7.66	7.6	3	101	0.626	0.000239535	0.866	0.987517	0.954	0.988385	0.845	0.211867	-0.675765	-0.207561	-0.0679388	-0.242977	-0.275733
P50895	Basal cell adhesion molecule	67404.8	5.53	8.6	3	131			0.427	0.000619693	0.475	0.0303264	0.722	0.122379		-1.22769	-1.074	-0.469929	-0.923874
Q8N2S1	Latent-transforming growth factor beta-binding protein 4	173435	5.27	4.7	7	96	0.614	0.00050461	0.718	0.00867307	1.027	0.799141	0.902	0.0576272	-0.703689	-0.477944	0.0384362	-0.148801	-0.343725
Q14257	Reticulocalbin-2	36876.4	4.26	24.3	7	264			1.415	0.0481654	1.382	0.0338452	1.144	0.0726297		0.500802	0.466758	0.194087	0.387216
Q9BRP8	Partner of Y14 and mago	22655.5	9.45	3.9	1	23			1.314	0.486062	2.03	0.305245	1.695	0.040588		0.393965	1.02148	0.761285	0.725577
P22059	Oxysterol-binding protein 1	89420.6	6.9	5.6	4	75	0.976	0.522011	1.544	0.0868422	1.271	0.314975	1.151	0.246356	-0.0350469	0.626673	0.345964	0.202888	0.28262
Q05655	Protein kinase C delta type	77505	7.93	1	1	21			1.277	0.270412	1.904	0.0592369	1.67	0.41635		0.352759	0.929033	0.739848	0.67388
P06454	Prothymosin alpha	12203	3.69	21.6	3	229	1.421	0.00524389	1.973	0.00161551	1.65	0.0377089	1.727	0.002894	0.506907	0.980391	0.722466	0.788268	0.553053
P30273	High affinity immunoglobulin epsilon receptor subunit gamma	9667.47	6.54	23.3	2	53	1.311	0.235632							0.390668				0.430277
Q9NQH7	Probable Xaa-Pro aminopeptidase 3	57033.6	6.37	3.6	2	43			1.177	0.686757	1.154	0.192473	1.36	0.369522		0.235114	0.206643	0.443607	0.295121
Q12905	Interleukin enhancer-binding factor 2	43062.1	5.19	3.1	1	105	1.106	0.190487	1.388	0.00555587	1.95	0.000531634	1.234	0.0576354	0.145351	0.473008	0.963474	0.303342	0.40243
Q13263	Transcription intermediary factor 1-beta	88549.7	5.52	4.3	2	82	1.334	0.097372	1.525	8.8333e-05	1.294	0.00279231	1.652	1.64701e-06	0.415759	0.608809	0.371838	0.724214	0.394044
Q6UWY5	Olfactomedin-like protein 1	45950.9	8.29	6.5	2	69			0.559	0.0527495	0.246	0.0262288	0.216	0.0117804		-0.83908	-2.02327	-2.2109	-1.69108
P82650	28S ribosomal protein S22, mitochondrial	41280.4	7.7	8.6	3	44	1.312	0.190423	1.097	0.732201	1.087	0.759335	1.032	0.878932	0.391768	0.133564	0.120352	0.045443	0.158017
O75915	PRA1 family protein 3	21614.7	9.77	16	2	194	0.894	0.0337141	0.687	0.0153321	0.72	0.91266	0.993	0.896847	-0.161653	-0.541618	-0.473931	-0.0101344	-0.267548
O95994	Anterior gradient protein 2 homolog	19979.2	9.03	32.6	4	442	1.631	0.00720571	1.344	0.00755703	2.443	2.12293e-07	1.263	0.0532928	0.705757	0.426533	1.28865	0.336855	0.556707
P00488	Coagulation factor XIII A chain	83267.3	5.75	7.4	4	230	0.428	3.34916e-06	0.545	0.000478305	0.867	0.0100078	0.495	4.24919e-05	-1.22432	-0.875672	-0.205896	-1.0145	-0.649176
Q9P0M6	Core histone macro-H2A.2	40058.2	9.71	5.4	2	37	0.75	0.168629	0.945	0.919256	0.577	0.0541776	0.676	0.594786	-0.415037	-0.0816138	-0.793357	-0.564905	-0.377106
Q14118	Dystroglycan	97441.5	8.71	0.9	1	26			0.826	0.319612	0.614	0.00659686	0.61	0.138066		-0.275786	-0.703689	-0.713119	-0.564198
P43652	Afamin	69069.1	5.64	5.5	2	28	1.032	0.568558	0.787	0.00906136	0.687	0.0388109	0.598	0.601763	0.045443	-0.345564	-0.541618	-0.741783	-0.355233
P25398	40S ribosomal protein S12	14514.9	6.81	17.4	2	90	1.189	0.1277	1.086	0.0346556	1.174	0.0737009	0.96	0.345188	0.249749	0.119024	0.231432	-0.0588937	0.171955
P25325	3-mercaptopyruvate sulfurtransferase	33178.5	6.13	11.1	3	71	1.156	0.0236954	1.208	0.0158574	1.03	0.2717	1.279	0.15393	0.209141	0.27262	0.0426443	0.355016	0.175884
P18283	Glutathione peroxidase 2	21954	7.63	10.5	2	51	1.181	0.139766	1.01	0.405138	1.089	0.772274	1.516	0.137648	0.240009	0.0143553	0.123004	0.60027	0.259451
P60900	Proteasome subunit alpha type-6	27399.5	6.34	23.2	5	313	1.165	0.00225021	1.342	0.0115078	0.944	0.676282	1.272	0.0156627	0.22033	0.424385	-0.0831412	0.347099	0.224808
Q03518	Antigen peptide transporter 1	87217.7	8.24	5	3	158	1.274	0.0456326	1.356	0.192801	1.653	0.000873599	2.898	0.000446892	0.349365	0.439357	0.725087	1.53506	0.635168
Q02252	Methylmalonate-semialdehyde dehydrogenase [acylating], mitochondrial	57839.7	8.72	9.9	4	106	0.704	0.00584071	0.507	0.0106113	0.362	4.59379e-11	0.45	1.54137e-08	-0.506353	-0.979942	-1.46594	-1.152	-0.77187
P09211	Glutathione S-transferase P	23355.8	5.43	39.5	6	294	1.1	0.0336725	1.337	0.000163468	1.545	8.85715e-06	1.108	0.060103	0.137504	0.418999	0.627607	0.147958	0.277175
Q8WUM0	Nuclear pore complex protein Nup133	128979	4.97	1.6	2	57	1.193	0.165026	1.409	0.0727972	1.591	0.079701	1.215	0.733958	0.254594	0.494672	0.669934	0.280956	0.324927
Q5JWF2	Guanine nucleotide-binding protein G(s) subunit alpha isoforms XLas	111025	4.91	5.3	5	200	0.686	0.000497327	0.989	0.73335	0.764	0.0714981	0.743	0.310906	-0.54372	-0.0159576	-0.388355	-0.428566	-0.281149
O76070	Gamma-synuclein	13330.8	4.89	19.7	2	75			0.531	0.000108056	0.22	0.420615	0.411	0.400654		-0.913216	-2.18442	-1.28279	-1.46014
P21266	Glutathione S-transferase Mu 3	26559.6	5.37	15.6	4	96	0.592	0.00127877	0.555	0.000678278	0.789	0.368365	0.355	0.00147522	-0.756331	-0.84944	-0.341903	-1.49411	-0.67538
Q14203	Dynactin subunit 1	141695	5.61	6.4	8	234	0.793	0.000229757	0.992	0.559238	0.842	0.000219073	0.921	0.0598872	-0.334607	-0.011588	-0.248108	-0.118727	-0.154685
Q9UNK0	Syntaxin-8	26906.7	4.91	16.1	3	63			0.811	0.453217	0.799	0.304243	0.92	0.418016		-0.302226	-0.323733	-0.120294	-0.248751
O75439	Mitochondrial-processing peptidase subunit beta	54366.1	6.38	3.5	2	29			0.895	0.802638	0.96	0.329269	0.92	0.945027		-0.16004	-0.0588937	-0.120294	-0.113076
Q9UHA4	Ragulator complex protein LAMTOR3	13622.7	6.73	17.7	2	82	0.952	0.898723							-0.0709665				-0.0785838
Q8TE67	Epidermal growth factor receptor kinase substrate 8-like protein 3	66861.1	8.09	1.7	1	45	1.537	0.170589	0.971	0.488832	1.456	0.460462	1.864	0.312201	0.620117	-0.0424568	0.54201	0.898402	0.432685
O94826	Mitochondrial import receptor subunit TOM70	67454.8	6.75	8.9	6	91			1.356	0.024651	1.119	0.278637	1.238	0.0341247		0.439357	0.16221	0.308011	0.303193
O95630	STAM-binding protein	48076.9	5.89	2.4	1	52	0.939	0.911206							-0.0908029				-0.100859
Q8NFW8	N-acylneuraminate cytidylyltransferase	48379.2	8.16	2.8	1	78	0.904	0.287075	0.943	0.86658	0.945	0.788015	0.743	0.502829	-0.145605	-0.0846703	-0.0816138	-0.428566	-0.168411
Q07507	Dermatopontin	24004.8	4.7	9.5	1	55	0.22	0.0410682	0.468	0.0683324	1.191	0.6055	0.318	0.115432	-2.18442	-1.09542	0.252173	-1.6529	-1.06715
Q8TDZ2	Protein-methionine sulfoxide oxidase MICAL1	117875	6	3.1	3	52			1.167	0.167826	1.498	0.32466	1.526	0.299976		0.222805	0.583038	0.609755	0.471866
P04004	Vitronectin	54305.6	5.55	15.3	6	186	0.997	0.210574	0.59	0.000967211	0.539	5.11648e-09	0.763	0.596215	-0.00433459	-0.761213	-0.891643	-0.390245	-0.437334
P20774	Mimecan	33922.2	5.46	3	1	33			0.47	0.0037315	0.345	0.000120058	0.158	1.25623e-09		-1.08927	-1.53533	-2.662	-1.7622
O75822	Eukaryotic translation initiation factor 3 subunit J	29062.4	4.72	7.4	2	65	1.453	0.0140916	1.049	0.410909	1.144	0.967306	1.093	0.445265	0.539035	0.0690147	0.194087	0.128293	0.213062
Q02487	Desmocollin-2	99961.7	5.19	2.1	2	96	1.74	0.0006816	1.508	0.0704154	1.536	0.140502	1.446	0.218279	0.799087	0.592636	0.619178	0.532068	0.459999
P18031	Tyrosine-protein phosphatase non-receptor type 1	49966.8	5.88	2.3	1	63	1.248	0.364992	0.94	0.830612	1.45	0.065866	1.436	0.00626554	0.319618	-0.0892673	0.536053	0.522056	0.293976
P49247	Ribose-5-phosphate isomerase	33268.9	8.78	2.6	1	48	1.036	0.817071	0.994	0.719361	1.394	0.195944	1.445	0.128176	0.051024	-0.00868224	0.479231	0.531069	0.277442
Q08378	Golgin subfamily A member 3	167355	5.34	8.2	8	118			1.115	0.30461	1.063	0.911519	1.179	0.0650025		0.157044	0.0881416	0.237564	0.160916
P51636	Caveolin-2	18291.2	5.06	7.4	1	27	0.505	0.153623							-0.985645				-1.09827
P01876	Ig alpha-1 chain C region	37654.7	6.08	36.3	10	1524	0.737	3.35863e-07	0.598	0.012756	0.905	0.0139527	0.311	1.11022e-16	-0.440263	-0.741783	-0.14401	-1.68501	-0.678378
Q9NNW7	Thioredoxin reductase 2, mitochondrial	56506.6	7.24	17	8	180			0.507	0.00110663	0.379	0.00027409	0.705	0.0481258		-0.979942	-1.39973	-0.504305	-0.961326
O15382	Branched-chain-amino-acid aminotransferase, mitochondrial	44287.7	8.88	13.3	4	90			0.453	5.16864e-05	0.549	0.0285298	0.757	0.486374		-1.14242	-0.865122	-0.401635	-0.803058
P80188	Neutrophil gelatinase-associated lipocalin	22588.1	9.02	12.1	1	35			2.007	0.0019854	1.489	0.0153548	2.916	0.00037123		1.00504	0.574344	1.54399	1.04113
Q8TAQ2	SWI/SNF complex subunit SMARCC2	132879	5.49	1.5	2	65	0.99	0.675358	1.252	0.0759507	1.549	0.0453202	1.292	0.0268543	-0.0144996	0.324235	0.631337	0.369606	0.282466
Q14764	Major vault protein	99326.9	5.34	27.5	19	1613	1.012	0.134867	1.205	1.77774e-05	1.333	3.28835e-06	1.205	1.60146e-07	0.0172093	0.269033	0.414677	0.269033	0.197147
P50213	Isocitrate dehydrogenase [NAD] subunit alpha, mitochondrial	39591.7	6.47	2.2	1	27			0.747	0.861401	0.758	0.949712	0.548	0.00889735		-0.42082	-0.39973	-0.867752	-0.562767
Q12959	Disks large homolog 1	100455	5.51	1.9	2	83	1.007	0.591296	0.899	0.206078	0.688	0.143698	0.855	0.074192	0.0100637	-0.153607	-0.53952	-0.226004	-0.223326
P49006	MARCKS-related protein	19528.8	4.68	14.4	2	156			1.418	0.0305878	2.664	0.0446297	1.957	0.0465194		0.503858	1.41359	0.968644	0.962032
P27695	DNA-(apurinic or apyrimidinic site) lyase	35554.5	8.33	3.5	1	119	1.33	0.0691481	1.182	0.0981882	0.999	0.369218	1.151	0.506829	0.411426	0.24123	-0.00144342	0.202888	0.181859
P18754	Regulator of chromosome condensation	44969	7.18	3.1	1	59	1.082	0.720946	1.733	0.0232169	1.658	0.117507	1.382	0.271404	0.1137	0.793272	0.729444	0.466758	0.411846
Q14BN4	Sarcolemmal membrane-associated protein	95198.3	5.35	5.4	3	69	0.31	0.000329036	1.005	0.833129	0.808	0.0562208	0.613	0.0428164	-1.68966	0.0071955	-0.307573	-0.706041	-0.721316
Q9P2J5	Leucine--tRNA ligase, cytoplasmic	134466	6.95	4.5	5	111	1.286	0.0364879	0.981	0.966169	1.159	0.0988956	1.146	0.128097	0.362891	-0.027675	0.212881	0.196607	0.164389
P22033	Methylmalonyl-CoA mutase, mitochondrial	83134.4	6.48	4.3	3	124	0.761	0.00988003	0.864	0.732669	0.579	0.00582862	0.749	0.0531739	-0.394032	-0.210897	-0.788365	-0.416962	-0.348523
P02462	Collagen alpha-1(IV) chain	160615	8.55	2.3	3	261	0.387	3.28535e-05	0.89	0.877368	0.773	0.583534	0.668	0.139878	-1.36959	-0.168123	-0.37146	-0.58208	-0.543452
O15067	Phosphoribosylformylglycinamidine synthase	144734	5.5	3	4	41	1.208	0.41054	1.246	0.669629	1.214	0.481028	1.541	0.079555	0.27262	0.317304	0.279768	0.623867	0.280858
P14543	Nidogen-1	136377	5.12	5.3	7	188	0.374	7.20066e-09	0.801	0.553653	0.891	0.730103	0.794	0.52176	-1.41889	-0.320126	-0.166503	-0.332789	-0.555146
P54886	Delta-1-pyrroline-5-carboxylate synthase	87302.3	6.66	6	4	59	1.159	0.424201	1.817	0.0275588	1.355	0.0771013	1.526	0.03245	0.212881	0.861558	0.438293	0.609755	0.405722
Q07065	Cytoskeleton-associated protein 4	66022.5	5.63	25.6	15	586	0.95	0.733421	0.77	0.435131	0.83	0.970272	0.851	0.298955	-0.0740006	-0.37707	-0.268817	-0.232769	-0.182563
P16615	Sarcoplasmic/endoplasmic reticulum calcium ATPase 2	114757	5.23	10.5	10	238	1.256	0.000201749	1.691	0.0289819	1.11	0.406041	1.149	0.144795	0.328836	0.757877	0.15056	0.200379	0.301058
P05556	Integrin beta-1	88415.3	5.27	10.9	9	414	0.63	6.19183e-08	0.951	0.527876	1.028	0.231868	0.733	0.00360128	-0.666576	-0.0724828	0.0398403	-0.448115	-0.339898
P49189	4-trimethylaminobutyraldehyde dehydrogenase	53801.9	5.69	9.9	5	178	0.896	0.0308547	0.813	0.130701	0.892	0.497493	0.687	0.00094563	-0.158429	-0.298673	-0.164884	-0.541618	-0.228994
Q16775	Hydroxyacylglutathione hydrolase, mitochondrial	33805.9	8.35	8.4	2	49	0.729	0.687212	0.843	0.179507	0.361	0.00205921	0.765	0.0671083	-0.456009	-0.246395	-1.46993	-0.386468	-0.564483
Q8WXF1	Paraspeckle component 1	58743.6	6.26	7.3	3	44	1.162	0.186074	1.047	0.208531	1.324	0.0255807	1.493	0.00977201	0.21661	0.0662614	0.404903	0.578214	0.257209
P15289	Arylsulfatase A	53588.2	5.65	6.7	2	41	0.82	0.63974	0.758	0.510989	0.828	0.82003	0.413	0.570273	-0.286304	-0.39973	-0.272297	-1.27579	-0.489003
Q9Y6N5	Sulfide:quinone oxidoreductase, mitochondrial	49960.7	9.18	20.7	6	303	1.408	0.00010423	1.066	0.252837	0.978	0.795343	1.223	0.0221157	0.493647	0.0922074	-0.0320936	0.290424	0.219272
Q86XP6	Gastrokine-2	20486.7	7.03	21.7	3	675	0.486	1.17735e-07	0.537	3.62546e-06	0.754	0.185388	0.459	0.0369894	-1.04097	-0.897006	-0.407364	-1.12343	-0.637801
Q99598	Translin-associated protein X	33112.5	6.1	3.1	1	26			1.108	0.673386	1.068	0.482265	1.192	0.130633		0.147958	0.0949116	0.253384	0.165418
Q9NVP1	ATP-dependent RNA helicase DDX18	75406.8	9.52	1.8	1	27	0.911	0.265578	1.585	0.0920026	2.11	0.0853754	1.688	0.382301	-0.134477	0.664483	1.07724	0.755315	0.517568
P12694	2-oxoisovalerate dehydrogenase subunit alpha, mitochondrial	50471	8.42	10.3	4	107			0.318	0.000431591	0.681	0.323047	0.446	0.0290895		-1.6529	-0.554273	-1.16488	-1.12402
P62879	Guanine nucleotide-binding protein G(I)/G(S)/G(T) subunit beta-2	37331	5.6	10.6	3	82	0.944	0.809032	0.537	0.134219	0.798	0.952833	0.802	0.0818806	-0.0831412	-0.897006	-0.325539	-0.318326	-0.352015
P22392	Nucleoside diphosphate kinase B	17298	8.52	65.8	9	257			1.273	0.481204	2.046	0.094042	2.041	0.180641		0.348232	1.03281	1.02928	0.803438
Q9UKU7	Isobutyryl-CoA dehydrogenase, mitochondrial	45069.8	8.12	5.8	2	102	0.718	0.0493434	0.721	0.00584134	0.68	0.00220624	0.935	0.175636	-0.477944	-0.471929	-0.556393	-0.0969617	-0.304378
Q14103	Heterogeneous nuclear ribonucleoprotein D0	38434.2	7.62	20.6	6	321	1.608	0.00187471	1.49	0.00256666	1.216	0.00142194	1.015	0.797779	0.685267	0.575312	0.282143	0.0214797	0.324712
Q9H019	Mitochondrial fission regulator 1-like	31957.5	5.77	11	2	74			0.832	0.134384	0.81	0.109786	0.65	0.367555		-0.265345	-0.304006	-0.621488	-0.396946
Q8WVQ1	Soluble calcium-activated nucleotidase 1	44839.6	5.71	9.2	3	119			1.107	0.393363	1.215	0.284457	1.346	0.0947188		0.146655	0.280956	0.428678	0.28543
P54619	5~-AMP-activated protein kinase subunit gamma-1	37579.4	6.42	5.7	1	39	0.826	0.216968	0.904	0.259282	0.753	0.39799	0.818	0.962678	-0.275786	-0.145605	-0.409278	-0.289827	-0.205929
P61201	COP9 signalosome complex subunit 2	51596.7	5.36	2	1	25			1.116	0.041592	1.402	0.231088	1.378	0.263376		0.158337	0.487486	0.462576	0.369466
P02649	Apolipoprotein E	36154.1	5.65	15.1	4	97	1.062	0.470176	1.029	0.199579	1.542	0.134336	1.135	0.397991	0.0867838	0.041243	0.624803	0.182692	0.309433
Q63HN8	E3 ubiquitin-protein ligase RNF213	591407	6.05	1.7	8	136	1.691	1.67829e-06	1.151	0.0421513	1.404	0.000329311	2.408	1.77691e-07	0.757877	0.202888	0.489543	1.26784	0.540145
O75368	SH3 domain-binding glutamic acid-rich-like protein	12774.2	5.22	41.2	6	208	0.495	1.25198e-09	0.858	0.0408915	1.064	0.27993	0.578	0.112925	-1.0145	-0.22095	0.0894982	-0.790859	-0.474633
P29144	Tripeptidyl-peptidase 2	138350	5.9	2.7	2	50	1.165	0.461464	1.507	0.0325874	1.147	0.287207	1	0.839833	0.22033	0.591679	0.197865	0	0.234417
Q92688	Acidic leucine-rich nuclear phosphoprotein 32 family member B	28787.7	3.94	16.7	4	85	1.165	0.0353881	1.885	0.00725038	1.697	0.0520926	1.094	0.541675	0.22033	0.914565	0.762987	0.129613	0.419851
Q99615	DnaJ homolog subfamily C member 7	56440.8	6.56	5.7	3	94	1.282	0.0211287	1.133	0.461734	1.418	0.0057332	2.414	0.0607462	0.358396	0.180148	0.503858	1.27143	0.493137
O00159	Unconventional myosin-Ic	121682	9.46	2.4	2	40	0.764	0.139209	0.781	0.0396931	0.674	0.00182439	0.486	0.000135056	-0.388355	-0.356606	-0.56918	-1.04097	-0.448282
Q9Y450	HBS1-like protein	75472.9	6.17	1.5	1	23			0.588	0.0893718	0.83	0.346028	0.722	0.640846		-0.766112	-0.268817	-0.469929	-0.501619
Q13884	Beta-1-syntrophin	58061.1	8.81	5.9	2	49	0.515	0.171684	0.463	0.118435	0.662	0.200767	1.295	0.484333	-0.957356	-1.11092	-0.595097	0.372952	-0.644005
Q969G5	Protein kinase C delta-binding protein	27701.2	6.05	11.9	3	60			0.759	0.185379	0.52	0.0904436	0.42	0.10949		-0.397828	-0.943416	-1.25154	-0.864261
Q13283	Ras GTPase-activating protein-binding protein 1	52164.2	5.36	2.4	1	93	2.066	0.00304267	1.653	0.16072	1.015	0.845131	1.485	0.00819827	1.04684	0.725087	0.0214797	0.570463	0.479335
Q9H0N0	Ras-related protein Rab-6C	28355.2	7.57	11	2	89			0.665	0.412906	0.817	0.777888	0.543	0.163183		-0.588574	-0.291592	-0.880976	-0.587047
Q8NCA5	Protein FAM98A	55400.7	9.15	6.6	3	77			1.482	0.00927842	2.168	0.243766	1.363	0.104163		0.567545	1.11636	0.446786	0.710232
Q9NX40	OCIA domain-containing protein 1	27626.1	7.02	19.6	5	173			0.934	0.70674	0.918	0.756576	0.844	0.139343		-0.0985055	-0.123434	-0.244685	-0.155542
Q9Y2Z4	Tyrosine--tRNA ligase, mitochondrial	53199	9.07	7.3	3	113			1.174	0.809347	1.454	0.267744	1.665	0.0829397		0.231432	0.540027	0.735522	0.502327
P28799	Granulins	63544.5	6.43	3.9	2	42			0.512	0.130014	0.811	0.196606	0.534	0.106704		-0.965784	-0.302226	-0.905088	-0.724366
Q12904	Aminoacyl tRNA synthase complex-interacting multifunctional protein 1	34352.7	8.61	5.8	1	60	1.426	0.1472	0.891	0.650945	1.172	0.25859	1.557	0.0841867	0.511974	-0.166503	0.228973	0.638769	0.340551
Q14152	Eukaryotic translation initiation factor 3 subunit A	166569	6.38	5.2	8	115	1.012	0.262227	1.672	5.77594e-06	1.068	0.117945	1.25	0.00120103	0.0172093	0.741575	0.0949116	0.321928	0.299741
P39060	Collagen alpha-1(XVIII) chain	178188	5.67	2.7	4	141	0.701	0.0103249	0.624	0.0899659	1.044	0.571813	0.635	0.0163949	-0.512514	-0.680382	0.0621217	-0.655172	-0.368667
Q96JJ3	Engulfment and cell motility protein 2	82615.1	5.62	1.3	1	35	0.741	0.0930964	0.839	0.967244	0.962	0.495261	0.992	0.436341	-0.432455	-0.253257	-0.0558912	-0.011588	-0.179122
O14976	Cyclin-G-associated kinase	143191	5.49	3.4	4	45	0.955	0.519771	1.17	0.183408	1.466	0.031908	1.105	0.340661	-0.0664274	0.226509	0.551885	0.144046	0.250215
Q96B97	SH3 domain-containing kinase-binding protein 1	73126.3	6.24	11.4	5	143			1.286	0.150337	1.114	0.137256	1.416	0.238581		0.362891	0.155749	0.501821	0.340154
P04083	Annexin A1	38714.2	6.57	35.5	9	448	2.035	6.207e-08	1.461	0.00094336	1.195	0.00298847	1.879	0.000112891	1.02503	0.546956	0.257011	0.909965	0.514492
O95470	Sphingosine-1-phosphate lyase 1	63523.8	9.24	3.2	1	30			1.521	0.0284729	2.612	0.216508	1.538	0.0995779		0.60502	1.38515	0.621056	0.87041
Q5T653	39S ribosomal protein L2, mitochondrial	33300.8	11.29	11.5	2	49			1.143	0.603316	1.179	0.152625	1.397	0.361667		0.192825	0.237564	0.482332	0.30424
Q13428	Treacle protein	152106	9.06	6	7	98			1.327	0.0277941	1.116	0.428928	1.437	0.135352		0.408168	0.158337	0.52306	0.363188
P46781	40S ribosomal protein S9	22591.4	10.66	7.7	2	34	1.086	0.763239	1.805	0.00647779	1.388	0.046323	0.964	0.417402	0.119024	0.851999	0.473008	-0.0528949	0.370323
Q9BWJ5	Splicing factor 3B subunit 5	10135.4	5.89	17.4	1	30			1.185	0.63695	1.287	0.40533	1.59	0.236977		0.244887	0.364012	0.669027	0.425975
O95786	Probable ATP-dependent RNA helicase DDX58	106600	6.03	1.2	1	36	1.305	0.315773							0.38405				0.437823
P34932	Heat shock 70 kDa protein 4	94330.9	5.11	17.9	12	480	1.852	1.07597e-05	1.24	0.00137127	1.096	0.00296935	1.578	1.16666e-05	0.889084	0.31034	0.132248	0.658097	0.39447
P52758	Ribonuclease UK114	14493.7	8.74	8	1	40			0.872	0.650737	0.924	0.591204	0.794	0.261365		-0.1976	-0.114035	-0.332789	-0.214808
P46063	ATP-dependent DNA helicase Q1	73457.4	8.12	2.5	2	59	1.059	0.701356	1.553	0.0990924	1.321	0.424034	1.174	0.618902	0.0827026	0.635058	0.40163	0.231432	0.269587
P51572	B-cell receptor-associated protein 31	27991.6	8.44	22.4	6	230	0.883	0.166534	1.287	0.00483846	1.33	0.00361271	1.309	0.00959388	-0.179515	0.364012	0.411426	0.388465	0.262415
Q9Y265	RuvB-like 1	50228	6.02	7	3	121	1.145	0.211094	1.409	0.0508791	1.242	0.0272391	1.195	0.0176386	0.195348	0.494672	0.312665	0.257011	0.230689
O00273	DNA fragmentation factor subunit alpha	36521.9	4.68	3.3	1	34			1.377	0.103286	1.102	0.976315	1.272	0.214767		0.461529	0.140124	0.347099	0.31625
P61158	Actin-related protein 3	47371.2	5.61	7.9	3	42	1.127	0.645727	1.022	0.12996	1.124	0.0292191	1.106	0.53288	0.172488	0.0313952	0.168642	0.145351	0.0971565
P10589	COUP transcription factor 1	46155.6	8.62	2.1	1	89			0.476	0.00358339	0.561	0.0388528	0.801	0.208648		-1.07097	-0.833927	-0.320126	-0.741673
Q9H910	Hematological and neurological expressed 1-like protein	20063.3	9.3	13.2	2	57			1.351	0.543944	1.374	0.361125	2.023	0.261185		0.434028	0.458382	1.0165	0.636302
P02655	Apolipoprotein C-II	11283.9	4.72	28.7	3	45			1.296	0.274673	1.21	0.169097	1.655	0.0776798		0.374066	0.275007	0.726831	0.458635
P60981	Destrin	18505.7	8.06	30.9	4	578	0.366	9.24965e-10	0.825	0.722056	1.057	0.243048	0.499	0.00109922	-1.45008	-0.277534	0.0799754	-1.00289	-0.632198
Q92841	Probable ATP-dependent RNA helicase DDX17	80272.4	8.53	12.6	8	142	1.166	0.0519839	1.362	0.0120108	1.034	0.0738194	1.091	0.338209	0.221568	0.445727	0.0482362	0.125651	0.175924
Q12931	Heat shock protein 75 kDa, mitochondrial	80110	8.3	9.1	6	192	1.539	0.00169877	0.99	0.268541	1.128	0.059718	1.248	0.0130462	0.621993	-0.0144996	0.173767	0.319618	0.250547
Q96A65	Exocyst complex component 4	110498	6.07	5.4	5	52	0.85	0.29069	0.791	0.374704	0.829	0.635107	0.87	0.915999	-0.234465	-0.33825	-0.270556	-0.200913	-0.185298
Q09028	Histone-binding protein RBBP4	47655.7	4.74	13.2	4	121	1.333	0.0365435	1.16	0.521814	1.169	0.290448	1.318	0.00264678	0.414677	0.214125	0.225275	0.39835	0.226113
P14618	Pyruvate kinase PKM	57936.9	7.96	48.4	23	2144	1.622	3.24885e-12	1.099	0.00101657	1.056	0.00370538	1.336	2.086e-12	0.697774	0.136191	0.0786098	0.41792	0.283184
Q13126	S-methyl-5~-thioadenosine phosphorylase	31236	6.75	12.7	3	85	1.188	0.000413367	1.221	0.405675	1.056	0.350232	0.997	0.444085	0.248535	0.288063	0.0786098	-0.00433459	0.133491
O75521	Enoyl-CoA delta isomerase 2, mitochondrial	43585.2	9.13	2.8	1	41			0.495	0.00114419	0.214	0.000455584	0.523	0.0252835		-1.0145	-2.22432	-0.935117	-1.39131
Q8WX93	Palladin	150564	6.67	4.8	6	154	0.629	2.30452e-05	1.12	0.496531	0.82	0.111491	0.797	0.32041	-0.668868	0.163499	-0.286304	-0.327348	-0.348546
P20290	Transcription factor BTF3	22168	9.41	12.1	1	75	0.984	0.7131	2.015	0.186035	1.706	0.0940634	1.032	0.739335	-0.0232698	1.01078	0.770618	0.045443	0.469116
Q9H6T0	Epithelial splicing regulatory protein 2	78401.1	6.27	4.3	3	69	1.017	0.19124							0.0243197				0.0278574
P23526	Adenosylhomocysteinase	47716.1	5.92	19.9	6	104	1.202	0.0352271	1.076	0.0701246	1.459	3.18141e-07	1.673	0.00454107	0.265437	0.105678	0.54498	0.742437	0.327053
P01860	Ig gamma-3 chain C region	41287	8.23	29.7	10	1304	1.006	0.263654	0.883	0.262136	0.792	0.0156398	0.493	0.120638	0.00863031	-0.179515	-0.336428	-1.02034	-0.407211
P35914	Hydroxymethylglutaryl-CoA lyase, mitochondrial	34360.1	8.81	3.1	1	27			0.9	0.523577	0.694	0.364116	0.741	0.0554521		-0.152003	-0.526992	-0.432455	-0.370483
Q96Q11	CCA tRNA nucleotidyltransferase 1, mitochondrial	50127.6	8.14	6.5	2	34			0.625	0.336355	0.853	0.983352	0.764	0.544037		-0.678072	-0.229382	-0.388355	-0.431937
Q8NC51	Plasminogen activator inhibitor 1 RNA-binding protein	44965.4	8.66	14	5	78	1.41	0.0220351	1.279	0.00277157	1.032	0.189422	1.475	0.0553927	0.495695	0.355016	0.045443	0.560715	0.281094
Q00534	Cyclin-dependent kinase 6	36938.4	6.02	6.1	2	46	1.394	0.121337	1.298	0.41905	1.093	0.733848	1.968	0.231413	0.479231	0.37629	0.128293	0.97673	0.391531
P28288	ATP-binding cassette sub-family D member 3	75475.9	9.41	3.5	1	100	0.91	0.374071	1.238	0.298554	1.281	0.209865	1.614	0.391848	-0.136062	0.308011	0.35727	0.690641	0.303234
Q5VZK9	Leucine-rich repeat-containing protein 16A	151557	8.02	1.7	2	99			1.526	0.0285496	1.896	0.102624	1.215	0.279305		0.609755	0.922959	0.280956	0.604557
Q9UHX1	Poly(U)-binding-splicing factor PUF60	59875.5	5.19	3.2	2	60	1.275	0.278707	1.093	0.13781	1.291	0.0321197	1.916	0.000109039	0.350497	0.128293	0.368489	0.938098	0.363072
Q08752	Peptidyl-prolyl cis-trans isomerase D	40763.6	6.77	9.2	4	77			1.23	0.44048	1.351	0.249965	1.78	0.0807194		0.298658	0.434028	0.831877	0.521521
P23634	Plasma membrane calcium-transporting ATPase 4	137920	6.19	5.8	5	222			0.753	0.925646	0.826	0.280012	0.584	0.19003		-0.409278	-0.275786	-0.77596	-0.487008
Q99873	Protein arginine N-methyltransferase 1	41515.5	5.24	6.1	1	25			1.618	0.115414	1.35	0.240623	1.163	0.496337		0.694212	0.432959	0.217851	0.448341
P62736	Actin, aortic smooth muscle	42008.9	5.23	53.3	18	3978	0.393	3.7861e-10							-1.3474				-1.19122
Q9UGV2	Protein NDRG3	41408.7	5.12	8	1	80			1.366	0.0896058	1.223	0.264165	1.786	0.201029		0.449957	0.290424	0.836732	0.525705
Q6ZMI0	Protein phosphatase 1 regulatory subunit 21	88314.5	6.4	6.2	5	65	1.029	0.87053							0.041243				0.0475247
P62826	GTP-binding nuclear protein Ran	24423.1	7.01	13.9	2	109	1.037	0.789993	1.688	0.0243636	1.657	0.00717044	1.44	0.126926	0.0524159	0.755315	0.728574	0.526069	0.396762
Q9H3R2	Mucin-13	54603.9	4.91	5.9	2	91			1.634	0.541202	3.367	0.161321	5.476	0.312828		0.708408	1.75146	2.45312	1.63766
O00505	Importin subunit alpha-4	57810.9	4.8	2.9	2	39	1.365	0.00330562	1.899	0.124316	1.394	0.388449	0.88	0.565001	0.448901	0.92524	0.479231	-0.184425	0.405243
P55209	Nucleosome assembly protein 1-like 1	45374.2	4.36	4.3	1	54	0.976	0.949845	1.139	0.688601	1.421	0.104083	1.068	0.790226	-0.0350469	0.187768	0.506907	0.0949116	0.210405
Q15582	Transforming growth factor-beta-induced protein ig-h3	74680.9	7.62	11.3	6	173	0.51	3.17854e-05	1.118	0.167206	0.929	0.117376	0.402	6.11272e-05	-0.971431	0.16092	-0.106249	-1.31473	-0.661707
P05413	Fatty acid-binding protein, heart	14858	6.29	24.8	3	45			0.309	0.0138994	0.289	0.00298189	0.705	0.210566		-1.69432	-1.79086	-0.504305	-1.32983
Q5QNW6	Histone H2B type 2-F	13920.2	10.31	50	5	321	0.904	0.503033							-0.145605				-0.168301
P62081	40S ribosomal protein S7	22126.8	10.09	9.8	2	62	0.927	0.530292	1.16	0.0788948	1.128	0.499941	1.331	0.276907	-0.109359	0.214125	0.173767	0.412511	0.232186
Q15661	Tryptase alpha/beta-1	30515.1	6.62	16	3	162	0.396	0.00380357	0.828	0.422411	0.696	0.0068032	0.629	0.00374448	-1.33643	-0.272297	-0.522841	-0.668868	-0.539757
Q6PCB0	von Willebrand factor A domain-containing protein 1	46804.1	7.18	2.5	1	41	0.436	0.0644621	0.697	0.0134109	1.255	0.031699	0.657	0.188155	-1.1976	-0.520769	0.327687	-0.606035	-0.580361
Q9BQG0	Myb-binding protein 1A	148855	9.34	0.7	1	21			1.458	0.309413	1.238	0.21326	1.942	0.118793		0.543991	0.308011	0.957543	0.603182
Q9NVD7	Alpha-parvin	42243.7	5.69	9.4	3	166	0.395	8.81063e-06	0.644	0.171953	1.331	0.0451788	0.353	0.000666203	-1.34008	-0.634867	0.412511	-1.50226	-0.763231
P62328	Thymosin beta-4	5052.65	5.02	15.9	1	32	0.696	0.00837609	0.908	0.570529	0.574	0.0805999	0.417	0.0614363	-0.522841	-0.139236	-0.800877	-1.26188	-0.532819
P06493	Cyclin-dependent kinase 1	34095.4	8.37	4.7	1	29			1.293	0.371473	2.258	0.478704	1.604	0.496718		0.370722	1.17505	0.681674	0.742481
Q9H3N1	Thioredoxin-related transmembrane protein 1	31791.2	4.92	7.1	2	46	1.386	0.0173411							0.470927				0.414099
P15170	Eukaryotic peptide chain release factor GTP-binding subunit ERF3A	55755.9	5.45	4	2	39	1.439	0.215852	1.463	0.13602	1.469	0.0232126	0.982	0.470895	0.525067	0.54893	0.554834	-0.0262051	0.31499
Q13586	Stromal interaction molecule 1	77423.4	6.19	1	1	38	1.282	0.275909							0.358396				0.314911
P50552	Vasodilator-stimulated phosphoprotein	39829.7	9.05	8.4	3	282	1.142	0.0401041	1.424	0.110197	1.751	0.00940688	1.505	0.00406626	0.191563	0.509949	0.808179	0.589763	0.385292
O00567	Nucleolar protein 56	66049.9	9.24	1.7	1	71	1.273	0.176409	1.381	0.412254	1	0.817256	0.977	0.914672	0.348232	0.465713	0	-0.0335695	0.245221
O14737	Programmed cell death protein 5	14285.1	5.77	32	3	120			1.492	0.0775739	1.114	0.125276	1.359	0.00580989		0.577248	0.155749	0.442545	0.391847
P09234	U1 small nuclear ribonucleoprotein C	17393.7	9.71	7.5	1	41			1.22	0.537751	2.093	0.288819	1.753	0.191832		0.286881	1.06557	0.809826	0.72076
Q16643	Drebrin	71429.3	4.41	6.5	2	35	0.853	0.273595	0.675	0.185648	0.572	0.0156961	0.88	0.398324	-0.229382	-0.567041	-0.805913	-0.184425	-0.3441
Q06830	Peroxiredoxin-1	22110.4	8.27	36.7	7	401	1.175	0.000445065	1.396	0.000131041	1.289	0.000158162	0.914	0.840547	0.232661	0.481299	0.366252	-0.129734	0.230924
P24752	Acetyl-CoA acetyltransferase, mitochondrial	45199.6	8.98	21.3	6	257	0.691	0.00115613	0.457	6.26434e-05	0.581	8.12044e-10	0.575	0.00264706	-0.533242	-1.12973	-0.78339	-0.798366	-0.573688
Q8IY33	MICAL-like protein 2	97502.2	9.63	2.4	2	33			1.225	0.581884	1.072	0.698726	1.298	0.225402		0.292782	0.100305	0.37629	0.256459
Q15847	Adipogenesis regulatory factor	7854.75	5.17	28.9	1	33	0.628	0.286377							-0.671164				-0.780066
Q92541	RNA polymerase-associated protein RTF1 homolog	80313.5	8.21	1.5	1	55	1.224	0.382101	0.909	0.651752	1.635	0.129487	1.984	0.101642	0.291604	-0.137648	0.709291	0.988412	0.432865
Q2M2I8	AP2-associated protein kinase 1	103885	6.16	2.7	2	38			0.758	0.35935	0.672	0.0155242	0.896	0.954951		-0.39973	-0.573467	-0.158429	-0.377209
P27694	Replication protein A 70 kDa DNA-binding subunit	68138.2	6.92	4.4	2	56	1.038	0.153848	1.337	0.342774	1.369	0.202955	1.156	0.246006	0.0538064	0.418999	0.453122	0.209141	0.218523
P41732	Tetraspanin-7	27574.2	6.86	2.8	1	40	0.233	0.0690543	0.967	0.876263	0.535	0.028078	0.576	0.0706121	-2.1016	-0.0484122	-0.902389	-0.795859	-0.810166
P09543	2~,3~-cyclic-nucleotide 3~-phosphodiesterase	47578.6	9.17	15.4	4	119	1.482	0.00041751	0.963	0.608158	1.161	0.435156	1.378	0.200488	0.567545	-0.0543923	0.215368	0.462576	0.256931
P33121	Long-chain-fatty-acid--CoA ligase 1	77943.3	6.81	7.2	4	103			0.75	0.165638	0.47	0.00526191	0.711	0.0848945		-0.415037	-1.08927	-0.492079	-0.665461
Q02817	Mucin-2	540300	5.49	0.5	2	45			1.213	0.474263	1.977	0.361016	2.07	0.283901		0.27858	0.983313	1.04963	0.770508
P35611	Alpha-adducin	80955.1	5.6	10	7	203	0.88	0.140299	1.048	0.346862	0.834	0.17197	0.926	0.218367	-0.184425	0.0676387	-0.261881	-0.110916	-0.121975
Q9Y5P4	Collagen type IV alpha-3-binding protein	70834.9	5.29	5.6	3	70	0.921	0.836605							-0.118727				-0.103997
P62841	40S ribosomal protein S15	17040.1	10.39	18.6	2	163			0.775	0.874501	0.891	0.564148	0.669	0.281814		-0.367732	-0.166503	-0.579922	-0.371385
Q14112	Nidogen-2	151254	5.09	6.1	7	285	0.569	3.07932e-06	0.722	0.0128889	1.09	0.530569	0.927	0.711922	-0.813499	-0.469929	0.124328	-0.109359	-0.398214
Q9ULC3	Ras-related protein Rab-23	26659.2	6.22	12.2	3	108	0.474	0.00579566							-1.07704				-0.942739
Q06323	Proteasome activator complex subunit 1	28723.1	5.78	32.1	7	454	1.228	0.0058727	0.933	0.229919	1.132	0.0407953	1.443	0.0162968	0.296311	-0.100051	0.178874	0.529071	0.225402
Q86X55	Histone-arginine methyltransferase CARM1	65853.7	6.25	1.3	1	39			1.214	0.451012	2.108	0.114348	1.995	0.363394		0.279768	1.07587	0.996389	0.784011
Q9Y2Z0	Suppressor of G2 allele of SKP1 homolog	41024.1	5.07	7.7	2	60	1.774	0.00540505	1.231	0.643525	1.102	0.461849	1.836	0.132172	0.827006	0.299831	0.140124	0.876566	0.41542
P57740	Nuclear pore complex protein Nup107	106374	5.28	1.4	1	27			1.434	0.286346	1.591	0.467917	2.71	0.23645		0.520045	0.669934	1.43829	0.876091
P00558	Phosphoglycerate kinase 1	44614.7	8.3	48	15	978	0.989	0.229518	1.015	0.00146878	1.18	6.59396e-06	1.088	0.000344198	-0.0159576	0.0214797	0.238787	0.121679	0.0993837
O00299	Chloride intracellular channel protein 1	26922.7	5.09	36.1	6	372	1.14	0.000160991	1.274	3.72442e-05	2.122	5.49238e-12	1.234	0.0030839	0.189034	0.349365	1.08542	0.303342	0.39675
O14949	Cytochrome b-c1 complex subunit 8	9906.38	10.07	11	1	24			0.652	0.162075	0.521	0.105355	0.836	0.709334		-0.617056	-0.940645	-0.258425	-0.605375
P40394	Alcohol dehydrogenase class 4 mu/sigma chain	41481.3	8.12	9.6	4	50	1.712	0.0617779							0.775683				0.676948
O75363	Breast carcinoma-amplified sequence 1	61708.9	4.99	9.2	3	62	0.804	0.103591	1.007	0.790701	0.758	0.13486	0.559	0.0101711	-0.314733	0.0100637	-0.39973	-0.83908	-0.326242
Q9HAV0	Guanine nucleotide-binding protein subunit beta-4	37567.2	5.6	20.6	5	188			0.857	0.0133537	0.549	0.0833608	0.557	0.0165412		-0.222633	-0.865122	-0.844251	-0.644002
Q9NWB6	Arginine and glutamate-rich protein 1	33216.4	10.35	7.3	1	23			1.219	0.0518561	1.826	0.210739	1.358	0.262564		0.285698	0.868687	0.441483	0.531956
P01765	Ig heavy chain V-III region TIL	12356.4	9.24	16.5	1	132	0.922	0.133496	0.649	0.568464	0.839	0.63137	0.633	0.54894	-0.117161	-0.62371	-0.253257	-0.659723	-0.315322
Q16401	26S proteasome non-ATPase regulatory subunit 5	56195.7	5.35	9.7	4	104	1.022	0.861936	1.08	0.156495	1.165	0.631488	0.978	0.540175	0.0313952	0.111031	0.22033	-0.0320936	0.101397
Q9BQ04	RNA-binding protein 4B	40149.6	6.28	11.1	3	65	1.137	0.175928							0.185232				0.161368
Q15427	Splicing factor 3B subunit 4	44385.7	8.54	3.3	1	83			1.273	0.378903	2.497	0.262381	1.858	0.129615		0.348232	1.3202	0.893751	0.85406
Q5JRX3	Presequence protease, mitochondrial	117413	6.45	6.9	4	138	1.055	0.773362	0.962	0.893323	1.08	0.364749	1.157	0.140964	0.077243	-0.0558912	0.111031	0.210389	0.120439
Q6UX53	Methyltransferase-like protein 7B	27774.8	8.71	18	3	39			1.246	0.792748	2.317	0.113208	1.776	0.0666478		0.317304	1.21226	0.828632	0.786065
P22102	Trifunctional purine biosynthetic protein adenosine-3	107767	6.26	4.4	3	114	1.385	0.210852	1.521	0.00677612	1.54	0.00433555	0.936	0.283352	0.469886	0.60502	0.62293	-0.0954196	0.327608
P62263	40S ribosomal protein S14	16272.7	10.07	22.5	2	111	1.07	0.502738	1.38	0.227122	0.978	0.358887	1.215	0.148788	0.0976108	0.464668	-0.0320936	0.280956	0.186829
O75116	Rho-associated protein kinase 2	160900	5.75	3.2	5	52	0.856	0.00571557	0.932	0.844673	0.788	0.0178628	1.049	0.177751	-0.224317	-0.101598	-0.343732	0.0690147	-0.230981
P61026	Ras-related protein Rab-10	22540.9	8.59	19.5	4	243	1.184	0.127731	1.329	0.0409259	1.947	0.0436119	1.012	0.777823	0.243669	0.410341	0.961253	0.0172093	0.357126
O95782	AP-2 complex subunit alpha-1	107546	6.63	5.6	5	106	1.117	0.00849994	1.032	0.175017	1.416	0.023736	1.079	0.0405067	0.159629	0.045443	0.501821	0.109695	0.179858
O00203	AP-3 complex subunit beta-1	121320	5.76	5.3	4	67			1.05	0.399544	1.194	0.386517	1.115	0.428681		0.0703893	0.255803	0.157044	0.161079
P27352	Gastric intrinsic factor	45416.1	5.8	5	2	58	0.888	0.0718666	0.522	0.337375	0.25	0.0139017	0.317	0.170112	-0.171368	-0.937878	-2	-1.65745	-0.912761
Q96L92	Sorting nexin-27	61265.2	6.06	3.7	2	58	0.797	0.233421							-0.327348				-0.284309
Q9BRZ2	E3 ubiquitin-protein ligase TRIM56	81487.7	8.02	6.5	3	78	1.181	0.121965	1.181	0.768538	1.541	0.0195951	1.646	0.0513682	0.240009	0.240009	0.623867	0.718964	0.335768
Q13740	CD166 antigen	65102.3	5.92	9.8	3	64			0.474	0.00538702	0.629	0.864732	0.817	0.505222		-1.07704	-0.668868	-0.291592	-0.679167
P00450	Ceruloplasmin	122205	5.44	11.6	9	470	0.972	0.726257	0.871	0.930222	0.715	0.0238166	0.586	0.00329883	-0.0409718	-0.199255	-0.483985	-0.771027	-0.306946
Q71RC2	La-related protein 4	80596	6.2	3.5	2	62			1.452	0.429171	1.16	0.476719	1.768	0.212067		0.538041	0.214125	0.822118	0.524762
Q10589	Bone marrow stromal antigen 2	19768.9	5.43	10	2	55	1.495	0.0650512							0.580145				0.503339
Q96EE3	Nucleoporin SEH1	39648.6	8.33	9.2	2	78			1.141	0.547421	1.236	0.433666	1.058	0.797576		0.190299	0.305679	0.0813396	0.192439
P52272	Heterogeneous nuclear ribonucleoprotein M	77515.5	8.84	9.9	7	113	1.154	0.00379031	1.498	0.000327312	1.071	0.0405364	1.772	1.31979e-09	0.206643	0.583038	0.0989585	0.825379	0.339904
Q7Z6K5	Arpin	24943	5.57	11.1	2	83			1.219	0.607564	1.144	0.157512	1.051	0.70812		0.285698	0.194087	0.0717627	0.183849
Q9NR45	Sialic acid synthase	40307.5	6.29	15.3	4	180	0.884	0.762344	1.034	0.715637	0.727	2.62487e-05	0.622	0.0046327	-0.177882	0.0482362	-0.459973	-0.685014	-0.279928
Q9H223	EH domain-containing protein 4	61175.1	6.33	4.1	2	52	0.763	0.376639	0.726	0.110102	0.746	0.42328	1.076	0.583328	-0.390245	-0.461959	-0.422752	0.105678	-0.244734
Q5VW32	BRO1 domain-containing protein BROX	46476.1	7.55	2.2	1	56	0.971	0.390512	1.823	0.152273	2.918	0.100541	2.051	0.429464	-0.0424568	0.866315	1.54498	1.03633	0.672244
O15264	Mitogen-activated protein kinase 13	42089.6	8.48	7.4	2	71	1.192	0.44958							0.253384				0.219308
Q13362	Serine/threonine-protein phosphatase 2A 56 kDa regulatory subunit gamma isoform	61060.8	6.41	2.5	1	70			1.144	0.606912	1.519	0.0910186	1.225	0.0028294		0.194087	0.603122	0.292782	0.36333
P01892	HLA class I histocompatibility antigen, A-2 alpha chain	40921.9	6.5	15.9	5	208	1.077	0.129815							0.107018				0.126837
Q14005	Pro-interleukin-16	141752	8.34	5.3	3	137			0.583	0.0768807	0.452	0.179068	0.822	0.0261377		-0.778432	-1.14561	-0.28279	-0.735609
Q9NTI5	Sister chromatid cohesion protein PDS5 homolog B	164667	8.67	2.5	3	107			1.18	0.595268	1.358	0.177803	1.093	0.422407		0.238787	0.441483	0.128293	0.269521
P35249	Replication factor C subunit 4	39681.8	8.26	5.2	2	50			1.467	0.0704466	1.236	0.46897	2.054	0.183542		0.552869	0.305679	1.03844	0.632328
Q9H9J2	39S ribosomal protein L44, mitochondrial	37535.4	8.64	13.3	2	129			0.668	0.0516596	0.795	0.351648	0.894	0.988936		-0.58208	-0.330973	-0.161653	-0.358235
Q9Y490	Talin-1	269767	5.77	20.2	39	2138	0.565	3.24885e-12	0.994	0.507077	0.948	0.38823	0.86	0.156429	-0.823677	-0.00868224	-0.077041	-0.217591	-0.31581
O00515	Ladinin-1	57131.1	9.67	4.4	2	89	1.562	0.0773083	1.351	0.117897	0.888	0.834538	1.569	0.0091441	0.643394	0.434028	-0.171368	0.649845	0.337893
P01903	HLA class II histocompatibility antigen, DR alpha chain	28606.9	4.91	12.2	3	147	1.12	0.183522	1.211	0.316348	1.503	0.0144268	0.959	0.717325	0.163499	0.276199	0.587845	-0.0603973	0.225613
Q96EP5	DAZ-associated protein 1	43383.4	8.73	7.6	2	49			1.49	0.00845309	1.105	0.50845	1.295	0.536411		0.575312	0.144046	0.372952	0.364104
Q07020	60S ribosomal protein L18	21634.5	11.73	33.5	5	179			0.61	0.504368	0.888	0.690836	0.71	0.0782968		-0.713119	-0.171368	-0.494109	-0.459532
P0CG05	Ig lambda-2 chain C regions	11293.6	6.92	69.8	4	836	0.756	0.238484	0.969	0.458301	0.69	0.0556405	0.191	0.198057	-0.403542	-0.0454314	-0.535332	-2.38836	-0.866564
P28070	Proteasome subunit beta type-4	29204.2	5.72	26.5	5	111	1.334	0.0455597	1.989	0.134647	0.935	0.257786	1.632	0.0407597	0.415759	0.992043	-0.0969617	0.706641	0.420853
Q00341	Vigilin	141456	6.43	8.7	8	360	0.836	0.000233863	1.032	0.303765	0.702	8.46493e-09	0.805	0.0703108	-0.258425	0.045443	-0.510457	-0.312939	-0.212811
Q9Y230	RuvB-like 2	51156.6	5.49	14.5	5	191	1.252	0.00208065	0.983	0.645168	1.222	0.00881602	1.552	0.000251823	0.324235	-0.0247367	0.289244	0.634129	0.250005
P50416	Carnitine O-palmitoyltransferase 1, liver isoform	88367.6	8.85	9.1	4	212	0.947	0.83859	1.077	0.122862	1.197	0.111644	1.203	0.292878	-0.0785637	0.107018	0.259423	0.266637	0.224022
Q16774	Guanylate kinase	21725.6	6.11	9.1	1	41	1.214	0.0534217							0.279768				0.240701
Q567U6	Coiled-coil domain-containing protein 93	73197.6	8.24	4	2	68			1.056	0.70681	1.28	0.475608	1.214	0.538903		0.0786098	0.356144	0.279768	0.238174
Q4G0N4	NAD kinase 2, mitochondrial	49432.9	8.46	2.7	1	38			0.707	0.0621431	0.44	0.117624	0.75	0.286407		-0.500218	-1.18442	-0.415037	-0.699893
P30153	Serine/threonine-protein phosphatase 2A 65 kDa regulatory subunit A alpha isoform	65308.6	5	20.9	10	316	1.064	0.095048	1.468	0.000565602	1.198	0.0341804	1.238	0.0848952	0.0894982	0.553852	0.260628	0.308011	0.22577
P23229	Integrin alpha-6	126606	6.21	3	3	138	1.437	0.0276155	1.203	0.0931535	1.131	0.569136	1.212	0.193017	0.52306	0.266637	0.177599	0.27739	0.222358
Q32MZ4	Leucine-rich repeat flightless-interacting protein 1	89253	4.59	8.5	6	209	1.081	0.160821	1.503	0.117145	1.093	0.215057	1.109	0.15174	0.112367	0.587845	0.128293	0.149259	0.204641
O95861	3~(2~),5~-bisphosphate nucleotidase 1	33392.3	5.46	8.1	2	110	1.098	0.0509865	1.384	0.261267	1.071	0.530593	1.147	0.81283	0.134878	0.468844	0.0989585	0.197865	0.17369
P15954	Cytochrome c oxidase subunit 7C, mitochondrial	7245.5	10.29	14.3	1	34			0.425	0.23897	0.764	0.0500887	0.672	0.00620798		-1.23447	-0.388355	-0.573467	-0.732096
Q9Y5J6	Mitochondrial import inner membrane translocase subunit Tim10 B	11586.2	6.95	24.3	2	52			0.583	0.255223	0.804	0.085771	0.824	0		-0.778432	-0.314733	-0.279284	-0.457483
O75746	Calcium-binding mitochondrial carrier protein Aralar1	74761.9	8.58	5.2	3	79			0.782	0.448495	0.635	0.315124	0.884	0.488157		-0.354759	-0.655172	-0.177882	-0.395938
P09104	Gamma-enolase	47268.6	4.91	10.8	3	164	1.078	0.652848	1.054	0.120957	2.181	4.93026e-09	1.768	3.26456e-12	0.108357	0.0758749	1.12499	0.822118	0.454555
Q9UEY8	Gamma-adducin	79154.6	5.92	4.1	2	58	0.76	0.0254214	0.943	0.800355	0.884	0.649378	0.681	0.502031	-0.395929	-0.0846703	-0.177882	-0.554273	-0.22985
P43251	Biotinidase	61132.9	5.81	2.2	1	26	0.929	0.102939							-0.106249				-0.127525
Q9UMX5	Neudesin	18856.4	5.51	6.4	1	67	1.302	0.0346903	1.388	0.398887	1.135	0.0351518	1.226	0.226715	0.380729	0.473008	0.182692	0.293959	0.232129
P09471	Guanine nucleotide-binding protein G(o) subunit alpha	40050.6	5.34	5.6	1	72			0.631	0.0137999	0.857	0.970991	0.504	0.186591		-0.664288	-0.222633	-0.988504	-0.625142
Q16539	Mitogen-activated protein kinase 14	41293.3	5.48	6.7	2	43	0.891	0.763668	1.443	0.446237	1.866	0.00295482	1.747	0.187532	-0.166503	0.529071	0.899949	0.80488	0.428654
P68032	Actin, alpha cardiac muscle 1	42019	5.23	76.4	25	5195			0.417	7.33327e-08	0.829	0.0313712	0.527	4.77257e-05		-1.26188	-0.270556	-0.924125	-0.818854
Q9NYU2	UDP-glucose:glycoprotein glucosyltransferase 1	177190	5.42	2.4	3	81	0.76	0.0859956	0.944	0.976312	0.932	0.65936	1.027	0.371812	-0.395929	-0.0831412	-0.101598	0.0384362	-0.151629
Q13523	Serine/threonine-protein kinase PRP4 homolog	116987	10.26	0.6	1	25			1.042	0.823311	1.136	0.510716	1.205	0.0785949		0.0593553	0.183963	0.269033	0.170784
P21397	Amine oxidase [flavin-containing] A	59681.7	7.94	6.1	2	81	0.59	0.00208132	0.976	0.998796	0.797	0.221114	0.786	0.112211	-0.761213	-0.0350469	-0.327348	-0.347399	-0.289338
Q8N5N7	39S ribosomal protein L50, mitochondrial	18325	7.74	19.6	2	107			1.288	0.626088	1.053	0.776551	1.258	0.0283029		0.365133	0.0745054	0.331132	0.256923
Q16543	Hsp90 co-chaperone Cdc37	44468.3	5.17	9.5	4	232	1.223	0.0016267	1.133	0.11452	1.386	0.00132028	1.503	0.00357327	0.290424	0.180148	0.470927	0.587845	0.271595
Q9UKG1	DCC-interacting protein 13-alpha	79663.5	5.28	2.8	1	27			0.898	0.964895	0.813	0.435953	0.673	0.291873		-0.155213	-0.298673	-0.571322	-0.341736
Q14671	Pumilio homolog 1	126473	6.35	3.4	3	62			1.432	0.62013	1.077	0.535615	1.317	0.224509		0.518031	0.107018	0.397255	0.340768
P36404	ADP-ribosylation factor-like protein 2	20878	5.95	10.3	2	51	1.159	0.579167							0.212881				0.18172
P00995	Pancreatic secretory trypsin inhibitor	8506.78	7.55	30.4	1	229			0.589	0.141217	0.899	0.0652423	0.645	0.342396		-0.76366	-0.153607	-0.632629	-0.516632
P15531	Nucleoside diphosphate kinase A	17148.7	5.83	35.5	3	147	1.024	0.96638	1.408	0.0797012	2.471	0.0765508	2.518	0.00836118	0.0342157	0.493647	1.3051	1.33228	0.61946
Q00403	Transcription initiation factor IIB	34832.9	8.67	7.9	1	63			1.149	0.694462	1.511	0.0681256	1.871	0.187087		0.200379	0.595504	0.90381	0.566564
Q9Y3U8	60S ribosomal protein L36	12253.7	11.59	41.9	4	83			0.848	0.621906	0.778	0.41463	0.579	0.0169368		-0.237864	-0.362158	-0.788365	-0.462796
P20810	Calpastatin	76572.8	4.98	5.4	2	62	1.338	0.138912	1.285	0.103115	1.04	0.102213	1.47	0.0104487	0.420078	0.361768	0.0565835	0.555816	0.255104
O60825	6-phosphofructo-2-kinase/fructose-2,6-bisphosphatase 2	58476.8	8.61	3.8	2	82	1.581	0.1533							0.660837				0.563275
P43487	Ran-specific GTPase-activating protein	23310.1	5.19	15.4	3	110			1.752	0.031653	1.133	0.702058	1.879	0.000647316		0.809003	0.180148	0.909965	0.633039
Q7L5N7	Lysophosphatidylcholine acyltransferase 2	60207.9	6.14	2	1	28			1.334	0.500813	1.082	0.275038	1.471	0.304133		0.415759	0.1137	0.556797	0.362085
P20142	Gastricsin	42425.8	4.36	5.2	1	43			0.388	6.23773e-06	0.511	6.72876e-05	0.821	0.367712		-1.36587	-0.968605	-0.284546	-0.873007
Q9H0U3	Magnesium transporter protein 1	38036.6	9.68	6.9	2	96			0.916	0.748195	0.983	0.546741	0.927	0.55253		-0.12658	-0.0247367	-0.109359	-0.086892
Q9ULP9	TBC1 domain family member 24	62919.5	7.14	2	1	37			0.674	0.0732444	0.646	0.0350821	0.918	0.583193		-0.56918	-0.630394	-0.123434	-0.441002
P47756	F-actin-capping protein subunit beta	31350.5	5.36	18.1	4	132	1.105	0.175407	1.154	0.884223	1.26	0.00630096	0.959	0.827607	0.144046	0.206643	0.333424	-0.0603973	0.136337
Q8TD06	Anterior gradient protein 3 homolog	19171.3	7.77	25.9	4	244	0.897	0.0169372	2.067	0.0415173	1.605	0.039007	2.053	0.00579153	-0.15682	1.04754	0.682573	1.03773	0.522205
Q9UDY4	DnaJ homolog subfamily B member 4	37806.8	8.65	8.9	2	68	1.091	0.781106							0.125651				0.152263
Q8WXC6	Myeloma-overexpressed gene 2 protein	6210.73	3.6	35.1	1	101			1.111	0.0773935	1.162	0.431609				0.151859	0.21661		0.184234
P04843	Dolichyl-diphosphooligosaccharide--protein glycosyltransferase subunit 1	68569.4	5.96	23.4	14	647	0.916	0.0230187	0.853	0.395509	0.776	0.97281	0.776	0.000120287	-0.12658	-0.229382	-0.365871	-0.365871	-0.190303
P51610	Host cell factor 1	208732	7.32	2.9	4	65			0.936	0.990651	0.939	0.62972	0.839	0.839481		-0.0954196	-0.0908029	-0.253257	-0.146493
P41743	Protein kinase C iota type	68262.4	5.54	1.7	1	37			1.135	0.457634	1.896	0.0943707	1.618	0.127962		0.182692	0.922959	0.694212	0.599954
O94804	Serine/threonine-protein kinase 10	112135	6.52	1.3	1	24			1.091	0.251968	1.575	0.237546	1.454	0.0511573		0.125651	0.655352	0.540027	0.440343
P13727	Bone marrow proteoglycan	25205.5	6.32	4.5	1	28			0.356	0.568209	0.742	0.694246	0.231	0.0638332		-1.49005	-0.430509	-2.11404	-1.34487
P02679	Fibrinogen gamma chain	51511.7	5.37	29.8	12	987	3.536	0	1.42	0.00585902	1.138	0.0146023	1.565	0.000173676	1.82212	0.505891	0.186501	0.646163	0.640103
Q9UNZ2	NSFL1 cofactor p47	40572.8	4.99	7.3	3	198	1.06	0.256981	1.203	0.136547	0.973	0.96021	1.321	0.0712648	0.0840643	0.266637	-0.0394883	0.40163	0.158564
Q9P1F3	Costars family protein ABRACL	9056.5	5.86	16	1	58	1.286	0.0912643							0.362891				0.308137
Q04837	Single-stranded DNA-binding protein, mitochondrial	17259.7	9.59	27.7	2	70			0.661	0.149664	0.907	0.537405	0.6	0.144858		-0.597278	-0.140826	-0.736966	-0.49169
P25788	Proteasome subunit alpha type-3	28433.2	5.19	12.5	4	127	1.135	0.0818616	0.972	0.377121	1.125	0.0773825	1.503	0.0163893	0.182692	-0.0409718	0.169925	0.587845	0.209229
P61313	60S ribosomal protein L15	24146.1	11.62	4.4	1	36			0.72	0.183175	0.938	0.553082	0.722	0.31618		-0.473931	-0.0923402	-0.469929	-0.3454
P63151	Serine/threonine-protein phosphatase 2A 55 kDa regulatory subunit B alpha isoform	51692.1	5.82	4.3	1	26	1.202	0.52171	1.881	0.0932023	1.445	0.290398	1.25	0.129929	0.265437	0.9115	0.531069	0.321928	0.366798
Q92900	Regulator of nonsense transcripts 1	124345	6.18	6.3	7	103	1.102	0.293414	1.265	0.124252	1.322	0.019082	1.318	0.178563	0.140124	0.339137	0.402722	0.39835	0.221793
P62913	60S ribosomal protein L11	20252.4	9.64	3.9	1	44	1.263	0.0602325	2.147	0.0614422	0.89	0.621301	1.418	0.421581	0.336855	1.10232	-0.168123	0.503858	0.415183
Q8IW45	ATP-dependent (S)-NAD(P)H-hydrate dehydratase	36576	8.2	4.9	1	117			0.79	0.117444	0.756	0.124654	0.494	0.0169977		-0.340075	-0.403542	-1.01742	-0.587011
Q9Y333	U6 snRNA-associated Sm-like protein LSm2	10834.5	6.04	18.9	2	33	1.155	0.00591988	1.088	0.947395	1.214	0.153496	1.699	0.153459	0.207893	0.121679	0.279768	0.764686	0.270151
P31153	S-adenosylmethionine synthase isoform type-2	43660.7	6.02	8.9	3	57	0.957	0.532202	1.333	0.139717	1.353	0.184097	1.084	0.39324	-0.0634092	0.414677	0.436162	0.116365	0.197844
Q9UN36	Protein NDRG2	40798.2	5.08	5.7	2	30	0.862	0.228401							-0.21424				-0.18152
Q9NYF8	Bcl-2-associated transcription factor 1	106122	9.99	0.9	1	37	2.728	0.058809	1.372	0.0639794	1.216	0.45967	1.394	0.0141434	1.44784	0.45628	0.282143	0.479231	0.514324
O43488	Aflatoxin B1 aldehyde reductase member 2	39589	6.7	7.2	3	98			1.119	0.851179	1.589	0.0813126	1.286	0.391691		0.16221	0.668119	0.362891	0.39774
Q9UK76	Hematological and neurological expressed 1 protein	16014.5	5.47	21.4	2	68			2.826	0.151685	1.218	0.253578	2.85	0.127883		1.49876	0.284514	1.51096	1.09808
Q05682	Caldesmon	93231.1	5.62	11.1	9	513	0.524	1.05471e-14	0.943	0.940131	0.918	0.301349	0.897	0.463925	-0.932361	-0.0846703	-0.123434	-0.15682	-0.544008
Q00610	Clathrin heavy chain 1	191615	5.48	16.4	24	1159	1.149	2.08852e-05	0.978	0.132142	1.08	8.96671e-05	1.007	0.386197	0.200379	-0.0320936	0.111031	0.0100637	0.0856389
P61619	Protein transport protein Sec61 subunit alpha isoform 1	52264.7	8.3	5.5	3	67	0.889	0.475748	0.651	0.0220587	0.919	0.422344	0.835	0.539381	-0.169745	-0.619271	-0.121863	-0.260152	-0.223723
Q9UHL4	Dipeptidyl peptidase 2	54341.5	5.91	9.1	3	141	0.602	0.00535604	0.842	0.66858	0.773	0.00852363	0.939	0.784828	-0.732165	-0.248108	-0.37146	-0.0908029	-0.274429
Q14683	Structural maintenance of chromosomes protein 1A	143233	7.51	3.6	5	62	0.909	0.291099	1.446	0.0411283	1.332	0.00611597	1.487	0.000144957	-0.137648	0.532068	0.413594	0.572405	0.284052
Q9Y3E1	Hepatoma-derived growth factor-related protein 3	22619.7	7.7	15.8	3	39			0.687	0.273522	0.349	0.0549646	0.681	0.357845		-0.541618	-1.5187	-0.554273	-0.871531
O15438	Canalicular multispecific organic anion transporter 2	169343	6.79	1.6	1	25	0.971	0.58628	1.198	0.318553	1.217	0.653293	1.008	0.920833	-0.0424568	0.260628	0.283329	0.0114956	0.130624
P11766	Alcohol dehydrogenase class-3	39724.2	7.45	16.3	5	106	0.688	0.00300333	0.927	0.844729	1.085	0.208205	0.602	0.000952294	-0.53952	-0.109359	0.117695	-0.732165	-0.303665
Q14126	Desmoglein-2	122294	5.13	8.9	8	426	1.623	6.01697e-05	1.576	0.0102985	1.105	0.089648	0.99	0.190402	0.698663	0.656268	0.144046	-0.0144996	0.307657
P11940	Polyadenylate-binding protein 1	70670.8	9.52	11.6	7	365	1.196	0.0206232	1.272	0.127603	1.234	0.00421076	1.927	0.00709982	0.258217	0.347099	0.303342	0.946357	0.345687
Q9Y295	Developmentally-regulated GTP-binding protein 1	40542.2	9	4.4	1	28			1.085	0.603621	1.227	0.0364595	1.431	0.0642045		0.117695	0.295135	0.517024	0.309951
Q14061	Cytochrome c oxidase copper chaperone	6915.1	6.81	20.6	1	25			0.823	0.507835	0.341	0.168458	0.42	0.236637		-0.281036	-1.55216	-1.25154	-1.02824
P16403	Histone H1.2	21364.8	10.94	37.6	10	716			0.951	0.13346	0.969	0.349108	0.895	0.533837		-0.0724828	-0.0454314	-0.16004	-0.0926515
Q9NZ08	Endoplasmic reticulum aminopeptidase 1	107235	6.02	10.4	8	280	1.189	0.000254421	1.528	0.0129179	1.102	0.0426861	0.948	0.744119	0.249749	0.611645	0.140124	-0.077041	0.223713
Q9HCU5	Prolactin regulatory element-binding protein	45468.2	8.02	8.2	1	41			0.925	0.830499	0.659	0.156626	0.737	0.77894		-0.112475	-0.60165	-0.440263	-0.384796
Q99832	T-complex protein 1 subunit eta	59366.6	7.55	15.5	7	115	1.28	0.0130533	1.047	0.0100897	1.276	0.00236147	1.197	0.013449	0.356144	0.0662614	0.351628	0.259423	0.183259
P05107	Integrin beta-2	84781.8	6.67	4.7	4	65	0.935	0.387092	1.378	0.0284969	1.525	0.017298	1.608	0.191331	-0.0969617	0.462576	0.608809	0.685267	0.326109
O75131	Copine-3	60130.6	5.6	2.2	1	25			0.955	0.45981	0.809	0.37814	0.882	0.536988		-0.0664274	-0.305788	-0.181149	-0.184455
Q86XK7	V-set and immunoglobulin domain-containing protein 1	41811.4	4.59	2.6	1	72	0.589	0.104729	0.691	0.0269261	0.409	0.000294361	0.616	0.337364	-0.76366	-0.533242	-1.28983	-0.698998	-0.567154
P16284	Platelet endothelial cell adhesion molecule	82536.2	6.55	3.4	2	58	0.816	0.145658	0.755	0.263867	0.989	0.914275	1.037	0.298682	-0.293359	-0.405451	-0.0159576	0.0524159	-0.169355
P24158	Myeloblastin	27807	8.72	7.8	2	51			2.774	0.017461	1.257	0.639385	1.785	0.356165		1.47197	0.329985	0.835924	0.879292
P33240	Cleavage stimulation factor subunit 2	60959.5	6.36	15.3	6	86			1.167	0.263883	1.456	0.00519675	1.967	0.0050653		0.222805	0.54201	0.975997	0.580271
P13693	Translationally-controlled tumor protein	19595.3	4.84	8.1	1	52	0.918	0.700493	1.439	0.131766	1.548	0.033201	1.19	0.24764	-0.123434	0.525067	0.630405	0.250962	0.275041
P54252	Ataxin-3	41780.9	4.81	4.4	1	76			0.571	0.101616	0.895	0.777849	0.694	0.464669		-0.808437	-0.16004	-0.526992	-0.49849
P56856	Claudin-18	27856.5	8.39	15.3	4	174	0.942	0.0996067	0.441	0.0215146	0.576	0.0101423	0.446	0.030426	-0.086201	-1.18115	-0.795859	-1.16488	-0.588006
P09429	High mobility group protein B1	24893.8	5.62	12.1	2	56	1.215	0.996166	1.634	0.0509067	1.719	0.0429988	1.242	0.348149	0.280956	0.708408	0.78157	0.312665	0.366412
Q14141	Septin-6	49716.7	6.24	10.6	4	116			0.673	0.0652901	0.925	0.660044	0.774	0.255319		-0.571322	-0.112475	-0.369595	-0.35113
P53634	Dipeptidyl peptidase 1	51853.8	6.54	5.4	1	50	1.072	0.77216	0.917	0.198507	1.971	0.022336	1.686	0.00983813	0.100305	-0.125006	0.978928	0.753605	0.404563
P00441	Superoxide dismutase [Cu-Zn]	15935.7	5.7	31.2	3	535	0.774	0.0028514	0.841	0.480622	0.948	0.545452	0.622	0.00993682	-0.369595	-0.249822	-0.077041	-0.685014	-0.259754
Q5T9A4	ATPase family AAA domain-containing protein 3B	72572.9	9.3	3.5	3	79	1.218	0.182258							0.284514				0.350677
Q15643	Thyroid receptor-interacting protein 11	227586	5.18	1.5	1	65			0.661	0.0853114	0.861	0.130942	0.867	0.270504		-0.597278	-0.215915	-0.205896	-0.339696
O95810	Serum deprivation-response protein	#N/A	5.14	8	3	43			0.762	0.825035	0.733	0.0782015	0.439	0.20719		-0.392137	-0.448115	-1.18771	-0.675986
P17096	High mobility group protein HMG-I/HMG-Y	11676	10.32	48.6	4	92			2.614	0.0294165	1.273	0.0961435	1.606	0.334579		1.38626	0.348232	0.683472	0.805988
O95817	BAG family molecular chaperone regulator 3	61594.7	6.46	4.2	2	64	0.73	0.350283	0.878	0.863386	0.706	0.0313193	1.172	0.58002	-0.454032	-0.187707	-0.50226	0.228973	-0.346721
Q9Y2J2	Band 4.1-like protein 3	120678	5.09	4.4	3	76	0.918	0.652577							-0.123434				-0.152292
P55769	NHP2-like protein 1	14173.5	8.72	9.4	1	50			0.38	0.637598	0.743	0.871416	0.679	0.354359		-1.39593	-0.428566	-0.558517	-0.794337
P61769	Beta-2-microglobulin	13714.6	6.06	13.4	2	67	1.27	0.0387972	0.886	0.872558	1.999	0.0418026	1.306	0.0637065	0.344828	-0.174621	0.999278	0.385155	0.368777
Q9BTT0	Acidic leucine-rich nuclear phosphoprotein 32 family member E	30692.5	3.77	7.5	2	82			1.973	0.413205	1.17	0.641211	1.432	0.374334		0.980391	0.226509	0.518031	0.574977
Q8IVT2	Mitotic interactor and substrate of PLK1	75356.5	6.36	3.7	3	33	2.191	0.117987	1.437	0.117034	1.777	0.0572655	2.784	0.00200191	1.13159	0.52306	0.829444	1.47716	0.682242
Q9NP79	Vacuolar protein sorting-associated protein VTA1 homolog	33879.2	5.87	6.2	2	30			1.068	0.777125	1.236	0.30659	1.4	0.248512		0.0949116	0.305679	0.485427	0.295339
P31150	Rab GDP dissociation inhibitor alpha	50582.7	5	21.5	9	212	0.757	0.000400589	0.871	0.0980452	0.863	0.369059	1.051	0.293654	-0.401635	-0.199255	-0.212568	0.0717627	-0.158021
P50224	Sulfotransferase 1A3/1A4	34196.2	5.68	10.8	3	73	0.861	0.100519	1.818	0.0476862	2.207	0.103055	1.407	0.564928	-0.215915	0.862352	1.14209	0.492622	0.480565
Q14409	Putative glycerol kinase 3	60597.9	6	5.8	3	47			1.055	0.683029	1.356	0.089146	1.387	0.110734		0.077243	0.439357	0.471968	0.329523
Q13526	Peptidyl-prolyl cis-trans isomerase NIMA-interacting 1	18243.3	8.95	18.4	3	67			1.205	0.74985	1.463	0.0490097	1.098	0.211727		0.269033	0.54893	0.134878	0.317614
P25787	Proteasome subunit alpha type-2	25898.6	6.92	14.1	3	85	1.336	0.122763	1.068	0.390547	1.281	0.235584	0.991	0.374896	0.41792	0.0949116	0.35727	-0.013043	0.174854
Q9UNX3	60S ribosomal protein L26-like 1	17256.2	10.55	20	1	31			0.807	0.969284	0.542	0.395326	0.809	0.459664		-0.309359	-0.883635	-0.305788	-0.499594
Q02543	60S ribosomal protein L18a	20762.4	10.73	36.4	7	221			0.722	0.610097	0.926	0.845264	0.64	0.0338003		-0.469929	-0.110916	-0.643856	-0.408234
Q12849	G-rich sequence factor 1	53126.3	5.83	2.3	1	47	1.591	0.150053							0.669934				0.561528
P02671	Fibrinogen alpha chain	94973	5.7	27	17	1090	2.527	3.20857e-10	1.354	5.32355e-06	1.159	0.000381826	1.624	1.12385e-06	1.33743	0.437228	0.212881	0.699552	0.499876
Q96GQ7	Probable ATP-dependent RNA helicase DDX27	89835.2	9.33	5.4	3	87			1.246	0.458836	1.595	0.0715107	2.523	0.00245032		0.317304	0.673556	1.33514	0.775334
Q5SSJ5	Heterochromatin protein 1-binding protein 3	61207	9.69	3.6	2	38	0.959	0.104016	0.803	0.0169925	0.536	0.021014	0.492	0.000194	-0.0603973	-0.316528	-0.899695	-1.02327	-0.439111
P18669	Phosphoglycerate mutase 1	28803.9	6.67	31.5	5	295	1.226	0.0135741	1.023	0.3026	0.976	0.312778	1.127	0.0302329	0.293959	0.0328061	-0.0350469	0.172488	0.111553
P51659	Peroxisomal multifunctional enzyme type 2	79686.4	8.96	8.6	6	105	0.92	0.609538	1.313	0.123257	1.51	0.0660403	1.07	0.477186	-0.120294	0.392867	0.594549	0.0976108	0.239233
Q02790	Peptidyl-prolyl cis-trans isomerase FKBP4	51804.6	5.35	15.7	6	300	1.511	0.000213703	1.295	0.370949	0.908	0.0622227	1.266	0.018563	0.595504	0.372952	-0.139236	0.340277	0.249074
O43324	Eukaryotic translation elongation factor 1 epsilon-1	19810.6	8.54	11.5	1	41	1.338	0.227893							0.420078				0.351704
Q96DC8	Enoyl-CoA hydratase domain-containing protein 3, mitochondrial	32633.7	8.9	2.6	1	26			0.613	0.765671	0.22	0.0093914	0.573	0.204833		-0.706041	-2.18442	-0.803393	-1.23129
Q53SF7	Cordon-bleu protein-like 1	131787	6.22	2.7	2	61			0.778	0.522107	0.523	0.140292	0.82	0.252098		-0.362158	-0.935117	-0.286304	-0.52786
P10809	60 kDa heat shock protein, mitochondrial	61054.6	5.7	39.6	13	1214	1.292	1.14283e-08	1.037	4.50058e-05	1.048	0.00046508	2.087	3.24912e-12	0.369606	0.0524159	0.0676387	1.06143	0.359925
P05787	Keratin, type II cytoskeletal 8	53704.2	5.52	52.2	27	2256	2.557	0	1.564	1.11022e-16	1.364	3.24885e-12	1.199	1.11371e-07	1.35445	0.645241	0.447844	0.261832	0.49936
Q9Y2D5	A-kinase anchor protein 2	94660.5	5.04	1.3	1	30			0.753	0.889014	0.71	0.279281	0.948	0.689293		-0.409278	-0.494109	-0.077041	-0.326809
P37837	Transaldolase	37540.1	6.36	30.6	8	481	0.951	0.771708	1.48	0.000377239	1.279	8.08616e-05	1.049	0.0130247	-0.0724828	0.565597	0.355016	0.0690147	0.216644
Q96AY3	Peptidyl-prolyl cis-trans isomerase FKBP10	64245	5.36	4	2	51	1.241	0.570024	1.372	0.298835	1.027	0.459428	1.405	0.0415992	0.311503	0.45628	0.0384362	0.49057	0.233727
Q13951	Core-binding factor subunit beta	21508.2	6.23	3.8	1	24			0.783	0.443883	0.639	0.827345	0.91	0.892081		-0.352916	-0.646112	-0.136062	-0.378363
Q9Y2V7	Conserved oligomeric Golgi complex subunit 6	73279	5.51	1.4	1	27			1.028	0.810992	1.193	0.437056	1.15	0.503906		0.0398403	0.254594	0.201634	0.165356
Q12792	Twinfilin-1	40282.7	6.48	2.3	1	40	1.177	0.194044	1.109	0.498803	1.059	0.646331	1.777	0.0231519	0.235114	0.149259	0.0827026	0.829444	0.273931
P08195	4F2 cell-surface antigen heavy chain	67994	4.89	2.7	1	64	0.965	0.782669	1.023	0.998626	1.592	0.0487179	1.556	0.00351044	-0.0513992	0.0328061	0.67084	0.637842	0.293282
Q96TA1	Niban-like protein 1	84137.9	5.82	5	2	64	1.094	0.567354	1.048	0.489506	1.297	0.416889	1.071	0.679887	0.129613	0.0676387	0.375178	0.0989585	0.129037
Q15029	116 kDa U5 small nuclear ribonucleoprotein component	109436	4.84	5.1	4	76	1.141	0.312485	0.964	0.169511	1.094	0.0751641	1.61	0.0243619	0.190299	-0.0528949	0.129613	0.687061	0.236364
Q9TQE0	HLA class II histocompatibility antigen, DRB1-9 beta chain	29826	7.67	12.8	3	118	1.353	0.0891274							0.436162				0.363293
Q9Y5B9	FACT complex subunit SPT16	119914	5.5	2.3	2	60	1.67	0.0237144	1.448	0.0417671	0.919	0.717034	1.384	0.0229918	0.739848	0.534062	-0.121863	0.468844	0.320695
P33176	Kinesin-1 heavy chain	109685	6.12	15.9	15	247	1.058	0.762598	1.344	0.00422269	1.134	0.00741057	1.495	8.51975e-06	0.0813396	0.426533	0.181421	0.580145	0.233878
P33527	Multidrug resistance-associated protein 1	171591	6.71	2	2	33			1.194	0.461171	1.064	0.57504	1.06	0.678968		0.255803	0.0894982	0.0840643	0.143122
Q05519	Serine/arginine-rich splicing factor 11	53542.2	10.52	6.4	2	127			1.167	0.198136	1.446	0.100778	2.036	0.0618006		0.222805	0.532068	1.02574	0.593537
P48449	Lanosterol synthase	83308.7	6.16	4	3	55	0.999	0.599996	1.025	0.778534	0.831	0.245798	0.852	0.173882	-0.00144342	0.0356239	-0.26708	-0.231075	-0.115602
Q5T5P2	Sickle tail protein homolog	214116	6.59	0.8	2	38			1.562	0.0734102	1.281	0.0138079	1.094	0.254271		0.643394	0.35727	0.129613	0.376759
Q07666	KH domain-containing, RNA-binding, signal transduction-associated protein 1	48227.3	8.73	5	2	45	1.116	0.281249	1.134	0.209067	2.06	0.0720879	1.052	0.627439	0.158337	0.181421	1.04264	0.0731347	0.341542
Q9UIC8	Leucine carboxyl methyltransferase 1	38379.1	5.73	5.7	2	54	1.123	0.689191							0.167358				0.209766
P16104	Histone H2AX	15144.6	10.74	15.4	3	127			0.918	0.8985	0.591	0.203673	0.557	0.240015		-0.123434	-0.75877	-0.844251	-0.575485
Q7L5Y1	Mitochondrial enolase superfamily member 1	49786.5	6.03	3.8	2	34	0.734	0.0167493	0.78	0.34359	0.576	0.00571695	1.187	0.935606	-0.446148	-0.358454	-0.795859	0.24732	-0.323697
P63000	Ras-related C3 botulinum toxin substrate 1	21450.1	8.77	36.5	5	237			0.569	0.104895	0.601	0.0678087	0.204	0.0244579		-0.813499	-0.734563	-2.29336	-1.28047
Q9H8H3	Methyltransferase-like protein 7A	28319.1	8.7	4.9	1	114	0.762	0.445405	0.625	0.0551963	0.43	0.00438067	0.372	0.00595444	-0.392137	-0.678072	-1.21759	-1.42663	-0.646212
P49736	DNA replication licensing factor MCM2	101896	5.34	1.1	1	42			1.124	0.341349	2.085	0.0816434	1.672	0.011872		0.168642	1.06005	0.741575	0.656755
P30876	DNA-directed RNA polymerase II subunit RPB2	133897	6.44	1.4	2	34	1.12	0.335533	0.988	0.996339	0.984	0.370072	1.342	0.422008	0.163499	-0.0174171	-0.0232698	0.424385	0.164917
P34096	Ribonuclease 4	16840.5	9.3	11.6	1	30			0.46	0.0502329	0.257	0.185937	0.772	0.905981		-1.12029	-1.96016	-0.373327	-1.15126
Q92600	Cell differentiation protein RCD1 homolog	33631.2	8.18	3.7	1	74	0.94	0.220745							-0.0892673				-0.0740805
P31949	Protein S100-A11	11740.4	6.56	25.7	3	174	1.872	0.000191379	1.657	0.0221698	1.141	0.052778	0.995	0.505124	0.90458	0.728574	0.190299	-0.00723157	0.363533
Q9UHB6	LIM domain and actin-binding protein 1	85225.6	6.41	11.9	9	283	1.451	0.00397092	1.805	1.61317e-05	1.245	0.0492792	1.056	0.88599	0.537048	0.851999	0.316146	0.0786098	0.329548
Q9NS71	Gastrokine-1	21998.9	5.9	25.6	5	294	0.645	0.000611021	0.523	2.60481e-05	0.405	3.24879e-12	0.32	3.33067e-16	-0.632629	-0.935117	-1.30401	-1.64386	-0.76571
P78527	DNA-dependent protein kinase catalytic subunit	469089	6.75	4.3	14	476	0.99	0.992035	1.032	0.729808	1.31	4.35597e-06	1.58	5.85573e-10	-0.0144996	0.045443	0.389567	0.659925	0.239892
P61923	Coatomer subunit zeta-1	20198.2	4.69	22.6	2	81	1.112	0.308813	2.585	0.0432016	1.623	0.154999	1.029	0.870409	0.153157	1.37016	0.698663	0.041243	0.479095
Q01970	1-phosphatidylinositol 4,5-bisphosphate phosphodiesterase beta-3	138799	5.68	0.8	1	24			1.217	0.232845	1.062	0.94078	1.394	0.39594		0.283329	0.0867838	0.479231	0.283114
Q15493	Regucalcin	33252.8	5.89	8.7	2	74			0.384	0.0292232	0.442	0.0378608	0.876	0.964275		-1.38082	-1.17788	-0.190997	-0.916567
Q96PD5	N-acetylmuramoyl-L-alanine amidase	62217	7.25	2.3	1	59	0.98	0.954925	0.819	0.120196	0.845	0.493972	0.696	0.124146	-0.0291463	-0.288065	-0.242977	-0.522841	-0.200338
P08237	6-phosphofructokinase, muscle type	85182.5	8.23	11.3	6	199			0.694	0.220856	0.909	0.216604	0.858	0.667482		-0.526992	-0.137648	-0.22095	-0.295197
P41226	Ubiquitin-like modifier-activating enzyme 7	111694	5.64	6.4	5	87			1.366	0.3578	1.177	0.353205	1.066	0.255478		0.449957	0.235114	0.0922074	0.259093
P41219	Peripherin	53650.9	5.37	11.5	7	182	0.268	0.0909598							-1.8997				-1.57048
Q93009	Ubiquitin carboxyl-terminal hydrolase 7	128302	5.33	4.3	5	84	1.36	0.00759659	0.959	0.700199	1.249	0.516531	1.027	0.986243	0.443607	-0.0603973	0.320773	0.0384362	0.174142
Q13501	Sequestosome-1	47687.2	5.1	19.1	3	148			1.185	0.325197	3.571	0.0146334	3.171	0.00250889		0.244887	1.83633	1.66494	1.24872
Q15477	Helicase SKI2W	137755	5.72	1	1	40	0.525	0.0562624	0.653	0.0107848	0.996	0.6204	0.976	0.829914	-0.929611	-0.614845	-0.00578235	-0.0350469	-0.345222
P11216	Glycogen phosphorylase, brain form	96696	6.4	11	8	249	0.994	0.972512	1.165	0.019383	1.811	3.07318e-05	1.508	0.000615049	-0.00868224	0.22033	0.856787	0.592636	0.326973
O00422	Histone deacetylase complex subunit SAP18	17561.1	9.38	9.8	2	37	1.265	0.0728142	0.849	0.716922	1.257	0.292747	1.491	0.107226	0.339137	-0.236164	0.329985	0.57628	0.25204
Q9NQX3	Gephyrin	79748.4	5.25	2.6	1	51	1.231	0.564675							0.299831				0.247589
Q92522	Histone H1x	22487.1	10.76	29.1	5	129			0.901	0.450758	0.933	0.483526	0.771	0.736191		-0.150401	-0.100051	-0.375197	-0.20855
Q9NUP9	Protein lin-7 homolog C	21834	8.52	19.8	3	74			0.965	0.899915	0.956	0.675182	0.885	0.722456		-0.0513992	-0.0649175	-0.176251	-0.0975224
Q96CM8	Acyl-CoA synthetase family member 2, mitochondrial	68124.8	7.5	5.9	3	76	0.945	0.668838	0.637	0.366659	0.351	0.106033	0.455	0.0210183	-0.0816138	-0.650635	-1.51046	-1.13606	-0.619325
P05783	Keratin, type I cytoskeletal 18	48057.8	5.34	45.6	22	1187	2.467	2.3358e-11	1.405	9.18226e-09	1.094	0.000109804	1.398	1.11022e-16	1.30276	0.49057	0.129613	0.483364	0.454998
P62244	40S ribosomal protein S15a	14839.5	10.14	10	2	80	1.382	0.0719373	1.226	0.0476245	0.985	0.711294	0.94	0.460058	0.466758	0.293959	-0.0218044	-0.0892673	0.235343
Q07866	Kinesin light chain 1	65309.5	5.87	6.3	3	47	1.194	0.0524002	1.006	0.511528	1.221	0.266267	1.307	0.353309	0.255803	0.00863031	0.288063	0.386259	0.169283
Q9BQ67	Glutamate-rich WD repeat-containing protein 1	49419.2	4.82	11.2	3	166			1.044	0.406713	1.258	0.327058	1.368	0.28772		0.0621217	0.331132	0.452068	0.281774
Q15758	Neutral amino acid transporter B(0)	56598.3	5.34	7.8	3	64	1.17	0.225484	0.95	0.977422	1.256	0.243422	1.846	0.0495728	0.226509	-0.0740006	0.328836	0.884403	0.300388
Q8WWP7	GTPase IMAP family member 1	34369.1	9.11	6.2	2	65	0.986	0.573319	0.963	0.614498	1.241	0.3265	1.171	0.602173	-0.0203404	-0.0543923	0.311503	0.227741	0.136968
P14735	Insulin-degrading enzyme	117968	6.16	6.7	6	160	0.951	0.101337	1.329	0.00479618	1.688	0.00198825	1.396	0.0268251	-0.0724828	0.410341	0.755315	0.481299	0.302514
Q9P2B2	Prostaglandin F2 receptor negative regulator	98556.5	6.16	5	4	66	0.733	0.0088369	0.785	0.43847	0.764	0.140796	1.241	0.470968	-0.448115	-0.349235	-0.388355	0.311503	-0.294733
Q8IYB3	Serine/arginine repetitive matrix protein 1	102335	11.84	1.1	1	24			1.986	0.190561	1.24	0.357326	1.259	0.608595		0.989866	0.31034	0.332278	0.544161
Q86V21	Acetoacetyl-CoA synthetase	75144.2	5.86	2.5	1	49			1.109	0.374334	2.175	0.11218	2.281	0.239862		0.149259	1.12102	1.18967	0.81998
P12956	X-ray repair cross-complementing protein 6	69843.1	6.23	23.5	10	380	1.079	0.0279383	1.263	0.0276723	1.247	0.0204324	0.896	0.805206	0.109695	0.336855	0.318461	-0.158429	0.171266
P43243	Matrin-3	94623.2	5.87	2	2	41	1.769	0.16522	1.028	0.518989	1.326	0.134739	1.265	0.0379822	0.822934	0.0398403	0.407081	0.339137	0.300859
Q9UKK3	Poly [ADP-ribose] polymerase 4	192595	5.43	1.8	3	82	0.96	0.72752	1.208	0.418108	1.54	0.0466644	1.638	0.13455	-0.0588937	0.27262	0.62293	0.711935	0.301227
Q13418	Integrin-linked protein kinase	51419.2	8.3	12.8	3	231	0.455	2.20469e-07	0.97	0.913015	1.074	0.219352	0.76	0.0751741	-1.13606	-0.0439433	0.102994	-0.395929	-0.405867
O75643	U5 small nuclear ribonucleoprotein 200 kDa helicase	244508	5.73	4.2	8	150	1.212	0.0221303	0.871	0.763897	1.558	8.75251e-05	1.638	8.75477e-05	0.27739	-0.199255	0.639695	0.711935	0.312666
Q15628	Tumor necrosis factor receptor type 1-associated DEATH domain protein	34247	5.94	7.7	2	80			0.819	0.503858	0.686	0.310464	0.932	0.893316		-0.288065	-0.54372	-0.101598	-0.311127
Q99523	Sortilin	92067.7	5.46	4.5	3	75	0.831	0.0308975							-0.26708				-0.341059
P43686	26S protease regulatory subunit 6B	47366.2	5.09	18.4	5	94	1.158	0.0205054	1.884	7.99445e-06	1.294	0.0456926	0.988	0.471254	0.211635	0.913799	0.371838	-0.0174171	0.308119
Q66PJ3	ADP-ribosylation factor-like protein 6-interacting protein 4	38395.2	11.12	8.6	2	88			1.761	0.241226	1.079	0.811124	1.495	0.288661		0.816395	0.109695	0.580145	0.502078
P36952	Serpin B5	42100.3	5.72	17.3	5	266	7.184	0.00115544	2.57	0.00696919	3.313	0.00865023	2.396	0.000374879	2.84479	1.36177	1.72814	1.26063	1.21058
P53618	Coatomer subunit beta	107142	5.72	10	9	346	0.96	0.567995	1.054	0.18118	1.2	0.0147025	1.081	0.658991	-0.0588937	0.0758749	0.263034	0.112367	0.0952893
Q9NTZ6	RNA-binding protein 12	97395.5	8.74	1.6	0	29	0.882	0.438681	1.302	0.588855	1.689	0.0385839	2.11	0.0204994	-0.181149	0.380729	0.756169	1.07724	0.420951
O00410	Importin-5	123630	4.83	5.3	3	106	1.375	0.0154821	0.907	0.731898	1.767	0.000925082	1.701	0.00012968	0.459432	-0.140826	0.821302	0.766383	0.371874
P52907	F-actin-capping protein subunit alpha-1	32922.8	5.45	30.1	6	393	0.986	0.507883	1.486	0.165136	1.298	0.0132841	1.012	0.810294	-0.0203404	0.571434	0.37629	0.0172093	0.210858
P63010	AP-2 complex subunit beta	104553	5.22	11	8	219	0.919	0.46466	1.264	0.256643	1.236	0.0587627	1.178	0.187002	-0.121863	0.337996	0.305679	0.23634	0.160998
Q15833	Syntaxin-binding protein 2	66452.6	6.11	4.9	3	71	0.946	0.809042	1.091	0.506208	1.259	0.216039	1.477	0.0116737	-0.0800879	0.125651	0.332278	0.56267	0.205187
O15173	Membrane-associated progesterone receptor component 2	23818.5	4.76	15.2	2	163	0.795	0.0140938	0.702	0.303935	0.499	0.0200121	0.908	0.692123	-0.330973	-0.510457	-1.00289	-0.139236	-0.36247
P00367	Glutamate dehydrogenase 1, mitochondrial	61397.9	7.66	14.2	7	387	1.006	0.47427	0.724	0.00159016	0.668	2.15503e-10	0.846	0.872606	0.00863031	-0.465938	-0.58208	-0.24127	-0.239319
P11177	Pyruvate dehydrogenase E1 component subunit beta, mitochondrial	39233.4	6.2	15	5	96	0.882	0.151955	0.658	0.00260284	0.442	0.000356064	0.58	0.237728	-0.181149	-0.603841	-1.17788	-0.785875	-0.481694
O75821	Eukaryotic translation initiation factor 3 subunit G	35611	5.87	14.7	5	154	1.376	0.221514	1.185	0.795758	0.915	0.267249	1.042	0.436843	0.46048	0.244887	-0.128156	0.0593553	0.188215
O60333	Kinesin-like protein KIF1B	204476	5.42	1.9	2	34	1.007	0.917053							0.0100637				0.0129233
P62857	40S ribosomal protein S28	7841.03	10.7	29	2	106	2.108	0.0467053	0.977	0.870468	1.086	0.869449	1.148	0.782502	1.07587	-0.0335695	0.119024	0.199123	0.359109
P09486	SPARC	34632.2	4.73	6.9	2	58	2.014	0.144558	1.085	0.613758	1.151	0.298466	1.716	0.48236	1.01006	0.117695	0.202888	0.77905	0.39536
P56192	Methionine--tRNA ligase, cytoplasmic	101116	5.82	6.3	4	97	1.174	0.119835	1.022	0.941021	0.972	0.860497	1.047	0.290248	0.231432	0.0313952	-0.0409718	0.0662614	0.0861715
Q9BZZ5	Apoptosis inhibitor 5	59004.6	6.99	4.2	1	62	1.203	0.0599635	1.048	0.750254	1.652	0.00281065	1.205	0.0367502	0.266637	0.0676387	0.724214	0.269033	0.249487
Q96JB5	CDK5 regulatory subunit-associated protein 3	56920.7	4.68	6.7	3	55	0.804	0.116349	0.925	0.471815	0.933	0.404298	0.905	0.597598	-0.314733	-0.112475	-0.100051	-0.14401	-0.117169
P41091	Eukaryotic translation initiation factor 2 subunit 3	51109.5	8.66	21.4	8	232			1.391	0.0559871	1.056	0.0607107	1.56	0.0175659		0.476122	0.0786098	0.641546	0.398759
Q7Z6Z7	E3 ubiquitin-protein ligase HUWE1	481891	5.1	1.2	5	153	1.049	0.477377	1.142	0.157474	1.11	0.0928099	1.506	0.0366239	0.0690147	0.191563	0.15056	0.590722	0.194542
P46940	Ras GTPase-activating-like protein IQGAP1	189252	6.08	15	20	914	1.031	0.0839982	1.246	0.000169605	1.235	2.20385e-05	1.034	0.0231517	0.0440443	0.317304	0.304511	0.0482362	0.134921
B5ME19	Eukaryotic translation initiation factor 3 subunit C-like protein	105473	5.45	21.9	13	305			1.173	0.149603	1.03	0.705158	1.26	0.20801		0.230203	0.0426443	0.333424	0.20209
Q6P179	Endoplasmic reticulum aminopeptidase 2	110462	6.25	2.4	2	55			1.259	0.570832	1.163	0.579531	1.819	0.385964		0.332278	0.217851	0.863146	0.471092
Q9HCY8	Protein S100-A14	11662.1	5.16	14.4	1	91	2.114	0.159784	2.218	0.0274123	0.92	0.847177	1.196	0.254279	1.07998	1.14926	-0.120294	0.258217	0.483636
P04217	Alpha-1B-glycoprotein	54253.5	5.56	6.9	2	69	0.885	0.31349	1.087	0.599892	0.72	0.0407175	0.694	0.326157	-0.176251	0.120352	-0.473931	-0.526992	-0.224046
P06703	Protein S100-A6	10179.7	5.33	24.4	3	103	1.93	0.00123338	1.8	0.0979182	1.138	0.140618	1.424	0.0441551	0.948601	0.847997	0.186501	0.509949	0.429497
P0CG04	Ig lambda-1 chain C regions	11347.7	7.89	88.7	7	1323			0.831	0.000166266	0.715	0.000698219	0.445	1.38884e-09		-0.26708	-0.483985	-1.16812	-0.639729
P52292	Importin subunit alpha-1	57861.9	5.25	3.4	1	109			1.445	0.46355	1.319	0.571914	2.797	0.296203		0.531069	0.399445	1.48388	0.804798
Q16134	Electron transfer flavoprotein-ubiquinone oxidoreductase, mitochondrial	68495.4	7.31	3.2	2	42	0.73	0.250987	0.463	6.76734e-06	0.547	0.000171694	0.494	0.000529416	-0.454032	-1.11092	-0.870387	-1.01742	-0.570687
P12955	Xaa-Pro dipeptidase	54548.2	5.64	2.2	1	32			1.245	0.38995	1.355	0.048002	1.036	0.696482		0.316146	0.438293	0.051024	0.268488
P06396	Gelsolin	85697.5	5.9	19.3	11	1050	0.695	5.22882e-12	1.151	0.0330561	0.812	2.84993e-05	0.744	0.147726	-0.524915	0.202888	-0.300448	-0.426625	-0.233252
O75477	Erlin-1	38925.8	7.67	10.1	4	143	1.456	0.149913							0.54201				0.440574
P46013	Antigen KI-67	358694	9.49	1	3	62			1.306	0.136723	1.713	0.102443	3.483	0.000973707		0.385155	0.776525	1.80033	0.987337
Q8TC07	TBC1 domain family member 15	79490.7	5.44	1.6	1	28			0.941	0.878636	0.814	0.509361	0.684	0.0715572		-0.0877334	-0.296899	-0.547932	-0.310855
P05114	Non-histone chromosomal protein HMG-14	10658.9	9.6	10	1	49	1.083	0.348455	1.034	0.958911	0.55	0.00948705	0.534	0.177683	0.115033	0.0482362	-0.862496	-0.905088	-0.391815
P99999	Cytochrome c	11748.7	9.59	16.2	1	47			0.431	0.007094	0.887	0.916667	0.608	0.0168907		-1.21424	-0.172994	-0.717857	-0.701697
P83916	Chromobox protein homolog 1	21417.8	4.85	5.9	1	46	0.847	0.645633	0.929	0.633068	0.988	0.917429	0.91	0.94999	-0.239566	-0.106249	-0.0174171	-0.136062	-0.0899327
P01598	Ig kappa chain V-I region EU	11788.2	8.62	10.2	1	25			0.674	0.035566	0.93	0.499007	0.553	0.0582574		-0.56918	-0.104697	-0.854649	-0.509508
Q71UM5	40S ribosomal protein S27-like	9477.17	9.57	38.1	3	49			0.467	0.602639	0.788	0.255965	0.795	0.273278		-1.09851	-0.343732	-0.330973	-0.59107
Q9BUR5	Apolipoprotein O	22284.7	9.18	13.1	2	85			0.3	0.0381545	0.775	0.596693	0.597	0.347543		-1.73697	-0.367732	-0.744197	-0.949632
Q6ZRV2	Protein FAM83H	127122	6.52	1.1	1	33	1.656	0.286803	0.828	0.844366	1.186	0.229275	2.089	0.00441698	0.727703	-0.272297	0.246104	1.06281	0.410241
Q96HS1	Serine/threonine-protein phosphatase PGAM5, mitochondrial	32004.5	8.88	7.6	2	51			1.068	0.783357	1.862	0.132962	1.992	0.0221204		0.0949116	0.896853	0.994218	0.661994
P01593	Ig kappa chain V-I region AG	11992.4	5.67	31.5	2	551			0.658	0.210568	0.939	0.5	0.562	0.567377		-0.603841	-0.0908029	-0.831358	-0.508667
P01834	Ig kappa chain C region	11608.9	5.58	51.9	3	727	1.006	0.125838	0.483	4.26614e-12	0.959	0.559449	0.471	2.23127e-11	0.00863031	-1.0499	-0.0603973	-1.0862	-0.452983
P00966	Argininosuccinate synthase	46530.4	8.08	3.4	1	26			1.949	0.00281414	1.223	0.0973652	3.519	0.00161763		0.962734	0.290424	1.81517	1.02277
Q13177	Serine/threonine-protein kinase PAK 2	58042.6	5.69	4.2	1	44	0.982	0.969708	1.028	0.51209	1.326	0.103381	1.154	0.234001	-0.0262051	0.0398403	0.407081	0.206643	0.138448
Q13439	Golgin subfamily A member 4	261140	5.33	2	2	39	0.84	0.0219437	0.671	0.358977	0.805	0.218166	1.077	0.15309	-0.251539	-0.575615	-0.312939	0.107018	-0.21215
Q9UJY5	ADP-ribosylation factor-binding protein GGA1	70384.2	5.18	1.4	1	42	1.129	0.679446							0.175045				0.229187
P47755	F-actin-capping protein subunit alpha-2	32949.1	5.57	6.3	2	36			1.236	0.299558	1.021	0.492411	1.178	0.318971		0.305679	0.0299829	0.23634	0.190667
Q6UB35	Monofunctional C1-tetrahydrofolate synthase, mitochondrial	105790	8.32	3.6	3	41			1.154	0.961554	1.141	0.659239	1.575	0.129755		0.206643	0.190299	0.655352	0.350765
P55036	26S proteasome non-ATPase regulatory subunit 4	40736.7	4.68	17.2	3	125			1.594	0.231305	1.354	0.00808078	1.057	0.779912		0.672652	0.437228	0.0799754	0.396618
O60762	Dolichol-phosphate mannosyltransferase	29634.3	9.57	8.5	2	61	1.13	0.0073335							0.176323				0.23101
Q9UIG0	Tyrosine-protein kinase BAZ1B	170903	8.7	1.6	2	51			1.305	0.201742	1.311	0.404303	2.429	0.0430872		0.38405	0.390668	1.28036	0.685027
P01042	Kininogen-1	71957.4	6.34	9.5	5	133	1.011	0.952295	1.071	0.252893	0.729	0.00275163	0.721	0.00233298	0.015783	0.0989585	-0.456009	-0.471929	-0.210212
P01008	Antithrombin-III	52602.4	6.32	9.9	3	419	1.173	0.000948781	0.863	0.0992967	0.487	0.00808931	0.526	0.0126144	0.230203	-0.212568	-1.03801	-0.926865	-0.428967
P51149	Ras-related protein Rab-7a	23489.8	6.4	26.6	4	209	1.058	0.304128	1.008	0.351929	1.015	0.314721	1.277	0.0698101	0.0813396	0.0114956	0.0214797	0.352759	0.111314
P46459	Vesicle-fusing ATPase	82594.4	6.52	17.3	12	375	1.126	0.00845327	1.295	0.0579256	0.94	0.23934	1.08	0.160882	0.171207	0.372952	-0.0892673	0.111031	0.132437
P12235	ADP/ATP translocase 1	33064.5	9.78	17.8	4	160	0.866	0.00398041	0.616	0.964525	0.469	0.0782729	0.535	0.02671	-0.207561	-0.698998	-1.09234	-0.902389	-0.491961
Q08257	Quinone oxidoreductase	35206.6	8.56	9.4	4	98	0.873	0.0265406	1.048	0.509466	0.993	0.717041	0.872	0.687212	-0.195946	0.0676387	-0.0101344	-0.1976	-0.0941038
Q8N2F6	Armadillo repeat-containing protein 10	37540	6.16	7.3	2	48			0.391	0.050884	0.789	0.00453641	0.718	0.134854		-1.35476	-0.341903	-0.477944	-0.724869
Q92973	Transportin-1	102355	4.83	5.6	4	102	0.95	0.626571	1.195	0.823992	1.421	0.0670172	1.571	0.00397949	-0.0740006	0.257011	0.506907	0.651683	0.258339
P21283	V-type proton ATPase subunit C 1	43941.6	7.02	4.7	2	46	1.269	0.174064							0.343692				0.27704
Q9BQL6	Fermitin family homolog 1	77436.8	5.91	4.1	2	64	2.293	0.0730058	1.144	0.648384	1.081	0.732637	1.5	0.543023	1.19724	0.194087	0.112367	0.584963	0.401102
Q07157	Tight junction protein ZO-1	195459	6.24	1.6	2	98	0.833	0.0202146	0.771	0.797212	0.707	0.000192285	1.248	0.362206	-0.263612	-0.375197	-0.500218	0.319618	-0.294009
O43719	HIV Tat-specific factor 1	85852.8	4.29	2.3	2	41	1.776	0.0210814	0.965	0.967152	1.192	0.375801	1.19	0.465489	0.828632	-0.0513992	0.253384	0.250962	0.26791
Q12874	Splicing factor 3A subunit 3	58848.9	5.27	15.2	4	147			1.553	0.0765023	2.248	0.0760774	1.12	0.43586		0.635058	1.16864	0.163499	0.655733
P04114	Apolipoprotein B-100	515605	6.58	4.4	19	388	1.218	0.015417	1.393	0.000269542	1.001	0.053592	0.979	0.231673	0.284514	0.478195	0.00144197	-0.0306192	0.167574
P14854	Cytochrome c oxidase subunit 6B1	10192.4	6.54	20.9	1	24			0.455	1.73866e-09	0.589	8.28463e-08	0.923	0.286951		-1.13606	-0.76366	-0.115597	-0.671773
P11413	Glucose-6-phosphate 1-dehydrogenase	59256.8	6.39	8.7	5	60	1.034	0.770856	1.078	0.334061	1.604	2.63946e-05	2.489	0.000643787	0.0482362	0.108357	0.681674	1.31557	0.439296
P82663	28S ribosomal protein S25, mitochondrial	20116.4	8.99	4	1	44	1.106	0.701629							0.145351				0.19268
Q13630	GDP-L-fucose synthase	35892.7	6.13	13.1	3	341	0.918	0.0124172	1.737	0.0109545	1.196	0.51874	1.411	0.188282	-0.123434	0.796598	0.258217	0.496718	0.289916
Q9Y2A7	Nck-associated protein 1	128790	6.18	0.6	1	23			1.22	0.305631	1.041	0.513731	1.085	0.447145		0.286881	0.0579701	0.117695	0.154182
Q96CX2	BTB/POZ domain-containing protein KCTD12	35700.8	5.51	24.6	6	238			0.85	0.0154398	0.874	0.826073	0.604	0.0352234		-0.234465	-0.194295	-0.72738	-0.38538
Q13561	Dynactin subunit 2	44231	5.1	20.7	7	268	0.915	0.261792	0.973	0.925668	0.778	0.000184383	0.991	0.912305	-0.128156	-0.0394883	-0.362158	-0.013043	-0.114398
Q9HC35	Echinoderm microtubule-associated protein-like 4	108916	5.96	2.3	2	94	1.104	0.501276	1.36	0.0545881	0.959	0.975529	1.413	0.0140412	0.14274	0.443607	-0.0603973	0.498761	0.202334
Q9NZ45	CDGSH iron-sulfur domain-containing protein 1	12199	9.19	25.9	2	75	1.013	0.447976	0.648	0.0232002	0.574	0.00977532	0.53	0.428602	0.0186342	-0.625934	-0.800877	-0.915936	-0.411495
Q969Z3	MOSC domain-containing protein 2, mitochondrial	38023.4	9.32	7.2	2	73	0.79	0.986338	0.852	0.0865281	0.57	0.00471668	0.639	0.940621	-0.340075	-0.231075	-0.810966	-0.646112	-0.342185
O95881	Thioredoxin domain-containing protein 12	19205.8	5.24	3.5	1	67	1.018	0.74737	0.852	0.88256	0.889	0.744847	0.762	0.530994	0.0257376	-0.231075	-0.169745	-0.392137	-0.144076
Q9H8H0	Nucleolar protein 11	81123.6	5.74	2.8	2	33			1.059	0.510351	2.12	0.0577159	2.212	0.107122		0.0827026	1.08406	1.14535	0.770706
O15321	Transmembrane 9 superfamily member 1	68860.6	6.7	5.3	2	37	0.931	0.942484							-0.103147				-0.137258
P01833	Polymeric immunoglobulin receptor	83283.6	5.58	19.6	11	674	1.404	3.24065e-06	1.464	0.00109131	2.467	5.72586e-06	2.303	0.000134217	0.489543	0.549916	1.30276	1.20351	0.591431
P08263	Glutathione S-transferase A1	25631.1	8.91	17.6	3	80	1.084	0.466535	0.384	0.0196506	0.613	0.000956119	0.406	0.00476744	0.116365	-1.38082	-0.706041	-1.30045	-0.601342
Q9BUQ8	Probable ATP-dependent RNA helicase DDX23	95582.5	9.58	2.8	2	42	1.251	0.228538	1.06	0.95918	1.448	0.112781	1.154	0.275647	0.323082	0.0840643	0.534062	0.206643	0.19981
Q13347	Eukaryotic translation initiation factor 3 subunit I	36501.8	5.38	10.5	3	77	1.125	0.141025	1.081	0.610137	0.906	0.598523	1.439	0.0684202	0.169925	0.112367	-0.142417	0.525067	0.190837
Q86X29	Lipolysis-stimulated lipoprotein receptor	71438.9	8.29	4.6	3	110	1.559	0.0039586	1.767	0.0500795	1.176	0.223894	1.083	0.720191	0.640621	0.821302	0.233888	0.115033	0.321322
Q9H9P8	L-2-hydroxyglutarate dehydrogenase, mitochondrial	50316.1	8.45	10.8	2	59			0.768	0.272667	0.839	0.167142	0.975	0.990906		-0.380822	-0.253257	-0.0365259	-0.223535
Q92598	Heat shock protein 105 kDa	96865	5.28	5.1	3	55	1.212	0.525502	1.003	0.972678	1.523	0.00108088	2.859	7.13357e-06	0.27739	0.00432161	0.606916	1.51551	0.486541
P13798	Acylamino-acid-releasing enzyme	81224.6	5.29	12.4	5	166	1.116	0.130426	0.92	0.674665	1.08	0.62934	1.338	0.123445	0.158337	-0.120294	0.111031	0.420078	0.14986
Q14554	Protein disulfide-isomerase A5	59594.4	8.08	6.6	3	50	0.541	0.0191201	0.955	0.331961	0.763	0.182982	0.437	0.355789	-0.8863	-0.0664274	-0.390245	-1.19429	-0.457504
P46776	60S ribosomal protein L27a	16561.4	11	15.5	2	90			0.868	0.221198	0.471	0.0175458	0.282	0.0289992		-0.204233	-1.0862	-1.82623	-1.03889
P04839	Cytochrome b-245 heavy chain	65335.9	8.9	3.3	2	72	0.889	0.0969835	1.31	0.812171	2.083	0.0359154	1.443	0.324801	-0.169745	0.389567	1.05866	0.529071	0.368917
Q01581	Hydroxymethylglutaryl-CoA synthase, cytoplasmic	57293.6	5.22	6	3	103	0.617	0.00475028							-0.696658				-0.555848
P02675	Fibrinogen beta chain	55928.2	8.54	40.7	16	2119	3.431	3.24901e-12	0.968	0.104684	1.331	0.000306356	1.671	4.03819e-07	1.77863	-0.046921	0.412511	0.740712	0.577274
P62979	Ubiquitin-40S ribosomal protein S27a	17964.9	9.68	25.6	5	72	1.119	0.0070675	0.821	0.725713	0.618	0.392896	0.41	0.0633972	0.16221	-0.284546	-0.694321	-1.2863	-0.439368
P30085	UMP-CMP kinase	22222.3	5.44	15.3	3	181	1.252	0.0127773	1.981	0.000549257	1.449	0.00578632	0.999	0.339279	0.324235	0.986229	0.535058	-0.00144342	0.343814
P33992	DNA replication licensing factor MCM5	82285.5	8.64	5.3	3	122			1.039	0.602518	1.516	0.16335	1.721	0.0850493		0.0551957	0.60027	0.783247	0.479571
Q99447	Ethanolamine-phosphate cytidylyltransferase	43835.5	6.44	13.1	3	67	0.716	0.0238418	1.023	0.685547	0.519	0.06299	0.926	0.655958	-0.481969	0.0328061	-0.946194	-0.110916	-0.312433
Q9Y3Y2	Chromatin target of PRMT1 protein	26396.6	12.24	7.7	1	69			1.378	0.440721	1.02	0.821751	1.395	0.557228		0.462576	0.0285692	0.480265	0.323803
P00325	Alcohol dehydrogenase 1B	39854.5	8.63	28	11	319			0.899	0.438703	0.471	0.0283915	0.312	0.00544261		-0.153607	-1.0862	-1.68038	-0.973397
P43307	Translocon-associated protein subunit alpha	32235.3	4.39	3.8	1	80	1.003	0.749623	0.763	0.111512	0.81	0.000664488	0.668	0.00339118	0.00432161	-0.390245	-0.304006	-0.58208	-0.226639
Q01518	Adenylyl cyclase-associated protein 1	51901.5	8.24	27.6	12	538	1.014	0.0650535	1.081	0.0301455	1.256	0.00115643	1.003	0.901608	0.0200577	0.112367	0.328836	0.00432161	0.102484
P05164	Myeloperoxidase	83868.6	9.19	3	2	131	1.131	0.197725	1.073	0.0208573	1.215	0.0102115	2.583	7.52767e-07	0.177599	0.10165	0.280956	1.36905	0.414137
P25685	DnaJ homolog subfamily B member 1	38044.1	8.74	4.7	1	74	1.376	0.421685	0.881	0.83697	1.034	0.467832	1.29	0.0933789	0.46048	-0.182786	0.0482362	0.367371	0.204198
P33316	Deoxyuridine 5~-triphosphate nucleotidohydrolase, mitochondrial	26563.2	9.46	11.9	2	37			0.855	0.211464	0.667	0.0286572	0.923	0.737565		-0.226004	-0.584241	-0.115597	-0.308614
Q9Y315	Putative deoxyribose-phosphate aldolase	35230.8	9.08	7.2	1	35			1.128	0.467699	1.189	0.676985	1.673	0.357983		0.173767	0.249749	0.742437	0.388651
Q9H098	Protein FAM107B	15557.7	7.88	17.6	2	67			0.786	0.0104767	0.897	0.167193	0.554	0.180342		-0.347399	-0.15682	-0.852042	-0.452087
Q9NYL9	Tropomodulin-3	39594.8	5.08	17.9	5	141	0.988	0.872526	1.129	0.057526	1.236	0.0271082	1.365	0.0906563	-0.0174171	0.175045	0.305679	0.448901	0.167642
O60493	Sorting nexin-3	18762.4	8.71	24.1	4	122			1.211	0.532081	1.204	0.359792	1.952	0.0908468		0.276199	0.267835	0.964953	0.502996
Q96RQ9	L-amino-acid oxidase	62881	8.79	2.5	1	55	1.375	0.522036							0.459432				0.620081
O00217	NADH dehydrogenase [ubiquinone] iron-sulfur protein 8, mitochondrial	23705.1	6	23.3	4	100	0.932	0.972333	0.507	4.27632e-06	0.477	0.000152036	0.6	0.000570004	-0.101598	-0.979942	-1.06794	-0.736966	-0.490483
Q9UBX5	Fibulin-5	50180.5	4.58	9.4	4	242	0.499	2.48372e-08	1.108	0.0333414	1.013	0.959205	0.758	0.806288	-1.00289	0.147958	0.0186342	-0.39973	-0.351359
P07741	Adenine phosphoribosyltransferase	19607.8	5.78	3.9	1	31			0.863	0.908666	0.979	0.99455	0.932	0.452117		-0.212568	-0.0306192	-0.101598	-0.114928
P02647	Apolipoprotein A-I	30777.8	5.56	58.8	13	802	1.065	0.303588	1.305	1.22967e-06	1.431	5.10827e-08	0.89	0.0771235	0.0908534	0.38405	0.517024	-0.168123	0.203073
P02790	Hemopexin	51676.4	6.55	20.6	7	552	0.961	0.680791	0.681	0.0563589	0.872	0.00910338	0.936	0.526044	-0.0573917	-0.554273	-0.1976	-0.0954196	-0.174094
Q8TBX8	Phosphatidylinositol 5-phosphate 4-kinase type-2 gamma	47299.9	6.36	4.8	1	122	0.846	0.243649	0.748	0.342863	0.629	0.123329	0.605	0.453576	-0.24127	-0.41889	-0.668868	-0.724993	-0.336437
O96008	Mitochondrial import receptor subunit TOM40 homolog	37893.1	6.79	11.1	2	100			1.389	0.153936	1.43	0.0268361	1.018	0.779179		0.474047	0.516015	0.0257376	0.3386
Q9NZL9	Methionine adenosyltransferase 2 subunit beta	37551.8	6.9	21	4	147			1.307	0.0872032	1.091	0.61316	1.791	0.162892		0.386259	0.125651	0.840765	0.450892
Q9UGP8	Translocation protein SEC63 homolog	87996.9	5.21	1.1	1	25			1.298	0.491545	1.073	0.85612	1.697	0.324177		0.37629	0.10165	0.762987	0.413642
P31327	Carbamoyl-phosphate synthase [ammonia], mitochondrial	164939	6.3	1	2	33			2.133	1.44551e-08	4.121	3.24901e-12	1.176	0.000606595		1.09288	2.04299	0.233888	1.12326
Q6XQN6	Nicotinate phosphoribosyltransferase	57578.2	5.51	6.3	1	95	0.867	0.233727	1.079	0.247578	1.3	0.116671	1.479	0.0269821	-0.205896	0.109695	0.378512	0.564622	0.22103
Q17RN3	Protein FAM98C	37329	6.89	5.4	2	36	0.868	0.411674							-0.204233				-0.16148
Q8N6H7	ADP-ribosylation factor GTPase-activating protein 2	56720.4	8.07	2.3	1	39			1.627	0.126861	1.355	0.381492	1.042	0.599597		0.702214	0.438293	0.0593553	0.399954
Q9Y4B6	Protein VPRBP	169007	4.92	1.1	2	23	1.683	0.324524	0.985	0.909187	1.127	0.14948	1.808	0.0035433	0.751035	-0.0218044	0.172488	0.854395	0.333676
Q9HD33	39S ribosomal protein L47, mitochondrial	29450.4	10.38	6	1	35	1.494	0.523603							0.57918				0.789229
Q8WVV4	Protein POF1B	68065.1	5.89	1.7	1	30	0.854	0.680669	1.826	0.00124155	1.897	0.00602019	1.586	0.000246926	-0.227692	0.868687	0.92372	0.665393	0.42039
P52790	Hexokinase-3	99025.4	5.23	3.3	3	89	0.969	0.781966	1.172	0.701721	1.213	0.365268	2.28	0.088796	-0.0454314	0.228973	0.27858	1.18903	0.361898
O43252	Bifunctional 3~-phosphoadenosine 5~-phosphosulfate synthase 1	70833.1	6.4	4.3	3	36	0.917	0.609435	0.739	0.0220103	0.903	0.492579	1.043	0.688399	-0.125006	-0.436354	-0.147202	0.0607392	-0.139546
Q6IA69	Glutamine-dependent NAD(+) synthetase	79284.7	6.02	1.6	1	42	0.86	0.408143							-0.217591				-0.297331
O00400	Acetyl-coenzyme A transporter 1	60909	6.99	6.4	3	83	0.727	0.0259143	1.105	0.392246	0.787	0.266169	0.523	0.110795	-0.459973	0.144046	-0.345564	-0.935117	-0.319322
P12236	ADP/ATP translocase 3	32866.3	9.76	20.1	4	186			0.736	0.000524235	0.987	0.912739	0.724	6.95718e-06		-0.442222	-0.018878	-0.465938	-0.309013
O15347	High mobility group protein B3	22980	8.48	6.5	1	63			1.086	0.461925	1.516	0.348425	2.164	0.0617485		0.119024	0.60027	1.1137	0.610998
Q9Y6Y8	SEC23-interacting protein	111076	5.35	3.3	3	123	0.869	0.0294882	0.942	0.499935	0.944	0.689101	0.825	0.97939	-0.202572	-0.086201	-0.0831412	-0.277534	-0.109022
Q6UX06	Olfactomedin-4	57279.8	5.5	14.7	6	98	3.918	0.0010827	0.924	0.39919	1.607	3.75423e-08	1.397	0.000178982	1.97012	-0.114035	0.68437	0.482332	0.617257
Q9NX14	NADH dehydrogenase [ubiquinone] 1 beta subcomplex subunit 11, mitochondrial	17316.7	5.17	4.6	1	32	0.72	0.316742	0.591	0.120512	0.669	0.226655			-0.473931	-0.75877	-0.579922		-0.394377
Q12805	EGF-containing fibulin-like extracellular matrix protein 1	54640.6	4.95	9.5	4	137	1.003	0.90633	0.647	0.554854	1.17	0.642936	0.749	0.783148	0.00432161	-0.628162	0.226509	-0.416962	-0.309772
P35573	Glycogen debranching enzyme	174764	6.31	1.1	2	57	0.742	0.012585	0.735	0.312208	0.734	0.0842972	1.071	0.465476	-0.430509	-0.444184	-0.446148	0.0989585	-0.223241
P57764	Gasdermin-D	52801	5	4.3	1	134	1.212	0.507062	0.849	0.84753	1.18	0.674727	1.955	0.211983	0.27739	-0.236164	0.238787	0.967169	0.322687
P56470	Galectin-4	35941.1	9.21	14.2	3	108	1.067	0.193327	2.793	0.00299703	1.669	0.00793622	1.022	0.35434	0.0935602	1.48182	0.738984	0.0313952	0.477119
P60903	Protein S100-A10	11203.1	6.82	23.7	4	92	1.622	5.43604e-05	2.305	0.000108639	1.975	0.0012672	1.003	0.212622	0.697774	1.20477	0.981853	0.00432161	0.501579
Q9BT78	COP9 signalosome complex subunit 4	46268.8	5.57	3	1	96	0.964	0.39592	0.705	0.211109	0.602	0.000805643	0.886	0.286008	-0.0528949	-0.504305	-0.732165	-0.174621	-0.263988
O75306	NADH dehydrogenase [ubiquinone] iron-sulfur protein 2, mitochondrial	52545.7	7.21	2.6	1	105	0.758	0.0121656	0.769	0.0789284	0.772	0.00189759	0.837	0.702075	-0.39973	-0.378944	-0.373327	-0.2567	-0.222009
P31513	Dimethylaniline monooxygenase [N-oxide-forming] 3	60033.4	7.9	5.1	2	54			1.743	0.285187	4.514	0.109318	1.329	0.0512331		0.801573	2.17441	0.410341	1.12877
P49419	Alpha-aminoadipic semialdehyde dehydrogenase	58487.2	8.21	1.5	1	23			0.962	0.394775	0.644	0.220387	0.526	9.60889e-06		-0.0558912	-0.634867	-0.926865	-0.539208
P30837	Aldehyde dehydrogenase X, mitochondrial	57206.3	6.36	16.2	7	174	0.515	0.00557981	1.22	0.263084	0.895	0.652438	0.768	0.0732637	-0.957356	0.286881	-0.16004	-0.380822	-0.341089
P18085	ADP-ribosylation factor 4	20510.8	6.59	30	5	236	1.256	0.063774	1.818	0.0279403	1.354	0.032811	0.979	0.823612	0.328836	0.862352	0.437228	-0.0306192	0.295187
Q9NYL4	Peptidyl-prolyl cis-trans isomerase FKBP11	22180.4	9.44	5	1	75	0.931	0.19128	0.898	0.23958	0.223	0.00566389	0.317	0.0370187	-0.103147	-0.155213	-2.16488	-1.65745	-0.785247
P04424	Argininosuccinate lyase	51658	6.04	11.9	4	105	1.089	0.25491	1.107	0.124542	0.914	0.552724	1.393	0.0507567	0.123004	0.146655	-0.129734	0.478195	0.161937
P07858	Cathepsin B	37821.6	5.88	5.3	2	81	1.115	0.202104	1.203	0.0990481	2.778	0.000730542	1.297	0.00431622	0.157044	0.266637	1.47405	0.375178	0.444899
Q96BM9	ADP-ribosylation factor-like protein 8A	21415.9	7.63	4.8	1	37	1.103	0.21955							0.141433				0.194984
Q9Y5X1	Sorting nexin-9	66591.6	5.4	4.2	2	62			0.769	0.651799	0.991	0.749771	0.752	0.162033		-0.378944	-0.013043	-0.411195	-0.267728
Q9UMY4	Sorting nexin-12	19730.5	7.71	19.8	2	80			1.874	0.149437	1.241	0.312644	1.135	0.182883		0.906121	0.311503	0.182692	0.466772
Q16666	Gamma-interferon-inducible protein 16	88255.6	9.31	4.2	3	53	1.04	0.47086	1.425	0.221141	1.129	0.212174	0.951	0.547898	0.0565835	0.510962	0.175045	-0.0724828	0.161522
P98088	Mucin-5AC (Fragments)	526608	6.53	12.4	51	4103	0.556	3.24885e-12	1.226	1.79084e-08	0.835	0.18536	0.703	0.000498003	-0.846843	0.293959	-0.260152	-0.508403	-0.310842
Q9HCE1	Putative helicase MOV-10	113671	9	5.3	5	46			1.069	0.205337	1.081	0.206809	1.312	0.157993		0.0962619	0.112367	0.391768	0.200132
Q01469	Fatty acid-binding protein, epidermal	15164.4	6.6	54.1	6	442	2.303	3.23551e-08	1.264	0.00259295	1.202	0.0842355	0.86	0.3783	1.20351	0.337996	0.265437	-0.217591	0.3811
P49913	Cathelicidin antimicrobial peptide	19301.4	9.48	11.8	2	47	1.094	0.706941	1.465	0.0664827	1.115	0.417598	4.819	0.0842946	0.129613	0.550901	0.157044	2.26873	0.673384
Q14651	Plastin-1	70253.4	5.28	7.5	3	87	1.294	8.21577e-05	1.593	0.000503648	1.446	0.00089345	0.968	0.380651	0.371838	0.671746	0.532068	-0.046921	0.271472
Q96FZ7	Charged multivesicular body protein 6	23484.8	5.28	13.4	2	80			1.233	0.738849	1.006	0.610108	1.246	0.543295		0.302173	0.00863031	0.317304	0.209369
Q9Y2S2	Lambda-crystallin homolog	35419.2	5.81	12.9	3	96	0.473	0.107108	0.763	0.489219	0.859	0.890501	0.686	0.471726	-1.08009	-0.390245	-0.21927	-0.54372	-0.37998
O00748	Cocaine esterase	61806.8	5.7	7.3	3	117	1.357	0.0375582	2.776	0.0129349	1.212	0.220918	0.908	0.70289	0.440421	1.47301	0.27739	-0.139236	0.451145
Q92945	Far upstream element-binding protein 2	73115.3	6.85	9.7	4	137	1.165	0.31882	1.357	0.0364889	1.289	0.0274357	1.502	0.0506456	0.22033	0.440421	0.366252	0.586885	0.258752
Q13492	Phosphatidylinositol-binding clathrin assembly protein	70754.5	7.7	4.8	2	114	1.132	0.140815	1.226	0.491854	0.971	0.617504	1.12	0.353943	0.178874	0.293959	-0.0424568	0.163499	0.109986
Q8N1F7	Nuclear pore complex protein Nup93	93488.3	5.5	3.9	3	36	1.096	0.113541	1.433	0.0468838	1.157	0.114576	1.576	0.00128673	0.132248	0.519039	0.210389	0.656268	0.257374
P62136	Serine/threonine-protein phosphatase PP1-alpha catalytic subunit	37512.1	5.94	18.2	5	214	1.544	0.207083							0.626673				0.489716
Q5K651	Sterile alpha motif domain-containing protein 9	184281	7.98	0.6	1	37			1.781	0.287565	1.146	0.105489	3.299	0.285003		0.832688	0.196607	1.72203	0.917108
Q8WWA0	Intelectin-1	34961.7	5.66	10.2	3	49			2.784	0.0948291	1.469	0.436608	1.193	0.413881		1.47716	0.554834	0.254594	0.762196
Q9UK45	U6 snRNA-associated Sm-like protein LSm7	11602.4	5.1	13.6	1	26			1.081	0.768118	1.08	0.769237	1.342	0.555163		0.112367	0.111031	0.424385	0.215928
P51608	Methyl-CpG-binding protein 2	52440.6	9.95	8.8	3	112			0.974	0.759655	0.447	0.00962826	0.387	0.0126006		-0.0380063	-1.16165	-1.36959	-0.856418
O75436	Vacuolar protein sorting-associated protein 26A	38169.9	6.13	6.7	2	83	1.103	0.149454	0.73	0.194958	0.786	0.78849	0.358	0.121343	0.141433	-0.454032	-0.347399	-1.48197	-0.455289
P12270	Nucleoprotein TPR	267293	4.97	6.1	10	371	1.027	0.238119	1.055	0.336788	1.115	0.0434939	1.18	0.0053085	0.0384362	0.077243	0.157044	0.238787	0.0875018
Q01968	Inositol polyphosphate 5-phosphatase OCRL-1	104205	6.13	2.7	2	46			1.127	0.309744	1.036	0.836183	1.309	0.429784		0.172488	0.051024	0.388465	0.203992
Q16762	Thiosulfate sulfurtransferase	33428.9	6.77	10.1	2	71	1.138	0.338011	0.936	0.57075	1.031	0.313946	1.323	0.102834	0.186501	-0.0954196	0.0440443	0.403813	0.136074
P0C0L5	Complement C4-B	192751	6.89	9.2	12	894	1.273	0.120322	0.672	0.673483	0.709	0.152598	0.685	0.0155898	0.348232	-0.573467	-0.496142	-0.545824	-0.287714
Q08J23	tRNA (cytosine(34)-C(5))-methyltransferase	86470.7	6.33	3.1	2	39	1.161	0.340616	0.936	0.22909	1.273	0.0483393	2.236	0.000412866	0.215368	-0.0954196	0.348232	1.16092	0.352796
Q02750	Dual specificity mitogen-activated protein kinase kinase 1	43439	6.18	4.3	1	55			1.173	0.239096	1.055	0.651179	1.461	0.140877		0.230203	0.077243	0.546956	0.284801
P28065	Proteasome subunit beta type-9	23264.3	4.93	8.7	1	151	1	0.988278	0.931	0.572739	1.166	0.0264673	1.388	0.0310819	0	-0.103147	0.221568	0.473008	0.164572
Q16790	Carbonic anhydrase 9	49697.9	4.64	3.3	1	53	1.02	0.52136	0.527	0.0116818	0.293	1.28334e-05	0.381	0.00176158	0.0285692	-0.924125	-1.77103	-1.39214	-0.70593
E9PQ53	NADH dehydrogenase [ubiquinone] 1 subunit C2, isoform 2	13407.6	8.48	12.3	2	36			0.98	0.950402	0.316	0.0891378	0.355	0.127432		-0.0291463	-1.662	-1.49411	-1.06175
P22694	cAMP-dependent protein kinase catalytic subunit beta	40622.7	8.84	9.4	3	67	0.749	0.101424	1.138	0.172874	0.655	0.00139597	0.631	0.00212741	-0.416962	0.186501	-0.610433	-0.664288	-0.286959
O60701	UDP-glucose 6-dehydrogenase	55024.1	6.73	6.1	2	138	1.072	0.245844	1.522	0.0212887	1.566	0.0674895	0.976	0.83598	0.100305	0.605968	0.647084	-0.0350469	0.253083
P00568	Adenylate kinase isoenzyme 1	21634.8	8.73	15.5	3	179	0.969	0.517162	1.06	0.121087	0.948	0.575458	0.79	0.923957	-0.0454314	0.0840643	-0.077041	-0.340075	-0.119887
Q6WCQ1	Myosin phosphatase Rho-interacting protein	116533	5.89	0.7	1	22			0.72	0.073166	0.525	0.0394218	0.941	0.255029		-0.473931	-0.929611	-0.0877334	-0.497092
Q9H299	SH3 domain-binding glutamic acid-rich-like protein 3	10437.7	4.82	24.7	2	112	1.097	0.748179	0.924	0.810132	1.105	0.562056	1.803	0.0434026	0.133564	-0.114035	0.144046	0.850399	0.262995
Q9UEW8	STE20/SPS1-related proline-alanine-rich protein kinase	59474	5.92	4.2	1	55			1.291	0.556408	1.004	0.701613	1.319	0.154537		0.368489	0.00575927	0.399445	0.257898
O95361	Tripartite motif-containing protein 16	63955.2	5.34	6.7	2	42	0.855	0.0853947							-0.226004				-0.175505
O15371	Eukaryotic translation initiation factor 3 subunit D	63972.8	5.79	1.8	1	24	0.859	0.411923	1.28	0.0894728	1.088	0.415837	1.246	0.301387	-0.21927	0.356144	0.121679	0.317304	0.172311
P26641	Elongation factor 1-gamma	50118.8	6.25	6.9	2	102	0.961	0.339717	1.232	0.0101323	1.047	0.0345935	1.594	2.41659e-05	-0.0573917	0.301002	0.0662614	0.672652	0.210583
P10301	Ras-related protein R-Ras	23480.5	6.43	22.5	4	204	0.57	0.000171858							-0.810966				-0.629541
P23497	Nuclear autoantigen Sp-100	100417	8.49	1.3	1	123	1.243	0.260242	0.82	0.180944	1.465	0.515255	1.565	0.220221	0.313826	-0.286304	0.550901	0.646163	0.270576
P78347	General transcription factor II-I	112416	6.09	4.4	3	63	1.181	0.369972	1.309	0.253617	2.687	0.463677	1.055	0.69754	0.240009	0.388465	1.426	0.077243	0.423443
A3KMH1	von Willebrand factor A domain-containing protein 8	214824	7.01	1	1	32			0.993	0.914435	0.719	0.237803	0.767	0.228705		-0.0101344	-0.475936	-0.382702	-0.289591
P56378	6.8 kDa mitochondrial proteolipid	6662.04	10.08	15.5	1	81			0.075	0.0109471	0.667	0.917997	0.371	0.678642		-3.73697	-0.584241	-1.43051	-1.91724
Q6NXE6	Armadillo repeat-containing protein 6	54141.9	5.83	4.8	2	44	1.216	0.0704466							0.282143				0.218946
O75955	Flotillin-1	47355.3	7.08	6.6	1	86	0.693	0.0061997	0.704	0.00220125	0.943	0.612338	1.112	0.0368058	-0.529073	-0.506353	-0.0846703	0.153157	-0.214638
Q86SX6	Glutaredoxin-related protein 5, mitochondrial	16627.9	6.28	21	2	89			0.712	0.231369	0.844	0.895619	0.968	0.844874		-0.490051	-0.244685	-0.046921	-0.260552
P30038	Delta-1-pyrroline-5-carboxylate dehydrogenase, mitochondrial	61719.5	8.25	5.5	2	39	0.851	0.433362	0.438	1.18977e-06	0.484	0.139231	0.56	0.0603287	-0.232769	-1.191	-1.04692	-0.836501	-0.538731
P09914	Interferon-induced protein with tetratricopeptide repeats 1	55360.3	6.75	2.3	1	41			1.449	0.0255078	1.228	0.449954	3.012	0.0650428		0.535058	0.296311	1.59072	0.807363
Q6DD88	Atlastin-3	60542	5.43	7	3	74	0.778	0.00259306	1.177	0.481794	0.751	0.163358	0.791	0.20813	-0.362158	0.235114	-0.413115	-0.33825	-0.195692
Q69YN2	CWF19-like protein 1	60619.1	6.87	1.5	1	21			1.026	0.82538	1.602	0.468649	1.983	0.199711		0.0370307	0.679874	0.987685	0.568197
O43678	NADH dehydrogenase [ubiquinone] 1 alpha subcomplex subunit 2	10921.6	9.62	46.5	4	171			0.821	0.347131	0.682	0.883449	0.967	0.98865		-0.284546	-0.552156	-0.0484122	-0.295038
Q8TAD4	Zinc transporter 5	84046.5	6.87	1.2	1	49	0.438	0.10962							-1.191				-0.923084
Q14966	Zinc finger protein 638	220625	6.02	1.5	2	36			1.009	0.883871	1.587	0.135561	1.754	0.120826		0.0129262	0.666302	0.810649	0.496626
P29401	Transketolase	67877.6	7.58	20.2	10	486	0.952	0.600233	1.182	0.00202177	1.094	0.0157765	1.551	0.00075938	-0.0709665	0.24123	0.129613	0.633199	0.195704
P30626	Sorcin	21676.4	5.32	11.6	2	144	1.37	0.00162659	1.289	0.101371	1.121	0.123737	0.961	0.383532	0.454176	0.366252	0.164786	-0.0573917	0.172279
P24539	ATP synthase F(0) complex subunit B1, mitochondrial	28908.6	9.37	14.8	3	65	0.784	0.0983415	0.743	0.023023	0.511	8.41019e-05	0.585	0.0066903	-0.351074	-0.428566	-0.968605	-0.773491	-0.406028
P06702	Protein S100-A9	13242	5.71	18.4	2	42	0.836	0.487141	1.602	1.29725e-08	1.308	2.97787e-05	2.676	2.37722e-05	-0.258425	0.679874	0.387363	1.42008	0.4615
P34913	Bifunctional epoxide hydrolase 2	62615.8	5.91	1.6	1	46	0.85	0.0927099	1.052	0.696278	1.046	0.554216	0.647	0.0419686	-0.234465	0.0731347	0.0648829	-0.628162	-0.375965
Q6PKG0	La-related protein 1	123510	8.91	1.9	2	56	1.125	0.167221	1.151	0.130839	0.861	0.217202	1.432	0.0250186	0.169925	0.202888	-0.215915	0.518031	0.191177
O94906	Pre-mRNA-processing factor 6	106925	8.49	1.3	1	54	0.935	0.610709	0.946	0.681367	1.535	0.370402	1.622	0.406762	-0.0969617	-0.0800879	0.618239	0.697774	0.270618
Q6P1N0	Coiled-coil and C2 domain-containing protein 1A	104062	8.22	7	4	53			1.565	0.0697837	1.257	0.181208	1.038	0.323927		0.646163	0.329985	0.0538064	0.343318
Q9NRV9	Heme-binding protein 1	21097	5.71	13.2	2	36	0.899	0.626739	0.737	0.00151862	0.498	0.000135144	0.833	0.94059	-0.153607	-0.440263	-1.00578	-0.263612	-0.326121
Q12769	Nuclear pore complex protein Nup160	162121	5.31	2.9	4	83	0.937	0.429922	0.755	0.810291	0.754	0.121677	1.083	0.558994	-0.093879	-0.405451	-0.407364	0.115033	-0.166824
Q9NVH6	Trimethyllysine dioxygenase, mitochondrial	49517.5	7.64	2.4	1	29	0.648	0.243536	0.437	0.0124368	0.868	0.12381	0.847	0.324273	-0.625934	-1.19429	-0.204233	-0.239566	-0.39614
P14866	Heterogeneous nuclear ribonucleoprotein L	64132.8	8.46	11.7	6	141	1.003	0.798127	1.03	0.480091	1.201	0.102144	1.319	0.0692161	0.00432161	0.0426443	0.264236	0.399445	0.13512
Q9P253	Vacuolar protein sorting-associated protein 18 homolog	110186	5.72	2.5	2	74	0.786	0.167152	1.015	0.83191	0.844	0.0275589	0.966	0.0776964	-0.347399	0.0214797	-0.244685	-0.0499049	-0.12009
O00483	NADH dehydrogenase [ubiquinone] 1 alpha subcomplex subunit 4	9369.86	9.42	9.9	1	33			0.678	0.377323	0.946	0.977211	0.478	0.0268663		-0.560643	-0.0800879	-1.06492	-0.568549
P02654	Apolipoprotein C-I	9331.93	8.01	19.3	1	36	1.33	0.215009							0.411426				0.317115
O60831	PRA1 family protein 2	19257.9	9.41	6.2	1	22			0.677	0.0847562	0.877	0.266066	0.934	0.44314		-0.562772	-0.189351	-0.0985055	-0.283543
O75427	Leucine-rich repeat and calponin homology domain-containing protein 4	73450.3	8.54	1.3	1	30	0.562	0.0138216							-0.831358				-0.640721
P06737	Glycogen phosphorylase, liver form	97148.6	6.71	3.2	3	64	1.004	0.622666	1.285	0.381033	1.068	0.394881	1.485	0.0220097	0.00575927	0.361768	0.0949116	0.570463	0.19178
P61221	ATP-binding cassette sub-family E member 1	67314.3	8.63	3.2	2	32	1.152	0.680276	0.996	0.909063	1.003	0.371373	1.399	0.0556869	0.204141	-0.00578235	0.00432161	0.484396	0.14762
P07305	Histone H1.0	20862.9	10.84	27.3	5	189			1	0.328579	0.426	3.1758e-06	0.464	0.00847272		0	-1.23107	-1.1078	-0.779626
O43809	Cleavage and polyadenylation specificity factor subunit 5	26227.3	8.85	11.9	2	51			1.678	0.0173538	2.218	0.464824	1.028	0.824553		0.746743	1.14926	0.0398403	0.645281
P20020	Plasma membrane calcium-transporting ATPase 1	138755	5.73	5.1	5	295	0.742	0.00621874	1.054	0.271855	0.826	0.245657	1.057	0.634015	-0.430509	0.0758749	-0.275786	0.0799754	-0.164897
Q8WW12	PEST proteolytic signal-containing nuclear protein	18924.9	6.86	24.7	3	73			1.502	0.0769433	1.189	0.677997	3.075	0.0831188		0.586885	0.249749	1.62059	0.819073
Q15067	Peroxisomal acyl-coenzyme A oxidase 1	74423.6	8.35	2.1	1	27			1.222	0.165639	1.12	0.725399	1.865	0.470923		0.289244	0.163499	0.899176	0.45064
Q01105	Protein SET	33488.9	4.23	4.5	1	36			1.231	0.345904	2.789	0.00861884	1.35	0.0238403		0.299831	1.47975	0.432959	0.737513
Q03013	Glutathione S-transferase Mu 4	25561.4	5.6	9.2	2	77			0.558	0.0844325	1.005	0.910729	0.554	0.263269		-0.841663	0.0071955	-0.852042	-0.56217
P46778	60S ribosomal protein L21	18564.8	10.49	19.4	4	37			0.956	0.408719	0.617	0.0442408	0.426	0.0373495		-0.0649175	-0.696658	-1.23107	-0.664217
Q5MIZ7	Serine/threonine-protein phosphatase 4 regulatory subunit 3B	97458.2	4.87	3.1	2	33			1.316	0.344607	1.175	0.196112	2.404	0.0873658		0.396159	0.232661	1.26544	0.631419
Q06141	Regenerating islet-derived protein 3-alpha	19395	7.56	10.3	2	167	0.442	3.99968e-06	1.512	0.330625	1.083	0.688617	0.386	0.085763	-1.17788	0.596458	0.115033	-1.37333	-0.782137
Q9BT09	Protein canopy homolog 3	30748	5.36	14	3	86	1.103	0.537271	1.182	0.14201	1.327	0.190986	1.35	0.222873	0.141433	0.24123	0.408168	0.432959	0.195137
O75380	NADH dehydrogenase [ubiquinone] iron-sulfur protein 6, mitochondrial	13711.6	8.59	12.1	1	56			1.005	0.745036	0.465	0.0763913	0.517	0.0127603		0.0071955	-1.1047	-0.951764	-0.683089
Q9BZV1	UBX domain-containing protein 6	49753.7	6.46	2.3	1	28	0.966	0.221293							-0.0499049				-0.071892
Q9UHY1	Nuclear receptor-binding protein	59844.7	5.02	8.6	2	57	1.104	0.736283							0.14274				0.205887
P39687	Acidic leucine-rich nuclear phosphoprotein 32 family member A	28585.4	3.99	17.7	4	72	0.901	0.70567	1.774	0.00130562	1.879	0.0106118	1.089	0.478872	-0.150401	0.827006	0.909965	0.123004	0.3445
P06576	ATP synthase subunit beta, mitochondrial	56559.9	5.26	35	13	1021	0.999	0.274392	0.783	0.000212974	0.602	0	0.641	1.17673e-09	-0.00144342	-0.352916	-0.732165	-0.641604	-0.294949
Q8TCS8	Polyribonucleotide nucleotidyltransferase 1, mitochondrial	85950.6	7.87	2.3	2	44	1.182	0.0831478	0.791	0.226945	1.225	0.0213387	1.462	0.0026542	0.24123	-0.33825	0.292782	0.547943	0.248697
Q9BY44	Eukaryotic translation initiation factor 2A	64990.1	9	2.1	1	21			0.995	0.807188	1.463	0.0391516	1.555	0.0386181		-0.00723157	0.54893	0.636915	0.392871
P13489	Ribonuclease inhibitor	49973.5	4.71	23	8	371	0.852	0.00168826	1.024	0.352022	1.017	0.839185	0.887	0.379297	-0.231075	0.0342157	0.0243197	-0.172994	-0.0826944
A6NDB9	Paralemmin-3	71695.5	4.53	3.7	2	39			0.563	0.072339	0.457	0.05873	0.998	0.887917		-0.828793	-1.12973	-0.00288828	-0.653805
P55160	Nck-associated protein 1-like	128153	6.39	2	2	40			0.913	0.539964	0.98	0.791669	0.977	0.384028		-0.131313	-0.0291463	-0.0335695	-0.0646764
Q9UJU6	Drebrin-like protein	48207.3	5.02	14.7	4	91	0.937	0.813673	1	0.439796	1.147	0.14748	1.331	0.00807053	-0.093879	0	0.197865	0.412511	0.136514
P36543	V-type proton ATPase subunit E 1	26145.3	7.71	14.6	3	116			1.702	0.00941453	1.536	0.0971145	0.994	0.561442		0.767231	0.619178	-0.00868224	0.459242
Q15155	Nodal modulator 1	134324	5.54	9	8	178			1.008	0.541091	0.687	0.00399045	0.708	0.493416		0.0114956	-0.541618	-0.498179	-0.342767
P39019	40S ribosomal protein S19	16060.5	10.31	6.2	1	43	0.961	0.204612	0.991	0.302677	0.751	0.359026	0.994	0.884211	-0.0573917	-0.013043	-0.413115	-0.00868224	-0.117839
P07437	Tubulin beta chain	49670.8	4.78	42.6	14	971	1.094	0.0944548	1.327	0.0123571	1.793	0.02072	0.955	0.937631	0.129613	0.408168	0.842375	-0.0664274	0.260428
A5YKK6	CCR4-NOT transcription complex subunit 1	266939	6.65	2	4	101	0.942	0.630492	1.036	0.828209	1.101	0.731118	1.201	0.0253247	-0.086201	0.051024	0.138814	0.264236	0.0890233
P40937	Replication factor C subunit 5	38496.6	6.72	2.1	1	58	1.543	0.286396							0.625738				0.475562
P08670	Vimentin	53651.7	5.06	48.7	25	2115	0.761	2.02327e-12	0.991	0.00516651	0.921	0.0994819	1.079	1.1295e-05	-0.394032	-0.013043	-0.118727	0.109695	-0.212896
O15212	Prefoldin subunit 6	14582.7	8.83	10.9	1	58	0.872	0.375517	0.924	0.691996	1.397	0.158583	1.49	0.0166467	-0.1976	-0.114035	0.482332	0.575312	0.282462
P31431	Syndecan-4	21641.6	4.39	18.2	2	53			0.999	0.704833	1.629	0.0409017	1.977	0.427466		-0.00144342	0.703987	0.983313	0.561952
Q16186	Proteasomal ubiquitin receptor ADRM1	42153.3	4.96	4.2	1	43	0.834	0.104825	1.133	0.27373	1.272	0.0826726	1.531	0.0154621	-0.261881	0.180148	0.347099	0.614474	0.22127
Q709C8	Vacuolar protein sorting-associated protein 13C	422390	6.38	2.2	6	131	0.712	0.0224448	0.882	0.358934	1.1	0.436444	0.744	0.0916235	-0.490051	-0.181149	0.137504	-0.426625	-0.188908
P35579	Myosin-9	226532	5.5	30.4	52	2862	1.058	1.78184e-06	1.234	3.24873e-12	1.129	8.98409e-09	1.112	5.0093e-11	0.0813396	0.303342	0.175045	0.153157	0.114093
P01617	Ig kappa chain V-II region TEW	12316.1	5.69	27.4	2	36	0.947	0.936019	0.93	0.751821	0.751	0.00700232	0.35	0.0127461	-0.0785637	-0.104697	-0.413115	-1.51457	-0.432171
O14602	Eukaryotic translation initiation factor 1A, Y-chromosomal	16442.4	5.07	6.9	1	31			1.023	0.645837	1.652	0.0525119	1.309	0.220305		0.0328061	0.724214	0.388465	0.381828
Q9H0N5	Pterin-4-alpha-carbinolamine dehydratase 2	14365.5	9.17	19.2	2	50			0.824	0.271042	0.412	0.0553602	0.803	0.418923		-0.279284	-1.27928	-0.316528	-0.625032
P49069	Calcium signal-modulating cyclophilin ligand	32952.6	8.2	3.4	1	42	0.939	0.117684							-0.0908029				-0.133527
P42126	Enoyl-CoA delta isomerase 1, mitochondrial	32816	8.8	8.3	2	122	0.804	0.198915	0.933	0.346305	0.589	0.96838	0.456	0.00381117	-0.314733	-0.100051	-0.76366	-1.13289	-0.395125
P60953	Cell division control protein 42 homolog	21258.6	6.15	29.8	5	476	1.078	0.071313	1.271	0.00687618	1.417	0.00741309	0.909	0.554591	0.108357	0.345964	0.50284	-0.137648	0.174107
O60610	Protein diaphanous homolog 1	141347	5.31	7.1	8	99	0.895	0.850613	1.007	0.725529	1.254	0.00858116	1.688	0.000544514	-0.16004	0.0100637	0.326537	0.755315	0.240899
P53367	Arfaptin-1	41738.3	6.24	2.9	1	60	0.992	0.625718	1.662	0.0300375	0.999	0.647599	1.274	0.0163171	-0.011588	0.73292	-0.00144342	0.349365	0.222099
P52815	39S ribosomal protein L12, mitochondrial	21348.2	9.04	22.2	2	68	1.142	0.712227	1.139	0.509648	0.868	0.524984	1.138	0.0805429	0.191563	0.187768	-0.204233	0.186501	0.139004
Q9Y696	Chloride intracellular channel protein 4	28772.1	5.45	14.2	3	55	0.56	0.0159991	0.939	0.911449	1.299	0.221934	0.682	0.669052	-0.836501	-0.0908029	0.377401	-0.552156	-0.327478
Q8WWM9	Cytoglobin	21404.6	6.32	22.1	3	81	0.76	0.0373514							-0.395929				-0.29925
P61421	V-type proton ATPase subunit d 1	40329.1	4.89	2.3	1	36	1.132	0.679726	1.062	0.742291	1.246	0.139277	1.068	0.807776	0.178874	0.0867838	0.317304	0.0949116	0.110573
P49959	Double-strand break repair protein MRE11A	80593.3	5.61	1.4	1	147	1.127	0.0682552	0.569	0.306032	0.249	0.516251	0.884	0.748668	0.172488	-0.813499	-2.00578	-0.177882	-0.594376
P16219	Short-chain specific acyl-CoA dehydrogenase, mitochondrial	44297.2	8.13	4.4	1	31			0.994	0.596996	0.405	4.89182e-11	0.563	2.49882e-09		-0.00868224	-1.30401	-0.828793	-0.713827
P31323	cAMP-dependent protein kinase type II-beta regulatory subunit	46302.1	4.82	4.1	1	27			1.017	0.883871	0.516	0.0585485	0.418	0.0903345		0.0243197	-0.954557	-1.25843	-0.729554
Q99798	Aconitate hydratase, mitochondrial	85425.4	7.36	12.8	8	387	0.888	0.475269	0.472	4.40181e-07	0.543	1.53019e-08	0.573	0.000989516	-0.171368	-1.08314	-0.880976	-0.803393	-0.469248
P84157	Matrix-remodeling-associated protein 7	21465.8	4.24	8.8	2	28	0.211	0.0316023							-2.24469				-1.69355
Q14192	Four and a half LIM domains protein 2	32192.8	7.8	7.9	2	121	1.055	0.73216	1.418	0.0111336	1.246	0.528233	1.126	0.692767	0.077243	0.503858	0.317304	0.171207	0.177037
Q8IV08	Phospholipase D3	54705.3	6.02	6.5	2	27			0.994	0.96037	1.191	0.447631	1.165	0.0822423		-0.00868224	0.252173	0.22033	0.154607
Q9Y365	PCTP-like protein	33048.7	6.67	12.4	3	87	1.015	0.751716	0.643	0.0876819	0.439	0.0147293	0.84	0.981908	0.0214797	-0.637109	-1.18771	-0.251539	-0.375455
P41227	N-alpha-acetyltransferase 10	26458.5	5.41	5.1	1	63	1.42	0.00606286	0.797	0.591415	1.363	0.175433	1.366	0.273393	0.505891	-0.327348	0.446786	0.449957	0.239658
P30838	Aldehyde dehydrogenase, dimeric NADP-preferring	50395	6.11	16.6	5	210	0.795	0.254752	0.953	0.435239	0.438	7.36093e-07	0.421	0.00683297	-0.330973	-0.0694519	-1.191	-1.24811	-0.488236
Q86UX7	Fermitin family homolog 3	75952.8	6.52	5.7	3	53	1.019	0.585365	1.028	0.989018	1.495	0.0222533	1.002	0.595449	0.0271541	0.0398403	0.580145	0.00288251	0.164246
Q86VR2	Protein FAM134C	51396.2	4.83	1.9	1	54	0.961	0.610801							-0.0573917				-0.0857135
Q8IWJ2	GRIP and coiled-coil domain-containing protein 2	195910	5.1	1.8	3	54	1.011	0.988116							0.015783				0.0235891
O95716	Ras-related protein Rab-3D	24267.1	4.76	21.5	4	137	0.875	0.0401697	0.977	0.698518	1.066	0.923063	0.731	0.711167	-0.192645	-0.0335695	0.0922074	-0.452057	-0.138463
P56537	Eukaryotic translation initiation factor 6	26599.1	4.56	28.6	5	254	1.344	0.0707539	0.805	0.418437	1.153	0.177784	1.707	0.00597266	0.426533	-0.312939	0.205393	0.771463	0.267067
Q6P4Q7	Metal transporter CNNM4	86606.9	5.75	1.3	1	27			1.047	0.421674	1.191	0.039613	1.581	0.0107683		0.0662614	0.252173	0.660837	0.326424
Q9Y224	UPF0568 protein C14orf166	28068.1	6.19	7	1	43			0.948	0.241939	0.954	0.620086	0.798	0.808159		-0.077041	-0.0679388	-0.325539	-0.15684
P61956	Small ubiquitin-related modifier 2	10871.2	5.32	23.2	2	69	1.212	0.0224596							0.27739				0.208102
P0C0S8	Histone H2A type 1	14091.5	10.9	30	4	144	1.048	0.743399	1.614	0.173475	1.519	0.418065	0.812	0.931481	0.0676387	0.690641	0.603122	-0.300448	0.274026
Q14116	Interleukin-18	22326.2	4.54	8.8	2	35			2.274	0.0655218	2.58	0.278314	0.96	0.901675		1.18523	1.36737	-0.0588937	0.831237
Q9Y5L4	Mitochondrial import inner membrane translocase subunit Tim13	10500	8.42	11.6	1	35			0.568	0.631784	0.772	0.493666	0.967	0.929131		-0.816037	-0.373327	-0.0484122	-0.412592
P01871	Ig mu chain C region	49306.6	6.35	16.2	5	382	0.704	0.0235212	0.811	0.734389	0.99	0.466514	0.336	0.000740665	-0.506353	-0.302226	-0.0144996	-1.57347	-0.454443
Q9ULA0	Aspartyl aminopeptidase	52428.3	7.03	5.1	2	82	0.9	0.373322	0.647	0.00458248	0.694	0.388492	0.847	0.372556	-0.152003	-0.628162	-0.526992	-0.239566	-0.247976
P47914	60S ribosomal protein L29	17752.1	11.66	18.9	2	145			0.992	0.212869	0.662	0.00423329	0.489	0.0111854		-0.011588	-0.595097	-1.03209	-0.546259
Q96I99	Succinyl-CoA ligase [GDP-forming] subunit beta, mitochondrial	46510.6	6.15	24.1	9	491	0.789	7.57766e-07	0.726	3.82141e-09	0.488	9.91189e-05	0.64	1.06142e-06	-0.341903	-0.461959	-1.03505	-0.643856	-0.390139
P18859	ATP synthase-coupling factor 6, mitochondrial	12587.5	9.52	49.1	4	194			0.868	0.167429	0.534	0.00107119	0.874	0.218643		-0.204233	-0.905088	-0.194295	-0.434539
P16157	Ankyrin-1	206265	5.65	1.5	1	27			0.8	0.0249263	0.902	0.626476	0.988	0.810547		-0.321928	-0.148801	-0.0174171	-0.162715
Q92520	Protein FAM3C	24680.5	8.52	21.6	3	128			1.076	0.71419	1.182	0.153148	1.011	0.644698		0.105678	0.24123	0.015783	0.120897
Q14914	Prostaglandin reductase 1	35869.8	8.45	6.7	2	61	0.769	0.0219718	1.106	0.21444	0.615	0.0148495	0.513	0.00408443	-0.378944	0.145351	-0.701342	-0.962969	-0.342281
Q86WA6	Valacyclovir hydrolase	32542.6	9.2	4.8	1	48			0.81	0.591984	0.654	0.399323				-0.304006	-0.612637		-0.458322
P20339	Ras-related protein Rab-5A	23658.7	8.32	10.7	2	93	0.745	0.112002	0.907	0.949129	0.618	0.39164	1.096	0.749908	-0.424688	-0.140826	-0.694321	0.132248	-0.224941
Q9BXJ9	N-alpha-acetyltransferase 15, NatA auxiliary subunit	101272	7.23	2.7	2	37	0.934	0.9596	1.002	0.607675	1.696	0.333269	1.665	0.196011	-0.0985055	0.00288251	0.762136	0.735522	0.286121
P16278	Beta-galactosidase	76074.9	6.1	2.2	1	36			1.158	0.256586	2.274	0.0144916	1.241	0.482999		0.211635	1.18523	0.311503	0.569457
Q13765	Nascent polypeptide-associated complex subunit alpha	23383.9	4.52	22.8	3	319	1.216	0.0110556	0.861	0.753069	1.073	0.0739851	1.267	0.00407797	0.282143	-0.215915	0.10165	0.341417	0.149861
Q9NTX5	Ethylmalonyl-CoA decarboxylase	33698	8.31	11.7	3	258	0.942	0.277723	0.851	0.0157289	0.559	0.0157395	0.789	0.241789	-0.086201	-0.232769	-0.83908	-0.341903	-0.258412
P21810	Biglycan	41654.1	7.16	37	10	419			0.702	0.0705525	0.865	0.269323	0.33	5.96925e-06		-0.510457	-0.209228	-1.59946	-0.773049
O75165	DnaJ homolog subfamily C member 13	254415	6.31	1	2	52	1.228	0.367521	0.892	0.772862	1.106	0.226106	1.129	0.224719	0.296311	-0.164884	0.145351	0.175045	0.113904
P02774	Vitamin D-binding protein	52963.7	5.4	9.5	5	205	1.15	0.00867286	0.842	0.925867	0.745	0.575788	0.593	0.0334721	0.201634	-0.248108	-0.424688	-0.753896	-0.247038
Q9ULZ3	Apoptosis-associated speck-like protein containing a CARD	21626.8	5.95	12.8	2	35	1.166	0.338506	1.025	0.298261	1.702	0.00614669	0.844	0.696433	0.221568	0.0356239	0.767231	-0.244685	0.273517
Q15019	Septin-2	41487.5	6.15	15.5	3	121	0.837	0.0154111	0.854	0.10633	0.926	0.504467	1.078	0.266189	-0.2567	-0.227692	-0.110916	0.108357	-0.100874
P05109	Protein S100-A8	10834.5	6.51	35.5	4	59	0.94	0.694043	1.211	0.0141177	1.287	0.00100079	2.391	5.46309e-05	-0.0892673	0.276199	0.364012	1.25761	0.358812
P49755	Transmembrane emp24 domain-containing protein 10	24976	6.97	11	2	108	1.03	0.415321	0.972	0.908464	0.619	0.00091864	0.451	0.00303802	0.0426443	-0.0409718	-0.691989	-1.1488	-0.359294
Q6UXV4	Apolipoprotein O-like	29158.9	9.55	10.8	2	75			0.588	0.232894	0.6	0.0123052	1.033	0.54198		-0.766112	-0.736966	0.0468403	-0.485412
Q99805	Transmembrane 9 superfamily member 2	75775.7	7.23	1.2	1	27			1.078	0.952342	1.081	0.346872	1.427	0.0052301		0.108357	0.112367	0.512985	0.24457
Q13685	Angio-associated migratory cell protein	46750.9	4.29	6.2	2	77	1.894	0.00712073							0.921436				0.686225
P48556	26S proteasome non-ATPase regulatory subunit 8	39611.9	9.73	1.7	1	44	2.211	0.456093	0.918	0.896573	1.404	0.061266	1.029	0.815645	1.1447	-0.123434	0.489543	0.041243	0.336333
Q8TAT6	Nuclear protein localization protein 4 homolog	68120.2	5.94	4.3	3	53	1.05	0.617431							0.0703893				0.107218
P17568	NADH dehydrogenase [ubiquinone] 1 beta subcomplex subunit 7	16401.9	9.1	19.7	2	50			1.044	0.812847	0.519	0.0304814	0.508	0.223575		0.0621217	-0.946194	-0.9771	-0.62039
P42765	3-ketoacyl-CoA thiolase, mitochondrial	41924.2	8.32	8.1	3	311	1.263	0.0053112	0.97	0.493323	1.855	0.00408198	0.899	0.981282	0.336855	-0.0439433	0.891419	-0.153607	0.2726
O75208	Ubiquinone biosynthesis protein COQ9, mitochondrial	35509	5.61	8.5	2	70			0.992	0.890433	0.32	0.00298582	0.531	0.0679286		-0.011588	-1.64386	-0.913216	-0.85622
Q15428	Splicing factor 3A subunit 2	49255.6	9.65	3.9	2	27			1.059	0.79392	1.488	0.553441	1.123	0.725622		0.0827026	0.573375	0.167358	0.274478
P61088	Ubiquitin-conjugating enzyme E2 N	17137.8	6.13	39.5	6	168			1.413	0.027861	1.131	0.452383	1.035	0.302295		0.498761	0.177599	0.0496308	0.241997
Q9Y4K1	Absent in melanoma 1 protein	188676	5.61	1.2	1	65			0.974	0.886748	1.518	0.0100191	1.691	0.0399346		-0.0380063	0.602172	0.757877	0.440681
P08727	Keratin, type I cytoskeletal 19	44106	5.04	52	22	1616	2.568	3.2489e-12	1.299	5.21805e-15	1.319	0	1.296	6.69018e-09	1.36065	0.377401	0.399445	0.374066	0.418147
Q9Y5L0	Transportin-3	104204	5.35	2.2	2	38	1.071	0.73549	0.991	0.910532	0.978	0.660286	1.373	0.46731	0.0989585	-0.013043	-0.0320936	0.457332	0.130256
O00762	Ubiquitin-conjugating enzyme E2 C	19652.3	6.82	13.4	2	39			1.095	0.745428	2.325	0.416662	6.648	0.182153		0.130931	1.21723	2.73292	1.36036
Q5JXB2	Putative ubiquitin-conjugating enzyme E2 N-like	17377	5.66	13.1	2	161	0.963	0.229852							-0.0543923				-0.0834335
O15511	Actin-related protein 2/3 complex subunit 5	16320.4	5.47	12.6	1	130	0.968	0.702107	0.827	0.70205	1.659	0.0341179	1.351	0.0264574	-0.046921	-0.274041	0.730314	0.434028	0.279839
Q9Y6W5	Wiskott-Aldrich syndrome protein family member 2	54284	5.38	7	3	61	0.984	0.908726	1.297	0.358449	1.391	0.220684	1.022	0.571229	-0.0232698	0.375178	0.476122	0.0313952	0.161904
Q9HB07	UPF0160 protein MYG1, mitochondrial	42449.2	6.19	8.2	2	64	1.059	0.767704	0.908	0.564289	1.24	0.144554	1.858	0.0028856	0.0827026	-0.139236	0.31034	0.893751	0.257536
Q99471	Prefoldin subunit 5	17328.2	5.93	22.1	2	40			1.626	0.0657072	0.973	0.546368	1.995	0.0587913		0.701327	-0.0394883	0.996389	0.552743
Q9H3K6	BolA-like protein 2	10116.5	6.07	37.2	3	120			1.675	0.123388	0.974	0.802051	1.484	0.238795		0.744161	-0.0380063	0.569491	0.425215
Q13158	Protein FADD	23279.4	5.48	7.2	2	49	1.05	0.30847							0.0703893				0.108522
O43837	Isocitrate dehydrogenase [NAD] subunit beta, mitochondrial	42183.7	8.64	1.8	1	60	1.224	0.140255	1.004	0.661757	0.884	0.00819897	1.207	0.80012	0.291604	0.00575927	-0.177882	0.271426	0.148281
P49840	Glycogen synthase kinase-3 alpha	50980.8	8.95	3.3	2	32			1.322	0.0276617	5.904	0.451706	1.6	0.342154		0.402722	2.56169	0.678072	1.21416
Q96BS2	Calcineurin B homologous protein 3	24749.9	4.84	20.1	3	77			0.567	0.0844681	0.758	0.246316	0.987	0.974352		-0.818579	-0.39973	-0.018878	-0.412396
Q9H2G2	STE20-like serine/threonine-protein kinase	142695	5.08	3.8	4	72	1.079	0.627676	1.287	0.0953147	0.924	0.0105329	1.609	0.0415845	0.109695	0.364012	-0.114035	0.686164	0.209744
P62851	40S ribosomal protein S25	13742.1	10.12	8.8	1	50			1.644	0.111636	0.994	0.896004	1.338	0.224596		0.71721	-0.00868224	0.420078	0.376202
Q8TAE8	Growth arrest and DNA damage-inducible proteins-interacting protein 1	25383.8	10.03	16.7	3	70			0.994	0.744525	1.161	0.692421	1.109	0.38279		-0.00868224	0.215368	0.149259	0.118648
P57735	Ras-related protein Rab-25	23495.6	5.72	18.3	3	73	1.294	0.0821909							0.371838				0.274718
P52566	Rho GDP-dissociation inhibitor 2	22988	5.1	6.5	1	84	0.831	0.167458	1.265	0.288678	1.463	0.0212991	1.172	0.509968	-0.26708	0.339137	0.54893	0.228973	0.197755
P98179	Putative RNA-binding protein 3	17170.4	8.86	6.4	1	60	1.219	0.340058							0.285698				0.210945
Q6ZMP0	Thrombospondin type-1 domain-containing protein 4	112450	7.94	2	2	34	0.502	0.257929							-0.994241				-0.734086
O15247	Chloride intracellular channel protein 2	28356.4	5.44	5.3	1	31			0.696	0.0702156	0.956	0.191572	0.896	0.90709		-0.522841	-0.0649175	-0.158429	-0.248729
P38606	V-type proton ATPase catalytic subunit A	68304.1	5.35	7.8	4	115	1.04	0.538261	0.916	0.395555	1.181	0.032539	1.12	0.303994	0.0565835	-0.12658	0.240009	0.163499	0.0907725
P26885	Peptidyl-prolyl cis-trans isomerase FKBP2	15649.3	9.24	14.8	2	120	0.919	0.0342363	0.89	0.144837	0.732	0.269877	0.576	0.207527	-0.121863	-0.168123	-0.450084	-0.795859	-0.256509
Q5XKE5	Keratin, type II cytoskeletal 79	57835.6	6.75	11.6	4	156			3.21	0.0814568	2.468	0.142325	0.933	0.989808		1.68257	1.30334	-0.100051	0.961955
A0AVT1	Ubiquitin-like modifier-activating enzyme 6	117970	5.76	3.3	2	112	0.905	0.151039	1.338	0.333599	1.033	0.397804	1.792	0.0562075	-0.14401	0.420078	0.0468403	0.841571	0.252418
P36269	Gamma-glutamyltransferase 5	62261.2	7.24	2	1	36			0.972	0.665223	0.823	0.176648	0.616	0.0126271		-0.0409718	-0.281036	-0.698998	-0.340335
P22626	Heterogeneous nuclear ribonucleoproteins A2/B1	37429.7	8.97	35.7	11	780	1.322	1.8483e-06	1.191	0.0109678	1.018	0.0120756	0.943	0.0118617	0.402722	0.252173	0.0257376	-0.0846703	0.127721
P51888	Prolargin	43809.9	9.47	5	2	32	0.565	0.539394	1.4	0.165673	0.849	0.442522	0.464	0.00207064	-0.823677	0.485427	-0.236164	-1.1078	-0.398673
Q92619	Minor histocompatibility protein HA-1	124614	5.76	2.1	2	32	0.897	0.228741							-0.15682				-0.11541
Q04917	14-3-3 protein eta	28218.7	4.76	47.2	12	524	1.012	0.785119	1.094	0.487143	1.134	0.258031	0.973	0.761723	0.0172093	0.129613	0.181421	-0.0394883	0.0597636
P09382	Galectin-1	14715.7	5.34	60.7	8	677	0.823	0.58117	0.953	0.411051	1.137	0.00757091	0.496	3.80543e-06	-0.281036	-0.0694519	0.185232	-1.01159	-0.28948
Q7Z7H5	Transmembrane emp24 domain-containing protein 4	25942.8	8.41	7.5	2	164	0.976	0.46486	1.057	0.433916	0.707	0.00151237	0.866	0.0847901	-0.0350469	0.0799754	-0.500218	-0.207561	-0.144951
O14773	Tripeptidyl-peptidase 1	61247.9	6.01	3	2	25	1.051	0.39108	1.355	0.15185	1.243	0.149501	0.887	0.449574	0.0717627	0.438293	0.313826	-0.172994	0.152651
Q9UDY2	Tight junction protein ZO-2	133958	6.96	7	7	198	0.98	0.361507	0.94	0.990252	1.341	0.0189802	1.706	0.00737498	-0.0291463	-0.0892673	0.423309	0.770618	0.233273
P01619	Ig kappa chain V-III region B6	11635.5	9.34	16.7	2	218	1.019	0.302503	1.039	0.703044	0.753	0.00899161	0.595	0.834613	0.0271541	0.0551957	-0.409278	-0.749038	-0.224876
P07686	Beta-hexosaminidase subunit beta	63111.3	6.29	8.6	5	277	0.996	0.955318	1.187	0.0871425	1.467	0.0169991	1.147	0.1076	-0.00578235	0.24732	0.552869	0.197865	0.170925
O60888	Protein CutA	19116.3	5.42	6.7	1	42			0.965	0.738124	0.868	0.369721	0.663	0.534408		-0.0513992	-0.204233	-0.592919	-0.28285
Q6UWP2	Dehydrogenase/reductase SDR family member 11	28308.3	6.17	5	1	52			1.43	0.378594	0.97	0.828209	1.391	0.20001		0.516015	-0.0439433	0.476122	0.316065
Q8WWM7	Ataxin-2-like protein	113374	8.7	1.6	2	46			1.131	0.058154	1.148	0.133068	1.918	0.0521557		0.177599	0.199123	0.939603	0.438775
P26440	Isovaleryl-CoA dehydrogenase, mitochondrial	46319.4	8.45	8.3	4	127	0.977	0.451153	0.721	0.0192149	0.659	0.0664613	0.741	0.366855	-0.0335695	-0.471929	-0.60165	-0.432455	-0.244691
Q8WU39	Marginal zone B- and B1-cell-specific protein	20694.4	5.37	13.8	2	96	0.781	0.00818166	0.812	0.661272	1.073	0.0622084	0.752	0.552714	-0.356606	-0.300448	0.10165	-0.411195	-0.16819
Q7Z5L9	Interferon regulatory factor 2-binding protein 2	61024.6	9	5.1	2	63	1.19	0.51046							0.250962				0.394502
P00492	Hypoxanthine-guanine phosphoribosyltransferase	24579.4	6.21	11.9	2	94	1.041	0.731716	1.327	0.0309471	0.915	0.142413	1.447	0.0121911	0.0579701	0.408168	-0.128156	0.533065	0.17964
Q9C000	NACHT, LRR and PYD domains-containing protein 1	165866	6.39	1	1	29			0.642	0.0604481	0.805	0.501809	0.996	0.980112		-0.639355	-0.312939	-0.00578235	-0.319359
P53041	Serine/threonine-protein phosphatase 5	56878.7	5.88	4.8	2	70	1.2	0.0179191	0.994	0.858422	1.02	0.358219	1.443	0.0369721	0.263034	-0.00868224	0.0285692	0.529071	0.154797
P12931	Proto-oncogene tyrosine-protein kinase Src	59834.8	7.1	9.9	5	76	1.047	0.786178	0.935	0.368853	1.089	0.203333	1.333	0.193307	0.0662614	-0.0969617	0.123004	0.414677	0.119296
P13010	X-ray repair cross-complementing protein 5	82704.5	5.55	10.2	7	350	1.123	0.000968887	1.422	0.0013971	1.339	0.00201743	0.904	0.895192	0.167358	0.507921	0.421156	-0.145605	0.181972
P29972	Aquaporin-1	28526	6.95	7.4	1	90			0.681	0.119455	1.028	0.854432	0.554	0.976846		-0.554273	0.0398403	-0.852042	-0.455492
P62266	40S ribosomal protein S23	15807.5	10.5	7.7	1	34			1.274	0.91313	0.861	0.164865	1.494	0.363938		0.349365	-0.215915	0.57918	0.256324
Q9BRF8	Calcineurin-like phosphoesterase domain-containing protein 1	35548.3	5.78	6.1	2	61	0.744	0.192606	0.921	0.446071	0.78	0.948462	1.144	0.98753	-0.426625	-0.118727	-0.358454	0.194087	-0.158267
P62906	60S ribosomal protein L10a	24831.3	9.94	3.7	1	27			0.981	0.494525	0.874	0.737622	0.705	0.0044433		-0.027675	-0.194295	-0.504305	-0.242092
Q969X6	Cirhin	76890.2	9.03	3.1	2	37			1.121	0.838707	1.293	0.162726	2.514	0.0233045		0.164786	0.370722	1.32998	0.621831
P62304	Small nuclear ribonucleoprotein E	10803.6	9.46	13	1	42	0.336	0.283643							-1.57347				-1.14804
O60763	General vesicular transport factor p115	107895	4.85	15.2	12	447	0.744	2.77406e-05	1.095	0.119958	0.906	0.88062	0.877	0.133535	-0.426625	0.130931	-0.142417	-0.189351	-0.131616
O14841	5-oxoprolinase	137457	6.12	4.4	2	47	0.834	0.786663	0.588	0.0451529	0.734	0.00642555	1.088	0.179358	-0.261881	-0.766112	-0.446148	0.121679	-0.24457
Q5EBM0	UMP-CMP kinase 2, mitochondrial	49447.8	6.57	5.6	2	47	1.133	0.562481	1.561	0.393998	0.72	0.381294	1.82	0.0427133	0.180148	0.642471	-0.473931	0.863938	0.328689
Q8TBF2	Prostamide/prostaglandin F synthase	21222.5	6.2	5.6	1	65	1.027	0.811441							0.0384362				0.0612502
P11233	Ras-related protein Ral-A	23566.8	6.66	16	3	111	1.192	0.13745	0.807	0.0395317	1.52	0.472361	1.488	0.484556	0.253384	-0.309359	0.604071	0.573375	0.240835
P16401	Histone H1.5	22580.2	10.91	31	8	491			1.237	0.0132135	2.358	0.000317744	1.132	0.297344		0.306846	1.23756	0.178874	0.574428
Q14789	Golgin subfamily B member 1	376019	4.96	2.3	7	81	1.095	0.140604	1.095	0.573779	1.01	0.916926	1.066	0.139037	0.130931	0.130931	0.0143553	0.0922074	0.0576673
O00429	Dynamin-1-like protein	81877.1	6.37	4.5	3	104	0.997	0.637484	1.034	0.518322	1.298	0.0919597	1.452	0.0470043	-0.00433459	0.0482362	0.37629	0.538041	0.172563
P32929	Cystathionine gamma-lyase	44508	6.21	5.7	2	57			0.664	0.448146	0.767	0.289483	1.022	0.841219		-0.590745	-0.382702	0.0313952	-0.314017
P98175	RNA-binding protein 10	103533	5.69	1.3	1	23	1.089	0.617043							0.123004				0.196617
P05026	Sodium/potassium-transporting ATPase subunit beta-1	35061.3	8.74	17.8	5	130	1.35	0.00897426	1.079	0.360023	1.21	0.144643	0.871	0.326383	0.432959	0.109695	0.275007	-0.199255	0.149076
Q15287	RNA-binding protein with serine-rich domain 1	34208.2	11.85	7.5	2	98			0.986	0.857525	2.47	0.328341	1.61	0.385061		-0.0203404	1.30451	0.687061	0.657077
P35241	Radixin	68563.9	6.03	9.8	5	126	0.969	0.836249	0.585	0.0180281	1.029	0.427458	0.618	0.0188204	-0.0454314	-0.773491	0.041243	-0.694321	-0.271394
P35270	Sepiapterin reductase	28048.5	8.24	11.1	3	78	1.193	0.00369286	1.16	0.330112	1.034	0.27457	0.939	0.244529	0.254594	0.214125	0.0482362	-0.0908029	0.0903779
Q6Y7W6	PERQ amino acid-rich with GYF domain-containing protein 2	150070	5.45	2.5	3	61	0.955	0.324355	1.531	0.0858668	1.149	0.18132	3.188	0.00566419	-0.0664274	0.614474	0.200379	1.67265	0.464823
Q01813	6-phosphofructokinase type C	85596.1	7.5	3.7	3	71	0.989	0.480682	1.293	0.0313249	1.358	0.0401285	2.216	0.000283681	-0.0159576	0.370722	0.441483	1.14796	0.33819
Q9NYH9	U3 small nucleolar RNA-associated protein 6 homolog	70193.9	6.92	1.7	1	25	1.664	0.0628831							0.734655				0.532894
Q9BPW8	Protein NipSnap homolog 1	33310	9.35	9.2	3	47			0.641	0.565778	0.936	0.779837	0.901	0.98934		-0.641604	-0.0954196	-0.150401	-0.295808
Q53EL6	Programmed cell death protein 4	51735.3	5.07	8.3	4	63	0.691	0.0185601	0.747	0.0441956	1.094	0.459852	0.484	0.0135346	-0.533242	-0.42082	0.129613	-1.04692	-0.328972
P15088	Mast cell carboxypeptidase A	48669.8	9.08	12.9	3	140			0.777	0.197171	0.23	0.000127958	0.736	0.0457784		-0.364013	-2.12029	-0.442222	-0.97551
O14548	Cytochrome c oxidase subunit 7A-related protein, mitochondrial	12614.7	9.43	19.3	1	81			0.443	0.101184	1.039	0.298466	0.611	0.156742		-1.17462	0.0551957	-0.710756	-0.61006
Q9Y383	Putative RNA-binding protein Luc7-like 2	46513.9	10.02	6.1	3	47	1.258	0.0515059	1.334	0.57969	1.269	0.419764	0.914	0.938899	0.331132	0.415759	0.343692	-0.129734	0.16905
Q15363	Transmembrane emp24 domain-containing protein 2	22761.2	5.08	14.9	3	270	0.775	0.170932							-0.367732				-0.266308
Q5JRA6	Melanoma inhibitory activity protein 3	213702	4.76	4.6	7	181	0.864	0.0580091	1.05	0.315338	0.89	0.390937	1.053	0.309946	-0.210897	0.0703893	-0.168123	0.0745054	-0.123365
P30049	ATP synthase subunit delta, mitochondrial	17490	5.38	22.6	2	228	0.906	0.519275	0.638	0.0229695	0.375	0.000227674	0.59	0.0188071	-0.142417	-0.648372	-1.41504	-0.761213	-0.473354
Q99733	Nucleosome assembly protein 1-like 4	42823.4	4.6	10.4	3	125	0.97	0.512746	0.656	0.0431149	1.023	0.469778	0.913	0.411574	-0.0439433	-0.608232	0.0328061	-0.131313	-0.161315
Q9UH62	Armadillo repeat-containing X-linked protein 3	42500.6	8.6	10.8	3	90			0.967	0.443695	1.376	0.138512	1.33	0.172627		-0.0484122	0.46048	0.411426	0.274498
Q96GQ5	UPF0420 protein C16orf58	51017.8	6.47	10.3	2	107			0.651	0.233207	0.987	0.515395	0.841	0.0690214		-0.619271	-0.018878	-0.249822	-0.29599
P60660	Myosin light polypeptide 6	16930	4.56	58.9	8	529	0.57	3.84709e-12	1.239	0.0469576	0.912	0.953237	0.897	0.328584	-0.810966	0.309176	-0.132894	-0.15682	-0.271282
Q9H7C9	Mth938 domain-containing protein	13332.2	8.59	13.1	1	41	0.414	0.0391273	1.131	0.715368	0.725	0.419949	0.863	0.104002	-1.2723	0.177599	-0.463947	-0.212568	-0.35511
P15502	Elastin	68468.6	10.4	5	2	61			1.04	0.811812	0.681	0.0678087	0.562	0.334924		0.0565835	-0.554273	-0.831358	-0.443016
O95155	Ubiquitin conjugation factor E4 B	146185	6.13	1.3	2	59	0.949	0.506303							-0.07552				-0.0545448
P00505	Aspartate aminotransferase, mitochondrial	47517.7	9.14	12.3	4	77	0.974	0.359087	0.617	0.0117989	0.556	5.9821e-10	0.597	4.80673e-05	-0.0380063	-0.696658	-0.846843	-0.744197	-0.363963
O00764	Pyridoxal kinase	35102.3	5.75	5.8	1	31			1.035	0.928189	1.131	0.21083	1.013	0.250866		0.0496308	0.177599	0.0186342	0.0819546
Q96RS6	NudC domain-containing protein 1	66755.8	4.99	3.3	2	68	0.915	0.307246	1.385	0.488551	0.924	0.650895	1.779	0.00190059	-0.128156	0.469886	-0.114035	0.831067	0.254577
Q7L2H7	Eukaryotic translation initiation factor 3 subunit M	42502.9	5.41	5.3	2	38			1.572	0.180564	1.986	0.452839	0.954	0.827711		0.652601	0.989866	-0.0679388	0.524843
P11310	Medium-chain specific acyl-CoA dehydrogenase, mitochondrial	46588.3	8.61	5	2	77	0.855	0.159633	0.592	0.153713	0.508	4.9366e-05	0.847	0.0592048	-0.226004	-0.756331	-0.9771	-0.239566	-0.347914
P51159	Ras-related protein Rab-27A	24868.1	5.09	3.2	1	32	0.675	0.0407093	1.245	0.130086	0.559	0.0395057	0.886	0.132343	-0.567041	0.316146	-0.83908	-0.174621	-0.276978
P09669	Cytochrome c oxidase subunit 6C	8781.44	10.38	28	3	68			1.09	0.965343	0.468	0.000173216	0.498	0.000103964		0.124328	-1.09542	-1.00578	-0.658958
Q9H3P2	Negative elongation factor A	57276.8	9.1	3.2	1	71			1.426	0.379264	0.964	0.948408	1.343	0.406081		0.511974	-0.0528949	0.425459	0.294846
Q03135	Caveolin-1	20471.6	5.65	31.5	4	196	0.296	1.34225e-06							-1.75633				-1.26491
P22307	Non-specific lipid-transfer protein	58993.6	6.44	7.5	4	69	0.866	0.20481	2.123	0.00011629	1.497	0.015586	1.009	0.582511	-0.207561	1.0861	0.582074	0.0129262	0.321158
Q6ZWB6	BTB/POZ domain-containing protein KCTD8	52439.8	8.6	2.3	1	59	0.773	0.144591							-0.37146				-0.267364
P50148	Guanine nucleotide-binding protein G(q) subunit alpha	42142.1	5.48	10.6	3	63			0.914	0.611012	0.702	0.376474	0.959	0.976432		-0.129734	-0.510457	-0.0603973	-0.233529
O15533	Tapasin	47625.8	6.68	4.5	2	77	1.474	0.0621699							0.559737				0.402312
P10515	Dihydrolipoyllysine-residue acetyltransferase component of pyruvate dehydrogenase complex, mitochondrial	68996.7	7.96	6.8	3	52	0.922	0.540915	0.783	0.214031	0.693	3.46141e-06	0.594	1.41136e-06	-0.117161	-0.352916	-0.529073	-0.751465	-0.271769
Q5TZA2	Rootletin	228523	5.45	1.3	2	60			0.739	0.243593	0.874	0.0952569	1	0.441334		-0.436354	-0.194295	0	-0.210216
Q9BUL8	Programmed cell death protein 10	24701.6	7.79	13.2	2	70	1.165	0.539709	1.232	0.266543	1.341	0.0811212	0.797	0.387487	0.22033	0.301002	0.423309	-0.327348	0.18225
O00264	Membrane-associated progesterone receptor component 1	21671.2	4.56	18.5	3	254	1.08	0.346208	1.353	0.271599	0.949	0.931405	1.033	0.840497	0.111031	0.436162	-0.07552	0.0468403	0.11833
Q8IVS2	Malonyl-CoA-acyl carrier protein transacylase, mitochondrial	42961.5	8.97	6.7	2	52			1.003	0.448407	1.212	0.635616	1.566	0.211018		0.00432161	0.27739	0.647084	0.309599
Q9H9H4	Vacuolar protein sorting-associated protein 37B	31307.2	6.78	9.8	2	75			1.146	0.701091	1.058	0.661113	1.68	0.0536648		0.196607	0.0813396	0.748461	0.342136
Q9NXA8	NAD-dependent protein deacylase sirtuin-5, mitochondrial	33880.9	8.82	10.6	2	120			0.687	0.38398	0.582	0.0912647	1.047	0.424884		-0.541618	-0.780909	0.0662614	-0.418755
P07099	Epoxide hydrolase 1	52948.9	6.77	4	2	38	0.708	0.484507	0.662	0.239303	1.157	0.0224544	0.945	0.777884	-0.498179	-0.595097	0.210389	-0.0816138	-0.206186
P25311	Zinc-alpha-2-glycoprotein	34258.7	5.71	15.8	5	90	0.894	0.0732188	1.157	0.727127	0.468	0.00178999	0.821	0.618012	-0.161653	0.210389	-1.09542	-0.284546	-0.298254
Q15118	[Pyruvate dehydrogenase (acetyl-transferring)] kinase isozyme 1, mitochondrial	49244.2	8.92	4.1	1	21			0.88	0.470818	0.823	0.227598	0.41	0.101389		-0.184425	-0.281036	-1.2863	-0.583921
Q9P260	LisH domain and HEAT repeat-containing protein KIAA1468	134630	5.28	2.1	2	39			1.078	0.693363	0.555	0.612496	0.441	0.240528		0.108357	-0.84944	-1.18115	-0.640744
Q9Y570	Protein phosphatase methylesterase 1	42315.4	5.67	3.1	1	34			1.078	0.793772	1.481	0.104691	1.068	0.275319		0.108357	0.566572	0.0949116	0.256613
O95372	Acyl-protein thioesterase 2	24737	6.75	11.3	2	45	0.971	0.191572	0.885	0.292025	1.891	0.173666	1.664	0.388557	-0.0424568	-0.176251	0.919149	0.734655	0.303015
Q96FW1	Ubiquitin thioesterase OTUB1	31284.1	4.85	16.6	3	139	0.996	0.628205	0.877	0.699738	1.306	0.0637804	1.277	0.103626	-0.00578235	-0.189351	0.385155	0.352759	0.150883
P13987	CD59 glycoprotein	14177.3	6.02	9.4	1	73	0.91	0.939176	0.563	0.0679283	1.14	0.355224	0.872	0.096685	-0.136062	-0.828793	0.189034	-0.1976	-0.227985
Q6P2E9	Enhancer of mRNA-decapping protein 4	151661	5.55	1.1	2	39			1.718	0.348921	0.946	0.190448	1.51	0.332706		0.78073	-0.0800879	0.594549	0.43173
Q10713	Mitochondrial-processing peptidase subunit alpha	58252.9	6.45	4	2	28	1.623	0.216731	1.059	0.871928	1.514	0.00438413	0.812	0.593419	0.698663	0.0827026	0.598365	-0.300448	0.250098
Q9P2X0	Dolichol-phosphate mannosyltransferase subunit 3	10093.7	5.66	23.9	2	57	1.35	0.178916	0.959	0.887644	1.157	0.354374	0.948	0.400671	0.432959	-0.0603973	0.210389	-0.077041	0.129469
P01766	Ig heavy chain V-III region BRO	13226.8	6.45	25	2	133	0.961	0.976752	0.438	0.000684954	0.852	0.021429	1.088	0.521915	-0.0573917	-1.191	-0.231075	0.121679	-0.313736
Q9BVK6	Transmembrane emp24 domain-containing protein 9	27277.4	7.82	7.2	2	214	0.995	0.770972	1.057	0.146149	0.731	0.146634	0.872	0.645829	-0.00723157	0.0799754	-0.452057	-0.1976	-0.127462
P11532	Dystrophin	426750	5.64	1.2	4	87	0.335	0.000308063							-1.57777				-1.12792
P10643	Complement component C7	93518.2	6.09	7.6	6	242	1.392	0.000833596	0.878	0.0964022	0.653	0.0871155	0.517	0.0303265	0.477159	-0.187707	-0.614845	-0.951764	-0.327863
P52789	Hexokinase-2	102380	5.71	2.2	2	65	2.232	0.0555423	0.995	0.747328	1.23	0.104329	0.86	0.625597	1.15834	-0.00723157	0.298658	-0.217591	0.322359
Q6PIU2	Neutral cholesterol ester hydrolase 1	45807.8	6.76	4.9	2	53	1.337	0.30636	0.987	0.89641	0.866	0.753469	1.246	0.348863	0.418999	-0.018878	-0.207561	0.317304	0.161939
Q9HC84	Mucin-5B	596340	6.2	0.8	4	108	6.919	0.0312927	1.808	0.0586527	1.006	0.750645	7.282	0.0077107	2.79056	0.854395	0.00863031	2.86433	1.07446
Q9UBG0	C-type mannose receptor 2	166674	5.54	0.6	1	40	0.894	0.375758							-0.161653				-0.269361
Q13308	Inactive tyrosine-protein kinase 7	118392	6.67	3.7	3	58	0.79	0.21115							-0.340075				-0.24284
Q8NBJ7	Sulfatase-modifying factor 2	33843.1	7.78	6.6	2	38	1.148	0.391307	1.15	0.705437	1.081	0.526361	1.15	0.713999	0.199123	0.201634	0.112367	0.201634	0.104422
Q9GZM5	Protein YIPF3	38247.5	5.47	10.9	2	94			1.401	0.132017	0.959	0.78785	1.342	0.15661		0.486457	-0.0603973	0.424385	0.283481
Q9BPX6	Calcium uptake protein 1, mitochondrial	54351.3	8.61	4	1	132			1.559	0.540945	1.52	0.414521	0.943	0.558194		0.640621	0.604071	-0.0846703	0.386674
P49407	Beta-arrestin-1	47065.7	5.84	7.2	3	84	0.966	0.788358	1.118	0.290891	1.646	0.247227	0.922	0.484036	-0.0499049	0.16092	0.718964	-0.117161	0.204166
P07384	Calpain-1 catalytic subunit	81890.1	5.49	8.5	4	126	1.107	0.0803798	1.371	0.149167	1.039	0.379063	1.015	0.942524	0.146655	0.455229	0.0551957	0.0214797	0.122728
O75390	Citrate synthase, mitochondrial	51712.4	8.45	3.9	2	76	0.985	0.601649	1.178	0.212186	1.028	0.212035	0.976	0.381575	-0.0218044	0.23634	0.0398403	-0.0350469	0.166949
O95140	Mitofusin-2	86402.1	6.52	2.1	2	29	0.93	0.868126	1.003	0.635781	0.728	0.950149	0.824	0.280838	-0.104697	0.00432161	-0.45799	-0.279284	-0.141607
Q04941	Proteolipid protein 2	16690.7	6.79	8.6	1	247	0.752	0.0170547	0.276	0.218439	0.805	0.601958	1.552	0.0539772	-0.411195	-1.85726	-0.312939	0.634129	-0.549629
P16144	Integrin beta-4	202167	5.74	4.4	6	87	1.436	0.0160165	1.05	0.136018	1.383	0.0005846	1.434	0.00642608	0.522056	0.0703893	0.467801	0.520045	0.240269
P24298	Alanine aminotransferase 1	54636.9	6.77	2.4	0	20			0.725	0.337882	0.45	0.030677	0.995	0.522727		-0.463947	-1.152	-0.00723157	-0.541061
Q9UJ72	Annexin A10	37277.6	5.13	15.4	4	222	0.453	5.3199e-05	0.762	0.0758476	0.929	0.499589	0.704	0.888292	-1.14242	-0.392137	-0.106249	-0.506353	-0.346496
Q9H0R6	Glutamyl-tRNA(Gln) amidotransferase subunit A, mitochondrial	57460.4	5.48	2.1	0	22			1.159	0.432794	1.061	0.648142	1.796	0.0824009		0.212881	0.0854247	0.844787	0.381031
Q92896	Golgi apparatus protein 1	134552	6.52	5.9	7	118	1.154	0.355232	1.121	0.0944101	0.926	0.00481113	1.312	0.0556516	0.206643	0.164786	-0.110916	0.391768	0.122262
Q7L7X3	Serine/threonine-protein kinase TAO1	116070	7.3	0.9	1	37	0.997	0.891307	1.639	0.1512	1.388	0.287521	1.667	0.0546234	-0.00433459	0.712816	0.473008	0.737254	0.30151
P04196	Histidine-rich glycoprotein	59578.3	7.09	4.6	2	83	1.187	0.00758018	1.34	0.0964992	1.438	0.209791	0.762	0.00833077	0.24732	0.422233	0.524064	-0.392137	0.216962
Q8TEM1	Nuclear pore membrane glycoprotein 210	205111	6.33	1.5	3	94			0.976	0.801534	1.279	0.236497	1.594	0.0597951		-0.0350469	0.355016	0.672652	0.330874
Q16531	DNA damage-binding protein 1	126968	5.14	6.9	6	173	1.102	0.616283	1.006	0.435468	1.194	0.394927	1.431	0.0524518	0.140124	0.00863031	0.255803	0.517024	0.153595
Q86XP3	ATP-dependent RNA helicase DDX42	102975	6.54	4.1	3	74	1.246	0.135234							0.317304				0.224776
Q9BW27	Nuclear pore complex protein Nup85	75019.4	5.36	1.7	1	37			0.701	0.782727	0.804	0.657762	1.03	0.666365		-0.512514	-0.314733	0.0426443	-0.261534
Q9GZM7	Tubulointerstitial nephritis antigen-like	52387.4	6.54	2.8	1	27			1.008	0.616048	0.669	0.000924525	0.837	0.658285		0.0114956	-0.579922	-0.2567	-0.275042
O14776	Transcription elongation regulator 1	123901	8.71	3.6	3	69			0.997	0.773579	1.165	0.362987	1.442	0.083792		-0.00433459	0.22033	0.528071	0.248022
P04844	Dolichyl-diphosphooligosaccharide--protein glycosyltransferase subunit 2	69284	5.44	6.3	3	143	0.915	0.408642	0.876	0.771159	0.98	0.996029	0.561	0.000945516	-0.128156	-0.190997	-0.0291463	-0.833927	-0.217463
Q9BVI4	Nucleolar complex protein 4 homolog	58467.8	7.08	5	2	80			1.047	0.826209	1.226	0.103515	2.014	0.0930732		0.0662614	0.293959	1.01006	0.456761
Q16719	Kynureninase	52351.6	6.56	3.9	1	38	1.381	0.231444							0.465713				0.329269
Q3YBM2	Transmembrane protein 176B	29055.8	8.81	6.3	2	37	0.794	0.577599							-0.332789				-0.235218
Q9UHG3	Prenylcysteine oxidase 1	56640.1	5.8	10.7	4	116			0.622	0.286182	1.071	0.500875	0.649	0.00362099		-0.685014	0.0989585	-0.62371	-0.403255
P28331	NADH-ubiquinone oxidoreductase 75 kDa subunit, mitochondrial	79467.5	5.89	6.6	4	138	0.833	0.00136491	0.667	0.0563336	0.573	1.28726e-10	0.743	0.00170478	-0.263612	-0.584241	-0.803393	-0.428566	-0.308354
Q13938	Calcyphosin	20967.4	4.74	5.3	1	42			0.854	0.235193	0.473	0.00115891	0.91	0.309554		-0.227692	-1.08009	-0.136062	-0.48128
Q08AM6	Protein VAC14 homolog	87972.7	5.76	2	1	47			0.994	0.923338	0.92	0.518861	0.788	0.421819		-0.00868224	-0.120294	-0.343732	-0.15757
Q5T447	E3 ubiquitin-protein ligase HECTD3	97112.9	5.47	2	1	34			1.31	0.555766	1.026	0.857936	1.069	0.210393		0.389567	0.0370307	0.0962619	0.174286
P01011	Alpha-1-antichymotrypsin	47650.9	5.33	23.2	8	596	1.027	0.325588	0.822	0.268513	0.981	0.396672	0.556	0.117318	0.0384362	-0.28279	-0.027675	-0.846843	-0.222622
P35613	Basigin	42200.4	5.39	14	3	108			0.948	0.487346	0.92	0.685032	1.008	0.697244		-0.077041	-0.120294	0.0114956	-0.0619465
O00487	26S proteasome non-ATPase regulatory subunit 14	34577	6.06	24.2	3	120			1.554	0.168751	1.297	0.193372	0.965	0.60049		0.635987	0.375178	-0.0513992	0.319922
P62249	40S ribosomal protein S16	16445.3	10.21	27.4	4	67			0.515	0.149432	1.059	0.738909	0.669	0.237295		-0.957356	0.0827026	-0.579922	-0.484858
Q99700	Ataxin-2	140283	9.6	1.1	1	31			1.128	0.703257	0.982	0.366801	1.212	0.29494		0.173767	-0.0262051	0.27739	0.141651
Q8NCN5	Pyruvate dehydrogenase phosphatase regulatory subunit, mitochondrial	99364.5	5.93	2.8	2	57	0.92	0.175583	0.733	0.472742	0.925	0.256944	0.717	0.0592062	-0.120294	-0.448115	-0.112475	-0.479955	-0.180042
Q9H8L6	Multimerin-2	104409	5.56	3.4	2	90			0.837	0.0195221	0.424	0.279324	0.9	0.47936		-0.2567	-1.23786	-0.152003	-0.548856
O76094	Signal recognition particle subunit SRP72	74606.2	9.31	5.7	4	170	1.096	0.0221019	0.648	0.0121971	0.832	0.609155	0.934	0.5525	0.132248	-0.625934	-0.265345	-0.0985055	-0.173244
Q15005	Signal peptidase complex subunit 2	25002.8	8.69	16.4	1	139	0.672	0.0230409	0.734	0.0917027	1.084	0.653434	0.427	0.208855	-0.573467	-0.446148	0.116365	-1.22769	-0.362959
Q5T0F9	Coiled-coil and C2 domain-containing protein 1B	94224.4	5.18	1	1	70	1.157	0.121775							0.210389				0.147907
Q15008	26S proteasome non-ATPase regulatory subunit 6	45531.3	5.45	5.1	3	105	1.4	0.00852141	0.885	0.840848	1.185	0.407396	1.068	0.775267	0.485427	-0.176251	0.244887	0.0949116	0.144422
P35556	Fibrillin-2	314775	4.73	2.8	8	188	0.441	1.84962e-05	0.607	0.0812707	1.002	0.503075	1.24	0.933323	-1.18115	-0.720232	0.00288251	0.31034	-0.352882
O75369	Filamin-B	278164	5.47	15.7	31	1232	1.482	9.48686e-13	1.463	1.44006e-10	1.033	0.0163238	1.045	0.0015632	0.567545	0.54893	0.0468403	0.0635029	0.202516
Q5RKV6	Exosome complex component MTR3	28235.2	6.06	3.7	1	23			0.964	0.0529294	1.229	0.169501	1.294	0.615824		-0.0528949	0.297485	0.371838	0.205476
O00154	Cytosolic acyl coenzyme A thioester hydrolase	41796	8.85	6.1	2	53	0.826	0.489652	1.55	0.0252064	1.333	0.182331	2.145	0.0927538	-0.275786	0.632268	0.414677	1.10098	0.338851
Q9Y4P3	Transducin beta-like protein 2	49797.8	9.52	2.5	1	33			1.008	0.62765	0.594	4.71258e-05	0.812	0.138689		0.0114956	-0.751465	-0.300448	-0.346806
P24666	Low molecular weight phosphotyrosine protein phosphatase	18042.5	6.3	7.6	1	69	0.984	0.994399	1.285	0.185862	1.202	0.320087	1.47	0.0929364	-0.0232698	0.361768	0.265437	0.555816	0.185057
Q9NYK5	39S ribosomal protein L39, mitochondrial	38711.8	7.56	8	2	120			0.988	0.887967	1.589	0.0786712	1.215	0.0289565		-0.0174171	0.668119	0.280956	0.310553
Q13098	COP9 signalosome complex subunit 1	55536.6	6.3	4.3	2	59	0.994	0.50476	1.029	0.680938	1.195	0.505151	1.357	0.573051	-0.00868224	0.041243	0.257011	0.440421	0.127838
Q09666	Neuroblast differentiation-associated protein AHNAK	629101	5.8	6.5	34	795	0.887	0.000130064	1.126	1.23634e-12	1.089	1.61002e-10	0.657	0	-0.172994	0.171207	0.123004	-0.606035	-0.239115
P09651	Heterogeneous nuclear ribonucleoprotein A1	38746.7	9.17	23.7	7	669	1.029	0.371439	0.856	0.525839	1.249	0.00481246	1.212	0.00152728	0.041243	-0.224317	0.320773	0.27739	0.133695
Q9NZ01	Very-long-chain enoyl-CoA reductase	36034.4	9.5	4.9	2	60	1.191	0.0290589							0.252173				0.176239
Q12765	Secernin-1	46382.1	4.66	9.7	3	131	0.425	0.436609	1.037	0.693138	0.744	0.192606	1.26	0.187215	-1.23447	0.0524159	-0.426625	0.333424	-0.351847
O15355	Protein phosphatase 1G	59271.6	4.28	6.4	2	64	1.345	0.0886572	0.962	0.602665	1.532	0.311082	0.875	0.66384	0.427606	-0.0558912	0.615416	-0.192645	0.19569
P30047	GTP cyclohydrolase 1 feedback regulatory protein	9698.21	6.08	29.8	1	98			0.572	0.301285	0.484	0.166143	1.108	0.101804		-0.805913	-1.04692	0.147958	-0.568292
Q8NE86	Calcium uniporter protein, mitochondrial	39866.9	8.83	8.5	3	56	1.004	0.687487	1.414	0.287713	1.584	0.332363	0.982	0.988897	0.00575927	0.499782	0.663572	-0.0262051	0.205775
Q14714	Sarcospan	26618.5	8.12	3.3	1	37	0.212	0.02186							-2.23786				-1.56208
P10412	Histone H1.4	21865.3	11.03	36.5	11	739			0.908	0.0911384	0.969	0.593759	0.673	0.246897		-0.139236	-0.0454314	-0.571322	-0.251996
Q8N4A0	Polypeptide N-acetylgalactosaminyltransferase 4	66665.9	7.55	1.6	1	68	0.467	0.133884							-1.09851				-0.766454
Q8NFV4	Alpha/beta hydrolase domain-containing protein 11	34689.9	9.5	8.3	2	70	1.483	0.17192	0.852	0.360791	1.037	0.787351	1.792	0.544595	0.568519	-0.231075	0.0524159	0.841571	0.255375
O14979	Heterogeneous nuclear ribonucleoprotein D-like	46437.5	9.59	5.7	2	183	1.168	0.00359809							0.22404				0.156091
P19652	Alpha-1-acid glycoprotein 2	23602.6	5.03	18.9	2	76			0.524	0.0567805	1.049	0.336087	0.716	0.261419		-0.932361	0.0690147	-0.481969	-0.448438
Q7Z2W9	39S ribosomal protein L21, mitochondrial	22814.7	9.91	3.4	1	37			1.085	0.70051	1.177	0.374734	0.989	0.685547		0.117695	0.235114	-0.0159576	0.112284
Q07812	Apoptosis regulator BAX	21184.4	5.08	12	2	82	0.983	0.952511	1.081	0.177333	1.242	0.159497	1.797	0.00890014	-0.0247367	0.112367	0.312665	0.84559	0.224176
Q15149	Plectin	531791	5.74	23.5	105	3219	1.063	0.000133873	1.36	3.27227e-12	1.168	5.93969e-14	1.337	0	0.0881416	0.443607	0.22404	0.418999	0.175578
Q02818	Nucleobindin-1	53879.3	5.15	21.5	9	206	1.108	0.291003	0.926	0.543139	0.963	0.533429	1.186	0.00172064	0.147958	-0.110916	-0.0543923	0.246104	0.105013
Q9H008	Phospholysine phosphohistidine inorganic pyrophosphate phosphatase	29165.3	5.8	11.5	2	72			0.999	0.989565	0.596	0.560042	0.835	0.211816		-0.00144342	-0.746616	-0.260152	-0.33607
Q8NI60	Chaperone activity of bc1 complex-like, mitochondrial	71950.2	6.51	3.4	2	28			1.021	0.8683	0.753	0.31638	0.867	0.751464		0.0299829	-0.409278	-0.205896	-0.195064
Q8IX12	Cell division cycle and apoptosis regulator protein 1	132821	5.57	1.7	1	24	0.961	0.648214	0.997	0.729632	1.15	0.439376	1.341	0.00298813	-0.0573917	-0.00433459	0.201634	0.423309	0.114942
P58546	Myotrophin	12894.8	5.27	20.3	2	57	1.184	0.30999	1.007	0.967615	1.369	0.00825545	1.242	0.184176	0.243669	0.0100637	0.453122	0.312665	0.157011
P62854	40S ribosomal protein S26	13015.4	11.01	13	1	206			0.966	0.303693	3.496	0.0303967	1.644	0.000153195		-0.0499049	1.80571	0.71721	0.824337
P15104	Glutamine synthetase	42064.4	6.43	12.6	5	140	1.046	0.587922	0.354	4.34402e-09	0.241	5.2237e-10	0.535	0.0238576	0.0648829	-1.49818	-2.05289	-0.902389	-0.692668
P02748	Complement component C9	63173.4	5.43	5.2	3	129	1.287	0.0262898	0.875	0.728938	0.705	0.244862	0.758	0.484248	0.364012	-0.192645	-0.504305	-0.39973	-0.194447
Q99426	Tubulin-folding cofactor B	27325.5	5.06	8.6	2	102	0.859	0.0264802							-0.21927				-0.394225
Q96HC4	PDZ and LIM domain protein 5	63945.1	8.55	1.3	1	24			0.904	0.70227	1.02	0.708408	0.861	0.450418		-0.145605	0.0285692	-0.215915	-0.110984
Q9UFN0	Protein NipSnap homolog 3A	28466.6	9.21	6.9	2	36	1.048	0.752334	0.929	0.544717	0.747	0.426674	0.505	0.0136777	0.0676387	-0.106249	-0.42082	-0.985645	-0.263356
Q9H6Z4	Ran-binding protein 3	60209.9	4.7	6.2	2	85	1.043	0.555861	0.994	0.696948	1.371	0.263608	0.983	0.537007	0.0607392	-0.00868224	0.455229	-0.0247367	0.113323
Q9Y4L1	Hypoxia up-regulated protein 1	111335	5.16	9.1	6	409	0.879	0.001167	1.032	0.308051	0.951	0.570469	0.559	0.00133621	-0.186065	0.045443	-0.0724828	-0.83908	-0.209285
O75947	ATP synthase subunit d, mitochondrial	18491.2	5.21	34.8	4	246	0.93	0.157269	0.748	5.90399e-05	0.444	3.32097e-12	0.461	2.27819e-05	-0.104697	-0.41889	-1.17137	-1.11716	-0.434299
Q96DB5	Regulator of microtubule dynamics protein 1	35808	8.64	3.5	1	43			1.011	0.775194	1.07	0.381229	1.282	0.191926		0.015783	0.0976108	0.358396	0.157263
P0DJD7	Pepsin A-4	41977.2	4.16	6.7	3	149	0.836	0.382481	0.202	1.43662e-09	0.126	1.11022e-15	0.379	0.0013908	-0.258425	-2.30757	-2.9885	-1.39973	-1.05668
Q13724	Mannosyl-oligosaccharide glucosidase	91917.6	8.97	3.3	3	48	0.851	0.2628	1.133	0.943751	1.236	0.468631	1.249	0.431583	-0.232769	0.180148	0.305679	0.320773	0.129941
P40939	Trifunctional enzyme subunit alpha, mitochondrial	82999.6	9.16	16.6	10	601	0.896	0.399733	0.799	0.102805	0.763	0.732662	0.655	3.88111e-07	-0.158429	-0.323733	-0.390245	-0.610433	-0.217555
Q8N4Y2	EF-hand calcium-binding domain-containing protein 4A	44956.2	5.28	5	2	31			1.149	0.541538	0.973	0.775713	1.159	0.527889		0.200379	-0.0394883	0.212881	0.12459
P50402	Emerin	28993.9	5.29	3.9	1	41	1.416	0.306794	0.923	0.419791	2.07	0.0619243	1.463	0.271282	0.501821	-0.115597	1.04963	0.54893	0.324154
P17931	Galectin-3	26152.3	8.57	11.6	3	93	1.295	0.0518404	1.139	0.13837	1.594	0.081792	0.846	0.0729412	0.372952	0.187768	0.672652	-0.24127	0.199859
Q9NQG5	Regulation of nuclear pre-mRNA domain-containing protein 1B	36899.7	5.73	4.6	1	30			0.976	0.65121	1.467	0.134838	1.192	0.417881		-0.0350469	0.552869	0.253384	0.257069
Q9BYD6	39S ribosomal protein L1, mitochondrial	36908.7	8.89	5.2	2	31			1.152	0.431738	1.028	0.852548	1.728	0.121658		0.204141	0.0398403	0.789103	0.344361
Q9H9B1	Histone-lysine N-methyltransferase EHMT1	141466	5.5	2.4	2	28	1.419	0.131754							0.504875				0.348219
P34897	Serine hydroxymethyltransferase, mitochondrial	55993	8.76	2	1	67	0.994	0.942284	1.193	0.124749	1.036	0.0971779	2.334	0.00222522	-0.00868224	0.254594	0.051024	1.2228	0.30163
Q969V3	Nicalin	62974.4	6.4	3.6	2	45	0.991	0.69003	1.04	0.710369	1.057	0.650456	1.169	0.0466992	-0.013043	0.0565835	0.0799754	0.225275	0.060374
Q13576	Ras GTPase-activating-like protein IQGAP2	180578	5.47	9.5	12	326	0.96	0.0541992	0.906	0.488398	0.82	0.00340703	0.559	0.00032565	-0.0588937	-0.142417	-0.286304	-0.83908	-0.222763
P09972	Fructose-bisphosphate aldolase C	39455.9	6.41	23.4	6	114	0.722	0.00162565	0.831	0.916551	0.892	0.655789	1.203	0.0164076	-0.469929	-0.26708	-0.164884	0.266637	-0.153947
P22087	rRNA 2~-O-methyltransferase fibrillarin	33784.2	10.18	6.2	2	57	0.927	0.536398	0.888	0.280495	1.408	0.126606	1.409	0.312659	-0.109359	-0.171368	0.493647	0.494672	0.181845
Q15257	Serine/threonine-protein phosphatase 2A activator	40667.5	5.63	12.3	2	85	1.117	0.48824	0.857	0.389079	0.766	0.0440089	0.595	0.0873946	0.159629	-0.222633	-0.384584	-0.749038	-0.214989
P53990	IST1 homolog	39750.5	5.22	2.7	1	41	0.669	0.158712	1.208	0.422572	0.815	0.0373493	1.007	0.5911	-0.579922	0.27262	-0.295128	0.0100637	-0.190534
P09497	Clathrin light chain B	25190.5	4.57	11.4	1	32			0.949	0.770446	0.647	0.0194252	0.929	0.459291		-0.07552	-0.628162	-0.106249	-0.269977
Q96M96	FYVE, RhoGEF and PH domain-containing protein 4	86626.3	5.8	1.2	1	27			0.641	0.140942	0.999	0.812943	0.866	0.641598		-0.641604	-0.00144342	-0.207561	-0.283536
Q13310	Polyadenylate-binding protein 4	70782.9	9.31	7	4	92	0.722	0.292765	1.096	0.791428	0.637	0.427165	0.559	0.411561	-0.469929	0.132248	-0.650635	-0.83908	-0.293575
P04003	C4b-binding protein alpha chain	67033.2	7.15	7	4	83	1.281	0.190608	1.38	0.0629762	0.769	0.770025	1.443	0.0203834	0.35727	0.464668	-0.378944	0.529071	0.211226
Q9UKV3	Apoptotic chromatin condensation inducer in the nucleus	151862	6.08	3.2	3	63	1.125	0.873511	1.458	0.192048	1.566	0.0399474	1.22	0.717953	0.169925	0.543991	0.647084	0.286881	0.241915
Q6P1J9	Parafibromin	60576.6	9.63	1.9	1	33			1.161	0.32086	1.013	0.617996	1.687	0.225138		0.215368	0.0186342	0.75446	0.329487
Q9Y2Y8	Proteoglycan 3	25405.5	4.69	4.9	1	160	0.494	0.0131892	0.652	0.0802956	1.441	0.369824	0.405	0.672414	-1.01742	-0.617056	0.52707	-1.30401	-0.443717
O75376	Nuclear receptor corepressor 1	270210	6.66	1.3	3	63			1.112	0.585592	1.036	0.990517	1.629	0.130776		0.153157	0.051024	0.703987	0.302722
Q14204	Cytoplasmic dynein 1 heavy chain 1	532408	6.01	9	37	912	0.972	0.628744	1.112	0.00166886	1	0.121263	1.039	0.0656491	-0.0409718	0.153157	0	0.0551957	0.0411634
P07098	Gastric triacylglycerol lipase	45237.7	6.83	11.1	4	264	0.971	0.457858	0.438	0.00813804	0.291	3.24973e-12	0.43	0.000153147	-0.0424568	-1.191	-1.78091	-1.21759	-0.638844
P29466	Caspase-1	45158.6	5.63	11.4	3	117			1.341	0.0846381	1.463	0.10525	0.937	0.81456		0.423309	0.54893	-0.093879	0.292787
O75694	Nuclear pore complex protein Nup155	155199	5.78	3.2	3	52			1.105	0.970043	1.093	0.426164	0.981	0.758138		0.144046	0.128293	-0.027675	0.0815549
P62316	Small nuclear ribonucleoprotein Sm D2	13526.9	9.92	39.8	3	77			1.033	0.564783	1.42	0.0635338	1.069	0.911052		0.0468403	0.505891	0.0962619	0.216331
Q15369	Transcription elongation factor B polypeptide 1	12473.2	4.74	30.4	2	82	1.051	0.767506	0.955	0.805167	1.258	0.0450241	1.507	0.0138048	0.0717627	-0.0664274	0.331132	0.591679	0.16531
Q8N8V2	Guanylate-binding protein 7	72513.2	5.72	1.7	1	63	1.858	0.141652							0.893751				0.611293
O76071	Probable cytosolic iron-sulfur protein assembly protein CIAO1	37840	4.81	10.9	1	70	0.894	0.503167	1.047	0.753415	1.108	0.732016	1.384	0.367096	-0.161653	0.0662614	0.147958	0.468844	0.127555
P30040	Endoplasmic reticulum resident protein 29	28993.4	6.77	19.2	5	128	1.059	0.613515	1.23	0.0389591	0.915	0.0533294	1.093	0.0337514	0.0827026	0.298658	-0.128156	0.128293	0.0865044
O43242	26S proteasome non-ATPase regulatory subunit 3	60977.6	8.47	17.6	9	153	1.212	0.0459264	1.145	0.178473	1.361	0.00362083	0.807	0.717515	0.27739	0.195348	0.444667	-0.309359	0.158655
Q9NZM1	Myoferlin	234709	5.84	5.1	8	153	1.217	1.53281e-07	0.937	0.224693	1.174	0.0205303	1.438	0.00248547	0.283329	-0.093879	0.231432	0.524064	0.158268
Q9Y3R5	Protein dopey-2	258230	5.9	1.3	1	58	0.673	0.337223							-0.571322				-0.390275
P30101	Protein disulfide-isomerase A3	56782.4	5.98	45.1	19	954	1.151	2.29721e-05	1.123	0.00826866	1.174	9.56849e-05	0.935	0.618308	0.202888	0.167358	0.231432	-0.0969617	0.0879598
Q00765	Receptor expression-enhancing protein 5	21493.1	8.25	9.5	2	78	0.847	0.23879	1.395	0.235125	0.483	0.133397	0.411	0.261822	-0.239566	0.480265	-1.0499	-1.28279	-0.414957
P59998	Actin-related protein 2/3 complex subunit 4	19667	8.53	5.4	1	24			1.851	0.00813406	1.103	0.229304	1.075	0.408183		0.888305	0.141433	0.104337	0.378025
Q9H9B4	Sideroflexin-1	35619.4	9.22	6.8	2	35	1.206	0.159571	0.85	0.628069	1.016	0.142197	1.333	0.0119377	0.27023	-0.234465	0.0229004	0.414677	0.141936
A6NI72	Putative neutrophil cytosol factor 1B	44817	9.2	17.6	5	180			0.902	0.778061	1.579	0.148344	2.031	0.0130153		-0.148801	0.659011	1.02219	0.5108
P63208	S-phase kinase-associated protein 1	18658	4.4	24.5	4	173	1.294	0.0273046	1.172	0.0983926	0.995	0.47743	0.938	0.338592	0.371838	0.228973	-0.00723157	-0.0923402	0.106244
O95793	Double-stranded RNA-binding protein Staufen homolog 1	63182.3	9.46	6.2	3	105			0.92	0.925095	1.485	0.140605	2.058	0.0760166		-0.120294	0.570463	1.04124	0.497137
Q9P2N5	RNA-binding protein 27	118718	9.24	1.7	2	61			1.142	0.173638	0.983	0.954961	1.396	0.424643		0.191563	-0.0247367	0.481299	0.216042
Q14011	Cold-inducible RNA-binding protein	18648	9.51	8.1	1	119	0.951	0.128162	0.698	0.0655169	1.317	0.395443	0.524	0.0477434	-0.0724828	-0.518701	0.397255	-0.932361	-0.27798
P30740	Leukocyte elastase inhibitor	42741.8	5.9	20.6	7	255	1.124	0.000378261	1.919	0.0396023	1.258	0.179668	0.843	0.0721987	0.168642	0.940355	0.331132	-0.246395	0.247276
Q9UBI6	Guanine nucleotide-binding protein G(I)/G(S)/G(O) subunit gamma-12	8006.22	9.14	34.7	2	73	0.807	0.0735527	0.708	0.0969121	1.059	0.475578	0.641	0.755913	-0.309359	-0.498179	0.0827026	-0.641604	-0.217572
Q96RQ3	Methylcrotonoyl-CoA carboxylase subunit alpha, mitochondrial	80473	7.66	3	2	136	1.009	0.675243	0.739	0.15946	0.402	0.0118397	0.562	0.11886	0.0129262	-0.436354	-1.31473	-0.831358	-0.40471
P10606	Cytochrome c oxidase subunit 5B, mitochondrial	13695.7	9.07	9.3	1	47	0.849	0.595487	0.747	0.00911308	0.43	5.54151e-07	0.472	0.247831	-0.236164	-0.42082	-1.21759	-1.08314	-0.440993
Q9UNM6	26S proteasome non-ATPase regulatory subunit 13	42945.5	5.53	10.1	3	133	0.956	0.566314	0.931	0.825179	1.633	0.0170547	1.223	0.217671	-0.0649175	-0.103147	0.707525	0.290424	0.184959
Q02742	Beta-1,3-galactosyl-O-glycosyl-glycoprotein beta-1,6-N-acetylglucosaminyltransferase	49798.8	8.65	5.4	2	57	0.787	0.245906	1.126	0.509361	1.955	0.0643071	1.241	0.435345	-0.345564	0.171207	0.967169	0.311503	0.262191
P61006	Ras-related protein Rab-8A	23668.2	9.15	20.8	4	171	0.854	0.306676	1.398	0.562679	0.515	0.0341657	0.348	0.0302923	-0.227692	0.483364	-0.957356	-1.52284	-0.444328
P51991	Heterogeneous nuclear ribonucleoprotein A3	39594.9	9.1	17.2	6	183	1.276	0.0294982	1.088	0.681603	1.11	0.398029	0.895	0.319966	0.351628	0.121679	0.15056	-0.16004	0.10297
P27105	Erythrocyte band 7 integral membrane protein	31730.8	7.71	7.6	2	48	1.046	0.425272	1.101	0.281077	0.937	0.57196	1.276	0.226322	0.0648829	0.138814	-0.093879	0.351628	0.0934412
Q13423	NAD(P) transhydrogenase, mitochondrial	113896	8.31	9.2	9	322	0.717	6.44861e-05	0.551	5.49834e-06	0.382	3.24887e-12	0.651	0.000201543	-0.479955	-0.859876	-1.38836	-0.619271	-0.482173
P20929	Nebulin	772914	9.11	0.2	1	38	0.941	0.407311							-0.0877334				-0.166209
Q6DKK2	Tetratricopeptide repeat protein 19, mitochondrial	42456.7	5.57	5	2	33	1.47	0.199625	1.39	0.297051	0.797	0.145535	0.99	0.063451	0.555816	0.475085	-0.327348	-0.0144996	0.205638
P40306	Proteasome subunit beta type-10	28936.3	7.7	3.7	1	65	1.021	0.869994	1.712	0.035365	1.151	0.252406	0.899	0.85599	0.0299829	0.775683	0.202888	-0.153607	0.19506
Q6UXH1	Cysteine-rich with EGF-like domain protein 2	38191.6	4.5	3.4	1	97	0.896	0.329153	1.358	0.354099	0.552	0.130932	0.376	0.0117407	-0.158429	0.441483	-0.85726	-1.4112	-0.404681
Q8IY21	Probable ATP-dependent RNA helicase DDX60	197853	7.53	2.3	4	50	0.792	0.103373	1.509	0.11316	1.317	0.333336	1.055	0.362343	-0.336428	0.593593	0.397255	0.077243	0.195797
Q9UHB9	Signal recognition particle subunit SRP68	70729.6	8.75	11.3	5	208	1.02	0.799476	0.989	0.703357	0.744	0.03535	0.648	0.058331	0.0285692	-0.0159576	-0.426625	-0.625934	-0.181277
P19388	DNA-directed RNA polymerases I, II, and III subunit RPABC1	24551.2	5.69	12.4	2	74			0.908	0.989756	1.565	0.299649	1.52	0.397265		-0.139236	0.646163	0.604071	0.370333
Q9BTM9	Ubiquitin-related modifier 1	11380.1	4.54	12.9	1	44	1.442	0.302308							0.528071				0.357286
Q9UBE0	SUMO-activating enzyme subunit 1	38449.8	5.17	17.1	5	119	0.943	0.748564	1.352	0.0822889	1.177	0.0972986	1.875	0.00795397	-0.0846703	0.435095	0.235114	0.906891	0.250232
O95049	Tight junction protein ZO-3	101397	6.1	6.6	4	110			0.768	0.5765	0.782	0.888963	1.059	0.410662		-0.380822	-0.354759	0.0827026	-0.217626
Q15365	Poly(rC)-binding protein 1	37497.8	6.66	20.8	7	378	1.039	0.871271	1.76	9.09898e-05	1.038	0.317383	1.075	0.411396	0.0551957	0.815575	0.0538064	0.104337	0.194305
P49770	Translation initiation factor eIF-2B subunit beta	38989.6	5.77	5.1	1	55			0.713	0.682748	1.158	0.438637	0.621	0.0561915		-0.488026	0.211635	-0.687335	-0.261717
Q9NZB2	Constitutive coactivator of PPAR-gamma-like protein 1	121888	9.07	2.4	2	189	0.787	0.0151342	1.329	0.138524	1.278	0.0345175	1.223	0.231737	-0.345564	0.410341	0.353888	0.290424	0.168267
P20036	HLA class II histocompatibility antigen, DP alpha 1 chain	29380.6	5.07	6.5	1	71	0.999	0.943486	1.443	0.620728	1.877	0.394642	0.777	0.1793	-0.00144342	0.529071	0.908429	-0.364013	0.268215
Q6UW68	Transmembrane protein 205	21197.8	8.91	9	1	54	0.615	0.103377	0.83	0.91478	0.96	0.599577	1.213	0.485491	-0.701342	-0.268817	-0.0588937	0.27858	-0.195633
P48507	Glutamate--cysteine ligase regulatory subunit	30727	5.69	5.8	1	56			1.3	0.352153	0.937	0.775647	1.4	0.16836		0.378512	-0.093879	0.485427	0.256686
Q9HAB8	Phosphopantothenate--cysteine ligase	34005.1	6.25	9	3	62	0.775	0.174114							-0.367732				-0.247944
Q5H8A4	GPI ethanolamine phosphate transferase 2	108173	6.7	1.4	1	31	0.802	0.3465							-0.318326				-0.214621
Q27J81	Inverted formin-2	135624	5.26	4.8	5	71	0.803	0.0168514	1.242	0.241973	1.265	0.0149952	1.611	0.00119469	-0.316528	0.312665	0.339137	0.687956	0.207517
Q99795	Cell surface A33 antigen	35631.9	4.85	6.3	2	41			3.363	0.114205	1.565	0.250478	0.94	0.882758		1.74975	0.646163	-0.0892673	0.768881
Q8TE77	Protein phosphatase Slingshot homolog 3	72995.6	5.19	3.2	2	89	0.846	0.0751982	1.128	0.302954	0.953	0.918507	0.546	0.118812	-0.24127	0.173767	-0.0694519	-0.873027	-0.2171
Q99933	BAG family molecular chaperone regulator 1	38778.8	7.68	7.5	2	38	1.033	0.00950108	0.477	0.239523	1.07	0.625025	0.901	0.734719	0.0468403	-1.06794	0.0976108	-0.150401	-0.258632
O96000	NADH dehydrogenase [ubiquinone] 1 beta subcomplex subunit 10	20776.7	8.72	12.8	2	135	0.935	0.624962	0.413	0.00263709	0.565	0.00448156	0.412	0.0847938	-0.0969617	-1.27579	-0.823677	-1.27928	-0.511923
Q96BI1	Solute carrier family 22 member 18	44845.5	9.66	2.8	1	54	0.916	0.0712532							-0.12658				-0.0852619
P36873	Serine/threonine-protein phosphatase PP1-gamma catalytic subunit	36983.8	6.13	18.6	5	217	0.963	0.959104							-0.0543923				-0.0366352
P04632	Calpain small subunit 1	28315.7	5.05	8.6	2	312	0.933	0.0308202	0.943	0.440752	1.046	0.865982	0.652	5.94853e-05	-0.100051	-0.0846703	0.0648829	-0.617056	-0.148246
Q9UKM9	RNA-binding protein Raly	32463.2	9.2	2.9	1	46			1.615	0.0428498	1.089	0.278641	1.038	0.703639		0.691534	0.123004	0.0538064	0.289448
Q9UBU9	Nuclear RNA export factor 1	70182.4	8.74	1.5	1	23			0.98	0.509806	1.375	0.048283	1.13	0.377591		-0.0291463	0.459432	0.176323	0.202203
P62195	26S protease regulatory subunit 8	45626	7.11	14.3	5	194	1.022	0.258004	1.406	0.0954525	1.026	0.794104	0.996	0.462399	0.0313952	0.491597	0.0370307	-0.00578235	0.115144
P14927	Cytochrome b-c1 complex subunit 7	13530.5	8.73	9.9	1	59	0.837	0.209566	0.402	0.0308754	0.654	0.831419	0.489	0.00489006	-0.2567	-1.31473	-0.612637	-1.03209	-0.466509
Q96A72	Protein mago nashi homolog 2	17275.8	5.95	6.1	1	46	1.284	0.10405	1.739	0.430527	1.127	0.723955	0.914	0.741307	0.360645	0.798258	0.172488	-0.129734	0.212484
Q01780	Exosome component 10	100831	8.68	3.5	2	40			0.867	0.953715	1.818	0.0825049	1.841	0.0602343		-0.205896	0.862352	0.88049	0.512315
O14579	Coatomer subunit epsilon	34482	4.97	3.2	2	68	0.849	0.183467	1.107	0.507153	0.972	0.744026	0.724	0.771415	-0.236164	0.146655	-0.0409718	-0.465938	-0.126885
Q5T4S7	E3 ubiquitin-protein ligase UBR4	573841	5.7	1.5	6	126	0.921	0.862221	1.12	0.709066	1.048	0.284051	1.414	0.169817	-0.118727	0.163499	0.0676387	0.499782	0.12645
Q5J8M3	ER membrane protein complex subunit 4	20086.6	8.84	6.6	1	48	1.048	0.660456							0.0676387				0.132752
O95168	NADH dehydrogenase [ubiquinone] 1 beta subcomplex subunit 4	15208.6	9.85	21.7	2	107			0.97	0.47799	0.944	0.312805	0.702	0.242549		-0.0439433	-0.0831412	-0.510457	-0.212514
O95573	Long-chain-fatty-acid--CoA ligase 3	80420.1	8.65	7.6	4	183	1.217	0.222865	1.27	0.320858	0.844	0.0750145	1.041	0.318547	0.283329	0.344828	-0.244685	0.0579701	0.127358
P14317	Hematopoietic lineage cell-specific protein	54014	4.74	8	1	30			0.898	0.957292	1.563	0.112418	1.575	0.0715381		-0.155213	0.644318	0.655352	0.381486
P20160	Azurocidin	26885.6	9.75	8	2	30			1.186	0.628946	1.085	0.414707	2.757	0.186303		0.246104	0.117695	1.4631	0.608966
Q9BQE3	Tubulin alpha-1C chain	49895.3	4.96	63	19	1612			0.965	0.65246	1.249	0.121009	1.146	0.281408		-0.0513992	0.320773	0.196607	0.155327
Q9BX97	Plasmalemma vesicle-associated protein	50594.3	9.01	6.6	3	46			1.156	0.42877	0.529	0.000546731	0.563	0.0492484		0.209141	-0.91866	-0.828793	-0.512771
P01714	Ig lambda chain V-III region SH	11392.5	6.02	34.3	3	51	1.083	0.967063	1.345	0.195512	0.585	0.115794	0.337	0.0661862	0.115033	0.427606	-0.773491	-1.56918	-0.424753
Q9H6U8	Alpha-1,2-mannosyltransferase ALG9	69863.4	8.91	4.9	2	73			1.03	0.726558	0.86	0.977523	0.689	0.952353		0.0426443	-0.217591	-0.537424	-0.237457
Q6IAA8	Ragulator complex protein LAMTOR1	17744.8	5.01	23	2	108			1.294	0.420898	1.022	0.509197	1.042	0.555011		0.371838	0.0313952	0.0593553	0.154196
Q86UU1	Pleckstrin homology-like domain family B member 1	151162	8.85	1.3	2	41			0.937	0.878479	0.851	0.405716	1.013	0.834459		-0.093879	-0.232769	0.0186342	-0.102671
Q00577	Transcriptional activator protein Pur-alpha	34910.8	6.07	18.3	3	116			1.18	0.315575	0.537	0.120435	0.476	0.0921989		0.238787	-0.897006	-1.07097	-0.576395
P06727	Apolipoprotein A-IV	45399.1	5.28	11.1	5	143	0.898	0.0524189	0.911	0.780245	1.026	0.256021	0.709	0.0949182	-0.155213	-0.134477	0.0370307	-0.496142	-0.126754
P49821	NADH dehydrogenase [ubiquinone] flavoprotein 1, mitochondrial	50817.1	8.51	8	3	74	0.919	0.182857	0.51	0.00879738	0.624	0.000170065	0.626	0.0625365	-0.121863	-0.971431	-0.680382	-0.675765	-0.352835
P31937	3-hydroxyisobutyrate dehydrogenase, mitochondrial	35328.9	8.38	5.4	2	118	0.936	0.0703757	0.768	0.655969	0.732	0.00929776	0.647	0.101078	-0.0954196	-0.380822	-0.450084	-0.628162	-0.223452
Q9Y446	Plakophilin-3	87082.1	9.39	4.9	4	45	1.305	0.671689	1.799	0.0631155	0.915	0.671414	0.961	0.562851	0.38405	0.847195	-0.128156	-0.0573917	0.216546
P02787	Serotransferrin	77063.9	6.81	39.8	23	1237	1.158	8.71579e-05	0.941	0.243693	0.793	0.102278	0.537	6.35552e-09	0.211635	-0.0877334	-0.334607	-0.897006	-0.22649
Q9C0E4	Glutamate receptor-interacting protein 2	112501	6.06	0.7	1	25			1.07	0.521072	1.437	0.0283563	5.791	0.00106303		0.0976108	0.52306	2.53381	1.05149
Q99996	A-kinase anchor protein 9	453667	4.95	0.2	1	29			1.267	0.116062	0.977	0.692822	2.195	0.115891		0.341417	-0.0335695	1.13422	0.480689
P51148	Ras-related protein Rab-5C	23482.6	8.64	22.7	4	243	0.874	0.424416	0.917	0.89297	1.123	0.800403	0.707	0.118436	-0.194295	-0.125006	0.167358	-0.500218	-0.132169
P42229	Signal transducer and activator of transcription 5A	90647	5.98	2.5	2	52	0.666	0.031056							-0.586406				-0.389525
Q99439	Calponin-2	33697.1	6.95	2.6	1	57	1.966	0.0805793	1.031	0.43607	0.956	0.97822	1.08	0.265327	0.975263	0.0440443	-0.0649175	0.111031	0.226061
P01111	GTPase NRas	21229.2	5.01	23.8	4	83			0.936	0.852766	1.261	0.102933	1.399	0.170606		-0.0954196	0.334568	0.484396	0.241182
P08581	Hepatocyte growth factor receptor	155541	7.02	3	3	97			1.121	0.34664	1.243	0.154561	4.231	0.0601196		0.164786	0.313826	2.081	0.853204
Q9HBH5	Retinol dehydrogenase 14	36864.7	9.02	7.4	2	49	0.968	0.925674	0.643	0.0188435	0.859	0.0305487	0.98	0.984105	-0.046921	-0.637109	-0.21927	-0.0291463	-0.157941
Q13232	Nucleoside diphosphate kinase 3	19015	7.71	4.1	1	32	0.752	0.531377	1.468	0.311278	1.352	0.396447	1.33	0.485338	-0.411195	0.553852	0.435095	0.411426	0.209152
Q13057	Bifunctional coenzyme A synthase	62328.8	6.51	2.7	2	34	1.154	0.503812							0.206643				0.422243
P62633	Cellular nucleic acid-binding protein	19462.7	8	9.6	2	72	0.862	0.198404	1.2	0.137195	1.41	0.0480433	1.131	0.637195	-0.21424	0.263034	0.495695	0.177599	0.142971
Q53GS9	U4/U6.U5 tri-snRNP-associated protein 2	65380.5	9.02	2.8	1	20			0.791	0.493155	2.497	0.104692	2.445	0.426714		-0.33825	1.3202	1.28983	0.75726
Q14657	EKC/KEOPS complex subunit LAGE3	14803.8	8.89	27.3	2	57	0.587	0.0593894							-0.768568				-0.508338
Q9UIJ7	GTP:AMP phosphotransferase AK3, mitochondrial	25565.4	9.15	11.5	3	81	0.976	0.835196	0.633	0.000393038	0.711	0.0650086	0.589	0.0689867	-0.0350469	-0.659723	-0.492079	-0.76366	-0.283489
P61160	Actin-related protein 2	44760.8	6.3	16.5	6	183	1.032	0.497001	1.099	0.351563	1.105	0.0490172	0.939	0.381173	0.045443	0.136191	0.144046	-0.0908029	0.0509871
Q9HCD5	Nuclear receptor coactivator 5	65536.4	9.62	4.5	2	33	1.422	0.289626	0.914	0.0955101	1.084	0.741962	1.557	0.44899	0.507921	-0.129734	0.116365	0.638769	0.193687
Q9UID3	Vacuolar protein sorting-associated protein 51 homolog	86042.3	6.06	3.5	2	55	0.872	0.630511							-0.1976				-0.130505
Q5JPE7	Nodal modulator 2	139439	5.5	3.7	4	128	0.988	0.720446							-0.0174171				-0.0359047
Q9Y263	Phospholipase A-2-activating protein	87157.1	5.96	3	3	46	0.966	0.546718	1.185	0.734961	1.229	0.377264	0.966	0.789011	-0.0499049	0.244887	0.297485	-0.0499049	0.0890889
P13639	Elongation factor 2	95338.1	6.41	19.3	15	567	1	0.581511	1.01	0.00330203	1.302	9.24674e-06	1.084	0.00147042	0	0.0143553	0.380729	0.116365	0.0914114
Q02880	DNA topoisomerase 2-beta	183267	8.14	0.7	1	62	0.796	0.128071	1.256	0.163469	1.516	0.0397322	2.229	0.0726929	-0.32916	0.328836	0.60027	1.1564	0.31667
P61020	Ras-related protein Rab-5B	23706.8	8.29	10.7	2	70	0.691	0.0215895							-0.533242				-0.351494
P46821	Microtubule-associated protein 1B	270634	4.73	0.4	1	27			0.584	0.19946	0.821	0.734956	1.044	0.61514		-0.77596	-0.284546	0.0621217	-0.332795
O75934	Pre-mRNA-splicing factor SPF27	26131.5	5.48	2.7	1	20			0.968	0.85214	1.186	0.000891271	1.655	0.322813		-0.046921	0.246104	0.726831	0.308671
Q13885	Tubulin beta-2A chain	49907	4.78	55.7	20	1394			1.051	0.510199	0.993	0.484035	1.18	0.400591		0.0717627	-0.0101344	0.238787	0.100138
Q9P2M7	Cingulin	136386	5.46	2.8	4	74	0.967	0.470864	1.142	0.341425	1.031	0.886236	1.46	0.00557683	-0.0484122	0.191563	0.0440443	0.545968	0.132742
O14972	Down syndrome critical region protein 3	33010.4	7.59	7.4	2	82			0.957	0.451674	1.312	0.335744	2.407	0.294361		-0.0634092	0.391768	1.26724	0.531865
Q66K74	Microtubule-associated protein 1S	112211	6.92	5	3	123			1.065	0.387064	1.044	0.286151	0.987	0.449453		0.0908534	0.0621217	-0.018878	0.044699
Q7Z2K6	Endoplasmic reticulum metallopeptidase 1	100231	7.2	2	2	49	1.219	0.596768							0.285698				0.187598
O94760	N(G),N(G)-dimethylarginine dimethylaminohydrolase 1	31121.8	5.53	23.2	5	135	0.987	0.318589	0.887	0.541146	1.147	0.364177	0.778	0.0742719	-0.018878	-0.172994	0.197865	-0.362158	-0.110422
Q9H2M9	Rab3 GTPase-activating protein non-catalytic subunit	155985	5.4	6.3	5	102			1.083	0.115275	1.122	0.400636	0.976	0.542405		0.115033	0.166073	-0.0350469	0.0820197
P16083	Ribosyldihydronicotinamide dehydrogenase [quinone]	25918.6	5.88	16.5	3	120	1.044	0.419427	0.914	0.281959	0.394	0.00739773	0.851	0.193276	0.0621217	-0.129734	-1.34373	-0.232769	-0.310111
O95831	Apoptosis-inducing factor 1, mitochondrial	66900.6	9.04	13.2	8	231	0.955	0.230478	0.631	1.84213e-05	0.636	0.0939041	0.656	0.00302476	-0.0664274	-0.664288	-0.652901	-0.608232	-0.28292
P52306	Rap1 GTPase-GDP dissociation stimulator 1	66316.9	5.17	8.6	3	111	0.94	0.995616	0.417	0.269019	0.788	0.359566	1.172	0.555284	-0.0892673	-1.26188	-0.343732	0.228973	-0.299895
P23284	Peptidyl-prolyl cis-trans isomerase B	23742.5	9.42	43.1	9	584	1.01	0.375224	1.288	0.0161161	1.249	0.00522175	0.847	0.0807505	0.0143553	0.365133	0.320773	-0.239566	0.128932
P62306	Small nuclear ribonucleoprotein F	9725.19	4.7	15.1	2	575	1.278	0.0298536							0.353888				0.231791
Q6ICL3	Transport and Golgi organization protein 2 homolog	30937.1	5.04	2.9	1	30	1.214	0.00149091							0.279768				0.591789
P36957	Dihydrolipoyllysine-residue succinyltransferase component of 2-oxoglutarate dehydrogenase complex, mitochondrial	48755.3	9.11	9.1	4	85	1.013	0.930539	0.828	0.0112024	0.654	0.61874	0.688	0.000124589	0.0186342	-0.272297	-0.612637	-0.53952	-0.20971
P61244	Protein max	18274.8	5.88	12.5	2	44			0.996	0.968716	1.387	0.496514	1.083	0.646099		-0.00578235	0.471968	0.115033	0.19374
Q96MW5	Conserved oligomeric Golgi complex subunit 8	68423.6	5.12	3.4	2	35	1.23	0.0701434							0.298658				0.195433
Q9Y6M9	NADH dehydrogenase [ubiquinone] 1 beta subcomplex subunit 9	21830.9	8.58	32.4	3	54			0.694	0.0164443	0.631	0.0126131	1.118	0.0809085		-0.526992	-0.664288	0.16092	-0.343453
Q9BUT1	3-hydroxybutyrate dehydrogenase type 2	26723.8	7.56	11	1	67	0.586	0.0343121	1.147	0.548599	0.666	0.436668	1.036	0.659919	-0.771027	0.197865	-0.586406	0.051024	-0.221997
O43181	NADH dehydrogenase [ubiquinone] iron-sulfur protein 4, mitochondrial	20108	10.3	5.1	1	55	0.813	0.0272185	0.499	0.0208396	0.648	0.0780234	0.517	0.036933	-0.298673	-1.00289	-0.625934	-0.951764	-0.399284
O76003	Glutaredoxin-3	37432	5.31	3.6	1	64	1.576	0.104155	0.802	0.0830507	1.598	0.100147	1.036	0.643144	0.656268	-0.318326	0.676267	0.051024	0.22353
O95967	EGF-containing fibulin-like extracellular matrix protein 2	49405.5	4.79	5.2	2	30			0.626	0.188987	0.707	0.162948	1.115	0.605803		-0.675765	-0.500218	0.157044	-0.339647
Q08722	Leukocyte surface antigen CD47	35213.6	6.82	3.4	1	37			1.206	0.112911	0.946	0.967041	1.23	0.0513442		0.27023	-0.0800879	0.298658	0.162933
P11215	Integrin alpha-M	127178	6.88	2.3	2	108	1.01	0.648337	1.341	0.00638982	1.172	0.0599934	2.994	0.00125397	0.0143553	0.423309	0.228973	1.58207	0.377681
P47897	Glutamine--tRNA ligase	87798.7	6.71	8.8	5	124	1.065	0.808817	1.323	0.0123817	0.938	0.451291	0.994	0.222568	0.0908534	0.403813	-0.0923402	-0.00868224	0.0966284
P23919	Thymidylate kinase	23819.3	8.39	8.5	1	31			0.97	0.717912	1.162	0.315599	1.632	0.0236422		-0.0439433	0.21661	0.706641	0.293103
B9A064	Immunoglobulin lambda-like polypeptide 5	23063.2	9.08	33.6	5	456	0.954	0.443785							-0.0679388				-0.0441396
P08559	Pyruvate dehydrogenase E1 component subunit alpha, somatic form, mitochondrial	43295.6	8.35	9	3	72	0.923	0.840376	0.6	0.0366505	0.622	3.32855e-05	0.758	0.0237973	-0.115597	-0.736966	-0.685014	-0.39973	-0.273563
Q99623	Prohibitin-2	33296.4	9.83	9.7	3	88	1.08	0.667084	1.265	0.00353379	0.897	0.886346	0.987	0.653209	0.111031	0.339137	-0.15682	-0.018878	0.100689
P61247	40S ribosomal protein S3a	29944.9	9.75	14.4	4	138	1.184	0.0234305	1.316	0.0394961	0.775	0.0448472	1.157	0.152316	0.243669	0.396159	-0.367732	0.210389	0.153873
P78344	Eukaryotic translation initiation factor 4 gamma 2	102362	6.7	3.3	3	115	1.013	0.636015	1.089	0.344132	0.885	0.442274	1.205	0.122234	0.0186342	0.123004	-0.176251	0.269033	0.0911977
Q9Y6D9	Mitotic spindle assembly checkpoint protein MAD1	83066.9	5.72	5.7	3	40	1.028	0.332272							0.0398403				0.0867019
Q9H0R4	Haloacid dehalogenase-like hydrolase domain-containing protein 2	28535.9	5.84	13.1	2	93			0.735	0.374632	1.105	0.744006	0.552	0.111774		-0.444184	0.144046	-0.85726	-0.385799
Q9UQE7	Structural maintenance of chromosomes protein 3	141542	6.77	4	4	176	0.931	0.687112	0.928	0.908286	1.262	0.154359	1.777	0.00248793	-0.103147	-0.107803	0.335712	0.829444	0.202158
P02689	Myelin P2 protein	14909.4	9.84	9.1	1	49	0.619	0.205869							-0.691989				-0.448942
Q9NUB1	Acetyl-coenzyme A synthetase 2-like, mitochondrial	74856.7	6.67	3.2	2	47	0.92	0.663656	0.666	0.0350874	0.406	0.0490947	1.088	0.757697	-0.120294	-0.586406	-1.30045	0.121679	-0.324487
Q9Y5Y2	Cytosolic Fe-S cluster assembly factor NUBP2	28825.3	5.55	18.8	3	105			0.827	0.334126	0.868	0.809526	1.047	0.27444		-0.274041	-0.204233	0.0662614	-0.137337
P46952	3-hydroxyanthranilate 3,4-dioxygenase	32556.1	5.62	8	2	32			0.545	0.0553102	0.68	0.369294	1.137	0.619826		-0.875672	-0.556393	0.185232	-0.415611
P54289	Voltage-dependent calcium channel subunit alpha-2/delta-1	124568	5.12	1.3	1	42	0.329	0.0342246							-1.60384				-1.03889
Q96J02	E3 ubiquitin-protein ligase Itchy homolog	102803	5.94	1.3	2	28			0.504	0.041098	0.405	0.699121	1.249	0.6382		-0.988504	-1.30401	0.320773	-0.657246
Q9UI30	tRNA methyltransferase 112 homolog	14199.4	5.21	28	2	159			0.922	0.135694	1.424	0.057352	3.087	0.0199559		-0.117161	0.509949	1.62621	0.672998
O00499	Myc box-dependent-interacting protein 1	64699.4	4.97	4.6	1	34	0.847	0.522694	0.626	0.197587	1.046	0.863269	1.052	0.687212	-0.239566	-0.675765	0.0648829	0.0731347	-0.16041
O75396	Vesicle-trafficking protein SEC22b	24593.3	6.43	19.5	4	218	0.98	0.41286	0.828	0.498098	0.867	0.210076	0.728	0.00761783	-0.0291463	-0.272297	-0.205896	-0.45799	-0.139739
O96019	Actin-like protein 6A	47461	5.39	7.7	3	41			1.58	0.141383	1.081	0.767108	1.013	0.660006		0.659925	0.112367	0.0186342	0.263642
P38159	RNA-binding motif protein, X chromosome	42331.8	10.06	4.1	2	30			1.955	0.00421355	1.14	0.0983858	1.005	0.438735		0.967169	0.189034	0.0071955	0.387799
Q13616	Cullin-1	89678.5	8.19	0.9	1	31	1.063	0.702177	1.06	0.460203	1.233	0.399063	1.594	0.0465873	0.0881416	0.0840643	0.302173	0.672652	0.175643
O00339	Matrilin-2	106837	5.87	2.8	2	60			0.774	0.275575	0.914	0.16784	1.025	0.709936		-0.369595	-0.129734	0.0356239	-0.154568
Q9H3U1	Protein unc-45 homolog A	103077	5.8	2	2	43	0.906	0.281821	1.436	0.064204	1.047	0.921021	1.266	0.0417875	-0.142417	0.522056	0.0662614	0.340277	0.142739
Q9ULC4	Malignant T-cell-amplified sequence 1	20555.3	8.98	4.4	1	40	1.12	0.132349	1.477	0.00509939	0.969	0.526216	0.974	0.710616	0.163499	0.56267	-0.0454314	-0.0380063	0.129985
P07954	Fumarate hydratase, mitochondrial	54637	8.85	6.5	3	121	0.966	0.790301	0.674	5.62761e-07	0.695	0.000328581	0.642	0.000738409	-0.0499049	-0.56918	-0.524915	-0.639355	-0.250657
Q8IXJ6	NAD-dependent protein deacetylase sirtuin-2	43182.2	5.22	3.1	1	54			0.508	0.310566	0.822	0.3269	1.043	0.820618		-0.9771	-0.28279	0.0607392	-0.399717
P01040	Cystatin-A	11006.5	5.38	27.6	2	62	3.168	0.00858716							1.66357				1.07244
Q9NUY8	TBC1 domain family member 23	78321.9	5.23	1	1	31	0.752	0.569993							-0.411195				-0.264961
Q16222	UDP-N-acetylhexosamine pyrophosphorylase	58769	5.92	5.4	1	53	0.823	0.235301	1.41	0.0205746	1.083	0.657566	1.107	0.45299	-0.281036	0.495695	0.115033	0.146655	0.14131
P57737	Coronin-7	100605	5.51	3.1	1	70			0.928	0.829355	1.507	0.0119963	1.242	0.118002		-0.107803	0.591679	0.312665	0.265514
Q96GD0	Pyridoxal phosphate phosphatase	31698.2	6.12	7.1	2	94	0.877	0.468863							-0.189351				-0.121872
P30041	Peroxiredoxin-6	25035	6	22.3	5	229	1.066	0.168373	1.026	0.728877	0.764	0.0199123	0.504	0.000736858	0.0922074	0.0370307	-0.388355	-0.988504	-0.234897
P13796	Plastin-2	70288.4	5.29	20.1	9	452	0.856	0.0143771	1.104	0.0411339	1.645	6.12038e-06	1.042	0.110489	-0.224317	0.14274	0.718088	0.0593553	0.172645
Q16787	Laminin subunit alpha-3	366649	7.03	1.5	5	95	0.973	0.813737	1.568	0.0149104	1.873	0.00227659	0.896	0.753874	-0.0394883	0.648926	0.905351	-0.158429	0.248465
P55809	Succinyl-CoA:3-ketoacid coenzyme A transferase 1, mitochondrial	56157.6	7.14	4.6	2	101	1.043	0.511092	0.477	0.00347628	0.395	2.26464e-05	0.49	2.26352e-05	0.0607392	-1.06794	-1.34008	-1.02915	-0.485714
A8TX70	Collagen alpha-5(VI) chain	289926	6.5	0.7	2	49			0.836	0.990463	0.346	0.24431	0.979	0.793995		-0.258425	-1.53116	-0.0306192	-0.606733
Q6P5S2	UPF0762 protein C6orf58	37925.9	5.78	6.7	3	55	0.681	0.321018							-0.554273				-1.25162
P23588	Eukaryotic translation initiation factor 4B	69151.2	5.55	3.8	2	48	1.278	0.134574	0.826	0.433202	1.142	0.504435	1.722	0.0584793	0.353888	-0.275786	0.191563	0.784085	0.202556
O95336	6-phosphogluconolactonase	27546.9	5.7	27.5	4	203	1.064	0.21812	1.062	0.615833	0.939	0.0949824	1.031	0.100258	0.0894982	0.0867838	-0.0908029	0.0440443	0.0372214
P42166	Lamina-associated polypeptide 2, isoform alpha	75492.1	7.56	23.3	10	447			0.941	0.592934	1.332	0.09492	2.906	0.00366878		-0.0877334	0.413594	1.53903	0.621632
Q96C01	Protein FAM136A	15641.2	7.56	12.3	2	42	1.133	0.184946	1.721	0.0199096	0.797	7.53044e-05	0.999	0.35384	0.180148	0.783247	-0.327348	-0.00144342	0.210289
Q9BTY2	Plasma alpha-L-fucosidase	54066.7	5.84	1.7	1	30			0.848	0.519957	0.748	0.727484	1.061	0.791751		-0.237864	-0.41889	0.0854247	-0.190443
P35658	Nuclear pore complex protein Nup214	213620	7.15	1.2	2	43	0.987	0.900304	1.589	0.171665	1.008	0.892037	1.032	0.820989	-0.018878	0.668119	0.0114956	0.045443	0.146383
O14639	Actin-binding LIM protein 1	87687.5	8.91	2.1	2	33			1.456	0.456165	1.086	0.743544	0.991	0.975047		0.54201	0.119024	-0.013043	0.215997
P14406	Cytochrome c oxidase subunit 7A2, mitochondrial	9395.98	9.75	15.7	1	145	0.992	0.69744	0.61	0.00235055	0.466	1.07287e-05	0.444	0.000606957	-0.011588	-0.713119	-1.1016	-1.17137	-0.427382
P02751	Fibronectin	262625	5.46	6.7	12	392	1.443	9.73831e-05	1.09	0.0542041	1.036	0.0820762	1.124	0.0264255	0.529071	0.124328	0.051024	0.168642	0.132768
Q8WXX5	DnaJ homolog subfamily C member 9	29909.7	5.58	6.9	2	59	1.192	0.601857	0.786	0.755507	1.885	0.0589145	2.034	0.0109345	0.253384	-0.347399	0.914565	1.02432	0.318666
K7EJ46	Small integral membrane protein 22	14569.9	6.06	6.7	1	44	0.074	0.30298	0.693	0.0485093	1.054	0.339832	1.042	0.388515	-3.75633	-0.529073	0.0758749	0.0593553	-0.827736
O75400	Pre-mRNA-processing factor 40 homolog A	108805	7.18	3.4	2	90			1.266	0.61092	0.921	0.350047	1.725	0.479256		0.340277	-0.118727	0.786596	0.336049
O95395	Beta-1,3-galactosyl-O-glycosyl-glycoprotein beta-1,6-N-acetylglucosaminyltransferase 3	50863.6	8.53	11	3	43			0.765	0.995894	2.099	0.167911	3.188	0.216473		-0.386468	1.0697	1.67265	0.785295
O95373	Importin-7	119517	4.7	4.1	3	147	0.963	0.872837	0.863	0.741037	1.347	0.16822	1.353	0.0460084	-0.0543923	-0.212568	0.42975	0.436162	0.143861
Q9BSH5	Haloacid dehalogenase-like hydrolase domain-containing protein 3	28000	6.21	13.9	2	94			0.711	0.175827	0.754	0.0407128	1.101	0.770692		-0.492079	-0.407364	0.138814	-0.253543
Q9NY15	Stabilin-1	275482	6.05	0.4	1	24			0.95	0.951444	1.006	0.716593	0.788	0.270535		-0.0740006	0.00863031	-0.343732	-0.136368
Q53TN4	Cytochrome b reductase 1	31641.3	8.89	3.5	1	49	0.65	0.111829							-0.621488				-0.396428
Q15424	Scaffold attachment factor B1	102642	5.32	2.2	1	32	0.931	0.894645	1.207	0.375506	0.948	0.856385	1.853	0.063041	-0.103147	0.271426	-0.077041	0.889863	0.204188
Q9NQR4	Omega-amidase NIT2	30608	6.82	11.2	2	80	0.815	0.312378	0.488	0.264167	1.184	0.256396	0.872	0.507237	-0.295128	-1.03505	0.243669	-0.1976	-0.243845
P14780	Matrix metalloproteinase-9	78458.2	5.69	6.4	4	112	0.737	0.000765955	1.088	0.281386	1.285	0.00899908	2.919	0.00263889	-0.440263	0.121679	0.361768	1.54547	0.36155
P31146	Coronin-1A	51026.2	6.25	17.4	5	374	0.94	0.408491	1.279	0.00865766	1.396	0.000819992	0.861	0.706212	-0.0892673	0.355016	0.481299	-0.215915	0.145296
Q68EM7	Rho GTPase-activating protein 17	95436.7	7.23	7.8	3	92			1.055	0.514008	0.779	0.12937	0.867	0.714822		0.077243	-0.360305	-0.205896	-0.162986
O95340	Bifunctional 3~-phosphoadenosine 5~-phosphosulfate synthase 2	69500.7	8.18	11.6	7	99			1.005	0.853449	1.15	0.251616	2.312	0.00466058		0.0071955	0.201634	1.20914	0.472657
Q9Y371	Endophilin-B1	40796.3	5.78	7.9	3	84	1.132	0.22986							0.178874				0.113555
P09758	Tumor-associated calcium signal transducer 2	35709.4	9.14	2.5	1	36	3.562	0.0740803	1.438	0.0771158	1.405	0.279463	1.2	0.0602979	1.83269	0.524064	0.49057	0.263034	0.461896
Q712K3	Ubiquitin-conjugating enzyme E2 R2	27166	4.26	4.6	1	46	1.327	0.0399191							0.408168				0.258932
P62314	Small nuclear ribonucleoprotein Sm D1	13281.6	11.56	10.9	2	34	0.872	0.158892							-0.1976				-0.125247
O75911	Short-chain dehydrogenase/reductase 3	33548.4	9.07	2.6	1	28			1.201	0.608344	1.418	0.286285	0.932	0.907121		0.264236	0.503858	-0.101598	0.222165
O75874	Isocitrate dehydrogenase [NADP] cytoplasmic	46659.3	6.53	39.9	15	786	0.955	0.579986	1.453	9.94571e-05	1.327	0.00122671	0.902	0.835703	-0.0664274	0.539035	0.408168	-0.148801	0.149266
Q92499	ATP-dependent RNA helicase DDX1	82432.1	6.81	8.1	5	189	0.996	0.449114	0.796	0.165481	1.109	0.0529215	0.864	0.173245	-0.00578235	-0.32916	0.149259	-0.210897	-0.0904941
O15144	Actin-related protein 2/3 complex subunit 2	34333	6.84	18.7	6	189	1.027	0.260167	1.241	0.435067	1.843	0.00272419	0.804	0.0666901	0.0384362	0.311503	0.882056	-0.314733	0.214084
Q5SNT6	WASH complex subunit FAM21B	136969	4.7	0.7	1	28			0.955	0.963636	1.166	0.496823	1.721	0.0274483		-0.0664274	0.221568	0.783247	0.312796
Q8N7H5	RNA polymerase II-associated factor 1 homolog	59975.7	4.53	4	2	48	1.596	0.212007							0.674461				0.425392
Q63HR2	Tensin-like C1 domain-containing phosphatase	152580	8.67	1.7	2	50	0.515	0.0420294							-0.957356				-0.603589
Q9Y508	RING finger protein 114	25694.3	6.99	14.5	3	102			0.946	0.948973	1.161	0.233493	1.216	0.566535		-0.0800879	0.215368	0.282143	0.139141
Q8N7Z5	Putative ankyrin repeat domain-containing protein 31	210816	5.82	0.7	1	28	0.615	0.251023							-0.701342				-0.442064
Q9NR46	Endophilin-B2	43973.9	5.72	7.3	2	78	0.827	0.0463622	0.882	0.707203	0.82	0.136216	1.015	0.486279	-0.274041	-0.181149	-0.286304	0.0214797	-0.102924
A8MWD9	Small nuclear ribonucleoprotein G-like protein	8544.05	8.93	15.8	1	65	1.569	0.0645567	0.783	0.260781	1.1	0.546572	1.377	0.0225199	0.649845	-0.352916	0.137504	0.461529	0.18856
Q13190	Syntaxin-5	39672.5	9.21	5.1	2	41	0.657	0.0173829							-0.606035				-0.381427
Q9BVC6	Transmembrane protein 109	26210	10.48	11.1	2	74	0.6	0.0600989	0.757	0.0220498	0.891	0.632494	1.207	0.388772	-0.736966	-0.401635	-0.166503	0.271426	-0.192109
O75964	ATP synthase subunit g, mitochondrial	11428.5	9.65	23.3	2	149	1.072	0.222424	0.802	0.357016	0.688	0.0236358	0.582	0.000277044	0.100305	-0.318326	-0.53952	-0.780909	-0.229997
Q00688	Peptidyl-prolyl cis-trans isomerase FKBP3	25176.8	9.29	9.8	2	82	0.955	0.91511	0.729	7.9331e-05	1.033	0.526311	0.713	0.790804	-0.0664274	-0.456009	0.0468403	-0.488026	-0.150397
P82914	28S ribosomal protein S15, mitochondrial	29842.1	10.48	4.7	1	31			1.262	0.30594	0.915	0.479987	1.381	0.197402		0.335712	-0.128156	0.465713	0.224423
Q86YS7	C2 domain-containing protein 5	110447	5.47	2	2	51	0.835	0.467326	0.986	0.575937	1.132	0.428274	0.909	0.815057	-0.260152	-0.0203404	0.178874	-0.137648	-0.0818022
P11234	Ras-related protein Ral-B	23408.5	6.24	9.2	2	28			0.944	0.294409	1.164	0.132858	1.525	0.00999464		-0.0831412	0.219091	0.608809	0.248253
Q16891	Mitochondrial inner membrane protein	83677.9	6.08	14.8	9	472	1.011	0.345118	0.761	1.6497e-06	0.632	1.10809e-08	0.772	0.111072	0.015783	-0.394032	-0.662004	-0.373327	-0.2013
Q9Y3B8	Oligoribonuclease, mitochondrial	26832.8	6.41	4.2	1	57	0.989	0.98136	0.617	0.00176454	0.837	0.313032	0.65	0.332541	-0.0159576	-0.696658	-0.2567	-0.621488	-0.227115
P11498	Pyruvate carboxylase, mitochondrial	129634	6.37	5.9	5	104			0.771	0.259947	0.612	0.0055867	1.112	0.378852		-0.375197	-0.708396	0.153157	-0.310146
P59665	Neutrophil defensin 1	10201	6.54	6.4	1	34	1.115	0.486628	1.163	0.124115	0.956	0.157571	2.627	0.00430749	0.157044	0.217851	-0.0649175	1.39342	0.303794
P27144	Adenylate kinase 4, mitochondrial	25268	8.47	9	2	40	0.803	0.27633	1.333	0.474206	0.664	0.0938246	0.965	0.834767	-0.316528	0.414677	-0.590745	-0.0513992	-0.18647
P07195	L-lactate dehydrogenase B chain	36638.5	5.71	23.7	7	433	0.8	0.953162	0.833	0.284088	0.694	4.8258e-08	0.474	5.81699e-10	-0.321928	-0.263612	-0.526992	-1.07704	-0.303928
P17540	Creatine kinase S-type, mitochondrial	47504.5	8.46	7.4	3	146	1.018	0.72351	0.273	0.216932	0.139	0.116249	0.197	0.00889256	0.0257376	-1.87303	-2.84684	-2.34373	-0.983768
P00813	Adenosine deaminase	40764.4	5.63	5	1	40	1.05	0.687763	0.451	0.043131	0.244	0.000542369	0.413	0.0104978	0.0703893	-1.1488	-2.03505	-1.27579	-0.624042
P02768	Serum albumin	69366.7	5.92	65.4	40	11213	1.05	1.13594e-11	0.979	7.79761e-09	0.898	2.19552e-06	0.435	3.24901e-12	0.0703893	-0.0306192	-0.155213	-1.20091	-0.25671
Q9BQ95	Evolutionarily conserved signaling intermediate in Toll pathway, mitochondrial	49148.1	5.89	3.5	1	28			0.519	0.228939	0.908	0.779784	0.999	0.906218		-0.946194	-0.139236	-0.00144342	-0.362291
Q16836	Hydroxyacyl-coenzyme A dehydrogenase, mitochondrial	34293.6	8.88	19.7	3	61	0.991	0.869008	0.624	0.0773039	0.971	0.978035	0.644	0.00998129	-0.013043	-0.680382	-0.0424568	-0.634867	-0.208612
Q9BYC5	Alpha-(1,6)-fucosyltransferase	66515.8	7.36	7.8	3	48	0.78	0.21955							-0.358454				-0.223861
Q86YP4	Transcriptional repressor p66-alpha	68062.8	9.95	3.9	2	63			0.91	0.528433	1.279	0.154094	2.099	0.00955292		-0.136062	0.355016	1.0697	0.429552
O43927	C-X-C motif chemokine 13	12664.3	10.35	22.9	2	39			0.623	0.694953	1.1	0.746389	0.796	0.663599		-0.682696	0.137504	-0.32916	-0.291451
P28074	Proteasome subunit beta type-5	28480.3	6.43	8.7	2	61			0.419	0.00322314	0.965	0.701216	0.916	0.544101		-1.25498	-0.0513992	-0.12658	-0.477653
Q12929	Epidermal growth factor receptor kinase substrate 8	91881.5	7.1	1.9	1	30			0.857	0.253165	1.512	0.162557	1.624	0.0187062		-0.222633	0.596458	0.699552	0.357792
Q9UI12	V-type proton ATPase subunit H	55883.1	6.07	4.6	2	56	1.061	0.695332	1.126	0.219254	0.948	0.831704	0.97	0.557253	0.0854247	0.171207	-0.077041	-0.0439433	0.0511998
P46977	Dolichyl-diphosphooligosaccharide--protein glycosyltransferase subunit STT3A	80529.6	8.28	5.7	4	53	0.849	0.24006	0.844	0.138819	1.246	0.0107889	0.721	0.788875	-0.236164	-0.244685	0.317304	-0.471929	-0.14038
Q9NVE7	Pantothenate kinase 4	85990.9	5.88	1.8	1	58	0.709	0.0470307	0.698	0.267778	0.974	0.877455	1.214	0.486163	-0.496142	-0.518701	-0.0380063	0.279768	-0.162811
O43653	Prostate stem cell antigen	12912.1	5.07	22	2	81			0.367	0.155586	0.797	0.128686	1.064	0.788279		-1.44615	-0.327348	0.0894982	-0.561333
Q02878	60S ribosomal protein L6	32727.9	10.59	3.8	1	47	0.921	0.333129	0.979	0.915858	1.228	0.0782515	0.974	0.591747	-0.118727	-0.0306192	0.296311	-0.0380063	0.181111
Q8IXM3	39S ribosomal protein L41, mitochondrial	15382.7	9.58	10.9	1	71			1.653	0.200531	1.061	0.439291	1.012	0.525451		0.725087	0.0854247	0.0172093	0.275907
Q9NTJ5	Phosphatidylinositide phosphatase SAC1	66966.9	6.66	8.2	5	86	0.938	0.0447476	0.834	0.277468	0.825	0.153528	1.035	0.658322	-0.0923402	-0.261881	-0.277534	0.0496308	-0.0884
Q9H1C7	Cysteine-rich and transmembrane domain-containing protein 1	10631	4.2	10.3	1	65	1.086	0.029012							0.119024				0.300678
Q10570	Cleavage and polyadenylation specificity factor subunit 1	160884	5.99	1.9	2	76			0.882	0.533108	1.352	0.436279	1.657	0.0502464		-0.181149	0.435095	0.728574	0.327506
P17812	CTP synthase 1	66690.4	6.02	5.4	3	49			1.015	0.588268	0.959	0.587146	0.958	0.66435		0.0214797	-0.0603973	-0.0619024	-0.0336067
Q92890	Ubiquitin fusion degradation protein 1 homolog	34500.3	6.27	4.9	1	83			1.49	0.185018	0.885	0.631846	1.369	0.114725		0.575312	-0.176251	0.453122	0.284061
Q8WW59	SPRY domain-containing protein 4	23128.5	6.44	9.7	2	70	0.751	0.021021	1.001	0.965152	1.817	0.194036	1.387	0.211121	-0.413115	0.00144197	0.861558	0.471968	0.228684
O00461	Golgi integral membrane protein 4	81880.3	4.73	1.9	1	32	0.847	0.462318	1.638	0.199338	1.125	0.134179	1.867	0.000544342	-0.239566	0.711935	0.169925	0.900722	0.255187
Q14258	E3 ubiquitin/ISG15 ligase TRIM25	70973.4	8.44	1.4	1	30	0.947	0.447071	0.869	0.610725	1.075	0.701065	1.699	0.0247943	-0.0785637	-0.202572	0.104337	0.764686	0.181038
Q5SWX8	Protein odr-4 homolog	51103.1	5.62	5.5	2	47	0.736	0.513718							-0.442222				-0.275013
Q9UKK9	ADP-sugar pyrophosphatase	24327.6	4.87	11	2	112	1.198	0.00755733	0.805	0.740677	1.396	0.0855333	1.23	0.0467267	0.260628	-0.312939	0.481299	0.298658	0.146393
Q5H9K5	Zinc finger matrin-type protein 1	74755.1	8.65	0.9	1	33	0.824	0.394503							-0.279284				-0.173611
P49023	Paxillin	64505.3	5.8	3.6	2	56			0.989	0.876456	1.119	0.389408	2.036	0.00180165		-0.0159576	0.16221	1.02574	0.390663
P09622	Dihydrolipoyl dehydrogenase, mitochondrial	54177.2	7.95	13.2	5	194	1.02	0.840279	0.855	0.0432836	0.417	5.58364e-10	0.538	0.000245534	0.0285692	-0.226004	-1.26188	-0.894322	-0.350673
P30533	Alpha-2-macroglobulin receptor-associated protein	41466	8.73	4.5	2	27			0.885	0.918193	1.374	0.321585	1.456	0.515091		-0.176251	0.458382	0.54201	0.274714
Q9NQC3	Reticulon-4	129931	4.43	1.8	2	62	0.617	0.222613	0.601	0.637113	1.466	0.24337	1.086	0.399843	-0.696658	-0.734563	0.551885	0.119024	-0.273709
Q15020	Squamous cell carcinoma antigen recognized by T-cells 3	109935	5.45	2.3	2	44			0.958	0.70633	1.116	0.492479	1.44	0.0952432		-0.0619024	0.158337	0.526069	0.207501
P30044	Peroxiredoxin-5, mitochondrial	22086.4	8.93	41.6	6	609	1.041	0.710326	0.982	0.371137	0.508	0.128963	0.605	2.36428e-09	0.0579701	-0.0262051	-0.9771	-0.724993	-0.264646
Q08345	Epithelial discoidin domain-containing receptor 1	101128	6.38	1.1	1	83	0.857	0.153847							-0.222633				-0.576122
Q99973	Telomerase protein component 1	290490	8.26	0.4	1	27	0.98	0.98088							-0.0291463				-0.0755048
P40925	Malate dehydrogenase, cytoplasmic	36426.1	6.91	26.3	11	226	0.952	0.447906	0.708	0.000252453	0.493	0.224485	0.524	0.000214935	-0.0709665	-0.498179	-1.02034	-0.932361	-0.34772
P01009	Alpha-1-antitrypsin	46736.6	5.37	32.1	13	2211	0.989	0.786512	1.015	0.113654	0.801	0.0437096	0.451	1.30529e-08	-0.0159576	0.0214797	-0.320126	-1.1488	-0.252354
Q9UI09	NADH dehydrogenase [ubiquinone] 1 alpha subcomplex subunit 12	17114.4	9.63	31.7	4	61			1.01	0.66802	0.741	0.0567543	0.949	0.726404		0.0143553	-0.432455	-0.07552	-0.16454
Q92542	Nicastrin	78410.9	5.67	1.7	1	48	1.218	0.314792							0.284514				0.176076
P58499	Protein FAM3B	25981.9	8.97	4.3	1	30	0.539	0.0234656							-0.891643				-0.550435
Q8N0X4	Citrate lyase subunit beta-like protein, mitochondrial	37359.4	8.88	5.3	2	49			0.822	0.34786	0.618	0.0441504	1.091	0.755679		-0.28279	-0.694321	0.125651	-0.28382
P68371	Tubulin beta-4B chain	49831	4.79	45.2	15	969			0.936	0.300037	1.775	0.164034	1.179	0.117829		-0.0954196	0.827819	0.237564	0.323321
Q9P2T1	GMP reductase 2	37874.4	6.79	3.7	1	43			0.363	0.122196	0.708	0.188534	1.161	0.440869		-1.46196	-0.498179	0.215368	-0.58159
O43716	Glutamyl-tRNA(Gln) amidotransferase subunit C, mitochondrial	15086	4.94	26.5	2	63			0.654	0.142068	0.636	0.294794	1.174	0.0255973		-0.612637	-0.652901	0.231432	-0.344702
O00330	Pyruvate dehydrogenase protein X component, mitochondrial	54122.3	8.8	6.8	3	92	0.954	0.947166	0.711	0.0196767	0.523	0.00579321	0.8	0.213335	-0.0679388	-0.492079	-0.935117	-0.321928	-0.255209
P13645	Keratin, type I cytoskeletal 10	58827.1	5.13	6	3	126			0.915	0.824225	1.219	0.449224	1.681	0.0457504		-0.128156	0.285698	0.74932	0.302287
Q08426	Peroxisomal bifunctional enzyme	79494.9	9.24	2.9	2	39	0.809	0.295167	1.442	0.134435	0.922	0.727083	1.144	0.426687	-0.305788	0.528071	-0.117161	0.194087	0.192009
Q92614	Unconventional myosin-XVIIIa	233115	5.95	1	2	36	1.16	0.541713	0.881	0.886927	0.906	0.841461	1.288	0.153655	0.214125	-0.182786	-0.142417	0.365133	0.127621
P20618	Proteasome subunit beta type-1	26489.4	8.27	12.4	3	90	1.305	0.0399739	0.689	0.895835	1.434	0.579268	1.275	0.278707	0.38405	-0.537424	0.520045	0.350497	0.19604
P27635	60S ribosomal protein L10	24603.9	10.11	3.7	1	62	0.876	0.166202	1.766	0.00540752	1.442	0.0573421	0.777	0.87741	-0.190997	0.820485	0.528071	-0.364013	0.230838
P24534	Elongation factor 1-beta	24763.7	4.5	16.9	3	96	1.151	0.157949	0.832	0.814043	1.005	0.294259	1.654	1.29517e-05	0.202888	-0.265345	0.0071955	0.725959	0.168637
P01112	GTPase HRas	21298.1	5.16	16.4	3	57	0.961	0.862825							-0.0573917				-0.0352174
Q9UL25	Ras-related protein Rab-21	24347.6	8.11	4.4	1	40			0.714	0.247973	1.122	0.241955	0.752	0.872947		-0.486004	0.166073	-0.411195	-0.243709
O15037	Protein KHNYN	74534	6.57	1.2	1	32	0.521	0.192704							-0.940645				-0.576606
P19224	UDP-glucuronosyltransferase 1-6	60750.7	8.66	1.7	1	39			0.846	0.371519	1.48	0.0388528	1.707	0.269289		-0.24127	0.565597	0.771463	0.365263
Q96H20	Vacuolar-sorting protein SNF8	28864.3	6.2	8.9	2	98	1.045	0.527618	0.945	0.695757	0.986	0.931579	1.09	0.281022	0.0635029	-0.0816138	-0.0203404	0.124328	0.0423056
Q16626	Male-enhanced antigen 1	19904.6	4.13	7	1	51			1.02	0.872946	1.107	0.309157	2.866	0.0871041		0.0285692	0.146655	1.51904	0.564754
Q9Y6B6	GTP-binding protein SAR1b	22409.9	5.76	11.1	2	86	0.89	0.468036	0.862	0.141667	0.79	0.23043	0.911	0.860656	-0.168123	-0.21424	-0.340075	-0.134477	-0.111886
Q9Y394	Dehydrogenase/reductase SDR family member 7	38298.8	8.59	8.6	2	130	0.906	0.573499	0.723	0.00989091	0.979	0.924735	0.601	0.131283	-0.142417	-0.467932	-0.0306192	-0.734563	-0.197855
P08697	Alpha-2-antiplasmin	54565.8	5.87	3.7	2	85	1.017	0.450244	1.22	0.11076	0.861	0.321385	0.562	0.146558	0.0243197	0.286881	-0.215915	-0.831358	-0.191404
Q96KC8	DnaJ homolog subfamily C member 1	63882.9	8.77	2	1	31			0.724	0.0401371	0.815	0.0988395	1.096	0.303338		-0.465938	-0.295128	0.132248	-0.209606
P09132	Signal recognition particle 19 kDa protein	16155.7	9.87	9.7	1	43	0.765	0.0189575	1.043	0.817027	0.519	0.13577	1.034	0.841739	-0.386468	0.0607392	-0.946194	0.0482362	-0.212811
Q6PJT7	Zinc finger CCCH domain-containing protein 14	82875.7	6.99	6.1	3	98			1.277	0.553446	0.892	0.132941	1.612	0.0988452		0.352759	-0.164884	0.688852	0.292242
P82933	28S ribosomal protein S9, mitochondrial	45834.8	9.54	11.9	3	121			1.429	0.327536	0.885	0.602454	1.343	0.0155678		0.515006	-0.176251	0.425459	0.254738
Q99497	Protein DJ-1	19891	6.33	28	6	172	1.015	0.730148	1.121	0.10227	0.833	1.98444e-05	0.674	0.00073584	0.0214797	0.164786	-0.263612	-0.56918	-0.132788
P07602	Prosaposin	58112.6	5.06	3.2	2	61	1.2	0.138946	0.561	0.00012745	0.968	0.762741	0.79	0.145508	0.263034	-0.833927	-0.046921	-0.340075	-0.192156
Q7Z2W4	Zinc finger CCCH-type antiviral protein 1	101431	8.72	9.6	5	158			1.112	0.296962	0.957	0.655959	1.547	0.000416867		0.153157	-0.0634092	0.629473	0.23974
Q86V81	THO complex subunit 4	26887.9	11.15	7	2	36	0.944	0.501419	1.043	0.946525	1.541	0.0286299	0.972	0.677856	-0.0831412	0.0607392	0.623867	-0.0409718	0.130811
P07355	Annexin A2	38604	7.57	32.2	11	614	1.826	3.24973e-12	1.02	0.0022966	1.167	1.12459e-05	1.191	5.68276e-06	0.868687	0.0285692	0.222805	0.252173	0.203495
P46439	Glutathione S-transferase Mu 5	25674.8	6.9	9.2	2	33	0.548	0.0909306							-0.867752				-0.528552
Q9H0U4	Ras-related protein Rab-1B	22171.2	5.55	47.3	8	473	0.99	0.591647	1.24	0.0679057	0.751	1.4569e-05	0.487	0.00228548	-0.0144996	0.31034	-0.413115	-1.03801	-0.236591
P53701	Cytochrome c-type heme lyase	30601.6	6.25	10.4	2	45			0.904	0.8266	1.28	0.395065	1.324	0.237233		-0.145605	0.356144	0.404903	0.205147
Q7Z4W1	L-xylulose reductase	25913.1	8.33	6.1	2	49	1.017	0.681975	0.471	0.000368782	0.661	0.00291462	0.785	0.109281	0.0243197	-1.0862	-0.597278	-0.349235	-0.287198
Q13200	26S proteasome non-ATPase regulatory subunit 2	100200	5.08	6.2	6	102	1.123	0.0506406	1.356	0.0424442	1.132	0.283011	0.868	0.0468732	0.167358	0.439357	0.178874	-0.204233	0.110736
O15031	Plexin-B2	205127	5.85	3.1	4	105	0.904	0.697733	0.687	0.0266821	0.781	0.00143384	1.185	0.193967	-0.145605	-0.541618	-0.356606	0.244887	-0.144887
Q9UDW1	Cytochrome b-c1 complex subunit 9	7308.49	9.45	27	1	116			0.344	0.832573	1.019	0.369029	0.874	0.575889		-1.53952	0.0271541	-0.194295	-0.568887
P49721	Proteasome subunit beta type-2	22836.3	6.51	8.5	1	41			2.137	0.370141	1.021	0.838279	1.059	0.842116		1.09559	0.0299829	0.0827026	0.402757
Q92599	Septin-8	55756.2	5.89	11	4	181	0.748	0.0638235							-0.41889				-0.254079
P62072	Mitochondrial import inner membrane translocase subunit Tim10	10333	5.89	41.1	4	50			0.855	0.646921	0.827	0.0174039	1.069	0.354959		-0.226004	-0.274041	0.0962619	-0.134594
Q16629	Serine/arginine-rich splicing factor 7	27366.5	11.83	8.8	2	87			1.045	0.513689	1	0.969384	1.547	0.122772		0.0635029	0	0.629473	0.230992
P30043	Flavin reductase (NADPH)	22119.3	7.13	33.5	6	465	1.001	0.111331	1.108	0.522266	0.685	0.0247391	0.767	0.102149	0.00144197	0.147958	-0.545824	-0.382702	-0.13874
Q6L8Q7	2~,5~-phosphodiesterase 12	67351.5	6.11	7.1	3	85			0.749	0.914416	1.094	0.805323	0.825	0.0226116		-0.416962	0.129613	-0.277534	-0.188295
Q9BR76	Coronin-1B	54234.7	5.61	5.3	3	36	1.581	0.0954649	0.785	0.762981	0.712	0.503673	0.578	0.174492	0.660837	-0.349235	-0.490051	-0.790859	-0.246238
Q6VY07	Phosphofurin acidic cluster sorting protein 1	104898	7.6	2.8	2	121			0.847	0.347865	0.588	0.0014909	1.087	0.981009		-0.239566	-0.766112	0.120352	-0.295109
Q9Y2L1	Exosome complex exonuclease RRP44	109003	6.69	1.1	1	39			0.924	0.231885	1.201	0.150338	1.244	0.148247		-0.114035	0.264236	0.314986	0.155062
P62820	Ras-related protein Rab-1A	22677.8	5.93	46.8	8	594	0.99	0.444532	0.763	0.575929	1.134	0.165424	0.855	0.00390046	-0.0144996	-0.390245	0.181421	-0.226004	-0.0980599
Q9UQ35	Serine/arginine repetitive matrix protein 2	299615	12.05	1.3	3	84			1.387	0.0806719	0.878	0.63417	1.374	0.0307514		0.471968	-0.187707	0.458382	0.247548
Q14746	Conserved oligomeric Golgi complex subunit 2	83207.5	6.2	1.5	1	45			0.671	0.228839	0.85	0.944943	1.089	0.609257		-0.575615	-0.234465	0.123004	-0.229026
P07942	Laminin subunit beta-1	198038	4.83	3.9	6	92	0.868	0.0578708	0.886	0.00361967	1.015	0.360067	1.194	0.197052	-0.204233	-0.174621	0.0214797	0.255803	-0.145947
Q9H4M9	EH domain-containing protein 1	60626.9	6.35	12.9	6	97	0.676	0.000645815	0.528	0.0979983	0.796	0.0982301	1.413	0.117845	-0.564905	-0.92139	-0.32916	0.498761	-0.247344
Q9NUQ9	Protein FAM49B	36748	5.76	21	5	122	0.94	0.743801	1.112	0.219437	0.872	0.555923	1.357	0.0325922	-0.0892673	0.153157	-0.1976	0.440421	0.116582
O43707	Alpha-actinin-4	104854	5.27	31.4	28	1883	0.818	4.45856e-07	0.859	0.0752884	0.986	0.733118	1.123	0.00278672	-0.289827	-0.21927	-0.0203404	0.167358	-0.0803136
A6NDG6	Phosphoglycolate phosphatase	34006.1	5.85	15	2	96			1.104	0.56091	0.648	0.208735	0.829	0.78362		0.14274	-0.625934	-0.270556	-0.25125
P84095	Rho-related GTP-binding protein RhoG	21308.5	8.41	18.3	3	147	0.898	0.635703	0.934	0.833993	2.293	0.286159	1.123	0.421466	-0.155213	-0.0985055	1.19724	0.167358	0.244915
P46109	Crk-like protein	33777	6.26	17.2	4	96			1.112	0.330476	0.945	0.849328	1.349	0.0212644		0.153157	-0.0816138	0.43189	0.167811
Q9UPN7	Serine/threonine-protein phosphatase 6 regulatory subunit 1	96723.7	4.45	1.2	1	40			0.998	0.466119	1.005	0.818134	1.031	0.746254		-0.00288828	0.0071955	0.0440443	0.0161172
P19634	Sodium/hydrogen exchanger 1	90763	6.74	3.9	2	37			1.264	0.243054	0.994	0.992076	1.027	0.8351		0.337996	-0.00868224	0.0384362	0.122583
Q00796	Sorbitol dehydrogenase	38324.6	8.23	16	5	76	0.925	0.688801	1.017	0.845303	1.042	0.252562	0.611	0.68246	-0.112475	0.0243197	0.0593553	-0.710756	-0.1439
P00918	Carbonic anhydrase 2	29246.1	6.87	46.2	10	992	0.861	7.96213e-05	0.866	0.0827849	0.731	2.57134e-07	0.635	1.81091e-05	-0.215915	-0.207561	-0.452057	-0.655172	-0.199727
Q9GZZ9	Ubiquitin-like modifier-activating enzyme 5	44863.1	4.79	11.4	3	136			1.13	0.37508	0.715	0.243888	0.763	0.156258		0.176323	-0.483985	-0.390245	-0.232636
Q02218	2-oxoglutarate dehydrogenase, mitochondrial	115935	6.4	7.1	5	255	0.897	0.000518193	0.738	0.335743	0.734	0.0846653	0.672	0.0183445	-0.15682	-0.438307	-0.446148	-0.573467	-0.206919
P0CB43	Protein FAM203B	42128.2	4.75	12.3	2	82			0.444	0.204833	1.014	0.876248	0.92	0.879653		-1.17137	0.0200577	-0.120294	-0.423868
P60842	Eukaryotic initiation factor 4A-I	46153.9	5.32	23.9	8	353	1.268	0.00321109	1.461	0.0488293	1.103	0.627549	0.769	0.600565	0.342555	0.546956	0.141433	-0.378944	0.15314
O75531	Barrier-to-autointegration factor	10058.6	5.81	9	1	35	0.915	0.231716	1.284	0.200001	1.214	0.215323	1.034	0.476819	-0.128156	0.360645	0.279768	0.0482362	0.0960811
P00736	Complement C1r subcomponent	80118.6	5.82	2.1	1	27			1.386	0.0174572	0.995	0.519229	1.033	0.249746		0.470927	-0.00723157	0.0468403	0.170179
Q969H8	UPF0556 protein C19orf10	18795.2	6.2	12.1	1	23	0.911	0.273224	0.499	0.661598	1.169	0.112062	0.991	0.362487	-0.134477	-1.00289	0.225275	-0.013043	-0.20721
Q13618	Cullin-3	88930.2	8.68	3.6	3	46	1.023	0.901182	0.945	0.747384	0.956	0.861402	1.54	0.0514653	0.0328061	-0.0816138	-0.0649175	0.62293	0.128291
Q9NZ32	Actin-related protein 10	46307	7.07	4.8	1	53			0.752	0.489661	0.607	0.161781	1.157	0.333472		-0.411195	-0.720232	0.210389	-0.307013
Q9H8P0	Polyprenol reductase	36521.3	9.49	2.2	1	40	1.275	0.49588							0.350497				0.209068
O43520	Probable phospholipid-transporting ATPase IC	143695	6.77	1.6	2	39	0.981	0.990992	0.756	0.905176	1.34	0.00281273	1.61	0.37619	-0.027675	-0.403542	0.422233	0.687061	0.185322
P31040	Succinate dehydrogenase [ubiquinone] flavoprotein subunit, mitochondrial	72691.5	7.06	9.9	4	81	0.923	0.724973	0.773	0.0284066	0.56	0.0165787	0.557	0.443404	-0.115597	-0.37146	-0.836501	-0.844251	-0.286978
Q6UXG2	UPF0577 protein KIAA1324	111382	6.13	1.8	2	43	1.222	0.214964	0.644	0.265116	0.846	0.122096	0.646	0.698467	0.289244	-0.634867	-0.24127	-0.630394	-0.197417
Q14165	Malectin	32233.9	5.27	6.8	2	99	1.161	0.158576	0.864	0.762445	0.804	0.427468	0.675	0.00641934	0.215368	-0.210897	-0.314733	-0.567041	-0.14457
Q7L5N1	COP9 signalosome complex subunit 6	36163.5	5.47	8	2	65			0.427	0.135753	0.934	0.184209	1.005	0.891916		-1.22769	-0.0985055	0.0071955	-0.439667
P17213	Bactericidal permeability-increasing protein	53899.7	9.41	4.3	2	105			1.249	0.545965	0.918	0.968231	5.458	0.103384		0.320773	-0.123434	2.44837	0.881904
Q9UBQ5	Eukaryotic translation initiation factor 3 subunit K	25059.7	4.81	9.6	3	38	1.056	0.28523							0.0786098				0.249883
P63104	14-3-3 protein zeta/delta	27745.1	4.73	62.9	14	2095	0.991	0.314856	0.883	0.0303313	1.086	5.12049e-05	1.266	4.66731e-05	-0.013043	-0.179515	0.119024	0.340277	0.0852746
P12081	Histidine--tRNA ligase, cytoplasmic	57410.5	5.72	4.7	3	37	0.843	0.618511	1.266	0.111185	0.959	0.278216	1.468	0.000480438	-0.246395	0.340277	-0.0603973	0.553852	0.138603
Q9UNH7	Sorting nexin-6	46648.8	5.81	9.1	3	51	1.004	0.939252	0.833	0.135957	1.192	0.0115736	0.421	0.0363074	0.00575927	-0.263612	0.253384	-1.24811	-0.255463
Q16851	UTP--glucose-1-phosphate uridylyltransferase	56940.2	8.16	4.9	2	87	1.108	0.261678	1.055	0.654226	0.937	0.310267	0.947	0.991558	0.147958	0.077243	-0.093879	-0.0785637	0.0758591
Q7Z3B4	Nucleoporin p54	55435.5	6.53	9.5	4	98			0.949	0.69717	1.108	0.616326	1.174	0.278705		-0.07552	0.147958	0.231432	0.10129
Q9UBF2	Coatomer subunit gamma-2	97622.3	5.56	11.9	6	152			0.92	0.641251	1.224	0.0754787	1.209	0.139547		-0.120294	0.291604	0.273814	0.148375
O43290	U4/U6.U5 tri-snRNP-associated protein 1	90254.8	5.89	4	3	62	1.594	0.0426169	0.724	0.610599	1.188	0.163556	1.363	0.240827	0.672652	-0.465938	0.248535	0.446786	0.189216
Q6YN16	Hydroxysteroid dehydrogenase-like protein 2	45394.7	8.07	4.8	2	80	0.881	0.166491	1.168	0.768776	0.663	0.0323309	0.747	0.171372	-0.182786	0.22404	-0.592919	-0.42082	-0.157197
Q96RU3	Formin-binding protein 1	71306.8	5.53	3.4	2	53			1.439	0.362973	1.032	0.697387	0.992	0.983575		0.525067	0.045443	-0.011588	0.186307
P62847	40S ribosomal protein S24	15423.2	10.79	25.6	2	131			0.86	0.375307	1.063	0.462828	0.265	0.00141081		-0.217591	0.0881416	-1.91594	-0.681795
Q9HDC9	Adipocyte plasma membrane-associated protein	46480.4	5.82	9.6	4	114	1.14	0.101985	0.92	0.668626	1.041	0.69979	1.251	0.00805447	0.189034	-0.120294	0.0579701	0.323082	0.0781796
Q8N1G4	Leucine-rich repeat-containing protein 47	63472.9	8.55	2.1	1	28			1.112	0.808268	1.476	0.0805664	0.939	0.561668		0.153157	0.561693	-0.0908029	0.208016
P31350	Ribonucleoside-diphosphate reductase subunit M2	44877.7	5.28	6.7	1	39	1.305	0.151273							0.38405				0.225844
P62937	Peptidyl-prolyl cis-trans isomerase A	18012.5	7.68	51.5	8	412	0.919	0.0251399	1.181	3.86681e-07	1.004	0.00259264	1.235	2.10154e-12	-0.121863	0.240009	0.00575927	0.304511	0.0792645
Q9Y3B3	Transmembrane emp24 domain-containing protein 7	25171.6	6.43	11.6	2	97	1.123	0.142854	0.772	0.648187	0.61	0.387806	0.882	0.548667	0.167358	-0.373327	-0.713119	-0.181149	-0.170341
P51648	Fatty aldehyde dehydrogenase	54847.8	7.98	5.2	2	40	1.087	0.716287	0.729	0.68222	1.103	0.342124	0.491	0.319418	0.120352	-0.456009	0.141433	-1.02621	-0.22188
Q9BQ13	BTB/POZ domain-containing protein KCTD14	29591.2	8.78	5.9	1	75			1.124	0.702684	0.81	0.063451	0.675	0.461537		0.168642	-0.304006	-0.567041	-0.234135
P62910	60S ribosomal protein L32	15859.8	11.32	27.4	4	109			1.162	0.486731	0.779	0.941263	0.365	0.000640976		0.21661	-0.360305	-1.45403	-0.532575
Q5VTE0	Putative elongation factor 1-alpha-like 3	50185	9.15	21.9	8	287	1.102	0.0624817	1.324	4.81095e-06	1.039	0.00827696	0.855	0.189267	0.140124	0.404903	0.0551957	-0.226004	0.0967828
Q8NF91	Nesprin-1	1.01109e+06	5.37	0.4	3	61	0.474	0.0264617							-1.07704				-0.631553
Q16795	NADH dehydrogenase [ubiquinone] 1 alpha subcomplex subunit 9, mitochondrial	42509.5	9.81	2.7	1	46	0.919	0.393346	0.926	0.310498	0.656	5.36705e-05	0.5	0.00416214	-0.121863	-0.110916	-0.608232	-1	-0.25411
P06731	Carcinoembryonic antigen-related cell adhesion molecule 5	76794.7	5.59	1.4	1	39			1.069	0.515651	1.029	0.720346	5.606	0.147663		0.0962619	0.041243	2.48697	0.874826
P62753	40S ribosomal protein S6	28680.6	10.85	8	2	65	1.096	0.440817	0.978	0.501112	1.002	0.745886	0.94	0.839575	0.132248	-0.0320936	0.00288251	-0.0892673	0.0910506
Q9BWS9	Chitinase domain-containing protein 1	44940.6	8.74	2.3	1	40	0.935	0.701534	0.675	0.103652	0.732	0.519006	0.711	0.16252	-0.0969617	-0.567041	-0.450084	-0.492079	-0.204433
P00846	ATP synthase subunit a	24817.2	10.09	4.4	1	95	1.091	0.114808							0.125651				0.431885
Q96SI9	Spermatid perinuclear RNA-binding protein	73652.5	8.91	3.6	3	56	1.983	0.420425							0.987685				0.577521
Q92552	28S ribosomal protein S27, mitochondrial	47611.4	5.83	10.6	3	161			1.342	0.163855	1.028	0.421683	0.989	0.681996		0.424385	0.0398403	-0.0159576	0.149422
Q15057	Arf-GAP with coiled-coil, ANK repeat and PH domain-containing protein 2	88028.6	6.38	6	4	59	1.115	0.385446	1.086	0.475	1.019	0.737859	1.005	0.617632	0.157044	0.119024	0.0271541	0.0071955	0.0426911
Q9Y646	Carboxypeptidase Q	51887.6	5.79	5.5	3	40	0.822	0.549001	1.145	0.678449	1.642	0.572855	1.208	0.288542	-0.28279	0.195348	0.715454	0.27262	0.16258
P02730	Band 3 anion transport protein	101792	5.08	4.5	3	118	1.418	0.0821015	0.698	0.0739512	1.012	0.220325	0.659	0.592153	0.503858	-0.518701	0.0172093	-0.60165	-0.195271
P01033	Metalloproteinase inhibitor 1	23170.9	8.46	5.8	1	60	0.987	0.981343							-0.018878				-0.0656764
Q13325	Interferon-induced protein with tetratricopeptide repeats 5	55846.8	7	3.9	2	40	1.504	0.0170314	0.706	0.276354	0.972	0.805075	1.213	0.639469	0.588805	-0.50226	-0.0409718	0.27858	0.21349
Q9H8Y8	Golgi reassembly-stacking protein 2	47145.3	4.73	4.2	2	52			0.529	0.845078	1.19	0.635866	0.744	0.361647		-0.91866	0.250962	-0.426625	-0.364775
O00182	Galectin-9	39518.2	9.34	9.3	3	125	1.051	0.359998							0.0717627				0.251292
Q70UQ0	Inhibitor of nuclear factor kappa-B kinase-interacting protein	39309	9.21	3.4	1	35			0.861	0.995719	1.459	0.402124	1.352	0.314534		-0.215915	0.54498	0.435095	0.25472
Q6YP21	Kynurenine--oxoglutarate transaminase 3	51400.4	8.4	5.5	3	76			0.578	0.00338841	1.105	0.242891	0.854	0.0558505		-0.790859	0.144046	-0.227692	-0.291501
Q13155	Aminoacyl tRNA synthase complex-interacting multifunctional protein 2	35348.8	8.45	16.6	4	120			1.086	0.300843	0.949	0.483906	1.37	0.00350902		0.119024	-0.07552	0.454176	0.165893
P51665	26S proteasome non-ATPase regulatory subunit 7	37025.4	6.29	6.2	2	98	1.211	0.042005	1.522	0.04264	0.995	0.508932	0.861	0.27743	0.276199	0.605968	-0.00723157	-0.215915	0.134389
P04080	Cystatin-B	#N/A	6.96	19.4	2	513	1.49	0.000275727	1.65	0.0967716	0.781	0.294742	1.08	0.389702	0.575312	0.722466	-0.356606	0.111031	0.191973
Q13620	Cullin-4B	103982	7.01	2.1	2	48	1.189	0.443064	0.67	0.668539	2.03	0.286415	1.405	0.568124	0.249749	-0.577767	1.02148	0.49057	0.248954
Q9NV70	Exocyst complex component 1	101982	6.17	0.9	1	35			1.179	0.818719	0.918	0.166954	1.257	0.120621		0.237564	-0.123434	0.329985	0.148038
Q96DZ1	Endoplasmic reticulum lectin 1	54858.2	5.88	3.7	1	28			0.881	0.0455866	0.668	0.243951	1.084	0.762908		-0.182786	-0.58208	0.116365	-0.216167
P39023	60S ribosomal protein L3	46108.9	10.19	3	1	75	0.864	0.0702796	1.286	0.340014	0.927	0.19779	1.063	0.353112	-0.210897	0.362891	-0.109359	0.0881416	0.13197
P48735	Isocitrate dehydrogenase [NADP], mitochondrial	50909.3	8.88	32.3	15	704	1.008	0.567615	0.5	0	0.289	0	0.428	3.24879e-12	0.0114956	-1	-1.79086	-1.22432	-0.526592
Q5VZ89	DENN domain-containing protein 4C	186857	6.41	1.4	2	52			1.288	0.54401	0.937	0.939781	1.112	0.0648514		0.365133	-0.093879	0.153157	0.14147
P38646	Stress-70 protein, mitochondrial	73680.5	5.87	30	17	772	1.294	6.4625e-12	0.873	0.629896	0.83	0.914596	1.523	4.43566e-09	0.371838	-0.195946	-0.268817	0.606916	0.159701
Q9NQ29	Putative RNA-binding protein Luc7-like 1	43728	9.95	17.8	6	130			0.978	0.9866	1.062	0.496152	2.308	0.0113256		-0.0320936	0.0867838	1.20664	0.420444
Q9UM54	Unconventional myosin-VI	149691	8.74	1.6	2	52	0.9	0.345848	1.073	0.202535	1.414	0.010673	0.936	0.62659	-0.152003	0.10165	0.499782	-0.0954196	0.109619
Q9BXD5	N-acetylneuraminate lyase	35162.5	5.4	6.3	2	65	1.056	0.763062							0.0786098				0.28459
P62873	Guanine nucleotide-binding protein G(I)/G(S)/G(T) subunit beta-1	37377	5.6	6.5	2	81			0.86	0.767049	0.681	0.00615363	1.099	0.473702		-0.217591	-0.554273	0.136191	-0.211891
Q9Y3B4	Pre-mRNA branch site protein p14	14584.9	9.41	34.4	3	163			0.751	0.132455	2.201	0.070081	1.696	0.0223174		-0.413115	1.13816	0.762136	0.495727
P51580	Thiopurine S-methyltransferase	28180.3	5.84	7.8	2	84	1.025	0.370167							0.0356239				0.130449
P51003	Poly(A) polymerase alpha	82842.6	6.96	2.8	2	55	1.01	0.435267							0.0143553				0.0526044
P04275	von Willebrand factor	309265	5.29	3.1	7	187	0.838	0.00737623	1.037	0.358825	0.928	0.560451	1.168	0.104891	-0.254978	0.0524159	-0.107803	0.22404	-0.116901
Q9BY32	Inosine triphosphate pyrophosphatase	21445.7	5.5	13.9	3	95			2.353	0.0112031	1.341	0.175295	0.827	0.452106		1.2345	0.423309	-0.274041	0.461257
P49207	60S ribosomal protein L34	13293	11.48	20.5	3	52			0.68	0.932523	1.255	0.611111	0.486	0.0833084		-0.556393	0.327687	-1.04097	-0.423226
Q5JTV8	Torsin-1A-interacting protein 1	66248.4	8.22	3.8	2	31	1.099	0.577567	0.953	0.386364	0.865	0.366555	0.945	0.9065	0.136191	-0.0694519	-0.209228	-0.0816138	-0.0518298
Q8N128	Protein FAM177A1	23757.4	4.39	16.9	1	47			0.789	0.495216	0.756	0.168049	1.126	0.00262368		-0.341903	-0.403542	0.171207	-0.191413
P23528	Cofilin-1	18502.5	8.22	43.4	7	442	1.409	0.00034199	1.171	0.0463269	1.722	0.00155986	0.667	0.000115217	0.494672	0.227741	0.784085	-0.584241	0.213261
Q2VIR3	Putative eukaryotic translation initiation factor 2 subunit 3-like protein	51228.6	8.67	5.9	3	47	1.02	0.802814							0.0285692				0.108801
P01857	Ig gamma-1 chain C region	36105.9	8.46	39.7	10	1422	1.191	0.00562506	0.873	0.868396	0.971	0.779392	0.423	1.11022e-16	0.252173	-0.195946	-0.0424568	-1.24127	-0.242058
P62834	Ras-related protein Rap-1A	20987.2	6.38	26.6	5	251	0.584	0.0975862	1.367	0.0715871	1.183	0.573634	0.416	0.132124	-0.77596	0.451013	0.24245	-1.26534	-0.297415
O60832	H/ACA ribonucleoprotein complex subunit 4	57674.1	9.46	1.6	1	26			0.856	0.569726	1.005	0.864762	0.99	0.842046		-0.224317	0.0071955	-0.0144996	-0.0772071
P07948	Tyrosine-protein kinase Lyn	58574.1	6.7	4.7	3	40			1.143	0.406628	2.148	0.00865512	0.911	0.544411		0.192825	1.10299	-0.134477	0.387114
Q8IUX7	Adipocyte enhancer-binding protein 1	130929	5.05	1.6	2	41	0.463	0.0995724							-1.11092				-0.6379
Q66K14	TBC1 domain family member 9B	140525	5.14	1.5	0	21			1.069	0.699269	0.954	0.10962	1.332	0.301062		0.0962619	-0.0679388	0.413594	0.147306
Q13148	TAR DNA-binding protein 43	44739.8	5.85	8.5	3	160	0.767	0.363486	1.461	0.207848	1.25	0.0561495	1.08	0.994673	-0.382702	0.546956	0.321928	0.111031	0.142449
Q9Y3A3	MOB-like protein phocein	26032.4	5.5	6.2	1	65	1.047	0.673638							0.0662614				0.258637
O15269	Serine palmitoyltransferase 1	52743.9	5.72	3.6	2	52	0.88	0.0423786	0.565	0.496695	0.726	0.191308	1.403	0.0896218	-0.184425	-0.823677	-0.461959	0.488515	-0.202728
Q01085	Nucleolysin TIAR	41590.7	7.62	2.9	1	61	1.359	0.0657401							0.442545				0.253714
Q13451	Peptidyl-prolyl cis-trans isomerase FKBP5	51212.2	5.7	2.2	1	52	0.864	0.420833	1.495	0.310231	0.988	0.986686	1	0.449026	-0.210897	0.580145	-0.0174171	0	0.127743
Q08379	Golgin subfamily A member 2	113086	5	4.4	4	88	0.728	0.0416702	0.987	0.395777	0.94	0.244853	1.131	0.104381	-0.45799	-0.018878	-0.0892673	0.177599	-0.0949474
Q03591	Complement factor H-related protein 1	37650.6	7.38	11.2	2	121	1.33	0.0337193							0.411426				0.235391
Q8NE71	ATP-binding cassette sub-family F member 1	95925.8	6.4	7.6	6	209	1.052	0.845333	0.891	0.957002	1.101	0.107904	1.094	0.225965	0.0731347	-0.166503	0.138814	0.129613	0.0515524
Q92747	Actin-related protein 2/3 complex subunit 1A	41569.3	8.46	8.4	2	37	0.677	0.0521941	1.159	0.284774	0.91	0.39607	0.741	0.964545	-0.562772	0.212881	-0.136062	-0.432455	-0.145369
P46734	Dual specificity mitogen-activated protein kinase kinase 3	39318.4	7.05	15.6	4	109			1.519	0.393751	1.234	0.0943759	0.877	0.770024		0.603122	0.303342	-0.189351	0.239038
Q92783	Signal transducing adapter molecule 1	59179.6	4.7	5.2	2	61			0.625	0.58223	0.819	0.46389	1.14	0.714842		-0.678072	-0.288065	0.189034	-0.259034
P11182	Lipoamide acyltransferase component of branched-chain alpha-keto acid dehydrogenase complex, mitochondrial	53487.1	8.71	3.7	2	70	1.002	0.887505	0.422	0.0663048	0.829	0.508084	0.41	0.039434	0.00288251	-1.24469	-0.270556	-1.2863	-0.378047
Q96K76	Ubiquitin carboxyl-terminal hydrolase 47	157311	4.97	1.5	1	24			0.905	0.99925	0.645	0.13786	1.076	0.140096		-0.14401	-0.632629	0.105678	-0.223654
Q9C0C2	182 kDa tankyrase-1-binding protein	181796	4.77	7	10	176	1.149	0.00758591	1.034	0.730868	0.645	0.00314049	0.904	0.214374	0.200379	0.0482362	-0.632629	-0.145605	-0.128419
P12830	Cadherin-1	97456.1	4.58	8.8	5	161	1.043	0.361525	1.015	0.332739	0.907	0.295572	0.683	0.949997	0.0607392	0.0214797	-0.140826	-0.550043	-0.107103
Q96QK1	Vacuolar protein sorting-associated protein 35	91707	5.32	12.4	9	211	0.872	0.0847192	1.039	0.86443	0.952	0.711093	0.954	0.893587	-0.1976	0.0551957	-0.0709665	-0.0679388	-0.0438376
P20340	Ras-related protein Rab-6A	23592.8	5.42	23.1	4	98	0.932	0.348544	1.025	0.446632	0.942	0.442198	0.852	0.981242	-0.101598	0.0356239	-0.086201	-0.231075	-0.0541767
O60784	Target of Myb protein 1	53818.4	4.59	13.4	4	48			0.978	0.449756	1.03	0.959579	1.145	0.422403		-0.0320936	0.0426443	0.195348	0.0686328
Q96S19	UPF0585 protein C16orf13	22578.1	7.71	4.9	1	64	0.91	0.52518	0.845	0.786766	1.377	0.161938	1.75	0.169826	-0.136062	-0.242977	0.461529	0.807355	0.180268
P51398	28S ribosomal protein S29, mitochondrial	45566.4	9.02	3.5	0	24			0.706	0.0691734	0.687	0.753859	1.19	0.67898		-0.50226	-0.541618	0.250962	-0.264305
P29692	Elongation factor 1-delta	31121.8	4.9	21.7	5	165	0.868	0.104651	1.108	0.645004	0.98	0.756966	1.809	0.000983895	-0.204233	0.147958	-0.0291463	0.855192	0.165825
Q8IWB7	WD repeat and FYVE domain-containing protein 1	46323.7	6.99	2.7	1	43	1.343	0.210297							0.425459				0.241715
Q9UBC2	Epidermal growth factor receptor substrate 15-like 1	94255.1	4.93	6.7	5	121	0.952	0.989917	0.742	0.203365	0.849	0.059406	1.221	0.123218	-0.0709665	-0.430509	-0.236164	0.288063	-0.107462
Q6P1M3	Lethal(2) giant larvae protein homolog 2	113448	7.22	2.5	2	37	1.152	0.400544	1.087	0.88089	0.788	0.876719	1.168	0.299461	0.204141	0.120352	-0.343732	0.22404	0.106727
Q7Z7K6	Centromere protein V	29945.9	9.78	12	2	35			0.966	0.438583	1.05	0.797787	2.485	0.30096		-0.0499049	0.0703893	1.31325	0.444577
Q9NQ48	Leucine zipper transcription factor-like protein 1	34592.2	5.3	7	2	60	0.963	0.232438	0.969	0.684542	1.092	0.100642	1.174	0.310503	-0.0543923	-0.0454314	0.126973	0.231432	0.0505598
P15927	Replication protein A 32 kDa subunit	29246.8	5.75	4.4	1	62	0.907	0.892677							-0.140826				-0.0798518
Q8IWA4	Mitofusin-1	84100.4	5.87	1.8	1	68			0.879	0.653252	1.192	0.265192	1.811	0.437992		-0.186065	0.253384	0.856787	0.308035
Q9BXV9	Uncharacterized protein C14orf142	10858.8	4.08	41	2	103			1.153	0.651341	1.27	0.179325	0.917	0.845047		0.205393	0.344828	-0.125006	0.141738
P13073	Cytochrome c oxidase subunit 4 isoform 1, mitochondrial	19576.7	9.52	17.2	3	147	1.017	0.291629	0.588	0.161959	0.581	1.23115e-05	0.504	4.36998e-05	0.0243197	-0.766112	-0.78339	-0.988504	-0.320284
Q07954	Prolow-density lipoprotein receptor-related protein 1	504606	5.16	1.2	3	130	0.729	0.000129419	1.09	0.624974	0.881	0.191027	1.072	0.602894	-0.456009	0.124328	-0.182786	0.100305	-0.0961179
O95292	Vesicle-associated membrane protein-associated protein B/C	27228.4	6.85	11.1	1	33			1.404	0.0357062	0.867	0.052095	1.294	0.0113701		0.489543	-0.205896	0.371838	0.218495
O43237	Cytoplasmic dynein 1 light intermediate chain 2	54099.3	5.97	7.5	3	73	1.06	0.254369	1.425	0.0144629	0.817	0.818865	1.214	0.272501	0.0840643	0.510962	-0.291592	0.279768	0.121221
P51970	NADH dehydrogenase [ubiquinone] 1 alpha subcomplex subunit 8	20105	7.57	4.7	1	48	0.922	0.156924	0.838	0.635513	0.511	0.342291	0.291	0.108973	-0.117161	-0.254978	-0.968605	-1.78091	-0.421317
Q9NR28	Diablo homolog, mitochondrial	27130.8	5.68	8.8	2	91	1.025	0.643584							0.0356239				0.152927
P46779	60S ribosomal protein L28	15747.5	12.02	8	1	110	0.961	0.860274	1.113	0.306731	0.722	0.69438	0.524	0.0235109	-0.0573917	0.154454	-0.469929	-0.932361	-0.202254
P42566	Epidermal growth factor receptor substrate 15	98655.8	4.52	6.8	5	86	1.055	0.588764	0.844	0.327094	0.74	0.257762	1.147	0.52484	0.077243	-0.244685	-0.434403	0.197865	-0.101735
P23219	Prostaglandin G/H synthase 1	68686.4	6.81	3.8	2	42	0.592	0.0244999							-0.756331				-0.427418
Q6NVY1	3-hydroxyisobutyryl-CoA hydrolase, mitochondrial	43482.3	8.38	3.1	1	45	0.91	0.648126	1.037	0.522638	1.674	0.108767	0.808	0.0320091	-0.136062	0.0524159	0.7433	-0.307573	0.182168
P16070	CD44 antigen	81537.6	5.13	5	3	145	0.835	0.796709	1.198	0.165218	1.504	0.230493	1.543	0.0347862	-0.260152	0.260628	0.588805	0.625738	0.181132
Q8IUE6	Histone H2A type 2-B	13995.3	10.88	35.4	4	139			1.441	0.19023	1.09	0.174846	0.935	0.936081		0.52707	0.124328	-0.0969617	0.184812
P61009	Signal peptidase complex subunit 3	20313.4	8.67	7.8	2	25	0.671	0.0290051							-0.575615				-0.324808
Q12882	Dihydropyrimidine dehydrogenase [NADP(+)]	111401	6.8	2.1	2	41	0.787	0.372877	0.458	0.248604	0.86	0.602686	1.442	0.104555	-0.345564	-1.12658	-0.217591	0.528071	-0.240231
P62917	60S ribosomal protein L8	28024.7	11.03	5.8	2	32	0.842	0.419037	0.625	0.936042	0.518	0.00267308	0.702	0.065094	-0.248108	-0.678072	-0.948976	-0.510457	-0.292075
Q9NUQ6	SPATS2-like protein	61729	9.67	6.1	2	67			2.023	0.20052	0.811	0.951496	1.356	0.242125		1.0165	-0.302226	0.439357	0.384542
Q9Y6R7	IgGFc-binding protein	572017	5.14	3.8	18	613	1.336	2.76057e-05	0.975	0.0879399	1.698	8.65892e-05	0.77	0.607311	0.41792	-0.0365259	0.763836	-0.37707	0.174768
O43852	Calumenin	37106.8	4.47	23.2	6	120	0.84	0.000796959	0.862	0.0498245	1.16	0.287763	0.953	0.21842	-0.251539	-0.21424	0.214125	-0.0694519	-0.0736054
P48595	Serpin B10	45402.7	5.8	7.8	2	34			0.877	0.768395	1.166	0.534334	2.864	0.388903		-0.189351	0.221568	1.51803	0.516749
O60841	Eukaryotic translation initiation factor 5B	138827	5.39	3.2	4	70	0.852	0.502646	1.503	0.00175915	1.099	0.832555	1.121	0.284349	-0.231075	0.587845	0.136191	0.164786	0.122165
Q9NWZ3	Interleukin-1 receptor-associated kinase 4	51529.7	5.24	2.8	1	67			1.056	0.797245	0.956	0.82012	1.322	0.338465		0.0786098	-0.0649175	0.402722	0.138805
P51532	Transcription activator BRG1	184646	7.83	1.3	2	52			0.858	0.249584	1.893	0.513594	1.223	0.0866843		-0.22095	0.920674	0.290424	0.330049
Q9BXK5	Bcl-2-like protein 13	52723.2	4.41	4.7	2	32			0.903	0.922039	1.409	0.562254	1.156	0.173953		-0.147202	0.494672	0.209141	0.185537
Q86YV0	RAS protein activator like-3	111898	9.03	4.5	4	67			0.839	0.279098	1.005	0.538096	0.995	0.887288		-0.253257	0.0071955	-0.00723157	-0.0844311
Q14978	Nucleolar and coiled-body phosphoprotein 1	73603.2	9.46	3.6	2	69			0.848	0.105142	1.766	0.0341005	1.26	0.0272586		-0.237864	0.820485	0.333424	0.305348
Q14166	Tubulin--tyrosine ligase-like protein 12	74403.6	5.33	7.1	3	115	1.281	0.0325486	0.761	0.461579	1.021	0.289411	1.707	0.0156627	0.35727	-0.394032	0.0299829	0.771463	0.171378
P49411	Elongation factor Tu, mitochondrial	49541.5	7.26	26.3	11	667	1.045	0.0758995	0.905	0.44495	0.732	0.000548378	0.741	0.666129	0.0635029	-0.14401	-0.450084	-0.432455	-0.130076
Q99567	Nuclear pore complex protein Nup88	83541.9	5.47	3.2	2	67	0.781	0.0382719	1.176	0.537962	1.127	0.484766	1.423	0.581659	-0.356606	0.233888	0.172488	0.508936	0.125269
P39210	Protein Mpv17	19733.2	9.54	4	1	42	0.749	0.01268							-0.416962				-0.233434
Q13496	Myotubularin	69931.7	8.38	1.7	1	52	0.671	0							-0.575615				-0.321777
P32969	60S ribosomal protein L9	21863.4	9.96	4.2	1	112	0.517	0.00233235	1.541	0.00448018	0.768	0.344968	0.82	0.272132	-0.951764	0.623867	-0.380822	-0.286304	-0.224636
Q08AF3	Schlafen family member 5	101055	8.54	3.5	2	94			0.876	0.867455	1.213	0.00371241	1.494	0.241385		-0.190997	0.27858	0.57918	0.222254
Q9Y5S9	RNA-binding protein 8A	19889	5.5	9.8	1	37			0.714	0.662688	1.714	0.25121	2.361	0.239232		-0.486004	0.777367	1.2394	0.510254
Q5VYK3	Proteasome-associated protein ECM29 homolog	204291	6.74	2.2	4	72	0.8	0.310235	2.22	0.0268468	1.807	0.0854908	0.801	0.653453	-0.321928	1.15056	0.853597	-0.320126	0.271554
P53582	Methionine aminopeptidase 1	43215.2	6.75	6	2	29	1.413	0.490803	0.863	0.640384	1.561	0.344968	1.235	0.855639	0.498761	-0.212568	0.642471	0.304511	0.174204
P54652	Heat shock-related 70 kDa protein 2	70021	5.56	18.5	8	748			1.126	0.98561	0.62	0.0140888	0.86	0.521915		0.171207	-0.68966	-0.217591	-0.245348
P19823	Inter-alpha-trypsin inhibitor heavy chain H2	106463	6.4	4.3	2	33	1.971	0.526309	1.248	0.261708	0.757	0.173596	1.022	0.914799	0.978928	0.319618	-0.401635	0.0313952	0.199464
Q99417	C-Myc-binding protein	11966.7	5.71	10.7	1	37			1.088	0.676882	0.488	0.0385735	0.917	0.91636		0.121679	-1.03505	-0.125006	-0.346125
Q9NZD8	Maspardin	34960.2	5.85	2.9	1	62	1.225	0.0760308							0.292782				0.162794
P67775	Serine/threonine-protein phosphatase 2A catalytic subunit alpha isoform	35594.2	5.3	6.8	2	175	0.95	0.462532	1.575	0.0764957	0.852	0.889844	1.563	0.0162835	-0.0740006	0.655352	-0.231075	0.644318	0.172656
Q7RTX0	Taste receptor type 1 member 3	93386	6.75	0.7	1	32	1.257	0.119795	1.214	0.079899	0.784	0.425858	0.41	0.0814506	0.329985	0.279768	-0.351074	-1.2863	-0.256177
Q96FQ6	Protein S100-A16	11801.4	6.28	22.3	2	62	0.9	0.155251	1.559	0.102557	1.1	0.713126	2.136	0.0174206	-0.152003	0.640621	0.137504	1.09491	0.247006
O60313	Dynamin-like 120 kDa protein, mitochondrial	111631	7.88	7	5	111	1.014	0.855761	0.983	0.68602	0.823	0.000406732	0.855	0.600692	0.0200577	-0.0247367	-0.281036	-0.226004	-0.0709349
P06730	Eukaryotic translation initiation factor 4E	25097.2	5.79	6.9	2	37	0.946	0.716222	1.012	0.84778	1.14	0.28066	0.925	0.491034	-0.0800879	0.0172093	0.189034	-0.112475	0.0852382
O14920	Inhibitor of nuclear factor kappa-B kinase subunit beta	86563.9	5.58	4	3	33	0.97	0.669132	0.733	0.253597	0.968	0.897159	1.201	0.218771	-0.0439433	-0.448115	-0.046921	0.264236	-0.103886
P13804	Electron transfer flavoprotein subunit alpha, mitochondrial	35079.6	8.62	20.4	3	242	0.957	0.129474	0.797	0.0305422	0.711	1.90449e-06	0.877	0.337855	-0.0634092	-0.327348	-0.492079	-0.189351	-0.133457
Q5EBL8	PDZ domain-containing protein 11	16131.3	6.65	6.4	1	42	0.689	0.0317534							-0.537424				-0.297408
Q8N392	Rho GTPase-activating protein 18	74976.7	6.1	1.4	1	49	0.974	0.772132	0.985	0.946863	0.678	0.293019	0.813	0.9172	-0.0380063	-0.0218044	-0.560643	-0.298673	-0.125269
O15270	Serine palmitoyltransferase 2	62924.3	7.89	2.1	1	29			1.075	0.53898	1.899	0.280358	0.927	0.839071		0.104337	0.92524	-0.109359	0.306739
P01781	Ig heavy chain V-III region GAL	12730.8	8.7	7.8	1	28			1.123	0.405214	0.903	0.148214	0.294	0.0330004		0.167358	-0.147202	-1.76611	-0.581985
Q9HBL7	Plasminogen receptor (KT)	17201.3	9.58	7.5	1	62	0.913	0.569301	1.221	0.423648	2.3	0.0473353	0.706	0.0508807	-0.131313	0.288063	1.20163	-0.50226	0.248256
O95202	LETM1 and EF-hand domain-containing protein 1, mitochondrial	83354.2	6.3	8	4	123	1.05	0.489478	0.815	0.664752	0.538	7.5836e-06	0.845	0.752187	0.0703893	-0.295128	-0.894322	-0.242977	-0.188823
Q9HA77	Probable cysteine--tRNA ligase, mitochondrial	62223.9	8.58	2	1	48	1.49	0.0730096	0.715	0.0808187	0.964	0.704028	1.464	0.0946771	0.575312	-0.483985	-0.0528949	0.549916	0.173148
Q9P2R7	Succinyl-CoA ligase [ADP-forming] subunit beta, mitochondrial	50317.3	7.05	11	5	167	1.087	0.148881	0.91	0.131987	0.718	0.0350617	0.703	0.657002	0.120352	-0.136062	-0.477944	-0.508403	-0.139276
P52948	Nuclear pore complex protein Nup98-Nup96	197579	5.98	1	2	64	1.016	0.789393	0.907	0.747989	0.942	0.522623	1.646	0.00564716	0.0229004	-0.140826	-0.086201	0.718964	0.134117
P49748	Very long-chain specific acyl-CoA dehydrogenase, mitochondrial	70390.1	8.92	22.1	12	469	0.879	0.00201436	0.7	0.00902267	0.832	0.306075	0.687	0.00248902	-0.186065	-0.514573	-0.265345	-0.541618	-0.180326
Q9NX46	Poly(ADP-ribose) glycohydrolase ARH3	38946.8	4.95	7.4	2	51	0.764	0.0924182							-0.388355				-0.213922
Q9NSD9	Phenylalanine--tRNA ligase beta subunit	66115.6	6.4	10.9	6	135			1.256	0.100724	1.057	0.199507	0.952	0.580229		0.328836	0.0799754	-0.0709665	0.112615
P13611	Versican core protein	372820	4.43	0.8	2	65	1.044	0.792968	0.643	0.0128603	1.123	0.831903	0.82	0.123828	0.0621217	-0.637109	0.167358	-0.286304	-0.128304
Q6NXG1	Epithelial splicing regulatory protein 1	75585.4	6.24	1	1	24			0.815	0.864178	1.262	0.571394	2.518	0.217201		-0.295128	0.335712	1.33228	0.457621
P19013	Keratin, type II cytoskeletal 4	57285.2	6.25	19.5	11	521	7.525	0.000926444							2.91169				1.60165
P08603	Complement factor H	139096	6.21	3.8	5	71	1.258	0.0835852	0.995	0.409094	0.841	0.4849	0.779	0.974748	0.331132	-0.00723157	-0.249822	-0.360305	-0.106867
Q7L5L3	Glycerophosphodiester phosphodiesterase domain-containing protein 3	36596.4	8.13	11	2	91			1.125	0.712187	1.434	0.377304	0.908	0.896597		0.169925	0.520045	-0.139236	0.183578
Q6ZN66	Guanylate-binding protein 6	72426.7	5.98	3.9	2	31	3.664	0.232007							1.87342				1.02933
Q9H583	HEAT repeat-containing protein 1	242370	6.11	0.3	1	38			0.735	0.203363	1.498	0.328741	2.656	0.109331		-0.444184	0.583038	1.40926	0.516036
O14936	Peripheral plasma membrane protein CASK	105123	5.98	3.9	3	31			0.911	0.571613	1.165	0.545349	1.227	0.507661		-0.134477	0.22033	0.295135	0.126996
O75844	CAAX prenyl protease 1 homolog	54812.9	7.12	4.6	2	105	1.217	0.00300888							0.283329				0.155242
Q96P70	Importin-9	115963	4.71	0.9	1	54	1.231	0.109238							0.299831				0.1642
Q7KZF4	Staphylococcal nuclease domain-containing protein 1	101997	6.74	18.2	14	587	0.948	0.862587	0.951	0.445799	0.919	0.444419	0.745	0.7029	-0.077041	-0.0724828	-0.121863	-0.424688	-0.0907249
P53396	ATP-citrate synthase	120839	6.95	3.1	4	82	0.961	0.643298	1.217	0.0384219	1.235	0.0152377	1.288	0.107126	-0.0573917	0.283329	0.304511	0.365133	0.113647
Q96A49	Synapse-associated protein 1	39933.4	4.45	4.3	2	63	0.972	0.985311	0.96	0.771254	0.728	0.932194	0.993	0.84404	-0.0409718	-0.0588937	-0.45799	-0.0101344	-0.0853113
Q96T51	RUN and FYVE domain-containing protein 1	79817.9	5.54	6.8	4	144	1.013	0.25184	1.421	0.0437835	0.778	0.21699	1.595	0.0554037	0.0186342	0.506907	-0.362158	0.673556	0.161559
Q8TBC4	NEDD8-activating enzyme E1 catalytic subunit	51852.4	5.3	7.6	2	87	1.006	0.584385							0.00863031				0.0510952
P32456	Interferon-induced guanylate-binding protein 2	67209	5.54	3.9	3	84	0.904	0.89192	1.309	0.0227515	1.227	0.191873	0.897	0.534153	-0.145605	0.388465	0.295135	-0.15682	0.094947
P28827	Receptor-type tyrosine-protein phosphatase mu	163682	6.21	0.9	2	39			0.669	0.939575	2.528	0.37133	1.865	0.4641		-0.579922	1.338	0.899176	0.552417
O75663	TIP41-like protein	31444	5.6	8.5	1	30	1.202	0.472733							0.265437				0.144878
Q8WWI1	LIM domain only protein 7	192696	8.34	4.8	6	179	1.384	0.0017266	0.771	0.105145	0.943	0.616598	2.062	0.00108743	0.468844	-0.375197	-0.0846703	1.04404	0.211756
P21695	Glycerol-3-phosphate dehydrogenase [NAD(+)], cytoplasmic	37567.6	5.81	8	2	33			1.08	0.755197	0.69	0.515612	0.923	0.222035		0.111031	-0.535332	-0.115597	-0.179966
Q9BXR0	Queuine tRNA-ribosyltransferase	44047.7	6.82	3.2	1	25			0.917	0.718558	1.154	0.074074	1.2	0.19722		-0.125006	0.206643	0.263034	0.11489
A0MZ66	Shootin-1	71639.9	5.27	9.8	6	114	0.977	0.426299	1.07	0.65278	0.779	0.238668	1.066	0.554883	-0.0335695	0.0976108	-0.360305	0.0922074	-0.0731419
Q6NUQ1	RAD50-interacting protein 1	90631.6	5.29	3.7	2	51			0.906	0.916477	1.232	0.632437	1.175	0.650416		-0.142417	0.301002	0.232661	0.130415
P05155	Plasma protease C1 inhibitor	55154.2	6.09	5.4	2	200	1.098	0.0536832	1.488	0.276293	0.992	0.729032	0.857	0.332966	0.134878	0.573375	-0.011588	-0.222633	0.110801
Q676U5	Autophagy-related protein 16-1	68265.1	6.2	1.8	1	57	1.386	0.00659686							0.470927				0.256085
Q16181	Septin-7	50679.9	8.76	9.4	4	144	0.821	0.0334126	1.224	0.178468	0.847	0.817866	0.855	0.104678	-0.284546	0.291604	-0.239566	-0.226004	-0.091414
Q9BU89	Deoxyhypusine hydroxylase	32904.2	4.74	12.3	2	55			1.013	0.866456	0.96	0.997774	2.144	0.210632		0.0186342	-0.0588937	1.1003	0.353348
P48739	Phosphatidylinositol transfer protein beta isoform	31540.1	6.41	10.3	2	104	0.736	0.112392	0.639	0.155747	1.154	0.5654	1.037	0.768862	-0.442222	-0.646112	0.206643	0.0524159	-0.142848
P19367	Hexokinase-1	102486	6.36	10.8	9	319	0.929	0.636736	0.834	0.0689226	0.779	0.00319531	0.651	0.305914	-0.106249	-0.261881	-0.360305	-0.619271	-0.162928
[truncated: 2,525 more rows]

## Sheet: Differentially expressed pro
Protein accession	Protein description	Log2 T/N Ratio	Regulation	T test P value	Subcellular localization	Biological process	Cellular component	Molecular function	KEGG No.	KEGG gene name	KEGG pathway	InterPro ID	Protein domain	Protein complex
P56556	NADH dehydrogenase [ubiquinone] 1 alpha subcomplex subunit 6	-0.943	down	0.000911	mito	phosphorylation; response to stress; ATP synthesis coupled electron transport; oxidation-reduction process; small molecule metabolic process; oxidative phosphorylation; mitochondrial electron transport, NADH to ubiquinone; respiratory electron transport chain; response to stimulus; cellular respiration; cellular metabolic process; phosphate-containing compound metabolic process; metabolic process…	membrane; intracellular organelle; mitochondrial part; organelle membrane; cytoplasm; intracellular organelle part; organelle envelope; macromolecular complex; respiratory chain complex I; intracellular part; mitochondrial respiratory chain complex I; mitochondrial membrane part; cell; organelle part; mitochondrion; mitochondrial respiratory chain; organelle; intracellular membrane-bounded organe…	NADH dehydrogenase (quinone) activity; oxidoreductase activity, acting on NAD(P)H; NADH dehydrogenase activity; catalytic activity; oxidoreductase activity, acting on NAD(P)H, quinone or similar compound as acceptor; NADH dehydrogenase (ubiquinone) activity; oxidoreductase activity;	K03950	NDUFA6; NADH dehydrogenase (ubiquinone) 1 alpha subcomplex subunit 6	hsa05010 Alzheimer's disease - Homo sapiens (human); hsa05016 Huntington's disease - Homo sapiens (human); hsa04932 Non-alcoholic fatty liver disease (NAFLD) - Homo sapiens (human); hsa01100 Metabolic pathways - Homo sapiens (human); hsa00190 Oxidative phosphorylation - Homo sapiens (human); hsa05012 Parkinson's disease - Homo sapiens (human);			Respiratory chain complex I, mitochondrial; Respiratory chain complex Imitochondrial;
P05165	Propionyl-CoA carboxylase alpha chain, mitochondrial	-0.686	down	0.00178	mito	lipid oxidation; cellular lipid metabolic process; cellular metabolic process; organic substance metabolic process; metabolic process; lipid modification; monocarboxylic acid metabolic process; cellular catabolic process; cellular process; lipid metabolic process; short-chain fatty acid catabolic process; fatty acid oxidation; lipid catabolic process; oxidation-reduction process; single-organism …	mitochondrial matrix; intracellular organelle; mitochondrial part; cytoplasm; intracellular organelle part; intracellular part; cell; mitochondrion; organelle part; membrane-enclosed lumen; organelle; intracellular membrane-bounded organelle; intracellular organelle lumen; cell part; intracellular; membrane-bounded organelle; cytoplasmic part; organelle lumen;	propionyl-CoA carboxylase activity; nucleoside phosphate binding; ligase activity, forming carbon-carbon bonds; ligase activity; organic cyclic compound binding; heterocyclic compound binding; carboxylic acid binding; catalytic activity; ribonucleotide binding; binding; purine ribonucleoside binding; cation binding; anion binding; adenyl ribonucleotide binding; adenyl nucleotide binding; purine n…	K01965	PCCA; propionyl-CoA carboxylase alpha chain [EC:6.4.1.3]	hsa00280 Valine, leucine and isoleucine degradation - Homo sapiens (human); hsa00640 Propanoate metabolism - Homo sapiens (human); hsa01100 Metabolic pathways - Homo sapiens (human); hsa01200 Carbon metabolism - Homo sapiens (human); hsa00630 Glyoxylate and dicarboxylate metabolism - Homo sapiens (human);	IPR011053; IPR005479; IPR005481; IPR000089; IPR013815; IPR016185; IPR011764; IPR005482; IPR011761; IPR013816; IPR011054;	ATP-grasp fold; ATP-grasp fold, subdomain 2; Rudiment single hybrid motif; Pre-ATP-grasp domain; Carbamoyl-phosphate synthase, large subunit, N-terminal; Biotin carboxylation domain; Carbamoyl-phosphate synthetase large subunit-like, ATP-binding domain; ATP-grasp fold, subdomain 1; Single hybrid motif; Biotin carboxylase, C-terminal; Biotin/lipoyl attachment;
Q6W4X9	Mucin-6	-1.033	down	0.00228	extr	post-translational protein modification; macromolecule glycosylation; single-multicellular organism process; regulation of biological quality; digestion; cellular protein metabolic process; single-organism process; biosynthetic process; cellular metabolic process; multicellular organismal homeostasis; anatomical structure homeostasis; organic substance metabolic process; maintenance of gastrointe…	intracellular organelle; cytoplasm; intracellular organelle part; Golgi lumen; intracellular part; cell; extracellular region; organelle part; membrane-enclosed lumen; organelle; intracellular membrane-bounded organelle; intracellular organelle lumen; cell part; intracellular; Golgi apparatus part; Golgi apparatus; membrane-bounded organelle; cytoplasmic part; organelle lumen;	extracellular matrix structural constituent; structural molecule activity;				IPR014853; IPR002919; IPR001846; IPR006207;	Trypsin Inhibitor-like, cysteine rich domain; Cystine knot, C-terminal; Uncharacterised domain, cysteine-rich; von Willebrand factor, type D domain;
Q05707	Collagen alpha-1(XIV) chain	-1.33	down	0.00262	golg	cellular component organization; biological adhesion; cell-cell adhesion; collagen fibril organization; extracellular structure organization; single-organism cellular process; single-organism process; cell adhesion; extracellular matrix organization; cellular process; cellular component organization or biogenesis;	endoplasmic reticulum lumen; intracellular organelle; extracellular space; endoplasmic reticulum; extracellular region part; cytoplasm; intracellular organelle part; intracellular part; FACIT collagen; cell; extracellular region; extracellular matrix part; organelle part; collagen; membrane-enclosed lumen; intracellular membrane-bounded organelle; organelle; extracellular matrix; collagen type XI…	extracellular matrix structural constituent; binding, bridging; collagen binding; protein binding; protein binding, bridging; structural molecule activity; binding;	K08133	COL14A; collagen, type XIV, alpha	hsa04974 Protein digestion and absorption - Homo sapiens (human);	IPR013783; IPR003961; IPR008985; IPR001791; IPR002035;	von Willebrand factor, type A; Concanavalin A-like lectin/glucanases superfamily; Immunoglobulin-like fold; Laminin G domain; Fibronectin, type III;
Q9UMS6	Synaptopodin-2	-0.979	down	0.00289	nucl		intracellular organelle; intracellular non-membrane-bounded organelle; myofibril; cytoplasm; intracellular part; Z disc; cell; I band; actin cytoskeleton; organelle part; non-membrane-bounded organelle; cytoskeleton; organelle; intracellular membrane-bounded organelle; nucleus; intracellular; cell part; sarcomere; contractile fiber; contractile fiber part; membrane-bounded organelle; cytoplasmic …	14-3-3 protein binding; protein binding; cytoskeletal protein binding; alpha-actinin binding; muscle alpha-actinin binding; binding; actinin binding;				IPR001478;	PDZ domain;
P51884	Lumican	-1.144	down	0.00319	extr	collagen fibril organization; visual perception; cartilage development; glycosaminoglycan biosynthetic process; aminoglycan catabolic process; positive regulation of biosynthetic process; single-organism process; biosynthetic process; keratan sulfate catabolic process; cellular metabolic process; neurological system process; sulfur compound biosynthetic process; glycosaminoglycan metabolic proces…	extracellular space; extracellular region part; cytoplasm; fibrillar collagen; intracellular part; cell; extracellular matrix part; organelle part; collagen; vacuolar lumen; membrane-enclosed lumen; intracellular organelle lumen; intracellular; cell part; lysosome; Golgi apparatus part; membrane-bounded organelle; organelle lumen; lytic vacuole; intracellular organelle; intracellular organelle pa…	extracellular matrix structural constituent; collagen binding; protein binding; structural molecule activity; binding;	K08122	LUM; lumican	hsa05205 Proteoglycans in cancer - Homo sapiens (human);	IPR000372;	Leucine-rich repeat-containing N-terminal;
Q13087	Protein disulfide-isomerase A2	-1.614	down	0.00393	extr	regulation of cellular process; regulation of biological quality; death; response to abiotic stimulus; protein retention in ER lumen; cell redox homeostasis; single-organism process; response to stimulus; organic substance metabolic process; maintenance of protein localization in organelle; homeostatic process; metabolic process; protein localization to endoplasmic reticulum; response to hypoxia;…	endoplasmic reticulum lumen; intracellular organelle; endoplasmic reticulum; intracellular organelle part; cytoplasm; intracellular part; cell; organelle part; intracellular membrane-bounded organelle; organelle; membrane-enclosed lumen; intracellular organelle lumen; endoplasmic reticulum part; intracellular; cell part; membrane-bounded organelle; organelle lumen; cytoplasmic part;	organic cyclic compound binding; protein disulfide oxidoreductase activity; disulfide oxidoreductase activity; electron carrier activity; intramolecular oxidoreductase activity, transposing S-S bonds; isomerase activity; catalytic activity; binding; lipid binding; oxidoreductase activity, acting on a sulfur group of donors; intramolecular oxidoreductase activity; intramolecular oxidoreductase act…	K09581			IPR013766; IPR012336;	Thioredoxin domain; Thioredoxin-like fold;
Q9P0J0	NADH dehydrogenase [ubiquinone] 1 alpha subcomplex subunit 13	-0.708	down	0.0044	cyto	single organism signaling; establishment of protein localization to organelle; protein import; posttranscriptional regulation of gene expression; single-organism process; nuclear transport; cellular metabolic process; negative regulation of RNA metabolic process; protein transport; establishment of localization; protein targeting; regulation of cell growth; regulation of RNA biosynthetic process;…	membrane; organelle membrane; cytoplasm; macromolecular complex; respiratory chain complex I; intrinsic to membrane; intracellular part; mitochondrial respiratory chain complex I; mitochondrial membrane part; cell; organelle part; membrane-enclosed lumen; mitochondrial envelope; nucleoplasm; intracellular organelle lumen; intracellular; cell part; membrane part; organelle inner membrane; membrane…	oxidoreductase activity, acting on NAD(P)H; ATP binding; nucleoside phosphate binding; nucleoside binding; ion binding; NADH dehydrogenase (quinone) activity; nucleotide binding; oxidoreductase activity, acting on NAD(P)H, quinone or similar compound as acceptor; NADH dehydrogenase (ubiquinone) activity; oxidoreductase activity; organic cyclic compound binding; heterocyclic compound binding; ribo…	K11353	NDUFA13; NADH dehydrogenase (ubiquinone) 1 alpha subcomplex subunit 13	hsa05010 Alzheimer's disease - Homo sapiens (human); hsa05016 Huntington's disease - Homo sapiens (human); hsa04932 Non-alcoholic fatty liver disease (NAFLD) - Homo sapiens (human); hsa01100 Metabolic pathways - Homo sapiens (human); hsa00190 Oxidative phosphorylation - Homo sapiens (human); hsa05012 Parkinson's disease - Homo sapiens (human);			Respiratory chain complex I, mitochondrial; Respiratory chain complex Imitochondrial;
P02743	Serum amyloid P-component	-1.496	down	0.00471	extr	cellular component biogenesis; cellular component organization; cellular macromolecular complex assembly; protein complex subunit organization; response to stress; cellular protein metabolic process; primary metabolic process; response to stimulus; cellular metabolic process; organic substance metabolic process; macromolecular complex subunit organization; protein folding; response to wounding; m…	macromolecular complex; extracellular space; extracellular region part; protein complex; extracellular region;	metal ion binding; cation binding; protein binding; unfolded protein binding; binding; ion binding;				IPR008985; IPR013320;	Concanavalin A-like lectin/glucanases superfamily; Concanavalin A-like lectin/glucanase, subgroup;
P09493	Tropomyosin alpha-1 chain	-1.129	down	0.00577	cyto	cellular component biogenesis; regulation of biological quality; positive regulation of blood pressure; positive regulation of heart rate by epinephrine; chordate embryonic development; muscle tissue morphogenesis; cellular component morphogenesis; actin cytoskeleton organization; heart development; positive regulation of multicellular organismal process; regulation of localization; cardiac ventr…	membrane; cell periphery; ruffle membrane; myofibril; cytoplasm; macromolecular complex; intracellular part; bleb; cell; actin filament bundle; muscle thin filament tropomyosin; organelle part; non-membrane-bounded organelle; cytoskeleton; leading edge membrane; membrane part; cell part; intracellular; contractile fiber; striated muscle thin filament; actin filament; stress fiber; actomyosin; fil…	cytoskeletal protein binding; structural constituent of cytoskeleton; binding; actin binding; protein binding; structural molecule activity; structural constituent of muscle;	K10373	TPM1; tropomyosin 1	hsa04260 Cardiac muscle contraction - Homo sapiens (human); hsa04261 Adrenergic signaling in cardiomyocytes - Homo sapiens (human); hsa05206 MicroRNAs in cancer - Homo sapiens (human); hsa05414 Dilated cardiomyopathy - Homo sapiens (human); hsa05410 Hypertrophic cardiomyopathy (HCM) - Homo sapiens (human);
Q9Y4G6	Talin-2	-0.566	down	0.00625	cyto	cellular component biogenesis; cell-cell junction assembly; cellular component organization; cell junction assembly; regulation of biological quality; maintenance of protein location in cell; cytoskeletal anchoring at plasma membrane; maintenance of protein location; cell-cell junction organization; single-organism cellular process; single-organism process; cellular localization; biological adhes…	cell leading edge; membrane; intracellular organelle; cell projection; intracellular non-membrane-bounded organelle; cell periphery; cell-cell contact zone; cell junction; cytoplasm; anchoring junction; intracellular part; cell-cell adherens junction; cell-cell junction; cell; actin cytoskeleton; intercalated disc; synapse; plasma membrane; non-membrane-bounded organelle; cytoskeleton; organelle;…	actin binding; protein binding; cytoskeletal protein binding; structural constituent of cytoskeleton; structural molecule activity; binding;	K06271	TLN; talin	hsa04611 Platelet activation - Homo sapiens (human); hsa04015 Rap1 signaling pathway - Homo sapiens (human); hsa05166 HTLV-I infection - Homo sapiens (human); hsa04510 Focal adhesion - Homo sapiens (human);	IPR019748; IPR002558; IPR015224; IPR002404; IPR018979; IPR019749; IPR015009; IPR011993; IPR000299; IPR014352;	FERM, N-terminal; I/LWEQ domain; Talin, central; Band 4.1 domain; FERM domain; Pleckstrin homology-like domain; Insulin receptor substrate-1, PTB; FERM central domain; FERM/acyl-CoA-binding protein, 3-helical bundle; Vinculin-binding site-containing domain;
Q9BQS8	FYVE and coiled-coil domain-containing protein 1	-0.765	down	0.00649	cyto	organelle localization; organelle transport along microtubule; intracellular transport; single-organism cellular process; single-organism process; microtubule-based process; cytoskeleton-dependent intracellular transport; vesicle transport along microtubule; establishment of localization; cellular localization; transport; microtubule-based movement; microtubule-based transport; establishment of l…	membrane; intracellular organelle; late endosome; cytoplasmic vesicle; vesicle; cytoplasm; intrinsic to membrane; intracellular part; cell; integral to membrane; autophagic vacuole; intracellular membrane-bounded organelle; organelle; membrane part; intracellular; cell part; lysosome; vacuole; endosome; membrane-bounded organelle; cytoplasmic part; lytic vacuole;	metal ion binding; cation binding; binding; ion binding;				IPR000306; IPR017455; IPR013083; IPR004012; IPR011011; IPR009038;	RUN; FYVE zinc finger; GOLD; Zinc finger, FYVE-related; Zinc finger, FYVE/PHD-type; Zinc finger, RING/FYVE/PHD-type;
P24752	Acetyl-CoA acetyltransferase, mitochondrial	-0.811	down	0.00699	mito	cellular component biogenesis; nephron tubule development; brain development; single-organism process; biosynthetic process; cellular lipid metabolic process; cellular metabolic process; metanephric tubule development; response to external stimulus; metanephric proximal convoluted tubule development; metabolic process; cellular amino acid metabolic process; cellular component assembly; macromolec…	mitochondrial matrix; membrane; intracellular organelle; mitochondrial part; organelle membrane; organelle envelope; intracellular organelle part; cytoplasm; intracellular part; cell; organelle part; mitochondrion; membrane-enclosed lumen; mitochondrial envelope; intracellular membrane-bounded organelle; organelle; intracellular organelle lumen; cell part; intracellular; envelope; organelle inner…	transferase activity, transferring acyl groups; catalytic activity; binding; ion binding; metal ion binding; cation binding; acetyl-CoA C-acyltransferase activity; C-acyltransferase activity; acetyl-CoA C-acetyltransferase activity; cofactor binding; transferase activity; transferase activity, transferring acyl groups other than amino-acyl groups; acetyltransferase activity; C-acetyltransferase a…	K00626	E2.3.1.9; acetyl-CoA C-acetyltransferase [EC:2.3.1.9]	hsa00280 Valine, leucine and isoleucine degradation - Homo sapiens (human); hsa00310 Lysine degradation - Homo sapiens (human); hsa00640 Propanoate metabolism - Homo sapiens (human); hsa00620 Pyruvate metabolism - Homo sapiens (human); hsa01100 Metabolic pathways - Homo sapiens (human); hsa00900 Terpenoid backbone biosynthesis - Homo sapiens (human); hsa01212 Fatty acid metabolism - Homo sapiens …	IPR016039; IPR020616; IPR020617; IPR016038;	Thiolase-like, subgroup; Thiolase, N-terminal; Thiolase-like; Thiolase, C-terminal;
P35555	Fibrillin-1	-0.961	down	0.00724	nucl	regulation of cellular process; circulatory system development; single-multicellular organism process; regulation of biological quality; extracellular regulation of signal transduction; negative regulation of signal transduction; regulation of transforming growth factor beta receptor signaling pathway; regulation of signaling; single-organism process; sequestering of BMP in extracellular matrix; …	extracellular matrix; extracellular space; extracellular region part; fibril; proteinaceous extracellular matrix; microfibril; extracellular region; extracellular matrix part; basement membrane;	extracellular matrix structural constituent; cation binding; metal ion binding; calcium ion binding; structural molecule activity; binding; ion binding;	K06825			IPR026823; IPR017878; IPR001881; IPR000742; IPR009030;	Epidermal growth factor-like domain; EGF-like calcium-binding domain; Insulin-like growth factor binding protein, N-terminal; Complement Clr-like EGF domain; TB domain;
P01877	Ig alpha-2 chain C region	-0.504	down	0.00736	nucl	immune system process; immune response; response to stimulus;	membrane;	antigen binding; binding;				IPR007110; IPR013783; IPR003597;	Immunoglobulin-like fold; Immunoglobulin-like domain; Immunoglobulin C1-set;
Q13228	Selenium-binding protein 1	-0.537	down	0.00739	cyto	establishment of protein localization; transport; organic substance transport; localization; macromolecule localization; protein localization; protein transport; establishment of localization;	intracellular organelle; membrane; intracellular non-membrane-bounded organelle; intracellular organelle part; cytoplasm; nuclear lumen; intracellular part; nucleolus; cytosol; cell; organelle part; non-membrane-bounded organelle; membrane-enclosed lumen; intracellular membrane-bounded organelle; organelle; nucleus; intracellular organelle lumen; intracellular; cell part; membrane-bounded organel…	selenium binding; binding;	K17285			IPR015943;	WD40/YVTN repeat-like-containing domain;
Q15063	Periostin	-0.747	down	0.00755	E.R.	developmental process; regulation of cellular process; single-multicellular organism process; cellular component organization; tissue development; system development; regulation of signaling; single-organism cellular process; single-organism process; multicellular organismal process; regulation of Notch signaling pathway; biological adhesion; regulation of cell communication; regulation of biolog…	extracellular matrix; organelle; intracellular membrane-bounded organelle; intracellular organelle; extracellular region part; cell part; intracellular; cytoplasm; proteinaceous extracellular matrix; intracellular part; cell; Golgi apparatus; membrane-bounded organelle; extracellular region; cytoplasmic part;	carbohydrate derivative binding; anion binding; heparin binding; glycosaminoglycan binding; sulfur compound binding; binding; ion binding;				IPR011489; IPR000782;	EMI domain; FAS1 domain;
P13861	cAMP-dependent protein kinase type II-alpha regulatory subunit	-0.454	down	0.00757	cyto	single organism signaling; blood coagulation; regulation of biological quality; neurotrophin TRK receptor signaling pathway; positive regulation of cellular protein metabolic process; cell surface receptor signaling pathway; regulation of insulin secretion; regulation of signaling; regulation of secretion; single-organism process; cellular response to growth factor stimulus; fibroblast growth fac…	membrane; intracellular organelle; intracellular non-membrane-bounded organelle; cell periphery; cytoskeletal part; cytoplasm; intracellular organelle part; macromolecular complex; intracellular part; cytosol; cell; organelle part; plasma membrane; non-membrane-bounded organelle; cAMP-dependent protein kinase complex; organelle; cytoskeleton; microtubule organizing center; microtubule cytoskeleto…	cAMP binding; cyclic nucleotide binding; nucleoside phosphate binding; ubiquitin protein ligase binding; ion binding; protein binding; kinase regulator activity; protein kinase regulator activity; nucleotide binding; organic cyclic compound binding; heterocyclic compound binding; enzyme regulator activity; ribonucleotide binding; binding; purine ribonucleotide binding; anion binding; cAMP-depende…	K04739	PRKAR; cAMP-dependent protein kinase regulator	hsa04210 Apoptosis - Homo sapiens (human); hsa04910 Insulin signaling pathway - Homo sapiens (human);	IPR000595; IPR003117; IPR018490; IPR014710;	RmlC-like jelly roll fold; Cyclic nucleotide-binding-like; Dimerization-anchoring domain of cAMP-dependent protein kinase, regulatory subunit; Cyclic nucleotide-binding domain;	KCNQ1 macromolecular complex; beta-AR receptosome; Kinase-scaffold-phosphatase complex, PKA-AKAP79-CaN;
P51911	Calponin-1	-1.173	down	0.00758	cyto	actomyosin structure organization; cellular component organization; regulation of muscle contraction; single-organism cellular process; single-organism process; regulation of muscle system process; regulation of multicellular organismal process; actin cytoskeleton organization; regulation of biological process; organelle organization; regulation of smooth muscle contraction; actin filament-based …	cytoskeleton; organelle; intracellular organelle; intracellular non-membrane-bounded organelle; cell part; intracellular; intracellular part; cell; non-membrane-bounded organelle;					IPR001715;	Calponin homology domain;
O15061	Synemin	-1.136	down	0.00797	nucl	cellular component organization; intermediate filament cytoskeleton organization; organelle organization; intermediate filament-based process; single-organism cellular process; single-organism process; cytoskeleton organization; cellular process; cellular component organization or biogenesis;	membrane; intracellular organelle; intracellular non-membrane-bounded organelle; cytoskeletal part; cell junction; myofibril; intracellular organelle part; cytoplasm; anchoring junction; macromolecular complex; intracellular part; cell; neurofilament cytoskeleton; organelle part; non-membrane-bounded organelle; cytoskeleton; organelle; intermediate filament cytoskeleton; costamere; intracellular;…	cytoskeletal protein binding; structural constituent of cytoskeleton; intermediate filament binding; vinculin binding; binding; protein binding; structural molecule activity; structural constituent of muscle; protein complex binding;	K10376
P46939	Utrophin	-0.582	down	0.00816	nucl	regulation of cellular process; regulation of cell-matrix adhesion; single-multicellular organism process; regulation of sodium ion transport; muscle system process; single-organism process; muscle contraction; regulation of localization; regulation of metal ion transport; muscle structure development; multicellular organismal development; regulation of transporter activity; developmental process…	membrane; intracellular organelle; cell projection; intracellular non-membrane-bounded organelle; neuromuscular junction; cell periphery; cell junction; cytoplasm; macromolecular complex; intracellular part; cell; synapse; dystrophin-associated glycoprotein complex; plasma membrane; postsynaptic membrane; non-membrane-bounded organelle; intracellular membrane-bounded organelle; organelle; cytoske…	cytoskeletal protein binding; transition metal ion binding; binding; ion binding; actin binding; metal ion binding; cation binding; protein binding; calcium ion binding; zinc ion binding;				IPR015154; IPR001202; IPR011992; IPR001715; IPR015153; IPR000433;	WW domain; EF-hand domain, type 1; Zinc finger, ZZ-type; EF-hand domain pair; Calponin homology domain; EF-hand domain, type 2;	UTM-SGCE-DAG1-CAV1-NOS3 complex;
Q6NZI2	Polymerase I and transcript release factor	-0.879	down	0.00845	nucl	regulation of cellular process; transcription initiation from RNA polymerase I promoter; cellular aromatic compound metabolic process; transcription from RNA polymerase I promoter; regulation of macromolecule metabolic process; DNA-dependent transcription, initiation; regulation of nucleobase-containing compound metabolic process; biosynthetic process; cellular metabolic process; organic substanc…	intracellular organelle; membrane; endoplasmic reticulum; cell periphery; intracellular organelle part; cytoplasm; nuclear lumen; intracellular part; caveola; cytosol; cell; organelle part; mitochondrion; plasma membrane; membrane-enclosed lumen; organelle; intracellular membrane-bounded organelle; nucleus; nucleoplasm; intracellular organelle lumen; plasma membrane part; cell part; membrane part…	organic cyclic compound binding; heterocyclic compound binding; RNA binding; rRNA primary transcript binding; binding; nucleic acid binding; rRNA binding;
Q9Y6C2	EMILIN-1	-0.423	down	0.00846	extr	regulation of cellular process; cellular component organization; positive regulation of cell adhesion; single-organism cellular process; positive regulation of cellular process; single-organism process; positive regulation of biological process; regulation of cell adhesion; positive regulation of cell-substrate adhesion; biological adhesion; regulation of biological process; extracellular structu…	extracellular vesicular exosome; organelle; extracellular matrix; extracellular region part; membrane-bounded vesicle; vesicle; proteinaceous extracellular matrix; extracellular membrane-bounded organelle; membrane-bounded organelle; extracellular region; extracellular matrix part; extracellular organelle; collagen;	extracellular matrix constituent conferring elasticity; extracellular matrix structural constituent; structural molecule activity; structural molecule activity conferring elasticity;				IPR008983; IPR001073; IPR011489;	Complement C1q protein; EMI domain; Tumour necrosis factor-like domain;	ITGA4-ITGB1-EMILIN1 complex;
P02760	Protein AMBP	-0.746	down	0.00886	extr	regulation of biological quality; regulation of stress-activated MAPK cascade; negative regulation of signal transduction; reproductive process; regulation of signaling; single-organism process; multi-organism cellular process; modification of morphology or physiology of other organism; cellular metabolic process; biological adhesion; metabolic process; regulation of stress-activated protein kina…	membrane; intracellular membrane-bounded organelle; organelle; intracellular organelle; extracellular space; extracellular region part; cell periphery; intracellular; cell part; intracellular part; cell surface; membrane-bounded organelle; cell; extracellular region; plasma membrane;	ion channel inhibitor activity; immunoglobulin binding; peptidase regulator activity; calcium oxalate binding; protein binding; enzyme inhibitor activity; calcium channel regulator activity; endopeptidase inhibitor activity; channel inhibitor activity; heterocyclic compound binding; organic cyclic compound binding; heme binding; calcium channel inhibitor activity; serine-type endopeptidase inhibi…				IPR000566; IPR012674; IPR011038; IPR002223;	Calycin-like; Calycin; Lipocalin/cytosolic fatty-acid binding domain; Proteinase inhibitor I2, Kunitz metazoa;
Q16134	Electron transfer flavoprotein-ubiquinone oxidoreductase, mitochondrial	-0.863	down	0.0095	mito	lipid oxidation; respiratory electron transport chain; cellular lipid metabolic process; response to stimulus; cellular metabolic process; organic substance metabolic process; metabolic process; generation of precursor metabolites and energy; lipid modification; response to oxidative stress; monocarboxylic acid metabolic process; cellular catabolic process; cellular process; lipid metabolic proce…	membrane; organelle membrane; cytoplasm; integral to mitochondrial inner membrane; intrinsic to membrane; intracellular part; cell; mitochondrial membrane part; intrinsic to mitochondrial inner membrane; organelle part; membrane-enclosed lumen; mitochondrial envelope; intracellular organelle lumen; integral to organelle membrane; intracellular; cell part; membrane part; organelle inner membrane; …	oxidoreductase activity, oxidizing metal ions with flavin as acceptor; electron-transferring-flavoprotein dehydrogenase activity; oxidoreductase activity, oxidizing metal ions; oxidoreductase activity, acting on the CH-NH group of donors; nucleoside phosphate binding; flavin adenine dinucleotide binding; ion binding; nucleotide binding; 4 iron, 4 sulfur cluster binding; cofactor binding; oxidored…	K00311			IPR017896;	4Fe-4S ferredoxin-type, iron-sulphur binding domain;
Q14315	Filamin-C	-1.045	down	0.00957	cyto	developmental process; muscle cell development; cellular component biogenesis; striated muscle cell differentiation; cell junction assembly; cellular component organization; muscle fiber development; cellular developmental process; single-organism cellular process; single-organism process; cell development; cell differentiation; cell junction organization; striated muscle cell development; cellul…	membrane; intracellular organelle; intracellular non-membrane-bounded organelle; cell periphery; myofibril; cytoplasm; intracellular part; Z disc; sarcoplasm; cytosol; cell; I band; organelle part; plasma membrane; non-membrane-bounded organelle; organelle; cytoskeleton; costamere; intracellular; cell part; sarcomere; contractile fiber; contractile fiber part; sarcolemma; cytoplasmic part;		K04437	FLNA; filamin	hsa05132 Salmonella infection - Homo sapiens (human); hsa05205 Proteoglycans in cancer - Homo sapiens (human); hsa04010 MAPK signaling pathway - Homo sapiens (human); hsa04510 Focal adhesion - Homo sapiens (human);	IPR013783; IPR014756; IPR001715; IPR003961;	Immunoglobulin-like fold; Immunoglobulin E-set; Calponin homology domain; Fibronectin, type III;
O14558	Heat shock protein beta-6	-0.937	down	0.0101	cyto_nucl	response to stress; response to stimulus;	organelle; intracellular membrane-bounded organelle; intracellular organelle; nucleus; cell part; intracellular; cytoplasm; intracellular part; membrane-bounded organelle; cell;	structural constituent of eye lens; protein binding; identical protein binding; structural molecule activity; protein homodimerization activity; binding; protein dimerization activity;	K09545			IPR002068; IPR003090; IPR008978;	Alpha crystallin/Hsp20 domain; HSP20-like chaperone; Alpha-crystallin, N-terminal;
Q9NR12	PDZ and LIM domain protein 7	-1.097	down	0.0111	nucl	regulation of cellular process; single-multicellular organism process; cellular component organization; cellular developmental process; single-organism process; positive regulation of cell differentiation; regulation of multicellular organismal process; establishment of localization; actin cytoskeleton organization; cell differentiation; receptor-mediated endocytosis; multicellular organismal dev…	cell leading edge; intracellular organelle; cell projection; intracellular non-membrane-bounded organelle; cytoskeletal part; cell junction; intracellular organelle part; cytoplasm; anchoring junction; intracellular part; cell; actin cytoskeleton; actin filament bundle; organelle part; non-membrane-bounded organelle; cytoskeleton; organelle; focal adhesion; intracellular; cell part; adherens junc…	cation binding; metal ion binding; zinc ion binding; transition metal ion binding; binding; ion binding;				IPR001781; IPR001478;	PDZ domain; Zinc finger, LIM-type;
Q15746	Myosin light chain kinase, smooth muscle	-0.905	down	0.0111	cyto	cellular component biogenesis; muscle system process; positive regulation of cell migration; blood vessel development; positive regulation of locomotion; muscle tissue morphogenesis; single-organism process; hypotonic response; tissue morphogenesis; cellular component assembly; regulation of localization; positive regulation of wound healing; blood vessel morphogenesis; developmental process; cel…	intracellular organelle; membrane; cell leading edge; cell projection; intracellular non-membrane-bounded organelle; cytoskeletal part; cell periphery; intracellular organelle part; cytoplasm; cell division site; intracellular part; cytosol; cell; actin cytoskeleton; actin filament bundle; organelle part; cell division site part; plasma membrane; non-membrane-bounded organelle; cytoskeleton; orga…	ATP binding; nucleoside phosphate binding; phosphotransferase activity, alcohol group as acceptor; nucleoside binding; ion binding; protein kinase activity; nucleotide binding; myosin light chain kinase activity; organic cyclic compound binding; heterocyclic compound binding; ribonucleoside binding; kinase activity; catalytic activity; ribonucleotide binding; binding; purine ribonucleoside bindin…	K00907	MYLK; myosin-light-chain kinase [EC:2.7.11.18]	hsa04611 Platelet activation - Homo sapiens (human); hsa04921 Oxytocin signaling pathway - Homo sapiens (human); hsa04510 Focal adhesion - Homo sapiens (human); hsa04971 Gastric acid secretion - Homo sapiens (human); hsa04022 cGMP-PKG signaling pathway - Homo sapiens (human); hsa04020 Calcium signaling pathway - Homo sapiens (human); hsa04810 Regulation of actin cytoskeleton - Homo sapiens (human…	IPR003598; IPR007110; IPR013783; IPR000719; IPR002290; IPR003599; IPR003961; IPR013098; IPR011009;	Immunoglobulin-like fold; Protein kinase-like domain; Immunoglobulin subtype 2; Immunoglobulin-like domain; Immunoglobulin I-set; Protein kinase domain; Immunoglobulin subtype; Serine/threonine- /dual specificity protein kinase, catalytic domain; Fibronectin, type III;
Q14195	Dihydropyrimidinase-related protein 3	-0.595	down	0.0114	cyto	cellular component biogenesis; regulation of cell projection assembly; cellular component morphogenesis; cellular metabolic process; cellular response to cytokine stimulus; response to external stimulus; metabolic process; actin cytoskeleton organization; macromolecular complex assembly; regulation of localization; pyrimidine-containing compound metabolic process; pyrimidine nucleobase catabolic …	extracellular space; extracellular region part; cytoplasm; macromolecular complex; growth cone; intracellular part; cell; organelle part; non-membrane-bounded organelle; cytoskeleton; cell part; intracellular; lamellipodium; neuron projection; actin filament; neuron part; filamentous actin; intracellular organelle; cell leading edge; cell projection; intracellular non-membrane-bounded organelle; …	chondroitin sulfate binding; carbohydrate derivative binding; catalytic activity; binding; ion binding; hydrolase activity, acting on carbon-nitrogen (but not peptide) bonds, in cyclic amides; protein binding; protein domain specific binding; anion binding; hydrolase activity; glycosaminoglycan binding; SH3 domain binding; sulfur compound binding; hydrolase activity, acting on carbon-nitrogen (bu…				IPR006680; IPR011059;	Metal-dependent hydrolase, composite domain; Amidohydrolase 1;
P17661	Desmin	-1.068	down	0.0118	mito	actin filament-based movement; single-multicellular organism process; cellular component organization; muscle filament sliding; actin-mediated cell contraction; muscle system process; system process; actin-myosin filament sliding; single-organism cellular process; single-organism process; regulation of heart contraction; multicellular organismal process; regulation of multicellular organismal pro…	membrane; cell periphery; cell junction; cell-cell contact zone; myofibril; cytoplasm; macromolecular complex; intracellular part; Z disc; cell-cell adherens junction; cell-cell junction; cell; I band; organelle part; intercalated disc; non-membrane-bounded organelle; cytoskeleton; intracellular; cell part; contractile fiber; adherens junction; fascia adherens; intracellular organelle; intracellu…	structural constituent of cytoskeleton; structural molecule activity;	K07610	DES; desmin	hsa05414 Dilated cardiomyopathy - Homo sapiens (human); hsa05412 Arrhythmogenic right ventricular cardiomyopathy (ARVC) - Homo sapiens (human); hsa05410 Hypertrophic cardiomyopathy (HCM) - Homo sapiens (human);	IPR006821;	Intermediate filament head, DNA-binding domain;
Q86XP6	Gastrokine-2	-0.867	down	0.0124	extr		extracellular region;					IPR007084;	BRICHOS domain;
Q9NS71	Gastrokine-1	-1.129	down	0.0143	extr	regulation of cellular process; single-multicellular organism process; regulation of biological process; regulation of cell division; digestion; regulation of cell proliferation; positive regulation of cell division; positive regulation of cellular process; single-organism process; positive regulation of biological process; multicellular organismal process; positive regulation of cell proliferati…	intracellular organelle; cytoplasmic vesicle; membrane-bounded vesicle; cytoplasmic membrane-bounded vesicle; vesicle; cytoplasm; intracellular part; cell; extracellular region; organelle; intracellular membrane-bounded organelle; cell part; intracellular; secretory granule; membrane-bounded organelle; cytoplasmic part;					IPR007084;	BRICHOS domain;
Q02252	Methylmalonate-semialdehyde dehydrogenase [acylating], mitochondrial	-1.026	down	0.0144	mito	cellular aromatic compound metabolic process; cellular developmental process; single-organism process; cellular metabolic process; valine metabolic process; organic substance metabolic process; cell differentiation; metabolic process; cellular amino acid metabolic process; heterocycle metabolic process; nucleobase-containing compound metabolic process; pyrimidine-containing compound metabolic pro…	mitochondrial matrix; intracellular organelle; mitochondrial part; cytoplasm; intracellular organelle part; intracellular part; cell; mitochondrion; organelle part; membrane-enclosed lumen; organelle; intracellular membrane-bounded organelle; nucleus; intracellular organelle lumen; cell part; intracellular; membrane-bounded organelle; cytoplasmic part; organelle lumen;	oxidoreductase activity, acting on the aldehyde or oxo group of donors, NAD or NADP as acceptor; catalytic activity; fatty-acyl-CoA binding; binding; oxidoreductase activity, acting on the aldehyde or oxo group of donors; ion binding; anion binding; methylmalonate-semialdehyde dehydrogenase (acylating) activity; malonate-semialdehyde dehydrogenase (acetylating) activity; cofactor binding; oxidore…	K00140	mmsA; malonate-semialdehyde dehydrogenase (acetylating) / methylmalonate-semialdehyde dehydrogenase [EC:1.2.1.18 1.2.1.27]	hsa00562 Inositol phosphate metabolism - Homo sapiens (human); hsa00280 Valine, leucine and isoleucine degradation - Homo sapiens (human); hsa00640 Propanoate metabolism - Homo sapiens (human); hsa00410 beta-Alanine metabolism - Homo sapiens (human); hsa01100 Metabolic pathways - Homo sapiens (human); hsa01200 Carbon metabolism - Homo sapiens (human);	IPR016161; IPR015590; IPR016162; IPR016163;	Aldehyde dehydrogenase, N-terminal; Aldehyde dehydrogenase domain; Aldehyde dehydrogenase, C-terminal; Aldehyde/histidinol dehydrogenase;
Q13642	Four and a half LIM domains protein 1	-1.439	down	0.0148	nucl	regulation of G1/S transition of mitotic cell cycle; regulation of cellular process; single-multicellular organism process; negative regulation of cell cycle; regulation of mitotic cell cycle; regulation of growth; regulation of ion homeostasis; negative regulation of cell cycle phase transition; cellular developmental process; single-organism process; regulation of membrane depolarization; negat…	membrane; intracellular organelle; cell periphery; cytoplasm; intracellular part; cell; cytosol; plasma membrane; intracellular membrane-bounded organelle; organelle; nucleus; intracellular; cell part; membrane-bounded organelle; cytoplasmic part;	cation binding; metal ion binding; zinc ion binding; transition metal ion binding; binding; ion binding;	K14365			IPR001781;	Zinc finger, LIM-type;	RBP-Jkappa-RING1-KyoT2 complex;
P10909	Clusterin	-0.416	down	0.015	extr	single organism signaling; blood coagulation; regulation of biological quality; regulation of cell death; immunoglobulin mediated immune response; positive regulation of cellular protein metabolic process; posttranscriptional regulation of gene expression; positive regulation of proteasomal ubiquitin-dependent protein catabolic process; regulation of protein oligomerization; cellular metabolic pr…	secretory granule lumen; membrane; extracellular region part; extracellular space; endoplasmic reticulum; organelle membrane; cytoplasmic vesicle; membrane-bounded vesicle; cytoplasmic membrane-bounded vesicle; plasma lipoprotein particle; vesicle; cytoplasm; cytoplasmic vesicle part; macromolecular complex; intracellular part; cell; organelle part; membrane-enclosed lumen; mitochondrial envelope…	misfolded protein binding; protein binding; ubiquitin protein ligase binding; small conjugating protein ligase binding; enzyme binding; binding;	K17252			IPR016015; IPR016014;	Clusterin, N-terminal; Clusterin, C-terminal;
P00387	NADH-cytochrome b5 reductase 3	-0.549	down	0.0151	extr	single-multicellular organism process; organic hydroxy compound metabolic process; alcohol metabolic process; single-organism process; biosynthetic process; cellular metabolic process; sterol metabolic process; organic substance metabolic process; lipid biosynthetic process; sterol biosynthetic process; vitamin metabolic process; metabolic process; cholesterol biosynthetic process; monosaccharide…	membrane; outer membrane; nuclear outer membrane-endoplasmic reticulum membrane network; endoplasmic reticulum; organelle membrane; cytoplasm; macromolecular complex; intracellular part; cell; organelle part; mitochondrial envelope; membrane part; intracellular; cell part; organelle inner membrane; organelle outer membrane; cytosolic part; lipid particle; membrane-bounded organelle; mitochondrial…	oxidoreductase activity, acting on NAD(P)H; nucleoside phosphate binding; flavin adenine dinucleotide binding; oxidoreductase activity, acting on NAD(P)H, heme protein as acceptor; nucleoside binding; ion binding; nucleotide binding; cofactor binding; FAD binding; oxidoreductase activity; organic cyclic compound binding; heterocyclic compound binding; ribonucleoside binding; AMP binding; NAD bind…	K00326	E1.6.2.2; cytochrome-b5 reductase [EC:1.6.2.2]	hsa00520 Amino sugar and nucleotide sugar metabolism - Homo sapiens (human);	IPR001433; IPR017927; IPR008333; IPR017938; IPR001709;	Flavoprotein pyridine nucleotide cytochrome reductase; Oxidoreductase, FAD-binding domain; Oxidoreductase FAD/NAD(P)-binding; Ferredoxin reductase-type FAD-binding domain; Riboflavin synthase-like beta-barrel;
Q86XK7	V-set and immunoglobulin domain-containing protein 1	-0.821	down	0.0152	plas		intrinsic to membrane; membrane; integral to membrane; membrane part;					IPR003598; IPR007110; IPR013783; IPR013106; IPR003599;	Immunoglobulin V-set domain; Immunoglobulin-like fold; Immunoglobulin subtype; Immunoglobulin subtype 2; Immunoglobulin-like domain;
P62070	Ras-related protein R-Ras2	-0.661	down	0.0157	cyto	single organism signaling; regulation of cellular process; cellular response to stimulus; positive regulation of cell migration; intracellular signal transduction; regulation of cellular component movement; positive regulation of locomotion; single-organism cellular process; single-organism process; positive regulation of cellular process; regulation of cell migration; small GTPase mediated signa…	membrane; organelle; intracellular membrane-bounded organelle; intracellular organelle; endoplasmic reticulum; cell periphery; cell part; intracellular; cytoplasm; intracellular part; membrane-bounded organelle; cell; plasma membrane; cytoplasmic part;	nucleoside phosphate binding; nucleoside binding; ion binding; hydrolase activity, acting on acid anhydrides; hydrolase activity; nucleotide binding; nucleoside-triphosphatase activity; organic cyclic compound binding; heterocyclic compound binding; ribonucleoside binding; pyrophosphatase activity; catalytic activity; ribonucleotide binding; binding; GTPase activity; purine ribonucleoside binding…	K07830	RRAS2; Ras-related protein R-Ras2	hsa04024 cAMP signaling pathway - Homo sapiens (human); hsa05205 Proteoglycans in cancer - Homo sapiens (human); hsa04010 MAPK signaling pathway - Homo sapiens (human); hsa05166 HTLV-I infection - Homo sapiens (human); hsa04530 Tight junction - Homo sapiens (human); hsa04014 Ras signaling pathway - Homo sapiens (human); hsa04810 Regulation of actin cytoskeleton - Homo sapiens (human);	IPR005225; IPR027417;	Small GTP-binding protein domain; P-loop containing nucleoside triphosphate hydrolase;
Q9BXN1	Asporin	-1.001	down	0.0184	extr	regulation of cellular process; negative regulation of developmental process; single-multicellular organism process; negative regulation of signal transduction; regulation of transforming growth factor beta receptor signaling pathway; regulation of signaling; negative regulation of multicellular organismal process; single-organism process; negative regulation of cellular process; negative regulat…	extracellular matrix; extracellular region part; extracellular region; proteinaceous extracellular matrix;	cation binding; metal ion binding; calcium ion binding; binding; ion binding;	K08120			IPR000372;	Leucine-rich repeat-containing N-terminal;
Q02218	2-oxoglutarate dehydrogenase, mitochondrial	-0.404	down	0.0194	mito	monosaccharide catabolic process; alpha-amino acid catabolic process; pyridine nucleotide metabolic process; hippocampus development; localization of cell; glycolysis; olfactory bulb development; brain development; neuron development; cellular developmental process; nucleotide metabolic process; neurogenesis; single-organism process; limbic system development; forebrain neuron development; pyridi…	membrane; mitochondrial matrix; intracellular organelle; mitochondrial part; organelle membrane; organelle envelope; cytoplasm; intracellular organelle part; macromolecular complex; intracellular part; cell; mitochondrion; organelle part; dihydrolipoyl dehydrogenase complex; mitochondrial envelope; membrane-enclosed lumen; organelle; intracellular membrane-bounded organelle; intracellular organel…	vitamin binding; ion binding; oxidoreductase activity, acting on the aldehyde or oxo group of donors; cofactor binding; sulfur compound binding; thiamine pyrophosphate binding; oxidoreductase activity; oxidoreductase activity, acting on the aldehyde or oxo group of donors, NAD or NADP as acceptor; heterocyclic compound binding; organic cyclic compound binding; catalytic activity; binding; cation …				IPR001017; IPR005475;	Transketolase-like, pyrimidine-binding domain; Dehydrogenase, E1 component;
Q8TBX8	Phosphatidylinositol 5-phosphate 4-kinase type-2 gamma	-0.514	down	0.0197	cyto	phosphorylation; glycerolipid metabolic process; phosphatidylinositol phosphorylation; cellular lipid metabolic process; primary metabolic process; cellular metabolic process; lipid phosphorylation; phosphate-containing compound metabolic process; organic substance metabolic process; metabolic process; phosphorus metabolic process; lipid modification; single-organism metabolic process; glyceropho…	organelle; intracellular membrane-bounded organelle; intracellular organelle; membrane; nucleus; cell part; intracellular; cytoplasm; intracellular part; membrane-bounded organelle; cell;	phosphatidylinositol phosphate kinase activity; ATP binding; nucleoside phosphate binding; phosphotransferase activity, alcohol group as acceptor; nucleoside binding; ion binding; nucleotide binding; organic cyclic compound binding; heterocyclic compound binding; ribonucleoside binding; kinase activity; catalytic activity; ribonucleotide binding; binding; purine ribonucleoside binding; purine rib…	K00920	E2.7.1.149; 1-phosphatidylinositol-5-phosphate 4-kinase [EC:2.7.1.149]	hsa00562 Inositol phosphate metabolism - Homo sapiens (human); hsa04070 Phosphatidylinositol signaling system - Homo sapiens (human); hsa04810 Regulation of actin cytoskeleton - Homo sapiens (human);	IPR027483; IPR016034; IPR002498; IPR027484;	Phosphatidylinositol-4-phosphate 5-kinase, C-terminal; Phosphatidylinositol-4-phosphate 5-kinase, N-terminal domain; Phosphatidylinositol-4-phosphate 5-kinase, core; Phosphatidylinositol-4-phosphate 5-kinase, core, subgroup;
P28331	NADH-ubiquinone oxidoreductase 75 kDa subunit, mitochondrial	-0.52	down	0.0202	mito	phosphorylation; regulation of biological quality; nucleoside metabolic process; purine nucleoside metabolic process; cellular aromatic compound metabolic process; purine ribonucleoside monophosphate metabolic process; death; ATP synthesis coupled electron transport; ribonucleotide metabolic process; nucleotide metabolic process; single-organism process; respiratory electron transport chain; cell…	membrane; organelle membrane; cytoplasm; macromolecular complex; respiratory chain complex I; intracellular part; mitochondrial respiratory chain complex I; mitochondrial membrane part; cell; organelle part; mitochondrial envelope; membrane-enclosed lumen; organelle envelope lumen; membrane part; intracellular; cell part; organelle inner membrane; membrane-bounded organelle; mitochondrial inner m…	oxidoreductase activity, acting on NAD(P)H; 2 iron, 2 sulfur cluster binding; ion binding; NADH dehydrogenase (quinone) activity; 4 iron, 4 sulfur cluster binding; oxidoreductase activity, acting on NAD(P)H, quinone or similar compound as acceptor; NADH dehydrogenase (ubiquinone) activity; oxidoreductase activity; electron carrier activity; NADH dehydrogenase activity; catalytic activity; iron-su…	K03934	NDUFS1; NADH dehydrogenase (ubiquinone) Fe-S protein 1 [EC:1.6.5.3 1.6.99.3]	hsa05010 Alzheimer's disease - Homo sapiens (human); hsa05016 Huntington's disease - Homo sapiens (human); hsa04932 Non-alcoholic fatty liver disease (NAFLD) - Homo sapiens (human); hsa01100 Metabolic pathways - Homo sapiens (human); hsa00190 Oxidative phosphorylation - Homo sapiens (human); hsa05012 Parkinson's disease - Homo sapiens (human);	IPR019574; IPR006656; IPR001041; IPR012675; IPR015405; IPR006963;	Molybdopterin oxidoreductase, 4Fe-4S domain; Molybdopterin oxidoreductase; 2Fe-2S ferredoxin-type domain; Beta-grasp domain; NADH-quinone oxidoreductase, chain G, C-terminal; NADH:ubiquinone oxidoreductase, subunit G, iron-sulphur binding;	Respiratory chain complex I, mitochondrial; Respiratory chain complex Imitochondrial;
P30086	Phosphatidylethanolamine-binding protein 1	-0.432	down	0.0203	cyto		intracellular part; cell; cell part; intracellular; cytoplasm;	ATP binding; nucleoside phosphate binding; peptidase regulator activity; nucleoside binding; ion binding; nucleotide binding; enzyme inhibitor activity; endopeptidase inhibitor activity; organic cyclic compound binding; heterocyclic compound binding; ribonucleoside binding; serine-type endopeptidase inhibitor activity; enzyme regulator activity; ribonucleotide binding; binding; peptidase inhibito…
Q16853	Membrane primary amine oxidase	-1.227	down	0.0209	E.R.	response to stress; response to toxic substance; response to antibiotic; single-organism cellular process; nitrogen compound metabolic process; single-organism process; response to stimulus; organic substance metabolic process; response to wounding; biological adhesion; metabolic process; response to chemical stimulus; inflammatory response; cell adhesion; defense response; cellular process; amin…	membrane; cell periphery; membrane part; cell part; intrinsic to membrane; cell surface; cell; integral to membrane; plasma membrane;	aliphatic-amine oxidase activity; protein dimerization activity; passive transmembrane transporter activity; substrate-specific transporter activity; protein binding; copper ion binding; channel activity; substrate-specific transmembrane transporter activity; identical protein binding; catalytic activity; tryptamine:oxygen oxidoreductase (deaminating) activity; binding; cation binding; primary am…	K00276	AOC3; primary-amine oxidase [EC:1.4.3.21]	hsa00360 Phenylalanine metabolism - Homo sapiens (human); hsa00410 beta-Alanine metabolism - Homo sapiens (human); hsa00350 Tyrosine metabolism - Homo sapiens (human); hsa01100 Metabolic pathways - Homo sapiens (human); hsa00260 Glycine, serine and threonine metabolism - Homo sapiens (human);	IPR016182; IPR015800; IPR015801; IPR015802; IPR015798;	Copper amine oxidase, N2-terminal; Copper amine oxidase, N-terminal; Copper amine oxidase, C-terminal; Copper amine oxidase, N3-terminal; Copper amine oxidase, N2/N3-terminal;
Q01995	Transgelin	-1.402	down	0.0214	cyto	developmental process; single-multicellular organism process; organ development; muscle organ development; system development; single-organism developmental process; muscle structure development; single-organism process; multicellular organismal development; multicellular organismal process; anatomical structure development;	intracellular part; cell; cell part; intracellular; cytoplasm;					IPR001715;	Calponin homology domain;
P35749	Myosin-11	-1.351	down	0.0215	nucl	cellular component biogenesis; muscle system process; muscle fiber development; cellular developmental process; neuron development; neurogenesis; cellular component morphogenesis; single-organism process; response to external stimulus; actin cytoskeleton organization; heart development; cellular component assembly; cell part morphogenesis; macromolecular complex assembly; cell projection morphoge…	cytoplasmic vesicle; membrane-bounded vesicle; cytoplasmic membrane-bounded vesicle; vesicle; cytoplasm; macromolecular complex; intracellular part; cell; actin filament bundle; organelle part; pigment granule; non-membrane-bounded organelle; cytoskeleton; intracellular; cell part; myosin II complex; contractile fiber; stress fiber; myosin complex; membrane-bounded organelle; actomyosin; myosin f…	ATP binding; motor activity; nucleoside phosphate binding; nucleoside binding; ion binding; hydrolase activity, acting on acid anhydrides; hydrolase activity; nucleotide binding; nucleoside-triphosphatase activity; structural constituent of muscle; organic cyclic compound binding; heterocyclic compound binding; ribonucleoside binding; pyrophosphatase activity; catalytic activity; ribonucleotide b…	K10352	MYH; myosin heavy chain	hsa05132 Salmonella infection - Homo sapiens (human); hsa04530 Tight junction - Homo sapiens (human); hsa04810 Regulation of actin cytoskeleton - Homo sapiens (human); hsa04270 Vascular smooth muscle contraction - Homo sapiens (human);	IPR002928; IPR004009; IPR001609; IPR008989; IPR027417; IPR027401;	Myosin-like IQ motif-containing domain; Myosin tail; Myosin S1 fragment, N-terminal; Myosin head, motor domain; Myosin, N-terminal, SH3-like; P-loop containing nucleoside triphosphate hydrolase;
O43181	NADH dehydrogenase [ubiquinone] iron-sulfur protein 4, mitochondrial	-0.72	down	0.0217	mito	cellular component biogenesis; single organism signaling; brain development; response to organophosphorus; single-organism process; cellular metabolic process; phosphate-containing compound metabolic process; regulation of fibroblast proliferation; metabolic process; signal transduction; positive regulation of fibroblast proliferation; generation of precursor metabolites and energy; cell communic…	membrane; intracellular organelle; mitochondrial part; organelle membrane; cytoplasm; intracellular organelle part; organelle envelope; macromolecular complex; respiratory chain complex I; intracellular part; mitochondrial respiratory chain complex I; mitochondrial membrane part; cell; organelle part; mitochondrion; mitochondrial respiratory chain; organelle; intracellular membrane-bounded organe…	NADH dehydrogenase (quinone) activity; oxidoreductase activity, acting on NAD(P)H; NADH dehydrogenase activity; catalytic activity; oxidoreductase activity, acting on NAD(P)H, quinone or similar compound as acceptor; NADH dehydrogenase (ubiquinone) activity; oxidoreductase activity;	K03937	NDUFS4; NADH dehydrogenase (ubiquinone) Fe-S protein 4	hsa05010 Alzheimer's disease - Homo sapiens (human); hsa05016 Huntington's disease - Homo sapiens (human); hsa04932 Non-alcoholic fatty liver disease (NAFLD) - Homo sapiens (human); hsa01100 Metabolic pathways - Homo sapiens (human); hsa00190 Oxidative phosphorylation - Homo sapiens (human); hsa05012 Parkinson's disease - Homo sapiens (human);			Respiratory chain complex I, mitochondrial; Respiratory chain complex Imitochondrial;
P17655	Calpain-2 catalytic subunit	-0.39	down	0.022	cyto	striated muscle tissue development; single-multicellular organism process; myotube differentiation; response to abiotic stimulus; chordate embryonic development; cellular developmental process; single-organism process; protein processing; response to stimulus; syncytium formation; organic substance metabolic process; protein autoprocessing; anatomical structure morphogenesis; metabolic process; c…	membrane; intracellular organelle; intracellular non-membrane-bounded organelle; cell periphery; cytoplasm; intracellular organelle part; intracellular part; cell; organelle part; plasma membrane; chromosomal part; non-membrane-bounded organelle; organelle; intracellular membrane-bounded organelle; nucleus; chromatin; intracellular; cell part; chromosome; membrane-bounded organelle;	endopeptidase activity; calcium-dependent cysteine-type endopeptidase activity; peptidase activity; catalytic activity; binding; ion binding; peptidase activity, acting on L-amino acid peptides; metal ion binding; cation binding; cysteine-type peptidase activity; hydrolase activity; cysteine-type endopeptidase activity; calcium ion binding;	K03853	CAPN2; calpain-2 [EC:3.4.22.53]	hsa05010 Alzheimer's disease - Homo sapiens (human); hsa04510 Focal adhesion - Homo sapiens (human); hsa04210 Apoptosis - Homo sapiens (human); hsa04141 Protein processing in endoplasmic reticulum - Homo sapiens (human);	IPR022683; IPR022682; IPR011992; IPR002048; IPR001300;	EF-hand domain; Peptidase C2, calpain, catalytic domain; Peptidase C2, calpain, domain III; Peptidase C2, calpain, large subunit, domain III; EF-hand domain pair;
P24539	ATP synthase F(0) complex subunit B1, mitochondrial	-0.63	down	0.0226	mito	nucleoside metabolic process; nucleoside biosynthetic process; purine ribonucleoside biosynthetic process; cellular metabolic process; ribose phosphate biosynthetic process; metabolic process; generation of precursor metabolites and energy; carbohydrate derivative biosynthetic process; purine nucleotide catabolic process; purine ribonucleoside catabolic process; ribose phosphate metabolic process…	membrane; organelle membrane; cytoplasm; macromolecular complex; intracellular part; mitochondrial membrane part; cell; organelle part; mitochondrial envelope; membrane-enclosed lumen; intracellular organelle lumen; membrane part; cell part; intracellular; organelle inner membrane; membrane-bounded organelle; proton-transporting two-sector ATPase complex, proton-transporting domain; mitochondrial…	active transmembrane transporter activity; ATPase activity, coupled to transmembrane movement of ions; ion transmembrane transporter activity; primary active transmembrane transporter activity; ATPase activity, coupled to transmembrane movement of ions, rotational mechanism; hydrolase activity, acting on acid anhydrides; substrate-specific transporter activity; monovalent inorganic cation transme…	K02127	ATPeF0B; F-type H+-transporting ATPase subunit b	hsa05010 Alzheimer's disease - Homo sapiens (human); hsa05016 Huntington's disease - Homo sapiens (human); hsa01100 Metabolic pathways - Homo sapiens (human); hsa00190 Oxidative phosphorylation - Homo sapiens (human); hsa05012 Parkinson's disease - Homo sapiens (human);			F1F0-ATP synthase, mitochondrial;
P02511	Alpha-crystallin B chain	-0.636	down	0.0228	mito	single organism signaling; cellular component biogenesis; regulation of cell death; tubulin complex assembly; microtubule polymerization or depolymerization; cellular metabolic process; lens development in camera-type eye; regulation of cell growth; glucose metabolic process; negative regulation of peptidase activity; metabolic process; macromolecular complex assembly; regulation of localization;…	membrane; cell periphery; myofibril; cytoplasm; intracellular part; Z disc; cell; I band; organelle part; actin filament bundle; non-membrane-bounded organelle; cytoskeleton; microtubule cytoskeleton; intracellular; cell part; contractile fiber; membrane-bounded organelle; intracellular organelle; intracellular non-membrane-bounded organelle; cytoskeletal part; intracellular organelle part; cytos…	structural constituent of eye lens; metal ion binding; cation binding; structural molecule activity; binding; ion binding;	K09542	CRYAB; crystallin, alpha B	hsa04141 Protein processing in endoplasmic reticulum - Homo sapiens (human);	IPR002068; IPR003090; IPR008978;	Alpha crystallin/Hsp20 domain; HSP20-like chaperone; Alpha-crystallin, N-terminal;
P21291	Cysteine and glycine-rich protein 1	-1.362	down	0.023	nucl		organelle; intracellular membrane-bounded organelle; intracellular organelle; nucleus; cell part; intracellular; intracellular part; membrane-bounded organelle; cell;	cation binding; metal ion binding; zinc ion binding; transition metal ion binding; binding; ion binding;	K09377			IPR001781;	Zinc finger, LIM-type;
P22105	Tenascin-X	-1.432	down	0.0232	extr	single organism signaling; cellular component biogenesis; regulation of stress-activated MAPK cascade; glycerolipid metabolic process; collagen fibril organization; regulation of signaling; multicellular organismal metabolic process; single-organism process; cellular lipid metabolic process; regulation of JUN kinase activity; cellular metabolic process; regulation of protein serine/threonine kina…	extracellular matrix; extracellular space; extracellular region part; intracellular; cell part; proteinaceous extracellular matrix; cell; extracellular region;	carbohydrate derivative binding; receptor binding; binding; ion binding; integrin binding; anion binding; protein binding; glycosaminoglycan binding; heparin binding; sulfur compound binding; protein complex binding;	K06252	TN; tenascin	hsa04151 PI3K-Akt signaling pathway - Homo sapiens (human); hsa05206 MicroRNAs in cancer - Homo sapiens (human); hsa04510 Focal adhesion - Homo sapiens (human); hsa04512 ECM-receptor interaction - Homo sapiens (human);	IPR002181; IPR013783; IPR014716; IPR000742; IPR003961; IPR014715;	Fibrinogen, alpha/beta/gamma chain, C-terminal globular domain; Epidermal growth factor-like domain; Fibrinogen, alpha/beta/gamma chain, C-terminal globular, subdomain 1; Immunoglobulin-like fold; Fibrinogen, alpha/beta/gamma chain, C-terminal globular, subdomain 2; Fibronectin, type III;
O60645	Exocyst complex component 3	-0.527	down	0.0232	cyto	vesicle-mediated transport; single-organism cellular process; single-organism process; organic substance transport; protein transport; establishment of localization; cellular localization; transport; establishment of protein localization; establishment of localization in cell; secretion by cell; protein localization; localization; macromolecule localization; cellular process; secretion; single-or…	membrane; intracellular organelle; organelle membrane; cytoplasmic vesicle; membrane-bounded vesicle; cytoplasmic membrane-bounded vesicle; vesicle; cytoplasm; intracellular organelle part; cytoplasmic vesicle part; vesicle membrane; endomembrane system; intracellular part; cell; organelle part; cytoplasmic vesicle membrane; organelle; intracellular membrane-bounded organelle; secretory granule m…		K06110	EXOC3; exocyst complex component 3	hsa04530 Tight junction - Homo sapiens (human);			Sec6/8 exocyst complex;
P07951	Tropomyosin beta chain	-1.461	down	0.0235	cyto	regulation of cellular process; actin filament-based movement; single-multicellular organism process; muscle filament sliding; actin-mediated cell contraction; muscle system process; regulation of nucleobase-containing compound metabolic process; regulation of nucleoside metabolic process; regulation of nucleotide catabolic process; single-organism process; muscle contraction; regulation of nitro…	intracellular organelle; intracellular non-membrane-bounded organelle; cytoskeletal part; myofibril; intracellular organelle part; cytoplasm; intracellular part; cytosol; cell; actin cytoskeleton; organelle part; muscle thin filament tropomyosin; myofilament; non-membrane-bounded organelle; cytoskeleton; organelle; intracellular; cell part; contractile fiber; sarcomere; contractile fiber part; st…	actin binding; protein binding; cytoskeletal protein binding; structural constituent of muscle; structural molecule activity; binding;	K10374	TPM2; tropomyosin 2	hsa04260 Cardiac muscle contraction - Homo sapiens (human); hsa04261 Adrenergic signaling in cardiomyocytes - Homo sapiens (human); hsa05414 Dilated cardiomyopathy - Homo sapiens (human); hsa05410 Hypertrophic cardiomyopathy (HCM) - Homo sapiens (human);
Q63ZY3	KN motif and ankyrin repeat domain-containing protein 2	-0.876	down	0.0239	nucl	regulation of G1/S transition of mitotic cell cycle; regulation of cell death; negative regulation of signal transduction; regulation of signaling; single-organism process; biosynthetic process; cellular metabolic process; negative regulation of RNA metabolic process; regulation of cell cycle process; negative regulation of cell proliferation; regulation of RNA biosynthetic process; metabolic pro…	organelle; intracellular membrane-bounded organelle; intracellular organelle; cell part; intracellular; cytoplasm; intracellular part; membrane-bounded organelle; cell; mitochondrion; cytoplasmic part;					IPR020683;	Ankyrin repeat-containing domain;
Q16527	Cysteine and glycine-rich protein 2	-0.956	down	0.0241	nucl	developmental process; single-multicellular organism process; cell differentiation; cellular developmental process; single-organism cellular process; single-organism process; multicellular organismal development; multicellular organismal process; cellular process;	organelle; intracellular membrane-bounded organelle; intracellular organelle; nucleus; cell part; intracellular; intracellular part; membrane-bounded organelle; cell;	cation binding; metal ion binding; zinc ion binding; transition metal ion binding; binding; ion binding;	K09377			IPR001781;	Zinc finger, LIM-type;
P00403	Cytochrome c oxidase subunit 2	-0.8	down	0.0244	plas	phosphorylation; mitochondrial electron transport, cytochrome c to oxygen; ATP synthesis coupled electron transport; oxidation-reduction process; small molecule metabolic process; oxidative phosphorylation; respiratory electron transport chain; cellular respiration; cellular metabolic process; phosphate-containing compound metabolic process; metabolic process; generation of precursor metabolites …	intracellular organelle; membrane; mitochondrial part; organelle membrane; organelle envelope; intracellular organelle part; cytoplasm; intrinsic to membrane; intracellular part; cell; integral to membrane; organelle part; mitochondrion; organelle; intracellular membrane-bounded organelle; mitochondrial envelope; intracellular; cell part; membrane part; envelope; organelle inner membrane; membran…	ion transmembrane transporter activity; ion binding; substrate-specific transporter activity; monovalent inorganic cation transmembrane transporter activity; oxidoreductase activity, acting on a heme group of donors, oxygen as acceptor; copper ion binding; oxidoreductase activity, acting on a heme group of donors; heme-copper terminal oxidase activity; hydrogen ion transmembrane transporter activ…	K02261	COX2; cytochrome c oxidase subunit 2	hsa04260 Cardiac muscle contraction - Homo sapiens (human); hsa05010 Alzheimer's disease - Homo sapiens (human); hsa05016 Huntington's disease - Homo sapiens (human); hsa04932 Non-alcoholic fatty liver disease (NAFLD) - Homo sapiens (human); hsa01100 Metabolic pathways - Homo sapiens (human); hsa00190 Oxidative phosphorylation - Homo sapiens (human); hsa05012 Parkinson's disease - Homo sapiens (h…	IPR002429; IPR008972; IPR014222; IPR011759;	Cytochrome c oxidase, subunit II; Cytochrome C oxidase subunit II, transmembrane domain; Cytochrome c oxidase subunit II C-terminal; Cupredoxin;	Ecsit complex;
Q13423	NAD(P) transhydrogenase, mitochondrial	-0.837	down	0.0248	plas	metabolic process; generation of precursor metabolites and energy; reactive oxygen species metabolic process; aerobic respiration; oxidation-reduction process; single-organism metabolic process; energy derivation by oxidation of organic compounds; small molecule metabolic process; tricarboxylic acid cycle; primary metabolic process; cellular respiration; cellular process; cellular metabolic proce…	intracellular organelle; membrane; mitochondrial part; organelle membrane; cytoplasm; intracellular organelle part; organelle envelope; intrinsic to membrane; intracellular part; cell; mitochondrial membrane part; integral to membrane; organelle part; mitochondrion; mitochondrial respiratory chain; organelle; intracellular membrane-bounded organelle; mitochondrial envelope; intracellular; cell pa…	oxidoreductase activity, acting on NAD(P)H; nucleoside phosphate binding; ion transmembrane transporter activity; NAD(P)+ transhydrogenase (B-specific) activity; substrate-specific transporter activity; monovalent inorganic cation transmembrane transporter activity; nucleotide binding; hydrogen ion transmembrane transporter activity; cofactor binding; NAD(P)+ transhydrogenase activity; substrate-…	K00323	NNT; NAD(P) transhydrogenase [EC:1.6.1.2]	hsa00760 Nicotinate and nicotinamide metabolism - Homo sapiens (human); hsa01100 Metabolic pathways - Homo sapiens (human);	IPR007698; IPR007886; IPR024605;	Alanine dehydrogenase/pyridine nucleotide transhydrogenase, N-terminal; NAD(P) transhydrogenase, alpha subunit, C-terminal; Alanine dehydrogenase/PNT, NAD(H)-binding domain;
Q96I99	Succinyl-CoA ligase [GDP-forming] subunit beta, mitochondrial	-0.621	down	0.0263	mito	succinyl-CoA metabolic process; oxidation-reduction process; small molecule metabolic process; tricarboxylic acid cycle; thioester metabolic process; coenzyme metabolic process; primary metabolic process; cellular respiration; cellular metabolic process; acyl-CoA metabolic process; cofactor metabolic process; organic substance metabolic process; metabolic process; generation of precursor metaboli…	mitochondrial matrix; intracellular organelle; mitochondrial part; cytoplasm; intracellular organelle part; intracellular part; cell; mitochondrion; organelle part; membrane-enclosed lumen; organelle; intracellular membrane-bounded organelle; intracellular organelle lumen; cell part; intracellular; membrane-bounded organelle; cytoplasmic part; organelle lumen;	ATP binding; nucleoside phosphate binding; CoA-ligase activity; ligase activity; nucleoside binding; ion binding; ligase activity, forming carbon-sulfur bonds; nucleotide binding; succinate-CoA ligase (GDP-forming) activity; organic cyclic compound binding; heterocyclic compound binding; ribonucleoside binding; catalytic activity; succinate-CoA ligase activity; ribonucleotide binding; binding; pu…	K01900	LSC2; succinyl-CoA synthetase beta subunit [EC:6.2.1.4 6.2.1.5]	hsa00640 Propanoate metabolism - Homo sapiens (human); hsa01100 Metabolic pathways - Homo sapiens (human); hsa00020 Citrate cycle (TCA cycle) - Homo sapiens (human); hsa01200 Carbon metabolism - Homo sapiens (human);	IPR005811; IPR013816; IPR013650; IPR013815; IPR016102;	ATP-citrate lyase/succinyl-CoA ligase; ATP-grasp fold, succinyl-CoA synthetase-type; ATP-grasp fold, subdomain 2; ATP-grasp fold, subdomain 1; Succinyl-CoA synthetase-like;	Succinyl-CoA synthetase, GDP-forming;
P24043	Laminin subunit alpha-2	-0.728	down	0.0263	extr	positive regulation of transmission of nerve impulse; regulation of signaling; cellular developmental process; neuron development; neurogenesis; cellular component morphogenesis; single-organism process; biological adhesion; response to external stimulus; positive regulation of synaptic transmission; regulation of cell communication; positive regulation of multicellular organismal process; cell p…	membrane; extracellular region part; cell periphery; laminin-1 complex; macromolecular complex; cell; extracellular region; extracellular matrix part; plasma membrane; laminin complex; basement membrane; extracellular matrix; basal lamina; cell part; proteinaceous extracellular matrix; protein complex; sarcolemma;	structural molecule activity;	K05637	LAMA1_2; laminin, alpha 1/2	hsa05200 Pathways in cancer - Homo sapiens (human); hsa05416 Viral myocarditis - Homo sapiens (human); hsa05146 Amoebiasis - Homo sapiens (human); hsa04151 PI3K-Akt signaling pathway - Homo sapiens (human); hsa05222 Small cell lung cancer - Homo sapiens (human); hsa04510 Focal adhesion - Homo sapiens (human); hsa05414 Dilated cardiomyopathy - Homo sapiens (human); hsa04512 ECM-receptor interactio…	IPR018031; IPR000034; IPR008211; IPR013320; IPR001791; IPR009254; IPR002049; IPR010307; IPR008985; IPR008979;	EGF-like, laminin; Laminin, N-terminal; Concanavalin A-like lectin/glucanases superfamily; Laminin B type IV; Concanavalin A-like lectin/glucanase, subgroup; Laminin G domain; Galactose-binding domain-like; Laminin I; Laminin II; Laminin B, subgroup;
P62917	60S ribosomal protein L8	-0.596	down	0.027	cyto	establishment of protein localization to organelle; single-organism process; biosynthetic process; multi-organism cellular process; cellular metabolic process; protein transport; protein complex disassembly; establishment of localization; protein targeting; protein targeting to membrane; metabolic process; establishment of localization in cell; nuclear-transcribed mRNA catabolic process, nonsense…	intracellular organelle; ribosome; intracellular non-membrane-bounded organelle; cytosolic large ribosomal subunit; cytoplasm; intracellular organelle part; macromolecular complex; intracellular part; cell; cytosol; organelle part; non-membrane-bounded organelle; organelle; large ribosomal subunit; intracellular; cell part; ribosomal subunit; cytosolic part; ribonucleoprotein complex; cytoplasmic…	organic cyclic compound binding; heterocyclic compound binding; RNA binding; binding; nucleic acid binding; structural molecule activity; structural constituent of ribosome; rRNA binding;	K02938	RP-L8e; large subunit ribosomal protein L8e	hsa03010 Ribosome - Homo sapiens (human);	IPR008991; IPR012340; IPR022669; IPR014726; IPR022666; IPR014722;	Ribosomal Proteins L2, RNA binding domain; Ribosomal protein L2 domain 2; Nucleic acid-binding, OB-fold; Translation protein SH3-like domain; Ribosomal protein L2, C-terminal; Ribosomal protein L2, domain 3;	TNF-alpha/NF-kappa B signaling complex 6; Ribosome, cytoplasmic; Nop56p-associated pre-rRNA complex; 60S ribosomal subunit, cytoplasmic;
O14974	Protein phosphatase 1 regulatory subunit 12A	-0.42	down	0.0272	nucl	mitosis; positive regulation of biosynthetic process; single-organism process; cellular metabolic process; phosphate-containing compound metabolic process; regulation of RNA biosynthetic process; metabolic process; positive regulation of metabolic process; regulation of localization; positive regulation of nitrogen compound metabolic process; regulation of dephosphorylation; macromolecule metabol…	intracellular organelle; intracellular non-membrane-bounded organelle; cytoskeletal part; cytoplasm; intracellular organelle part; protein serine/threonine phosphatase complex; macromolecular complex; intracellular part; PTW/PP1 phosphatase complex; cell; organelle part; chromosomal part; non-membrane-bounded organelle; organelle; cytoskeleton; microtubule organizing center; microtubule cytoskele…	molecular transducer activity; enzyme regulator activity; phosphatase regulator activity; binding; 14-3-3 protein binding; protein binding; enzyme inhibitor activity; signal transducer activity;	K06270	PPP1R12A; protein phosphatase 1 regulatory subunit 12A	hsa04611 Platelet activation - Homo sapiens (human); hsa04921 Oxytocin signaling pathway - Homo sapiens (human); hsa04024 cAMP signaling pathway - Homo sapiens (human); hsa05205 Proteoglycans in cancer - Homo sapiens (human); hsa04510 Focal adhesion - Homo sapiens (human); hsa04022 cGMP-PKG signaling pathway - Homo sapiens (human); hsa04810 Regulation of actin cytoskeleton - Homo sapiens (human);…	IPR020683;	Ankyrin repeat-containing domain;	MRIP-MBS-RHOA complex; MRIP-MBS complex;
P02452	Collagen alpha-1(I) chain	-1.717	down	0.0277	extr	cellular component biogenesis; collagen fibril organization; chordate embryonic development; positive regulation of biosynthetic process; response to organophosphorus; metabolic process; macromolecular complex assembly; positive regulation of canonical Wnt receptor signaling pathway; trabecula formation; embryo development; cellular response to stimulus; skin development; cellular response to abi…	endoplasmic reticulum lumen; intracellular organelle; collagen type I; extracellular space; endoplasmic reticulum; extracellular region part; cytoplasm; intracellular organelle part; fibrillar collagen; intracellular part; cell; extracellular matrix part; extracellular region; organelle part; collagen; membrane-enclosed lumen; intracellular membrane-bounded organelle; organelle; extracellular mat…	extracellular matrix structural constituent; identical protein binding; growth factor binding; binding; ion binding; platelet-derived growth factor binding; cation binding; metal ion binding; protein binding; structural molecule activity;	K06236	COL1AS; collagen, type I/II/III/V/XI/XXIV/XXVII, alpha	hsa04611 Platelet activation - Homo sapiens (human); hsa04151 PI3K-Akt signaling pathway - Homo sapiens (human); hsa04510 Focal adhesion - Homo sapiens (human); hsa04974 Protein digestion and absorption - Homo sapiens (human); hsa04512 ECM-receptor interaction - Homo sapiens (human); hsa05146 Amoebiasis - Homo sapiens (human);	IPR001007; IPR000885;	von Willebrand factor, type C; Fibrillar collagen, C-terminal;	ITGA11-ITGB1-COL1A1 complex;
[truncated: 172 more rows]

## Sheet: Functional Classification
GO Terms Level 1	GO Terms Level 2	No. of Protein	Protein IDs
[truncated: 29 more rows]

## Sheet: GO Enrichment
up-regulated	GO Terms Level 1	GO Terms Description	GO Terms Level	GO Terms ID	Mapping	Background	All Mapping	All Background	Fold Enrichment	Fisher' exact test P value	-log10(p value)	Related Protein
[truncated: 60 more rows]

## Sheet: KEGG Enrichment
up-regulated	KEGG pathway	Mapping	Background	All Mapping	All Background	Fold enrichment	Fisher' exact test p value	-log10(p value)	Related proteins
[truncated: 26 more rows]

[truncated: 1 more sheets: Protein domain Enrichment]
