# Supplementary material for: Quantitative global proteome and lysine succinylome analyses provide insights into metabolic regulation and lymph node metastasis in gastric cancer
Source: Sci Rep. 2017 Feb 6;7:42053. doi: 10.1038/srep42053 (PMC5292683; doi:10.1038/srep42053)
Supplement: Supplementary Table 3 [file srep42053-s4.xls]

## Sheet: All clusters
Protein Accession	S2 Ratio	S3 Ratio	S4 Ratio	S5 Ratio	Cluster
K7EJ46	0.074	0.693	1.054	1.042	1
Q15124	0.133	0.35	0.711	0.504	1
P21291	0.222	0.349	0.609	0.485	1
O00423	0.302	0.593	0.559	0.649	1
P55268	0.326	0.592	0.519	0.715	1
Q14315	0.341	0.497	0.583	0.559	1
Q63ZY3	0.362	0.6	0.578	0.703	1
P14543	0.374	0.801	0.891	0.794	1
Q9NZN4	0.376	0.744	0.829	0.785	1
P56199	0.381	0.796	0.666	0.855	1
Q15746	0.384	0.622	0.6	0.568	1
Q92959	0.393	0.99	0.922	2.764	1
Q13976	0.395	0.748	0.905	0.683	1
O15230	0.417	0.613	0.723	0.838	1
Q12765	0.425	1.037	0.744	1.26	1
P24043	0.433	0.598	0.662	0.776	1
P01591	0.439	0.814	0.973	0.752	1
P98160	0.463	0.701	0.783	0.718	1
Q15063	0.47	0.625	0.646	0.665	1
Q13425	0.486	0.769	0.751	0.905	1
P62070	0.499	0.604	0.695	0.763	1
P61626	0.51	1.002	1.586	1.55	1
Q05682	0.524	0.943	0.918	0.897	1
P12814	0.529	0.868	0.866	0.784	1
P43121	0.532	0.668	0.796	0.816	1
Q99735	0.546	1.047	1.423	1.413	1
P02788	0.553	1.318	1.144	2.033	1
P46939	0.557	0.736	0.668	0.727	1
Q9Y490	0.565	0.994	0.948	0.86	1
Q14112	0.569	0.722	1.09	0.927	1
Q9Y4G6	0.573	0.714	0.688	0.74	1
O43175	0.581	0.834	0.836	0.862	1
Q16363	0.581	0.715	0.917	0.766	1
Q9UHL4	0.602	0.842	0.773	0.939	1
P10253	0.613	0.762	0.834	0.975	1
Q8N2S1	0.614	0.718	1.027	0.902	1
Q6UW68	0.615	0.83	0.96	1.213	1
Q9NUV9	0.626	0.866	0.954	0.845	1
P52565	0.628	1.089	1.02	1.32	1
Q93008	0.63	0.93	1.011	1.32	1
Q9Y6C2	0.651	0.782	0.754	0.806	1
Q08379	0.728	0.987	0.94	1.131	1
Q96JJ3	0.741	0.839	0.962	0.992	1
P49257	0.751	1.045	0.918	1.118	1
O94855	0.751	1.038	1.183	1.103	1
Q8WW59	0.751	1.001	1.817	1.387	1
Q13232	0.752	1.468	1.352	1.33	1
P49327	0.757	1.445	1.243	1.403	1
Q9NYU2	0.76	0.944	0.932	1.027	1
P08670	0.761	0.991	0.921	1.079	1
Q6PGP7	0.773	0.942	1.162	1.152	1
Q8N3D4	0.778	1.43	1.215	1.516	1
Q99567	0.781	1.176	1.127	1.423	1
Q96CW1	0.785	0.982	1.127	1.142	1
Q9NZB2	0.787	1.329	1.278	1.223	1
P20073	0.793	0.995	0.916	1.135	1
Q02880	0.796	1.256	1.516	2.229	1
Q9UH99	0.802	1.158	1.183	1.077	1
Q27J81	0.803	1.242	1.265	1.611	1
Q8WXH0	0.816	0.973	1.167	1.221	1
Q9Y646	0.822	1.145	1.642	1.208	1
Q9UNS2	0.824	1.042	1.069	1.175	1
P36871	0.825	0.975	1.238	1.078	1
O00154	0.826	1.55	1.333	2.145	1
A0AV96	0.827	1.026	1.079	1.182	1
Q16186	0.834	1.133	1.272	1.531	1
P16070	0.835	1.198	1.504	1.543	1
P62993	0.84	1.001	1.052	1.095	1
Q13724	0.851	1.133	1.236	1.249	1
Q8WVV4	0.854	1.826	1.897	1.586	1
Q9NTZ6	0.882	1.302	1.689	2.11	1
P51572	0.883	1.287	1.33	1.309	1
P04839	0.889	1.31	2.083	1.443	1
Q16539	0.891	1.443	1.866	1.747	1
Q8TD06	0.897	2.067	1.605	2.053	1
P45974	0.904	1.015	0.999	1.123	1
Q12907	0.907	0.999	1.117	1.152	1
Q14683	0.909	1.446	1.332	1.487	1
P28288	0.91	1.238	1.281	1.614	1
Q9NVP1	0.911	1.585	2.11	1.688	1
P63010	0.919	1.264	1.236	1.178	1
P62081	0.927	1.16	1.128	1.331	1
P05107	0.935	1.378	1.525	1.608	1
P50416	0.947	1.077	1.197	1.203	1
Q92973	0.95	1.195	1.421	1.571	1
P14735	0.951	1.329	1.688	1.396	1
P53618	0.96	1.054	1.2	1.081	1
Q9UKK3	0.96	1.208	1.54	1.638	1
P53396	0.961	1.217	1.235	1.288	1
Q5VW32	0.971	1.823	2.918	2.051	1
Q13045	0.978	1.205	1.536	1.326	1
Q96C23	0.979	1.366	1.49	1.354	1
P24666	0.984	1.285	1.202	1.47	1
Q8TAQ2	0.99	1.252	1.549	1.292	1
P11216	0.994	1.165	1.811	1.508	1
Q7L7X3	0.997	1.639	1.388	1.667	1
Q14764	1.012	1.205	1.333	1.205	1
O60234	1.015	1.381	1.333	1.405	1
Q14573	1.017	1.159	1.196	1.198	1
P46782	1.023	1.089	1.213	1.155	1
P31939	1.048	1.518	1.433	1.651	1
P42704	1.05	1.149	1.222	1.237	1
Q13617	1.056	1.144	1.424	1.31	1
P23246	1.07	1.425	1.55	1.414	1
P27824	1.072	1.271	1.312	1.257	1
O00571	1.09	1.234	1.294	1.406	1
P41250	1.093	1.378	1.288	1.558	1
Q92900	1.102	1.265	1.322	1.318	1
Q7L1Q6	1.104	1.511	1.427	1.686	1
O00151	1.109	1.283	1.601	1.499	1
P11142	1.113	1.239	1.275	1.35	1
Q13753	1.113	1.213	1.422	1.365	1
Q96AE4	1.124	1.443	1.332	1.47	1
Q7L014	1.13	1.255	1.392	1.423	1
Q6P2Q9	1.138	1.448	1.335	1.51	1
P50552	1.142	1.424	1.751	1.505	1
Q15185	1.158	1.597	1.511	1.542	1
Q92945	1.165	1.357	1.289	1.502	1
Q9ULC5	1.247	1.418	1.704	1.706	1
P22234	1.293	1.479	1.938	1.766	1
Q9P258	1.354	1.645	1.94	1.752	1
P02743	0.375	0.435	0.407	0.238	2
P07585	0.496	0.628	0.489	0.186	2
Q14554	0.541	0.955	0.763	0.437	2
P62834	0.584	1.367	1.183	0.416	2
P21266	0.592	0.555	0.789	0.355	2
P16930	0.666	0.731	0.826	0.454	2
Q15005	0.672	0.734	1.084	0.427	2
P01871	0.704	0.811	0.99	0.336	2
P01876	0.737	0.598	0.905	0.311	2
P0CG05	0.756	0.969	0.69	0.191	2
Q9UEY8	0.76	0.943	0.884	0.681	2
P42330	0.761	0.971	0.879	0.649	2
P00441	0.774	0.841	0.948	0.622	2
P15289	0.82	0.758	0.828	0.413	2
P30086	0.821	0.706	0.829	0.628	2
P09382	0.823	0.953	1.137	0.496	2
Q8TE77	0.846	1.128	0.953	0.546	2
O14579	0.849	1.107	0.972	0.724	2
P34913	0.85	1.052	1.046	0.647	2
O60218	0.851	0.996	1.326	0.542	2
P15121	0.861	1.095	1.054	0.576	2
P19075	0.863	1.989	1.758	0.356	2
O95716	0.875	0.977	1.066	0.731	2
P00390	0.879	0.989	0.934	0.763	2
Q9Y4L1	0.879	1.032	0.951	0.559	2
Q09666	0.887	1.126	1.089	0.657	2
P49189	0.896	0.813	0.892	0.687	2
P06727	0.898	0.911	1.026	0.709	2
Q8NFW8	0.904	0.943	0.945	0.743	2
Q9Y394	0.906	0.723	0.979	0.601	2
Q96DG6	0.907	1.638	1.328	0.627	2
P04844	0.915	0.876	0.98	0.561	2
P47895	0.92	0.845	1.005	0.606	2
Q00796	0.925	1.017	1.042	0.611	2
Q15084	0.928	1.077	0.999	0.856	2
P39656	0.929	1.121	0.909	0.585	2
Q92538	0.931	1.098	1.004	0.702	2
P05091	0.931	1.118	1.101	0.839	2
P04632	0.933	0.943	1.046	0.652	2
Q14240	0.933	1.331	1.215	0.66	2
P14625	0.942	1.154	1.087	0.67	2
Q8WUM4	0.943	1.095	1.071	0.889	2
Q7KZF4	0.948	0.951	0.919	0.745	2
O15145	0.948	1.061	1.288	0.705	2
P07737	0.949	1.265	1.197	0.829	2
P62158	0.95	1.417	1.367	0.728	2
P02746	0.961	1.278	1.166	0.781	2
Q96SQ9	0.967	1.711	1.246	0.524	2
P00568	0.969	1.06	0.948	0.79	2
Q9Y678	0.98	1.112	1.145	0.838	2
Q14435	0.98	1.7	1.41	0.654	2
Q9NT62	0.982	1.126	0.978	0.775	2
P62333	0.99	1.121	1.178	0.769	2
Q07960	0.991	1.102	1.133	0.56	2
P62701	1.003	1.199	1.092	0.677	2
Q9UNH7	1.004	0.833	1.192	0.421	2
Q8TCT9	1.007	1.107	1.28	0.364	2
P02763	1.009	0.998	1.204	0.725	2
P27169	1.01	1.271	0.997	0.566	2
P23284	1.01	1.288	1.249	0.847	2
P01011	1.027	0.822	0.981	0.556	2
P61204	1.027	1.03	1.32	0.709	2
P18124	1.028	1.296	1.1	0.827	2
Q14697	1.03	1.015	1.196	0.83	2
P61160	1.032	1.099	1.105	0.939	2
P40616	1.036	1.324	1.251	0.673	2
Q9UI08	1.043	1.315	1.33	0.482	2
P0C0S8	1.048	1.614	1.519	0.812	2
P02768	1.05	0.979	0.898	0.435	2
O14773	1.051	1.355	1.243	0.887	2
O43747	1.054	0.993	1.132	0.844	2
P14550	1.055	1.124	1.046	0.619	2
Q6NUK1	1.065	1.009	1.04	0.777	2
P02647	1.065	1.305	1.431	0.89	2
P63244	1.067	1.014	1.188	0.839	2
Q04206	1.071	1.142	1.088	0.855	2
P53621	1.076	1.258	1.115	0.829	2
P60953	1.078	1.271	1.417	0.909	2
O75367	1.078	1.123	1.706	0.607	2
P12956	1.079	1.263	1.247	0.896	2
Q15436	1.085	1.134	1.183	0.72	2
P63241	1.087	1.028	1.022	0.59	2
P51648	1.087	0.729	1.103	0.491	2
P05388	1.096	1.134	1.128	0.653	2
P50453	1.096	0.977	1.147	0.83	2
P47756	1.105	1.154	1.26	0.959	2
P13010	1.123	1.422	1.339	0.904	2
P30101	1.151	1.123	1.174	0.935	2
P01023	1.159	1.133	1.148	0.708	2
Q06210	1.164	1.153	1.221	1.036	2
Q9BUL8	1.165	1.232	1.341	0.797	2
Q9UHD1	1.169	1.215	1.262	0.724	2
Q86U42	1.17	1.206	1.307	1.047	2
Q06830	1.175	1.396	1.289	0.914	2
Q9Y5K6	1.183	1.234	1.167	1.045	2
P04196	1.187	1.34	1.438	0.762	2
P25398	1.189	1.086	1.174	0.96	2
P09874	1.189	1.262	1.224	0.978	2
O43242	1.212	1.145	1.361	0.807	2
P26196	1.249	1.405	1.464	1.058	2
Q9Y383	1.258	1.334	1.269	0.914	2
Q14651	1.294	1.593	1.446	0.968	2
P17931	1.295	1.139	1.594	0.846	2
P25815	1.328	1.308	1.103	0.516	2
P00338	1.379	1.965	2.186	1.142	2
P22102	1.385	1.521	1.54	0.936	2
P23528	1.409	1.171	1.722	0.667	2
Q13838	1.415	1.436	1.607	0.956	2
P15170	1.439	1.463	1.469	0.982	2
Q15293	1.476	1.804	2.14	1.169	2
P04181	1.576	1.314	1.588	1.078	2
P60903	1.622	2.305	1.975	1.003	2
O95816	0.321	0.847	0.694	2.816	3
O14558	0.424	0.59	0.443	0.672	3
P08572	0.534	0.825	0.583	0.899	3
P56385	0.56	1.359	0.545	1.092	3
Q9BY50	0.587	0.927	0.674	1.336	3
P55008	0.599	1.282	0.656	1.999	3
A6NL28	0.626	0.826	0.519	0.87	3
Q8N8N7	0.66	1.037	0.653	1.404	3
Q9BV36	0.689	1.017	0.828	1.145	3
Q99447	0.716	1.023	0.519	0.926	3
O95817	0.73	0.878	0.706	1.172	3
Q7L5Y1	0.734	0.78	0.576	1.187	3
P20020	0.742	1.054	0.826	1.057	3
Q9BRF8	0.744	0.921	0.78	1.144	3
P20339	0.745	0.907	0.618	1.096	3
Q14766	0.75	0.738	0.656	0.944	3
P09132	0.765	1.043	0.519	1.034	3
Q8TC12	0.767	1.14	0.745	1.599	3
Q12797	0.781	1.201	0.745	1.74	3
Q96LD4	0.792	1.075	0.826	1.609	3
P21980	0.803	0.911	0.781	0.995	3
P30622	0.814	0.916	0.832	1.357	3
Q9NR46	0.827	0.882	0.82	1.015	3
Q3MIR4	0.835	1.02	0.922	1.12	3
P49589	0.836	0.943	0.799	1.131	3
P06702	0.836	1.602	1.308	2.676	3
P04275	0.838	1.037	0.928	1.168	3
P12081	0.843	1.266	0.959	1.468	3
O00461	0.847	1.638	1.125	1.867	3
Q8WVJ2	0.849	1.015	0.82	1.947	3
O75116	0.856	0.932	0.788	1.049	3
Q5JRA6	0.864	1.05	0.89	1.053	3
Q99614	0.867	1.1	0.667	1.423	3
P29692	0.868	1.108	0.98	1.809	3
P14324	0.87	1.13	0.873	1.289	3
Q8IZ83	0.88	1.009	0.921	1.326	3
Q15075	0.894	1.089	0.829	1.35	3
Q96FQ6	0.9	1.559	1.1	2.136	3
A0AVT1	0.905	1.338	1.033	1.792	3
Q9Y5K5	0.912	1.018	0.761	2.377	3
Q13561	0.915	0.973	0.778	0.991	3
Q96RS6	0.915	1.385	0.924	1.779	3
P62937	0.919	1.181	1.004	1.235	3
Q5T4S7	0.921	1.12	1.048	1.414	3
P11717	0.929	1.044	0.832	1.343	3
Q15424	0.931	1.207	0.948	1.853	3
Q9NQT8	0.932	1.109	0.842	1.153	3
P55786	0.939	1.087	0.952	1.177	3
Q9NUQ9	0.94	1.112	0.872	1.357	3
O60664	0.941	1.242	0.964	1.187	3
P02545	0.942	1.179	0.779	1.156	3
Q9UBE0	0.943	1.352	1.177	1.875	3
Q01082	0.944	1.165	0.872	1.184	3
Q9UNL2	0.949	1.339	0.723	1.418	3
P67775	0.95	1.575	0.852	1.563	3
P29401	0.952	1.182	1.094	1.551	3
Q6Y7W6	0.955	1.531	1.149	3.188	3
Q99715	0.957	1.279	1.062	1.759	3
P26641	0.961	1.232	1.047	1.594	3
Q13813	0.965	1.061	0.886	1.14	3
Q9P2M7	0.967	1.142	1.031	1.46	3
Q96FV2	0.97	0.999	0.734	1.267	3
A0MZ66	0.977	1.07	0.779	1.066	3
P49588	0.993	1.043	0.843	1.344	3
P27348	0.995	1.146	0.744	1.304	3
O43491	0.996	1.047	0.93	1.188	3
P06737	1.004	1.285	1.068	1.485	3
Q5JTZ9	1.007	0.994	0.78	1.101	3
Q96T51	1.013	1.421	0.778	1.595	3
P78344	1.013	1.089	0.885	1.205	3
Q14980	1.014	1.113	1.034	1.194	3
O94901	1.035	0.961	0.74	1.336	3
P28066	1.041	1.033	0.824	1.52	3
P00492	1.041	1.327	0.915	1.447	3
P27105	1.046	1.101	0.937	1.276	3
O14818	1.05	1.091	1.03	1.212	3
P50395	1.051	1.376	1.13	1.471	3
P33176	1.058	1.344	1.134	1.495	3
Q9UNZ2	1.06	1.203	0.973	1.321	3
Q15691	1.06	1.242	0.999	1.273	3
Q9Y6M1	1.063	1.348	0.762	2.078	3
O14745	1.065	1.119	0.618	1.205	3
P35232	1.069	1.244	1.033	1.17	3
P62263	1.07	1.38	0.978	1.215	3
Q9H2G2	1.079	1.287	0.924	1.609	3
P61457	1.08	1.08	0.654	2.876	3
P04424	1.089	1.107	0.914	1.393	3
Q8N1F7	1.096	1.433	1.157	1.576	3
Q9HC35	1.104	1.36	0.959	1.413	3
P61106	1.111	1.214	1.042	1.202	3
Q6PKG0	1.125	1.151	0.861	1.432	3
Q13347	1.125	1.081	0.906	1.439	3
Q5EBM0	1.133	1.561	0.72	1.82	3
Q86UP2	1.141	1.181	0.714	1.298	3
P17987	1.147	1.479	1.107	1.419	3
Q92896	1.154	1.121	0.926	1.312	3
P40763	1.154	1.204	1.029	1.261	3
P52272	1.154	1.498	1.071	1.772	3
P25325	1.156	1.208	1.03	1.279	3
Q05086	1.166	1.248	1.005	1.514	3
O94776	1.171	1.435	1.162	1.542	3
P30520	1.179	1.247	1.019	1.337	3
P54136	1.196	1.27	1.097	1.328	3
P51858	1.197	1.315	1.283	1.442	3
O43399	1.207	1.402	1.324	1.597	3
O75534	1.22	1.203	1.034	1.336	3
Q14974	1.225	1.424	1.194	1.417	3
Q96AY3	1.241	1.372	1.027	1.405	3
Q92621	1.257	1.24	1.011	1.354	3
P25789	1.259	1.537	1.305	1.587	3
P50990	1.263	1.301	1.093	1.314	3
Q13263	1.334	1.525	1.294	1.652	3
Q9Y266	1.348	1.627	1.33	1.698	3
P06748	1.381	1.569	1.492	1.951	3
Q8TDB6	1.382	1.443	1.158	2.084	3
P29590	1.444	1.426	1.13	1.806	3
Q08380	1.516	1.505	1.318	1.701	3
P61604	1.524	1.658	1.079	2.366	3
Q03519	1.571	1.79	1.339	2.054	3
Q07507	0.22	0.468	1.191	0.318	4
Q9NVD7	0.395	0.644	1.331	0.353	4
P00488	0.428	0.545	0.867	0.495	4
Q6W4X9	0.469	0.473	0.602	0.427	4
Q93052	0.484	0.634	0.884	0.552	4
Q86XP6	0.486	0.537	0.754	0.459	4
Q9Y2Y8	0.494	0.652	1.441	0.405	4
Q92608	0.657	0.836	1.551	0.722	4
P01877	0.669	0.722	0.81	0.632	4
P02511	0.671	0.535	0.843	0.567	4
Q53EL6	0.691	0.747	1.094	0.484	4
P00326	0.699	1.182	1.854	0.491	4
P39060	0.701	0.624	1.044	0.635	4
O00338	0.708	1.314	2.763	0.587	4
Q709C8	0.712	0.882	1.1	0.744	4
P08575	0.717	0.821	1.413	0.789	4
Q9UJ70	0.733	0.903	1.547	1.075	4
P08962	0.768	0.767	3.609	1.049	4
Q8WU39	0.781	0.812	1.073	0.752	4
Q02742	0.787	1.126	1.955	1.241	4
P62805	0.789	0.567	1.62	0.578	4
Q9UBI6	0.807	0.708	1.059	0.641	4
O00186	0.825	1.099	1.716	0.633	4
P13667	0.828	1.022	1.299	0.648	4
O43852	0.84	0.862	1.16	0.953	4
P04233	0.843	1.113	1.676	0.804	4
P46977	0.849	0.844	1.246	0.721	4
P13796	0.856	1.104	1.645	1.042	4
P02766	0.864	0.987	1.41	0.944	4
P51148	0.874	0.917	1.123	0.707	4
Q8IV36	0.883	1.015	1.16	0.817	4
P23368	0.889	0.948	1.302	0.776	4
Q9UBQ7	0.893	0.919	1.085	0.795	4
P84095	0.898	0.934	2.293	1.123	4
Q9UM54	0.9	1.073	1.414	0.936	4
Q6NVY1	0.91	1.037	1.674	0.808	4
Q9HBL7	0.913	1.221	2.3	0.706	4
Q02878	0.921	0.979	1.228	0.974	4
Q9P2R3	0.944	0.952	1.142	0.957	4
Q86V81	0.944	1.043	1.541	0.972	4
P06730	0.946	1.012	1.14	0.925	4
Q14011	0.951	0.698	1.317	0.524	4
Q00688	0.955	0.729	1.033	0.713	4
Q12768	0.962	1.133	1.636	1.078	4
P49407	0.966	1.118	1.646	0.922	4
Q9HD45	0.972	1.208	1.912	0.679	4
P55209	0.976	1.139	1.421	1.068	4
P35606	0.977	1.067	1.238	0.841	4
Q9H3P7	0.98	0.754	1.35	0.678	4
Q13177	0.982	1.028	1.326	1.154	4
O94760	0.987	0.887	1.147	0.778	4
P00558	0.989	1.015	1.18	1.088	4
P20036	0.999	1.443	1.877	0.777	4
P13639	1	1.01	1.302	1.084	4
Q01518	1.014	1.081	1.256	1.003	4
Q86UX7	1.019	1.028	1.495	1.002	4
Q16401	1.022	1.08	1.165	0.978	4
P61163	1.022	1.051	1.456	0.996	4
P20645	1.023	0.648	1.539	0.766	4
P41240	1.025	0.859	1.378	0.801	4
O15144	1.027	1.241	1.843	0.804	4
Q9H6Z4	1.043	0.994	1.371	0.983	4
Q9UBQ0	1.046	0.836	1.34	0.923	4
P04179	1.052	0.772	1.141	0.717	4
P02649	1.062	1.029	1.542	1.135	4
P40926	1.064	0.818	1.504	0.78	4
P08758	1.07	0.844	1.227	0.843	4
Q15437	1.075	0.868	1.274	0.734	4
P04040	1.084	1.006	1.182	0.909	4
P41252	1.091	1.048	1.247	1.057	4
Q96TA1	1.094	1.048	1.297	1.071	4
O94903	1.094	0.985	1.389	0.793	4
P07437	1.094	1.327	1.793	0.955	4
Q12905	1.106	1.388	1.95	1.234	4
P07858	1.115	1.203	2.778	1.297	4
Q07666	1.116	1.134	2.06	1.052	4
O95782	1.117	1.032	1.416	1.079	4
P01903	1.12	1.211	1.503	0.959	4
P61421	1.132	1.062	1.246	1.068	4
O00299	1.14	1.274	2.122	1.234	4
Q9ULZ3	1.166	1.025	1.702	0.844	4
P07339	1.17	1.24	1.575	1.118	4
O95294	1.175	1.16	1.613	0.825	4
P78347	1.181	1.309	2.687	1.055	4
P61026	1.184	1.329	1.947	1.012	4
O95232	1.189	1.325	1.945	1.41	4
P52597	1.209	1.188	1.399	1.133	4
O43143	1.221	1.352	1.618	1.365	4
P42765	1.263	0.97	1.855	0.899	4
O14744	1.268	1.358	1.547	1.327	4
P43490	1.278	1.3	1.707	1.215	4
Q14839	1.29	1.251	1.574	1.302	4
Q13185	1.291	1.339	1.641	1.419	4
Q99828	1.303	1.398	1.981	1.353	4
O00148	1.307	1.541	2.614	1.898	4
P13284	1.318	1.441	1.965	1.265	4
Q9UQ80	1.331	1.156	2.085	1.332	4
Q9Y6R7	1.336	0.975	1.698	0.77	4
P22314	1.341	1.259	1.593	1.194	4
O15355	1.345	0.962	1.532	0.875	4
Q13435	1.346	1.355	1.659	1.279	4
Q7Z406	1.429	1.43	1.771	1.536	4
Q15181	1.576	1.54	1.86	1.323	4
O95994	1.631	1.344	2.443	1.263	4
P08621	1.673	1.368	1.87	1.33	4
P16949	2.082	1.679	2.808	1.856	4
Q9NQC3	0.617	0.601	1.466	1.086	5
P52943	0.647	0.351	1.008	0.615	5
Q9NVH6	0.648	0.437	0.868	0.847	5
Q86VB7	0.67	0.737	1.791	1.12	5
O14974	0.703	0.628	0.851	0.831	5
P07099	0.708	0.662	1.157	0.945	5
P48739	0.736	0.639	1.154	1.037	5
Q96IU4	0.736	0.537	1.89	0.998	5
P00387	0.739	0.551	0.776	0.69	5
P20674	0.801	0.397	1.389	0.553	5
Q9NQR4	0.815	0.488	1.184	0.872	5
Q9Y2B0	0.82	0.509	1.583	1.73	5
Q03252	0.83	0.708	0.894	0.878	5
O00499	0.847	0.626	1.046	1.052	5
O95865	0.854	0.725	0.969	0.892	5
O14617	0.862	0.72	1.045	0.965	5
P51571	0.864	0.633	1.323	1.17	5
P04899	0.879	0.774	0.909	0.834	5
P08571	0.882	0.707	1.165	1.061	5
P42167	0.887	0.411	1.412	0.886	5
P61619	0.889	0.651	0.919	0.835	5
P60709	0.898	0.763	1.276	1.287	5
P13987	0.91	0.563	1.14	0.872	5
Q969H8	0.911	0.499	1.169	0.991	5
Q9BSJ8	0.922	0.877	1.463	1.227	5
P63098	0.928	0.626	1.572	0.935	5
Q9UNM6	0.956	0.931	1.633	1.223	5
Q6GMV3	0.964	0.707	1.264	0.828	5
O60547	0.965	0.828	1.258	1.186	5
O15511	0.968	0.827	1.659	1.351	5
Q99733	0.97	0.656	1.023	0.913	5
O94979	0.973	0.914	1.102	1.008	5
O75083	0.982	0.882	1.135	0.953	5
Q8WWP7	0.986	0.963	1.241	1.171	5
P62820	0.99	0.763	1.134	0.855	5
Q92499	0.996	0.796	1.109	0.864	5
Q96FW1	0.996	0.877	1.306	1.277	5
P54920	0.998	0.802	1.101	0.98	5
Q12805	1.003	0.647	1.17	0.749	5
Q9Y3Z3	1.006	0.897	1.264	1.008	5
P46777	1.008	0.894	1.165	1.182	5
Q9H845	1.019	0.847	1.054	0.952	5
Q99538	1.021	0.339	2.087	1.599	5
Q03154	1.028	0.758	1.277	1.064	5
P09651	1.029	0.856	1.249	1.212	5
P84085	1.032	0.842	1.035	1.031	5
Q99933	1.033	0.477	1.07	0.901	5
P38606	1.04	0.916	1.181	1.12	5
P13611	1.044	0.643	1.123	0.82	5
Q14160	1.045	0.649	1.292	1.398	5
Q8NE71	1.052	0.891	1.101	1.094	5
P53634	1.072	0.917	1.971	1.686	5
Q9NQW7	1.075	0.731	1.138	1.148	5
P09104	1.078	1.054	2.181	1.768	5
P61225	1.084	0.578	2.649	0.883	5
O43813	1.089	0.611	1.103	1.036	5
Q9BRX8	1.11	0.569	1.181	0.827	5
P23396	1.148	0.976	1.28	1.234	5
Q08211	1.158	1.007	1.205	1.219	5
P58546	1.184	1.007	1.369	1.242	5
Q13620	1.189	0.67	2.03	1.405	5
P11233	1.192	0.807	1.52	1.488	5
Q8WXX5	1.192	0.786	1.885	2.034	5
P62191	1.195	1.133	1.441	1.281	5
Q9UKK9	1.198	0.805	1.396	1.23	5
Q9BZZ5	1.203	1.048	1.652	1.205	5
P06733	1.208	1.064	1.373	1.325	5
O75643	1.212	0.871	1.558	1.638	5
P23497	1.243	0.82	1.465	1.565	5
P18031	1.248	0.94	1.45	1.436	5
Q9BUQ8	1.251	1.06	1.448	1.154	5
P61769	1.27	0.886	1.999	1.306	5
Q99832	1.28	1.047	1.276	1.197	5
P69891	1.293	0.634	1.565	1.093	5
O75533	1.297	1.177	1.367	1.398	5
P20618	1.305	0.689	1.434	1.275	5
Q53FA7	1.328	0.361	2.442	NA	5
P61289	1.34	1.247	2.035	1.54	5
P67809	1.353	0.59	1.632	0.978	5
P68036	1.374	0.724	1.6	0.967	5
O00410	1.375	0.907	1.767	1.701	5
O43172	1.38	1.163	1.945	1.749	5
Q9Y6E2	1.4	1.208	1.592	1.588	5
Q9Y2X3	1.407	1.069	1.776	1.401	5
P53582	1.413	0.863	1.561	1.235	5
P50402	1.416	0.923	2.07	1.463	5
P41227	1.42	0.797	1.363	1.366	5
P16435	1.465	1.191	1.547	1.334	5
O76003	1.576	0.802	1.598	1.036	5
O60645	0.704	0.554	0.709	0.838	6
P12277	0.715	0.469	0.505	0.888	6
Q04941	0.752	0.276	0.805	1.552	6
Q12882	0.787	0.458	0.86	1.442	6
O14841	0.834	0.588	0.734	1.088	6
O75915	0.894	0.687	0.72	0.993	6
Q9ULA0	0.9	0.647	0.694	0.847	6
O43252	0.917	0.739	0.903	1.043	6
P22695	0.918	0.627	0.69	0.887	6
Q15102	0.924	0.664	0.907	1.143	6
Q15785	0.924	0.493	1.258	2.027	6
P52306	0.94	0.417	0.788	1.172	6
P62879	0.944	0.537	0.798	0.802	6
P20648	0.947	0.315	0.414	0.721	6
P29966	0.954	0.662	0.743	0.86	6
Q9NVH1	0.954	0.573	0.85	1.141	6
P30048	0.954	0.517	0.954	1.099	6
P01766	0.961	0.438	0.852	1.088	6
P02790	0.961	0.681	0.872	0.936	6
Q14108	0.967	0.449	1.023	1.21	6
Q9HBH5	0.968	0.643	0.859	0.98	6
Q13751	0.969	0.678	1.065	1.324	6
O14920	0.97	0.733	0.968	1.201	6
P62258	0.987	0.725	0.96	0.98	6
O75489	0.994	0.7	0.84	0.88	6
Q93050	1.004	0.726	0.841	1.194	6
P62942	1.014	0.438	0.859	1.271	6
Q7Z4W1	1.017	0.471	0.661	0.785	6
P30566	1.022	0.705	0.967	1.016	6
P61981	1.038	0.853	0.911	1.128	6
P23786	1.053	0.707	0.83	0.902	6
Q5JRX3	1.055	0.962	1.08	1.157	6
Q86VN1	1.056	0.916	0.913	1.114	6
P61086	1.067	0.686	0.803	1.408	6
P28482	1.069	0.857	1.205	1.386	6
Q9NVJ2	1.079	0.907	0.952	1.204	6
Q8NBN7	1.082	0.668	0.824	1.032	6
O76094	1.096	0.648	0.832	0.934	6
P62899	1.104	0.583	0.995	1.113	6
Q02818	1.108	0.926	0.963	1.186	6
P08107	1.109	0.839	1.017	1.259	6
Q9UH65	1.114	0.536	0.926	1.454	6
P13798	1.116	0.92	1.08	1.338	6
P09110	1.123	0.854	0.939	1.193	6
P31946	1.123	0.609	1.146	1.316	6
Q16658	1.126	0.489	0.95	1.422	6
Q16762	1.138	0.936	1.031	1.323	6
Q9HDC9	1.14	0.92	1.041	1.251	6
O14828	1.154	0.871	1.108	1.247	6
Q9Y6D5	1.157	0.624	0.721	1.101	6
Q9UK41	1.158	0.567	0.984	1.081	6
Q92614	1.16	0.881	0.906	1.288	6
O95777	1.163	0.624	1.064	1.224	6
Q8TCS8	1.182	0.791	1.225	1.462	6
Q07866	1.194	1.006	1.221	1.307	6
Q9H9B4	1.206	0.85	1.016	1.333	6
Q13765	1.216	0.861	1.073	1.267	6
Q9NZM1	1.217	0.937	1.174	1.438	6
P60510	1.225	0.439	1.037	1.751	6
O75165	1.228	0.892	1.106	1.129	6
Q06323	1.228	0.933	1.132	1.443	6
P50851	1.236	0.777	1.004	1.049	6
Q9Y230	1.252	0.983	1.222	1.552	6
P52209	1.253	1.02	1.052	1.326	6
O00422	1.265	0.849	1.257	1.491	6
P23588	1.278	0.826	1.142	1.722	6
Q14166	1.281	0.761	1.021	1.707	6
O75153	1.309	0.545	1.069	2.205	6
Q16576	1.309	0.578	1.162	1.228	6
P50502	1.331	0.794	0.971	1.125	6
P18510	1.332	0.701	0.875	1.958	6
P48147	1.336	1.027	1.252	1.415	6
P56537	1.344	0.805	1.153	1.707	6
Q16822	1.345	0.958	1.394	1.539	6
P25685	1.376	0.881	1.034	1.29	6
Q3ZCQ8	1.376	0.693	1.065	1.477	6
Q8NEZ5	1.378	0.77	1.001	1.358	6
O75146	1.382	0.668	0.873	1.106	6
Q8WWI1	1.384	0.771	0.943	2.062	6
Q99627	1.384	0.657	1.121	1.274	6
Q9HCD5	1.422	0.914	1.084	1.557	6
P05198	1.422	1.128	1.208	1.436	6
Q12904	1.426	0.891	1.172	1.557	6
P16144	1.436	1.05	1.383	1.434	6
P31948	1.449	1.089	1.456	1.775	6
P09525	1.481	1.142	1.289	1.568	6
P09543	1.482	0.963	1.161	1.378	6
Q8NFV4	1.483	0.852	1.037	1.792	6
Q9HA77	1.49	0.715	0.964	1.464	6
Q13325	1.504	0.706	0.972	1.213	6
Q8TE67	1.537	0.971	1.456	1.864	6
Q9HAV4	1.547	1.108	1.209	1.619	6
A8MWD9	1.569	0.783	1.1	1.377	6
O43290	1.594	0.724	1.188	1.363	6
Q6ZRV2	1.656	0.828	1.186	2.089	6
Q9Y4B6	1.683	0.985	1.127	1.808	6
Q9UL46	1.787	1.214	1.5	1.674	6
Q9Y6K5	1.857	1.298	1.459	1.66	6
O95347	1.872	1.226	1.733	2.081	6
P42224	1.919	1.33	1.38	2.32	6
P23381	2.105	1.133	1.456	2.891	6
Q9HB71	2.131	1.313	1.74	2.262	6
Q8IVT2	2.191	1.437	1.777	2.784	6
Q02252	0.704	0.507	0.362	0.45	7
Q13423	0.717	0.551	0.382	0.651	7
O15173	0.795	0.702	0.499	0.908	7
P28331	0.833	0.667	0.573	0.743	7
P0DJD7	0.836	0.202	0.126	0.379	7
P62917	0.842	0.625	0.518	0.702	7
Q16643	0.853	0.675	0.572	0.88	7
P11310	0.855	0.592	0.508	0.847	7
P12235	0.866	0.616	0.469	0.535	7
Q8NBF2	0.886	0.826	0.729	0.918	7
Q9NRV9	0.899	0.737	0.498	0.833	7
P30049	0.906	0.638	0.375	0.59	7
Q9NUB1	0.92	0.666	0.406	1.088	7
P08559	0.923	0.6	0.622	0.758	7
O95299	0.931	0.728	0.718	0.864	7
O00217	0.932	0.507	0.477	0.6	7
O00330	0.954	0.711	0.523	0.8	7
P13804	0.957	0.797	0.711	0.877	7
Q9BT78	0.964	0.705	0.602	0.886	7
P09960	0.967	0.87	0.829	0.997	7
P07098	0.971	0.438	0.291	0.43	7
Q96A49	0.972	0.96	0.728	0.993	7
P26440	0.977	0.721	0.659	0.741	7
Q86X76	0.985	0.9	0.774	0.994	7
P51164	0.991	0.409	0.209	0.755	7
P04004	0.997	0.59	0.539	0.763	7
P00367	1.006	0.724	0.668	0.846	7
P48735	1.008	0.5	0.289	0.428	7
Q16891	1.011	0.761	0.632	0.772	7
O15400	1.012	0.811	0.717	1.113	7
P61011	1.013	1.015	0.81	1.058	7
Q9Y365	1.015	0.643	0.439	0.84	7
P10644	1.016	0.9	0.822	1.034	7
P15104	1.046	0.354	0.241	0.535	7
P14091	1.049	0.827	0.838	1.075	7
P00813	1.05	0.451	0.244	0.413	7
O95202	1.05	0.815	0.538	0.845	7
Q14847	1.05	0.976	0.895	1.044	7
P42566	1.055	0.844	0.74	1.147	7
Q9HCC0	1.069	0.934	0.654	1.049	7
O15305	1.077	0.936	0.914	1.018	7
P45880	1.078	0.81	0.792	1.129	7
P07947	1.096	0.81	0.767	1.131	7
Q5JTV8	1.099	0.953	0.865	0.945	7
Q9NSE4	1.11	0.936	0.785	0.98	7
Q9Y3B3	1.123	0.772	0.61	0.882	7
P49959	1.127	0.569	0.249	0.884	7
Q9Y4W6	1.143	0.782	0.686	1.035	7
Q6P1M3	1.152	1.087	0.788	1.168	7
Q9UJZ1	1.157	0.889	0.783	1.106	7
Q13404	1.163	0.799	0.84	1.112	7
Q9H7Z7	1.166	0.787	0.713	1.09	7
P62888	1.171	0.853	0.785	1.294	7
P43304	1.173	0.885	0.947	1.084	7
P56192	1.174	1.022	0.972	1.047	7
Q9UNF0	1.197	0.732	0.705	1.03	7
P78371	1.221	1.207	1.043	1.275	7
O43837	1.224	1.004	0.884	1.207	7
P18669	1.226	1.023	0.976	1.127	7
P07357	1.236	0.825	0.783	1.385	7
P50995	1.236	0.882	0.801	1.1	7
Q16740	1.267	0.864	0.853	1.005	7
P54577	1.276	0.863	0.794	1.317	7
P13797	1.292	0.954	0.692	0.89	7
P38646	1.294	0.873	0.83	1.523	7
Q86UE4	1.309	0.907	0.718	1.065	7
P54819	1.328	0.913	0.784	0.936	7
P27695	1.33	1.182	0.999	1.151	7
Q09028	1.333	1.16	1.169	1.318	7
Q6PIU2	1.337	0.987	0.866	1.246	7
P20810	1.338	1.285	1.04	1.47	7
Q9ULV0	1.342	1.176	1.015	1.266	7
Q99961	1.372	1.244	1.139	1.53	7
Q8NBJ5	1.396	1.134	1.043	1.18	7
Q9Y6N5	1.408	1.066	0.978	1.223	7
Q8NC51	1.41	1.279	1.032	1.475	7
P23229	1.437	1.203	1.131	1.212	7
P12429	1.468	0.893	0.937	1.274	7
P25205	1.481	1.371	1.146	1.709	7
P15311	1.496	0.924	0.766	0.921	7
Q02790	1.511	1.295	0.908	1.266	7
O00515	1.562	1.351	0.888	1.569	7
P22570	1.604	0.749	0.687	1.418	7
P14618	1.622	1.099	1.056	1.336	7
Q99829	1.633	1.47	1.254	1.47	7
Q9Y2Z0	1.774	1.231	1.102	1.836	7
P34932	1.852	1.24	1.096	1.578	7
P32455	1.941	1.676	1.573	2.104	7
P02549	1.96	0.837	0.844	1.121	7
P09486	2.014	1.085	1.151	1.716	7
P04083	2.035	1.461	1.195	1.879	7
P20591	2.215	2.09	1.022	2.235	7
Q9BQL6	2.293	1.144	1.081	1.5	7
P05783	2.467	1.405	1.094	1.398	7
P02671	2.527	1.354	1.159	1.624	7
O60437	2.531	1.102	0.603	1.118	7
P27216	2.57	1.962	1.574	2.804	7
P31947	2.582	1.871	1.388	3.141	7
P02679	3.536	1.42	1.138	1.565	7
Q9HC84	6.919	1.808	1.006	7.282	7
Q01995	0.216	0.526	0.547	0.33	8
P07951	0.223	0.498	0.591	0.265	8
P01350	0.231	2.736	2.488	1.191	8
Q13642	0.242	0.464	0.564	0.292	8
P35749	0.251	0.582	0.544	0.297	8
P29536	0.254	0.572	0.703	0.436	8
Q9BX66	0.278	0.616	0.703	0.514	8
P12109	0.286	0.693	0.643	0.508	8
Q16853	0.287	0.504	0.67	0.344	8
P21333	0.302	0.659	0.721	0.514	8
P53814	0.302	0.563	0.807	0.463	8
P09493	0.36	0.545	0.558	0.399	8
P60981	0.366	0.825	1.057	0.499	8
P12110	0.377	0.776	0.686	0.472	8
P24844	0.388	0.835	0.967	0.608	8
P24821	0.423	0.865	0.826	0.671	8
Q9UMS6	0.431	0.549	0.6	0.466	8
Q6PCB0	0.436	0.697	1.255	0.657	8
Q96AC1	0.438	0.723	0.851	0.521	8
Q06141	0.442	1.512	1.083	0.386	8
P35555	0.444	0.608	0.616	0.419	8
Q9UJ72	0.453	0.762	0.929	0.704	8
Q13418	0.455	0.97	1.074	0.76	8
Q9Y2S2	0.473	0.763	0.859	0.686	8
P35900	0.478	1.559	1.559	0.456	8
O75368	0.495	0.858	1.064	0.578	8
Q8NBS9	0.498	1.221	1.216	0.739	8
Q9UBX5	0.499	1.108	1.013	0.758	8
Q15582	0.51	1.118	0.929	0.402	8
P08133	0.541	0.858	0.911	0.593	8
Q9Y696	0.56	0.939	1.299	0.682	8
Q14195	0.573	0.742	0.762	0.593	8
Q15404	0.605	1.188	1.626	0.7	8
P05556	0.63	0.951	1.028	0.733	8
P15880	0.642	1.457	1.57	1.029	8
Q96IJ6	0.656	1.249	1.116	0.681	8
Q71DI3	0.656	1.462	1.412	0.582	8
P15428	0.672	1.075	1.022	0.768	8
P68366	0.678	1.247	0.97	0.596	8
P11766	0.688	0.927	1.085	0.602	8
P29350	0.697	1.066	1.101	0.901	8
Q9Y3A5	0.724	1.129	1.702	0.942	8
Q93084	0.732	1.202	0.985	0.771	8
P07108	0.764	1.293	1.086	0.873	8
O60256	0.772	0.994	1.143	0.869	8
P06756	0.779	1.268	1.187	0.968	8
P61916	0.784	1.47	1.131	0.793	8
Q9NR19	0.788	1.095	1.241	0.866	8
Q8IY21	0.792	1.509	1.317	1.055	8
P48509	0.8	1.611	1.464	0.784	8
Q5VYK3	0.8	2.22	1.807	0.801	8
Q9Y6D6	0.81	1	1.147	0.991	8
P63167	0.811	1.325	1.094	0.858	8
O75608	0.814	1.22	1.193	0.963	8
P53999	0.823	1.281	1.173	0.736	8
Q99714	0.826	1.211	1.007	0.803	8
P52566	0.831	1.265	1.463	1.172	8
Q86YS7	0.835	0.986	1.132	0.909	8
Q9ULV4	0.839	1.296	1.185	0.98	8
P50570	0.849	1.106	1.151	0.97	8
P13489	0.852	1.024	1.017	0.887	8
P50224	0.861	1.818	2.207	1.407	8
P62633	0.862	1.2	1.41	1.131	8
Q7L576	0.865	1.057	1.037	0.995	8
P22307	0.866	2.123	1.497	1.009	8
P26038	0.871	1.074	1.173	0.838	8
Q92878	0.871	1.126	1.174	1.003	8
Q08257	0.873	1.048	0.993	0.872	8
P26006	0.875	1.309	1.111	0.916	8
P27635	0.876	1.766	1.442	0.777	8
O15195	0.894	1.092	1.198	0.815	8
P39687	0.901	1.774	1.879	1.089	8
P32456	0.904	1.309	1.227	0.897	8
P55072	0.906	1.339	1.205	0.892	8
O75531	0.915	1.284	1.214	1.034	8
P13693	0.918	1.439	1.548	1.19	8
P51659	0.92	1.313	1.51	1.07	8
P04066	0.926	1.228	1.233	0.903	8
Q96G03	0.928	1.122	1.29	0.921	8
Q86SF2	0.934	1.516	1.266	0.989	8
P31146	0.94	1.279	1.396	0.861	8
P37837	0.951	1.48	1.279	1.049	8
O75874	0.955	1.453	1.327	0.902	8
O14976	0.955	1.17	1.466	1.105	8
P31153	0.957	1.333	1.353	1.084	8
Q56VL3	0.963	1.196	1.282	1.137	8
Q9Y263	0.966	1.185	1.229	0.966	8
O15438	0.971	1.198	1.217	1.008	8
Q16787	0.973	1.568	1.873	0.896	8
Q9Y6W5	0.984	1.297	1.391	1.022	8
P20290	0.984	2.015	1.706	1.032	8
P52907	0.986	1.486	1.298	1.012	8
P07686	0.996	1.187	1.467	1.147	8
Q8NE86	1.004	1.414	1.584	0.982	8
Q04917	1.012	1.094	1.134	0.973	8
P46940	1.031	1.246	1.235	1.034	8
P62826	1.037	1.688	1.657	1.44	8
P27694	1.038	1.337	1.369	1.156	8
O60701	1.072	1.522	1.566	0.976	8
P18754	1.082	1.733	1.658	1.382	8
O00232	1.083	1.422	1.454	1.18	8
P09211	1.1	1.337	1.545	1.108	8
Q9UKV3	1.125	1.458	1.566	1.22	8
P07148	1.13	2.512	1.961	1.41	8
Q92688	1.165	1.885	1.697	1.094	8
P78417	1.173	1.497	1.591	1.368	8
Q8WUM0	1.193	1.409	1.591	1.215	8
P09429	1.215	1.634	1.719	1.242	8
P33991	1.244	1.417	1.558	1.301	8
Q9NS71	0.645	0.523	0.405	0.32	9
Q9P0J0	0.68	0.684	0.561	0.538	9
Q9H8H3	0.762	0.625	0.43	0.372	9
O00159	0.764	0.781	0.674	0.486	9
P07195	0.8	0.833	0.694	0.474	9
P42126	0.804	0.933	0.589	0.456	9
P13861	0.805	0.773	0.705	0.647	9
P10909	0.824	0.807	0.741	0.641	9
Q8TBX8	0.846	0.748	0.629	0.605	9
Q6NUQ4	0.846	0.859	0.752	0.611	9
P23142	0.852	0.947	0.683	0.567	9
P00918	0.861	0.866	0.731	0.635	9
P40939	0.896	0.799	0.763	0.655	9
P04843	0.916	0.853	0.776	0.776	9
Q16795	0.919	0.926	0.656	0.5	9
P26885	0.919	0.89	0.732	0.576	9
P51970	0.922	0.838	0.511	0.291	9
P10515	0.922	0.783	0.693	0.594	9
P31040	0.923	0.773	0.56	0.557	9
P19367	0.929	0.834	0.779	0.651	9
O75947	0.93	0.748	0.444	0.461	9
Q8N1S5	0.93	0.907	0.831	0.713	9
P31937	0.936	0.768	0.732	0.647	9
P01617	0.947	0.93	0.751	0.35	9
P40925	0.952	0.708	0.493	0.524	9
Q5SSJ5	0.959	0.803	0.536	0.492	9
Q13576	0.96	0.906	0.82	0.559	9
P46779	0.961	1.113	0.722	0.524	9
P00450	0.972	0.871	0.715	0.586	9
Q96PD5	0.98	0.819	0.845	0.696	9
P01009	0.989	1.015	0.801	0.451	9
P14406	0.992	0.61	0.466	0.444	9
P06576	0.999	0.783	0.602	0.641	9
P01860	1.006	0.883	0.792	0.493	9
P36957	1.013	0.828	0.654	0.688	9
Q99497	1.015	1.121	0.833	0.674	9
P01619	1.019	1.039	0.753	0.595	9
Q9UHB9	1.02	0.989	0.744	0.648	9
Q53GQ0	1.024	0.92	0.917	0.617	9
P49755	1.03	0.972	0.619	0.451	9
P43652	1.032	0.787	0.687	0.598	9
P11021	1.039	1.059	0.975	0.771	9
P12830	1.043	1.015	0.907	0.683	9
P49411	1.045	0.905	0.732	0.741	9
P60468	1.047	1.106	0.9	0.804	9
Q9UFN0	1.048	0.929	0.747	0.505	9
P30041	1.066	1.026	0.764	0.504	9
O75964	1.072	0.802	0.688	0.582	9
P11171	1.072	1.102	0.933	0.903	9
P05114	1.083	1.034	0.55	0.534	9
P01714	1.083	1.345	0.585	0.337	9
Q9P2R7	1.087	0.91	0.718	0.703	9
Q96N66	1.088	0.976	0.708	0.685	9
O75436	1.103	0.73	0.786	0.358	9
Q16851	1.108	1.055	0.937	0.947	9
P05141	1.109	0.965	0.875	0.67	9
Q14677	1.112	1.133	0.976	0.861	9
O94874	1.114	1.119	0.962	0.721	9
Q15257	1.117	0.857	0.766	0.595	9
P62979	1.119	0.821	0.618	0.41	9
P05387	1.119	1.103	1.057	0.851	9
Q9HC38	1.136	1.039	0.738	0.692	9
P27816	1.142	1.141	1.02	0.907	9
P60866	1.145	1.129	0.786	0.725	9
P02774	1.15	0.842	0.745	0.593	9
P02787	1.158	0.941	0.793	0.537	9
P43034	1.16	1.232	0.895	0.834	9
Q9BS26	1.16	1.098	0.928	0.758	9
Q14165	1.161	0.864	0.804	0.675	9
Q9H2U2	1.168	0.984	0.681	0.554	9
P01008	1.173	0.863	0.487	0.526	9
Q13126	1.188	1.221	1.056	0.997	9
P01857	1.191	0.873	0.971	0.423	9
P35270	1.193	1.16	1.034	0.939	9
P02652	1.196	1.057	0.874	0.695	9
P31943	1.213	1.199	1.129	1.01	9
P07814	1.225	1.113	1.05	1.027	9
P55145	1.23	1.023	0.993	0.426	9
P01019	1.236	1.144	0.911	0.627	9
Q7RTX0	1.257	1.214	0.784	0.41	9
P08603	1.258	0.995	0.841	0.779	9
P00738	1.258	1.266	0.871	0.856	9
Q92597	1.263	1.247	0.96	0.612	9
P60842	1.268	1.461	1.103	0.769	9
P05023	1.275	1.119	1.185	0.975	9
P51991	1.276	1.088	1.11	0.895	9
Q13217	1.288	1.307	0.727	0.585	9
Q2TAY7	1.289	1.359	1.158	1.062	9
P63208	1.294	1.172	0.995	0.938	9
P01024	1.315	1.242	0.989	0.711	9
P22626	1.322	1.191	1.018	0.943	9
P00751	1.325	0.992	1.176	0.71	9
P21964	1.347	1.202	0.946	0.792	9
Q15417	1.361	0.987	0.989	0.723	9
P30626	1.37	1.289	1.121	0.961	9
Q9H4A4	1.373	1.315	1.097	1.035	9
P62244	1.382	1.226	0.985	0.94	9
P10643	1.392	0.878	0.653	0.517	9
Q9Y2Q3	1.426	1.325	0.888	0.702	9
P07910	1.437	1.311	1.141	0.913	9
P40121	1.439	1.383	1.193	1.206	9
Q9H4G0	1.494	1.027	0.8	0.663	9
P49792	1.498	1.331	1.137	1.173	9
O43493	1.506	1.203	0.866	0.726	9
P19971	1.607	1.642	1.371	1.301	9
Q14103	1.608	1.49	1.216	1.015	9
P14923	1.619	1.368	1.106	0.728	9
Q14126	1.623	1.576	1.105	0.99	9
Q8TE68	1.751	1.082	0.862	0.755	9
P31949	1.872	1.657	1.141	0.995	9
P12004	1.954	1.709	1.701	1.167	9
P15144	2.488	2.268	1.143	1.046	9
P08729	3.267	2.846	2.36	2.248	9
Q04695	5.504	2.836	2.238	1.637	9
P02452	0.136	0.561	0.308	0.364	10
P08123	0.166	0.613	0.344	0.378	10
P22105	0.223	0.684	0.362	0.342	10
P41732	0.233	0.967	0.535	0.576	10
P08294	0.276	0.685	0.535	0.612	10
Q14BN4	0.31	1.005	0.808	0.613	10
O15061	0.328	0.586	0.437	0.51	10
P17661	0.328	0.616	0.53	0.483	10
P02462	0.387	0.89	0.773	0.668	10
Q15661	0.396	0.828	0.696	0.629	10
Q9H7C9	0.414	1.131	0.725	0.863	10
P12111	0.417	0.84	0.617	0.505	10
P11047	0.472	0.923	0.66	0.664	10
Q9Y281	0.514	0.904	0.823	0.757	10
P30837	0.515	1.22	0.895	0.768	10
P32969	0.517	1.541	0.768	0.82	10
P18206	0.541	0.843	0.788	0.725	10
P98088	0.556	1.226	0.835	0.703	10
P60660	0.57	1.239	0.912	0.897	10
P67936	0.579	1.42	1.112	1.079	10
Q9BUT1	0.586	1.147	0.666	1.036	10
P21397	0.59	0.976	0.797	0.786	10
Q9P0L0	0.612	1.277	0.888	0.945	10
Q15942	0.614	1.675	0.787	0.931	10
Q8WX93	0.629	1.12	0.82	0.797	10
O94973	0.656	1.123	0.997	1.005	10
Q9UHD8	0.664	1.289	0.807	1.183	10
P53990	0.669	1.208	0.815	1.007	10
P51159	0.675	1.245	0.559	0.886	10
Q92747	0.677	1.159	0.91	0.741	10
Q5JWF2	0.686	0.989	0.764	0.743	10
P06396	0.695	1.151	0.812	0.744	10
Q16881	0.719	1.39	0.931	1	10
P84098	0.721	1.238	0.733	0.816	10
Q07954	0.729	1.09	0.881	1.072	10
O60763	0.744	1.095	0.906	0.877	10
P61224	0.744	1.674	1.285	0.972	10
P48426	0.75	1.18	0.988	1.013	10
O94832	0.753	1.682	1.047	0.891	10
Q9Y6U3	0.756	1.28	0.94	1.018	10
Q9Y262	0.758	1.297	1.056	1.177	10
Q05397	0.763	1.579	1.156	1.113	10
Q9H4A6	0.766	1.194	1.101	0.98	10
Q13148	0.767	1.461	1.25	1.08	10
Q3LXA3	0.772	1.672	0.683	0.904	10
Q8TB61	0.777	1.3	1.073	0.925	10
Q9P253	0.786	1.015	0.844	0.966	10
P55735	0.792	1.582	1.004	0.887	10
Q14203	0.793	0.992	0.842	0.921	10
Q9Y305	0.804	1.51	0.94	0.936	10
Q08426	0.809	1.442	0.922	1.144	10
Q16181	0.821	1.224	0.847	0.855	10
Q16222	0.823	1.41	1.083	1.107	10
P61586	0.824	1.631	0.987	1.032	10
O00391	0.832	1.167	0.861	1.013	10
Q14254	0.834	1.128	0.907	1.059	10
P06865	0.835	1.593	0.929	1.228	10
O60749	0.843	1.244	1.028	0.885	10
Q6PI48	0.847	1.136	0.758	0.953	10
O60841	0.852	1.503	1.099	1.121	10
O15371	0.859	1.28	1.088	1.246	10
P39023	0.864	1.286	0.927	1.063	10
Q13451	0.864	1.495	0.988	1	10
Q96QK1	0.872	1.039	0.952	0.954	10
Q8NBJ4	0.879	1.568	0.959	1.326	10
P35611	0.88	1.048	0.834	0.926	10
P15559	0.892	1.271	0.953	0.938	10
Q9UBS4	0.901	1.141	0.877	0.983	10
Q9H3U1	0.906	1.436	1.047	1.266	10
Q13596	0.91	1.429	1.019	1.015	10
P46783	0.911	1.207	0.894	1.071	10
Q13630	0.918	1.737	1.196	1.411	10
P60228	0.932	1.602	0.775	1.143	10
P46108	0.964	1.138	0.987	1.087	10
P22059	0.976	1.544	1.271	1.151	10
Q6P996	0.981	1.396	1.077	1.001	10
P53367	0.992	1.662	0.999	1.274	10
Q92888	0.996	1.192	1.032	1.128	10
Q8TDL5	1.007	1.883	1.362	1.468	10
Q14152	1.012	1.672	1.068	1.25	10
Q14192	1.055	1.418	1.246	1.126	10
P46063	1.059	1.553	1.321	1.174	10
Q15149	1.063	1.36	1.168	1.337	10
P30153	1.064	1.468	1.198	1.238	10
Q9BQE5	1.075	2.243	1.316	1.787	10
Q92616	1.077	1.407	1.211	1.332	10
Q04637	1.077	1.496	1.319	1.257	10
Q8TAX9	1.083	2.025	1.224	1.79	10
P48637	1.088	1.446	1.196	1.18	10
O95861	1.098	1.384	1.071	1.147	10
P17980	1.098	1.395	1.124	1.153	10
O00303	1.112	1.717	1.344	1.356	10
Q9Y265	1.145	1.409	1.242	1.195	10
P54886	1.159	1.817	1.355	1.526	10
Q00839	1.171	1.494	1.314	1.245	10
P26368	1.196	1.52	1.359	1.506	10
P63151	1.202	1.881	1.445	1.25	10
P05455	1.206	1.862	1.612	1.49	10
Q8N163	1.299	1.552	1.337	1.329	10
P17301	1.324	1.727	1.401	1.623	10
P06454	1.421	1.973	1.65	1.727	10
Q14444	1.466	1.997	1.468	1.622	10
Q05707	0.429	0.503	0.364	0.319	11
P51884	0.436	0.571	0.459	0.367	11
Q6NZI2	0.502	0.727	0.471	0.509	11
Q9BXN1	0.534	0.703	0.484	0.343	11
P51888	0.565	1.4	0.849	0.464	11
P62328	0.696	0.908	0.574	0.417	11
P22352	0.702	1.072	0.561	0.437	11
Q13310	0.722	1.096	0.637	0.559	11
O00400	0.727	1.105	0.787	0.523	11
P22694	0.749	1.138	0.655	0.631	11
Q14914	0.769	1.106	0.615	0.513	11
Q6DD88	0.778	1.177	0.751	0.791	11
P09467	0.783	0.965	0.807	0.773	11
P17655	0.802	0.864	0.757	0.646	11
O75363	0.804	1.007	0.758	0.559	11
P21399	0.819	1.163	0.833	0.752	11
Q86TM6	0.844	1.432	0.877	0.873	11
Q00765	0.847	1.395	0.483	0.411	11
Q96HY6	0.848	1.376	0.977	0.783	11
P61006	0.854	1.398	0.515	0.348	11
P00167	0.863	1.471	0.785	0.737	11
Q9Y5P6	0.88	1.241	0.894	0.763	11
P49591	0.883	1.305	0.745	0.797	11
Q9NR45	0.884	1.034	0.727	0.622	11
P04217	0.885	1.087	0.72	0.694	11
P55327	0.893	1.786	1.142	0.789	11
Q6UXH1	0.896	1.358	0.552	0.376	11
O95394	0.902	1.2	0.841	0.946	11
P06744	0.911	1.318	0.99	0.708	11
P07237	0.924	1.304	0.951	0.833	11
P20340	0.932	1.025	0.942	0.852	11
O14964	0.936	1.304	0.961	0.943	11
A1L0T0	0.94	1.165	0.812	0.792	11
P27797	0.958	1.531	1.055	0.652	11
P0C0L4	0.974	1.619	0.826	0.619	11
O95834	0.975	1.404	0.668	0.709	11
P26447	0.98	1.81	0.757	0.787	11
P33241	0.985	1.112	0.985	0.905	11
O75390	0.985	1.178	1.028	0.976	11
P35658	0.987	1.589	1.008	1.032	11
Q9H0U4	0.99	1.24	0.751	0.487	11
P15153	0.99	1.58	0.994	0.649	11
P48444	0.995	1.448	1.003	0.854	11
O43396	1.007	1.517	0.82	0.721	11
P08697	1.017	1.22	0.861	0.562	11
P35221	1.021	1.159	0.841	0.828	11
P40306	1.021	1.712	1.151	0.899	11
P62195	1.022	1.406	1.026	0.996	11
P05090	1.024	1.276	0.91	0.925	11
P37802	1.031	1.326	0.961	0.85	11
Q15365	1.039	1.76	1.038	1.075	11
Q16666	1.04	1.425	1.129	0.951	11
O94905	1.044	1.2	0.912	0.899	11
Q96HE7	1.044	1.249	0.949	0.889	11
P05386	1.046	1.59	1.035	0.634	11
Q10567	1.061	1.264	0.928	0.696	11
P61081	1.061	1.219	1.097	1	11
P47897	1.065	1.323	0.938	0.994	11
P56470	1.067	2.793	1.669	1.022	11
P31942	1.072	1.192	1.103	1.007	11
O00264	1.08	1.353	0.949	1.033	11
Q32MZ4	1.081	1.503	1.093	1.109	11
P35237	1.081	2.948	1.515	0.608	11
P46781	1.086	1.805	1.388	0.964	11
P05155	1.098	1.488	0.992	0.857	11
P62750	1.1	1.274	1.097	1.005	11
P04792	1.102	1.444	0.936	0.924	11
Q5VTE0	1.102	1.324	1.039	0.855	11
P07384	1.107	1.371	1.039	1.015	11
P04406	1.11	1.262	1.069	1.056	11
P61923	1.112	2.585	1.623	1.029	11
Q9ULC4	1.12	1.477	0.969	0.974	11
Q13200	1.123	1.356	1.132	0.868	11
Q9Y624	1.124	1.413	0.956	0.834	11
P30740	1.124	1.919	1.258	0.843	11
P60174	1.129	1.312	0.802	0.788	11
Q99460	1.132	1.466	1.266	1.036	11
O14980	1.138	1.481	1	0.849	11
Q14624	1.157	1.408	0.844	0.627	11
P43686	1.158	1.884	1.294	0.988	11
P29144	1.165	1.507	1.147	1	11
Q92841	1.166	1.362	1.034	1.091	11
Q9NZ08	1.189	1.528	1.102	0.948	11
P49458	1.205	1.354	1.167	1.016	11
P51665	1.211	1.522	0.995	0.861	11
P49368	1.214	1.477	1.167	1.242	11
P04114	1.218	1.393	1.001	0.979	11
P11279	1.221	1.618	1.232	1.187	11
Q7KZI7	1.234	1.442	1.198	1.083	11
P30085	1.252	1.981	1.449	0.999	11
P16615	1.256	1.691	1.11	1.149	11
P18085	1.256	1.818	1.354	0.979	11
P11586	1.257	1.515	1.249	1.16	11
O75223	1.262	1.979	1.322	1.174	11
Q15366	1.263	1.761	0.977	0.764	11
Q96LJ7	1.265	1.497	1.147	1.209	11
O43390	1.276	1.777	1.36	1.192	11
Q96A72	1.284	1.739	1.127	0.914	11
Q9Y446	1.305	1.799	0.915	0.961	11
P40227	1.316	1.486	1.152	1.165	11
O00748	1.357	2.776	1.212	0.908	11
O00505	1.365	1.899	1.394	0.88	11
Q9UHB6	1.451	1.805	1.245	1.056	11
Q86X29	1.559	1.767	1.176	1.083	11
P35556	0.441	0.607	1.002	1.24	12
Q15477	0.525	0.653	0.996	0.976	12
P27338	0.598	0.599	0.84	0.83	12
Q9BVC6	0.6	0.757	0.891	1.207	12
Q15738	0.656	0.672	1.072	1.406	12
Q9NRX4	0.668	0.531	0.84	1.014	12
O15127	0.682	0.649	0.839	0.914	12
P24557	0.682	0.569	1.627	1.546	12
O75955	0.693	0.704	0.943	1.112	12
Q9NVE7	0.709	0.698	0.974	1.214	12
Q99536	0.71	0.69	0.878	0.89	12
P09972	0.722	0.831	0.892	1.203	12
Q16555	0.728	0.774	0.947	0.879	12
O15484	0.729	0.612	1.143	1.679	12
Q15276	0.731	0.652	0.825	0.99	12
P14780	0.737	1.088	1.285	2.919	12
Q9NY33	0.752	0.855	1.061	1.236	12
P31150	0.757	0.871	0.863	1.051	12
Q99747	0.789	0.758	0.883	0.972	12
P50135	0.79	0.744	0.857	0.96	12
P09917	0.796	0.57	1.325	1.464	12
Q9H9Q2	0.809	0.681	1.036	1.525	12
P16284	0.816	0.755	0.989	1.037	12
O43707	0.818	0.859	0.986	1.123	12
P26640	0.827	0.821	1.247	1.295	12
Q14558	0.835	0.824	1.062	1.356	12
Q15019	0.837	0.854	0.926	1.078	12
P04075	0.847	0.871	1.047	1.287	12
Q6XQN6	0.867	1.079	1.3	1.479	12
P07942	0.868	0.886	1.015	1.194	12
O15212	0.872	0.924	1.397	1.49	12
O76071	0.894	1.047	1.108	1.384	12
O60610	0.895	1.007	1.254	1.688	12
Q96S19	0.91	0.845	1.377	1.75	12
P22087	0.927	0.888	1.408	1.409	12
Q9UQE7	0.931	0.928	1.262	1.777	12
Q96C86	0.933	0.869	1.14	1.602	12
Q9BXJ9	0.934	1.002	1.696	1.665	12
O94906	0.935	0.946	1.535	1.622	12
Q9UJU6	0.937	1	1.147	1.331	12
P05109	0.94	1.211	1.287	2.391	12
A5YKK6	0.942	1.036	1.101	1.201	12
Q15833	0.946	1.091	1.259	1.477	12
Q03169	0.958	0.795	1.261	2.039	12
Q8IX12	0.961	0.997	1.15	1.341	12
Q9NQ48	0.963	0.969	1.092	1.174	12
O95373	0.963	0.863	1.347	1.353	12
P08195	0.965	1.023	1.592	1.556	12
O95372	0.971	0.885	1.891	1.664	12
Q9UDY2	0.98	0.94	1.341	1.706	12
O43520	0.981	0.756	1.34	1.61	12
Q07812	0.983	1.081	1.242	1.797	12
Q9NYL9	0.988	1.129	1.236	1.365	12
Q01813	0.989	1.293	1.358	2.216	12
P78527	0.99	1.032	1.31	1.58	12
Q969V3	0.991	1.04	1.057	1.169	12
P63104	0.991	0.883	1.086	1.266	12
Q13098	0.994	1.029	1.195	1.357	12
O00429	0.997	1.034	1.298	1.452	12
P28065	1	0.931	1.166	1.388	12
P14866	1.003	1.03	1.201	1.319	12
P15531	1.024	1.408	2.471	2.518	12
P11413	1.034	1.078	1.604	2.489	12
Q8N2K0	1.035	1.146	1.231	1.565	12
P49247	1.036	0.994	1.394	1.445	12
Q15369	1.051	0.955	1.258	1.507	12
Q1KMD3	1.059	1.035	1.143	1.222	12
Q13616	1.063	1.06	1.233	1.594	12
Q7L9L4	1.082	1.246	1.785	1.852	12
Q9BT09	1.103	1.182	1.327	1.35	12
P26639	1.127	1.151	1.238	1.359	12
P33993	1.151	1.71	2.246	3.121	12
Q8WXF1	1.162	1.047	1.324	1.493	12
O60506	1.178	1.156	1.251	1.355	12
Q9BRZ2	1.181	1.181	1.541	1.646	12
P46060	1.196	1.361	1.802	1.788	12
P23526	1.202	1.076	1.459	1.673	12
P27708	1.203	1.382	1.516	1.753	12
O43818	1.219	1.47	1.85	2.073	12
Q16543	1.223	1.133	1.386	1.503	12
Q92541	1.224	0.909	1.635	1.984	12
P17844	1.256	1.311	1.974	1.667	12
P20700	1.26	1.167	1.327	1.437	12
Q03518	1.274	1.356	1.653	2.898	12
P38919	1.29	1.551	1.879	2.145	12
O43765	1.32	1.201	1.79	1.751	12
Q14566	1.354	1.407	1.92	2.359	12
P55060	1.375	1.435	1.538	1.707	12
P01833	1.404	1.464	2.467	2.303	12
O60568	1.436	1.675	2.789	3.763	12
P09327	1.44	1.479	2.177	2.483	12
Q9NR30	1.523	1.516	1.787	2.579	12
P50454	1.554	1.714	1.862	1.975	12
P19338	1.572	1.426	2.181	2.542	12
Q86XK7	0.589	0.691	0.409	0.616	13
P05165	0.698	0.634	0.568	0.594	13
P00403	0.714	0.662	0.395	0.583	13
Q16775	0.729	0.843	0.361	0.765	13
Q9P0M6	0.75	0.945	0.577	0.676	13
P22033	0.761	0.864	0.579	0.749	13
P24539	0.784	0.743	0.511	0.585	13
Q96I99	0.789	0.726	0.488	0.64	13
Q969Z3	0.79	0.852	0.57	0.639	13
P30838	0.795	0.953	0.438	0.421	13
P27144	0.803	1.333	0.664	0.965	13
P31930	0.819	0.998	0.635	0.716	13
P54619	0.826	0.904	0.753	0.818	13
Q9H5N1	0.829	0.879	0.707	0.775	13
Q00341	0.836	1.032	0.702	0.805	13
P10606	0.849	0.747	0.43	0.472	13
P80303	0.855	0.872	0.554	0.694	13
P08240	0.856	1.275	0.691	0.963	13
P22897	0.872	0.956	0.589	0.576	13
P01034	0.873	1.123	0.727	0.845	13
Q15836	0.878	1.48	0.393	0.787	13
Q6YN16	0.881	1.168	0.663	0.747	13
P11177	0.882	0.658	0.442	0.58	13
P27352	0.888	0.522	0.25	0.317	13
P25311	0.894	1.157	0.468	0.821	13
P05062	0.9	1.319	0.297	0.811	13
Q15907	0.905	0.988	0.835	0.924	13
P55011	0.918	1.584	0.654	0.857	13
O95140	0.93	1.003	0.728	0.824	13
Q9NYL4	0.931	0.898	0.223	0.317	13
Q16698	0.937	1.068	0.57	0.685	13
Q9NTX5	0.942	0.851	0.559	0.789	13
Q15286	0.944	1.442	0.606	0.901	13
Q96CM8	0.945	0.637	0.351	0.455	13
P39019	0.961	0.991	0.751	0.994	13
Q8N392	0.974	0.985	0.678	0.813	13
P16152	0.974	1.073	0.779	0.823	13
Q7Z7H5	0.976	1.057	0.707	0.866	13
Q16718	0.981	0.941	0.606	0.78	13
Q9BRK5	0.986	1.161	0.82	1.007	13
Q9BVK6	0.995	1.057	0.731	0.872	13
P48449	0.999	1.025	0.831	0.852	13
P30043	1.001	1.108	0.685	0.767	13
Q9P2E9	1.003	1.279	0.68	0.754	13
Q12959	1.007	0.899	0.688	0.855	13
Q96RQ3	1.009	0.739	0.402	0.562	13
P01042	1.011	1.071	0.729	0.721	13
O60313	1.014	0.983	0.823	0.855	13
Q92734	1.015	1.189	0.826	0.971	13
Q16790	1.02	0.527	0.293	0.381	13
P09622	1.02	0.855	0.417	0.538	13
P38117	1.032	1.071	0.671	0.785	13
Q9UNE7	1.034	1.152	0.505	0.672	13
P61970	1.037	1.179	0.847	1.006	13
P30044	1.041	0.982	0.508	0.605	13
P16083	1.044	0.914	0.394	0.851	13
P47985	1.049	0.98	0.628	0.928	13
P36542	1.059	0.857	0.547	0.682	13
P30040	1.059	1.23	0.915	1.093	13
O43237	1.06	1.425	0.817	1.214	13
Q13409	1.061	1.083	0.841	0.99	13
Q9UI12	1.061	1.126	0.948	0.97	13
P30519	1.074	1.167	0.522	0.731	13
P02656	1.075	1.871	0.572	1.208	13
Q06033	1.079	1.091	0.821	1.033	13
P14314	1.08	1.203	0.854	0.999	13
Q99623	1.08	1.265	0.897	0.987	13
P32119	1.085	1.13	0.823	0.979	13
Q9Y277	1.085	1.078	0.85	0.946	13
P09496	1.094	1.074	0.739	1.081	13
Q96HN2	1.095	1.219	0.669	0.802	13
P17174	1.114	1.082	0.33	0.806	13
P46459	1.126	1.295	0.94	1.08	13
Q15056	1.127	1.166	0.672	0.922	13
P54727	1.13	1.356	0.807	0.836	13
Q13492	1.132	1.226	0.971	1.12	13
Q96C01	1.133	1.721	0.797	0.999	13
O14907	1.135	1.507	0.567	0.692	13
P52815	1.142	1.139	0.868	1.138	13
Q9C0C2	1.149	1.034	0.645	0.904	13
P35222	1.152	1.202	0.595	0.668	13
Q92804	1.157	1.358	0.663	0.959	13
P60900	1.165	1.342	0.944	1.272	13
P02765	1.171	1.486	0.554	0.567	13
O43684	1.183	1.439	1.035	1.289	13
P61247	1.184	1.316	0.775	1.157	13
P49773	1.185	1.214	0.842	0.933	13
Q9BRA2	1.193	0.977	0.563	0.834	13
Q13131	1.193	1.134	0.786	1.05	13
Q9BXS5	1.199	1.225	0.775	0.804	13
P48643	1.2	1.382	1.054	1.108	13
P30039	1.203	0.893	0.523	0.703	13
O95573	1.217	1.27	0.844	1.041	13
O60716	1.248	1.133	0.783	0.865	13
P30046	1.25	1.085	0.501	0.583	13
P62913	1.263	2.147	0.89	1.418	13
O43866	1.266	1.239	0.507	0.833	13
O00567	1.273	1.381	1	0.977	13
P04003	1.281	1.38	0.769	1.443	13
Q96C19	1.286	1.524	1.075	1.14	13
Q9UMX5	1.302	1.388	1.135	1.226	13
P28070	1.334	1.989	0.935	1.632	13
O75821	1.376	1.185	0.915	1.042	13
Q96AG4	1.379	1.486	0.693	0.799	13
Q15459	1.455	1.611	1.114	1.317	13
Q6DKK2	1.47	1.39	0.797	0.99	13
O75369	1.482	1.463	1.033	1.045	13
P04080	1.49	1.65	0.781	1.08	13
Q9Y5B9	1.67	1.448	0.919	1.384	13
P15924	1.872	1.617	1.306	1.428	13
P06703	1.93	1.8	1.138	1.424	13
P19823	1.971	1.248	0.757	1.022	13
Q13283	2.066	1.653	1.015	1.485	13
Q9HCY8	2.114	2.218	0.92	1.196	13
P29728	2.211	1.938	1.254	1.853	13
Q16527	0.487	0.367	0.504	0.783	14
Q13884	0.515	0.463	0.662	1.295	14
P02792	0.675	0.479	0.766	1.965	14
Q9H4M9	0.676	0.528	0.796	1.413	14
Q9UGI8	0.694	0.957	0.923	2.044	14
P30042	0.699	0.668	0.744	1.23	14
Q9UKU7	0.718	0.721	0.68	0.935	14
Q9P2B2	0.733	0.785	0.764	1.241	14
P35813	0.74	0.813	0.83	1.498	14
P35573	0.742	0.735	0.734	1.071	14
P53611	0.751	0.482	0.938	1.628	14
Q9H223	0.763	0.726	0.746	1.076	14
P48681	0.791	0.834	0.873	1.422	14
Q13464	0.811	0.826	0.887	1.594	14
Q96B49	0.822	0.616	0.713	1.983	14
Q07157	0.833	0.771	0.707	1.248	14
Q9Y285	0.839	0.7	0.811	1.244	14
Q13439	0.84	0.671	0.805	1.077	14
Q9UPN3	0.843	0.936	0.889	1.448	14
Q9H3S7	0.847	0.908	0.915	1.23	14
Q15042	0.852	0.723	0.859	1.305	14
Q2WGJ9	0.861	0.699	0.806	1.45	14
P08311	0.867	0.84	0.741	2.16	14
Q9UHD9	0.868	0.722	0.967	1.255	14
O15269	0.88	0.565	0.726	1.403	14
P29218	0.893	0.795	0.716	1.337	14
Q99436	0.894	0.932	0.897	1.341	14
O15031	0.904	0.687	0.781	1.185	14
Q5TFE4	0.929	0.812	1.04	1.492	14
Q9BXW7	0.936	0.627	0.959	1.814	14
Q12769	0.937	0.755	0.754	1.083	14
Q9NTJ5	0.938	0.834	0.825	1.035	14
P51570	0.946	0.857	0.967	1.22	14
Q14258	0.947	0.869	1.075	1.699	14
Q9UBC2	0.952	0.742	0.849	1.221	14
Q9NSK0	0.953	0.942	0.873	1.155	14
O00233	0.956	0.865	0.914	1.68	14
P52790	0.969	1.172	1.213	2.28	14
Q9NVZ3	0.989	0.806	0.761	2.415	14
P46379	0.994	0.859	0.851	1.66	14
P34897	0.994	1.193	1.036	2.334	14
Q14008	0.998	0.853	0.887	1.215	14
P62495	0.998	0.807	0.925	1.324	14
P11215	1.01	1.341	1.172	2.994	14
P52948	1.016	0.907	0.942	1.646	14
Q13618	1.023	0.945	0.956	1.54	14
P36776	1.028	0.944	0.885	1.141	14
Q52LJ0	1.028	0.91	0.899	1.121	14
P12931	1.047	0.935	1.089	1.333	14
Q7Z6Z7	1.049	1.142	1.11	1.506	14
P51149	1.058	1.008	1.015	1.277	14
Q9HB07	1.059	0.908	1.24	1.858	14
O43815	1.061	0.813	1.044	1.463	14
Q9UJS0	1.064	0.817	0.846	1.368	14
Q9Y5L0	1.071	0.991	0.978	1.373	14
Q96I24	1.09	0.893	0.973	1.945	14
P49913	1.094	1.465	1.115	4.819	14
Q9H299	1.097	0.924	1.105	1.803	14
Q16531	1.102	1.006	1.194	1.431	14
P59665	1.115	1.163	0.956	2.627	14
P30876	1.12	0.988	0.984	1.342	14
P05164	1.131	1.073	1.215	2.583	14
P25788	1.135	0.972	1.125	1.503	14
Q15029	1.141	0.964	1.094	1.61	14
Q15046	1.143	1.058	1.135	1.336	14
P24534	1.151	0.832	1.005	1.654	14
P35998	1.151	1.112	1.144	1.354	14
P61221	1.152	0.996	1.003	1.399	14
Q9Y333	1.155	1.088	1.214	1.699	14
Q08J23	1.161	0.936	1.273	2.236	14
Q15758	1.17	0.95	1.256	1.846	14
O15372	1.172	1.119	1.032	1.387	14
Q12792	1.177	1.109	1.059	1.777	14
P18283	1.181	1.01	1.089	1.516	14
P12268	1.195	1.204	1.307	1.772	14
P11940	1.196	1.272	1.234	1.927	14
P53041	1.2	0.994	1.02	1.443	14
Q15233	1.2	1.071	1.293	1.54	14
P25786	1.204	1.086	1.173	1.591	14
O15067	1.208	1.246	1.214	1.541	14
P57764	1.212	0.849	1.18	1.955	14
Q92598	1.212	1.003	1.523	2.859	14
O00231	1.213	1.052	1.169	1.524	14
Q9BV40	1.228	1.071	1.294	1.774	14
O60264	1.263	1.237	1.476	2.154	14
O95433	1.267	1.017	1.2	1.577	14
Q9UHX1	1.275	1.093	1.291	1.916	14
Q99615	1.282	1.133	1.418	2.414	14
P10809	1.292	1.037	1.048	2.087	14
P08238	1.325	1.433	1.461	2.054	14
Q00534	1.394	1.298	1.093	1.968	14
Q9H0A0	1.441	1.278	1.428	1.878	14
P07900	1.442	1.289	1.107	1.795	14
Q63HN8	1.691	1.151	1.404	2.408	14
P80217	1.874	1.493	1.406	2.181	14
Q13087	0.494	0.279	0.284	0.291	15
Q9NR12	0.571	0.399	0.604	0.347	15
P51911	0.592	0.402	0.492	0.33	15
P56556	0.601	0.488	0.508	0.491	15
P24752	0.691	0.457	0.581	0.575	15
Q9NX14	0.72	0.591	0.669	NA	15
Q16134	0.73	0.463	0.547	0.494	15
Q9BQS8	0.741	0.551	0.526	0.558	15
P02760	0.758	0.59	0.514	0.55	15
Q13228	0.776	0.65	0.739	0.605	15
O43181	0.813	0.499	0.648	0.517	15
P14927	0.837	0.402	0.654	0.489	15
P30038	0.851	0.438	0.484	0.56	15
O95154	0.869	0.59	0.753	0.536	15
P19827	0.879	0.682	0.819	0.717	15
P49748	0.879	0.7	0.832	0.687	15
Q99798	0.888	0.472	0.543	0.573	15
Q02218	0.897	0.738	0.734	0.672	15
P49821	0.919	0.51	0.624	0.626	15
Q8NCN5	0.92	0.733	0.925	0.717	15
P01765	0.922	0.649	0.839	0.633	15
O96000	0.935	0.413	0.565	0.412	15
Q9BWS9	0.935	0.675	0.732	0.711	15
P56856	0.942	0.441	0.576	0.446	15
Q07065	0.95	0.77	0.83	0.851	15
O95831	0.955	0.631	0.636	0.656	15
P07954	0.966	0.674	0.695	0.642	15
P35241	0.969	0.585	1.029	0.618	15
P00505	0.974	0.617	0.556	0.597	15
Q9UIJ7	0.976	0.633	0.711	0.589	15
O75396	0.98	0.828	0.867	0.728	15
Q9Y3B8	0.989	0.617	0.837	0.65	15
Q00325	0.99	0.67	1.027	0.733	15
Q16836	0.991	0.624	0.971	0.644	15
P11182	1.002	0.422	0.829	0.41	15
P43307	1.003	0.763	0.81	0.668	15
P01834	1.006	0.483	0.959	0.471	15
Q9NZ45	1.013	0.648	0.574	0.53	15
P13073	1.017	0.588	0.581	0.504	15
P17540	1.018	0.273	0.139	0.197	15
O95881	1.018	0.852	0.889	0.762	15
P30084	1.036	0.764	0.854	0.79	15
P55809	1.043	0.477	0.395	0.49	15
Q9Y5M8	1.045	0.872	0.894	0.899	15
P55084	1.048	0.643	0.788	0.679	15
P0C0S5	1.078	0.661	0.891	0.619	15
P08263	1.084	0.384	0.613	0.406	15
Q96KP4	1.136	0.718	0.876	0.722	15
Q08945	1.144	0.736	1.082	0.805	15
P52888	1.145	0.973	0.953	0.946	15
Q9NX63	1.146	0.889	0.989	0.898	15
Q00610	1.149	0.978	1.08	1.007	15
P15374	1.181	0.81	0.91	0.983	15
P21796	1.193	0.978	0.94	0.883	15
P07602	1.2	0.561	0.968	0.79	15
P07203	1.208	0.865	0.839	0.881	15
P25705	1.214	0.789	0.908	0.578	15
Q6UXG2	1.222	0.644	0.846	0.646	15
Q14019	1.234	0.826	1.173	0.613	15
Q07021	1.241	0.82	1.147	0.725	15
O14672	1.26	0.956	0.877	0.928	15
P08865	1.266	0.718	1.124	0.9	15
P0C0L5	1.273	0.672	0.709	0.685	15
Q9UBT2	1.282	0.935	1.006	0.783	15
Q9P2J5	1.286	0.981	1.159	1.146	15
P02748	1.287	0.875	0.705	0.758	15
Q9BXP5	1.31	1.149	1.244	1.098	15
P82650	1.312	1.097	1.087	1.032	15
P01859	1.317	0.696	1.086	0.687	15
Q4V328	1.335	0.803	1.091	1.036	15
P25787	1.336	1.068	1.281	0.991	15
Q9P2X0	1.35	0.959	1.157	0.948	15
P05026	1.35	1.079	1.21	0.871	15
P61978	1.356	1.169	1.155	1.199	15
Q93009	1.36	0.959	1.249	1.027	15
P00352	1.39	0.649	0.509	0.526	15
Q15008	1.4	0.885	1.185	1.068	15
P02042	1.401	0.973	1.405	0.776	15
P02730	1.418	0.698	1.012	0.659	15
P02751	1.443	1.09	1.036	1.124	15
Q13557	1.452	0.846	0.93	0.845	15
O75822	1.453	1.049	1.144	1.093	15
Q96A35	1.481	1.181	1.161	1.082	15
P00491	1.485	1.217	1.414	1.049	15
Q9HD20	1.5	0.889	0.872	0.82	15
P69905	1.504	0.923	1.142	0.806	15
O43776	1.528	0.871	0.851	1.005	15
Q12931	1.539	0.99	1.128	1.248	15
P00915	1.559	0.734	0.97	0.907	15
P00734	1.559	0.923	1.012	0.844	15
Q9BR76	1.581	0.785	0.712	0.578	15
Q14247	1.59	0.952	1.119	1.024	15
Q10713	1.623	1.059	1.514	0.812	15
P50440	1.638	0.777	1.037	0.458	15
P49321	1.645	1.399	1.448	1.451	15
Q9UMS4	1.649	1.259	1.498	1.427	15
P00747	1.676	1.097	0.948	0.885	15
P58107	1.711	1.458	1.702	1.394	15
P28838	1.719	1.357	1.314	1.357	15
Q02487	1.74	1.508	1.536	1.446	15
P68871	1.748	0.883	1.276	0.702	15
Q96NY7	1.758	0.21	0.251	0.361	15
P43243	1.769	1.028	1.326	1.265	15
O43719	1.776	0.965	1.192	1.19	15
Q99959	1.797	1.56	1.593	1.533	15
Q9H0D6	1.809	1.436	1.59	1.207	15
P07355	1.826	1.02	1.167	1.191	15
Q15043	1.873	0.703	1.13	0.781	15
P11277	1.88	0.685	0.925	0.983	15
Q99439	1.966	1.031	0.956	1.08	15
O95571	2.067	1.277	1.286	1.433	15
P62857	2.108	0.977	1.086	1.148	15
P48556	2.211	0.918	1.404	1.029	15
P52789	2.232	0.995	1.23	0.86	15
Q01469	2.303	1.264	1.202	0.86	15
P05787	2.557	1.564	1.364	1.199	15
P08727	2.568	1.299	1.319	1.296	15
Q9NYF8	2.728	1.372	1.216	1.394	15
P13671	2.768	0.624	0.988	0.995	15
P02675	3.431	0.968	1.331	1.671	15
P09758	3.562	1.438	1.405	1.2	15
Q6UX06	3.918	0.924	1.607	1.397	15
P36952	7.184	2.57	3.313	2.396	15
O75306	0.758	0.769	0.772	0.837
Q96AQ6	0.8	0.81	0.853	0.908
Q96JB5	0.804	0.925	0.933	0.905
Q96RF0	0.812	0.767	0.818	0.83
P83916	0.847	0.929	0.988	0.91
Q96A65	0.85	0.791	0.829	0.87
Q9Y6Y8	0.869	0.942	0.944	0.825
Q9Y6B6	0.89	0.862	0.79	0.911
Q13011	0.914	0.929	0.845	0.924
Q14344	0.936	0.92	0.927	0.927
P06753	0.951	0.935	0.887	0.873
P30050	0.965	0.864	0.941	0.882
Q14204	0.972	1.112	1	1.039
Q86VP6	0.977	1.088	1.02	0.952
P61019	0.98	1.1	0.983	0.99
P17858	0.993	0.994	1.048	0.979
P54578	1.022	1.181	1.035	1.076
P12270	1.027	1.055	1.115	1.18
P12532	1.035	1.093	1.09	1.139
P14868	1.042	1.192	1.157	1.17
Q96H20	1.045	0.945	0.986	1.09
P55196	1.054	0.94	0.95	0.922
P35579	1.058	1.234	1.129	1.112
O95336	1.064	1.062	0.939	1.031
Q14789	1.095	1.095	1.01	1.066
P62753	1.096	0.978	1.002	0.94
P55884	1.098	1.033	1.063	1.133
Q15057	1.115	1.086	1.019	1.005
Q9Y3I0	1.115	1.059	1.065	1.019
P61158	1.127	1.022	1.124	1.106
Q8NBJ7	1.148	1.15	1.081	1.15
O00170	1.175	1.122	1.145	1.115
P10599	1.184	1.241	1.269	1.101
Q9Y3F4	1.189	1.252	1.203	1.268
P50991	1.19	1.167	1.102	1.272
O14950	1.194	1.322	1.181	1.158
Q13151	1.206	1.315	1.244	1.218
Q15393	1.247	1.254	1.219	1.194
P19387	1.259	1.273	1.294	1.25
Q07955	1.274	1.374	1.369	1.276
Q9NTK5	1.315	1.364	1.346	1.417
P49915	1.613	1.657	1.733	1.522
P55265	1.621	1.52	1.523	1.603

## Sheet: 1&12&14 Up-
Protein Accession	S2 Ratio	S3 Ratio	S4 Ratio	S5 Ratio	Cluster
K7EJ46	0.074	0.693	1.054	1.042	1
Q15124	0.133	0.35	0.711	0.504	1
P21291	0.222	0.349	0.609	0.485	1
O00423	0.302	0.593	0.559	0.649	1
P55268	0.326	0.592	0.519	0.715	1
Q14315	0.341	0.497	0.583	0.559	1
Q63ZY3	0.362	0.6	0.578	0.703	1
P14543	0.374	0.801	0.891	0.794	1
Q9NZN4	0.376	0.744	0.829	0.785	1
P56199	0.381	0.796	0.666	0.855	1
Q15746	0.384	0.622	0.6	0.568	1
Q92959	0.393	0.99	0.922	2.764	1
Q13976	0.395	0.748	0.905	0.683	1
O15230	0.417	0.613	0.723	0.838	1
Q12765	0.425	1.037	0.744	1.26	1
P24043	0.433	0.598	0.662	0.776	1
P01591	0.439	0.814	0.973	0.752	1
P98160	0.463	0.701	0.783	0.718	1
Q15063	0.47	0.625	0.646	0.665	1
Q13425	0.486	0.769	0.751	0.905	1
P62070	0.499	0.604	0.695	0.763	1
P61626	0.51	1.002	1.586	1.55	1
Q05682	0.524	0.943	0.918	0.897	1
P12814	0.529	0.868	0.866	0.784	1
P43121	0.532	0.668	0.796	0.816	1
Q99735	0.546	1.047	1.423	1.413	1
P02788	0.553	1.318	1.144	2.033	1
P46939	0.557	0.736	0.668	0.727	1
Q9Y490	0.565	0.994	0.948	0.86	1
Q14112	0.569	0.722	1.09	0.927	1
Q9Y4G6	0.573	0.714	0.688	0.74	1
O43175	0.581	0.834	0.836	0.862	1
Q16363	0.581	0.715	0.917	0.766	1
Q9UHL4	0.602	0.842	0.773	0.939	1
P10253	0.613	0.762	0.834	0.975	1
Q8N2S1	0.614	0.718	1.027	0.902	1
Q6UW68	0.615	0.83	0.96	1.213	1
Q9NUV9	0.626	0.866	0.954	0.845	1
P52565	0.628	1.089	1.02	1.32	1
Q93008	0.63	0.93	1.011	1.32	1
Q9Y6C2	0.651	0.782	0.754	0.806	1
Q08379	0.728	0.987	0.94	1.131	1
Q96JJ3	0.741	0.839	0.962	0.992	1
P49257	0.751	1.045	0.918	1.118	1
O94855	0.751	1.038	1.183	1.103	1
Q8WW59	0.751	1.001	1.817	1.387	1
Q13232	0.752	1.468	1.352	1.33	1
P49327	0.757	1.445	1.243	1.403	1
Q9NYU2	0.76	0.944	0.932	1.027	1
P08670	0.761	0.991	0.921	1.079	1
Q6PGP7	0.773	0.942	1.162	1.152	1
Q8N3D4	0.778	1.43	1.215	1.516	1
Q99567	0.781	1.176	1.127	1.423	1
Q96CW1	0.785	0.982	1.127	1.142	1
Q9NZB2	0.787	1.329	1.278	1.223	1
P20073	0.793	0.995	0.916	1.135	1
Q02880	0.796	1.256	1.516	2.229	1
Q9UH99	0.802	1.158	1.183	1.077	1
Q27J81	0.803	1.242	1.265	1.611	1
Q8WXH0	0.816	0.973	1.167	1.221	1
Q9Y646	0.822	1.145	1.642	1.208	1
Q9UNS2	0.824	1.042	1.069	1.175	1
P36871	0.825	0.975	1.238	1.078	1
O00154	0.826	1.55	1.333	2.145	1
A0AV96	0.827	1.026	1.079	1.182	1
Q16186	0.834	1.133	1.272	1.531	1
P16070	0.835	1.198	1.504	1.543	1
P62993	0.84	1.001	1.052	1.095	1
Q13724	0.851	1.133	1.236	1.249	1
Q8WVV4	0.854	1.826	1.897	1.586	1
Q9NTZ6	0.882	1.302	1.689	2.11	1
P51572	0.883	1.287	1.33	1.309	1
P04839	0.889	1.31	2.083	1.443	1
Q16539	0.891	1.443	1.866	1.747	1
Q8TD06	0.897	2.067	1.605	2.053	1
P45974	0.904	1.015	0.999	1.123	1
Q12907	0.907	0.999	1.117	1.152	1
Q14683	0.909	1.446	1.332	1.487	1
P28288	0.91	1.238	1.281	1.614	1
Q9NVP1	0.911	1.585	2.11	1.688	1
P63010	0.919	1.264	1.236	1.178	1
P62081	0.927	1.16	1.128	1.331	1
P05107	0.935	1.378	1.525	1.608	1
P50416	0.947	1.077	1.197	1.203	1
Q92973	0.95	1.195	1.421	1.571	1
P14735	0.951	1.329	1.688	1.396	1
P53618	0.96	1.054	1.2	1.081	1
Q9UKK3	0.96	1.208	1.54	1.638	1
P53396	0.961	1.217	1.235	1.288	1
Q5VW32	0.971	1.823	2.918	2.051	1
Q13045	0.978	1.205	1.536	1.326	1
Q96C23	0.979	1.366	1.49	1.354	1
P24666	0.984	1.285	1.202	1.47	1
Q8TAQ2	0.99	1.252	1.549	1.292	1
P11216	0.994	1.165	1.811	1.508	1
Q7L7X3	0.997	1.639	1.388	1.667	1
Q14764	1.012	1.205	1.333	1.205	1
O60234	1.015	1.381	1.333	1.405	1
Q14573	1.017	1.159	1.196	1.198	1
P46782	1.023	1.089	1.213	1.155	1
P31939	1.048	1.518	1.433	1.651	1
P42704	1.05	1.149	1.222	1.237	1
Q13617	1.056	1.144	1.424	1.31	1
P23246	1.07	1.425	1.55	1.414	1
P27824	1.072	1.271	1.312	1.257	1
O00571	1.09	1.234	1.294	1.406	1
P41250	1.093	1.378	1.288	1.558	1
Q92900	1.102	1.265	1.322	1.318	1
Q7L1Q6	1.104	1.511	1.427	1.686	1
O00151	1.109	1.283	1.601	1.499	1
P11142	1.113	1.239	1.275	1.35	1
Q13753	1.113	1.213	1.422	1.365	1
Q96AE4	1.124	1.443	1.332	1.47	1
Q7L014	1.13	1.255	1.392	1.423	1
Q6P2Q9	1.138	1.448	1.335	1.51	1
P50552	1.142	1.424	1.751	1.505	1
Q15185	1.158	1.597	1.511	1.542	1
Q92945	1.165	1.357	1.289	1.502	1
Q9ULC5	1.247	1.418	1.704	1.706	1
P22234	1.293	1.479	1.938	1.766	1
Q9P258	1.354	1.645	1.94	1.752	1
P35556	0.441	0.607	1.002	1.24	12
Q15477	0.525	0.653	0.996	0.976	12
P27338	0.598	0.599	0.84	0.83	12
Q9BVC6	0.6	0.757	0.891	1.207	12
Q15738	0.656	0.672	1.072	1.406	12
Q9NRX4	0.668	0.531	0.84	1.014	12
O15127	0.682	0.649	0.839	0.914	12
P24557	0.682	0.569	1.627	1.546	12
O75955	0.693	0.704	0.943	1.112	12
Q9NVE7	0.709	0.698	0.974	1.214	12
Q99536	0.71	0.69	0.878	0.89	12
P09972	0.722	0.831	0.892	1.203	12
Q16555	0.728	0.774	0.947	0.879	12
O15484	0.729	0.612	1.143	1.679	12
Q15276	0.731	0.652	0.825	0.99	12
P14780	0.737	1.088	1.285	2.919	12
Q9NY33	0.752	0.855	1.061	1.236	12
P31150	0.757	0.871	0.863	1.051	12
Q99747	0.789	0.758	0.883	0.972	12
P50135	0.79	0.744	0.857	0.96	12
P09917	0.796	0.57	1.325	1.464	12
Q9H9Q2	0.809	0.681	1.036	1.525	12
P16284	0.816	0.755	0.989	1.037	12
O43707	0.818	0.859	0.986	1.123	12
P26640	0.827	0.821	1.247	1.295	12
Q14558	0.835	0.824	1.062	1.356	12
Q15019	0.837	0.854	0.926	1.078	12
P04075	0.847	0.871	1.047	1.287	12
Q6XQN6	0.867	1.079	1.3	1.479	12
P07942	0.868	0.886	1.015	1.194	12
O15212	0.872	0.924	1.397	1.49	12
O76071	0.894	1.047	1.108	1.384	12
O60610	0.895	1.007	1.254	1.688	12
Q96S19	0.91	0.845	1.377	1.75	12
P22087	0.927	0.888	1.408	1.409	12
Q9UQE7	0.931	0.928	1.262	1.777	12
Q96C86	0.933	0.869	1.14	1.602	12
Q9BXJ9	0.934	1.002	1.696	1.665	12
O94906	0.935	0.946	1.535	1.622	12
Q9UJU6	0.937	1	1.147	1.331	12
P05109	0.94	1.211	1.287	2.391	12
A5YKK6	0.942	1.036	1.101	1.201	12
Q15833	0.946	1.091	1.259	1.477	12
Q03169	0.958	0.795	1.261	2.039	12
Q8IX12	0.961	0.997	1.15	1.341	12
Q9NQ48	0.963	0.969	1.092	1.174	12
O95373	0.963	0.863	1.347	1.353	12
P08195	0.965	1.023	1.592	1.556	12
O95372	0.971	0.885	1.891	1.664	12
Q9UDY2	0.98	0.94	1.341	1.706	12
O43520	0.981	0.756	1.34	1.61	12
Q07812	0.983	1.081	1.242	1.797	12
Q9NYL9	0.988	1.129	1.236	1.365	12
Q01813	0.989	1.293	1.358	2.216	12
P78527	0.99	1.032	1.31	1.58	12
Q969V3	0.991	1.04	1.057	1.169	12
P63104	0.991	0.883	1.086	1.266	12
Q13098	0.994	1.029	1.195	1.357	12
O00429	0.997	1.034	1.298	1.452	12
P28065	1	0.931	1.166	1.388	12
P14866	1.003	1.03	1.201	1.319	12
P15531	1.024	1.408	2.471	2.518	12
P11413	1.034	1.078	1.604	2.489	12
Q8N2K0	1.035	1.146	1.231	1.565	12
P49247	1.036	0.994	1.394	1.445	12
Q15369	1.051	0.955	1.258	1.507	12
Q1KMD3	1.059	1.035	1.143	1.222	12
Q13616	1.063	1.06	1.233	1.594	12
Q7L9L4	1.082	1.246	1.785	1.852	12
Q9BT09	1.103	1.182	1.327	1.35	12
P26639	1.127	1.151	1.238	1.359	12
P33993	1.151	1.71	2.246	3.121	12
Q8WXF1	1.162	1.047	1.324	1.493	12
O60506	1.178	1.156	1.251	1.355	12
Q9BRZ2	1.181	1.181	1.541	1.646	12
P46060	1.196	1.361	1.802	1.788	12
P23526	1.202	1.076	1.459	1.673	12
P27708	1.203	1.382	1.516	1.753	12
O43818	1.219	1.47	1.85	2.073	12
Q16543	1.223	1.133	1.386	1.503	12
Q92541	1.224	0.909	1.635	1.984	12
P17844	1.256	1.311	1.974	1.667	12
P20700	1.26	1.167	1.327	1.437	12
Q03518	1.274	1.356	1.653	2.898	12
P38919	1.29	1.551	1.879	2.145	12
O43765	1.32	1.201	1.79	1.751	12
Q14566	1.354	1.407	1.92	2.359	12
P55060	1.375	1.435	1.538	1.707	12
P01833	1.404	1.464	2.467	2.303	12
O60568	1.436	1.675	2.789	3.763	12
P09327	1.44	1.479	2.177	2.483	12
Q9NR30	1.523	1.516	1.787	2.579	12
P50454	1.554	1.714	1.862	1.975	12
P19338	1.572	1.426	2.181	2.542	12
Q16527	0.487	0.367	0.504	0.783	14
Q13884	0.515	0.463	0.662	1.295	14
P02792	0.675	0.479	0.766	1.965	14
Q9H4M9	0.676	0.528	0.796	1.413	14
Q9UGI8	0.694	0.957	0.923	2.044	14
P30042	0.699	0.668	0.744	1.23	14
Q9UKU7	0.718	0.721	0.68	0.935	14
Q9P2B2	0.733	0.785	0.764	1.241	14
P35813	0.74	0.813	0.83	1.498	14
P35573	0.742	0.735	0.734	1.071	14
P53611	0.751	0.482	0.938	1.628	14
Q9H223	0.763	0.726	0.746	1.076	14
P48681	0.791	0.834	0.873	1.422	14
Q13464	0.811	0.826	0.887	1.594	14
Q96B49	0.822	0.616	0.713	1.983	14
Q07157	0.833	0.771	0.707	1.248	14
Q9Y285	0.839	0.7	0.811	1.244	14
Q13439	0.84	0.671	0.805	1.077	14
Q9UPN3	0.843	0.936	0.889	1.448	14
Q9H3S7	0.847	0.908	0.915	1.23	14
Q15042	0.852	0.723	0.859	1.305	14
Q2WGJ9	0.861	0.699	0.806	1.45	14
P08311	0.867	0.84	0.741	2.16	14
Q9UHD9	0.868	0.722	0.967	1.255	14
O15269	0.88	0.565	0.726	1.403	14
P29218	0.893	0.795	0.716	1.337	14
Q99436	0.894	0.932	0.897	1.341	14
O15031	0.904	0.687	0.781	1.185	14
Q5TFE4	0.929	0.812	1.04	1.492	14
Q9BXW7	0.936	0.627	0.959	1.814	14
Q12769	0.937	0.755	0.754	1.083	14
Q9NTJ5	0.938	0.834	0.825	1.035	14
P51570	0.946	0.857	0.967	1.22	14
Q14258	0.947	0.869	1.075	1.699	14
Q9UBC2	0.952	0.742	0.849	1.221	14
Q9NSK0	0.953	0.942	0.873	1.155	14
O00233	0.956	0.865	0.914	1.68	14
P52790	0.969	1.172	1.213	2.28	14
Q9NVZ3	0.989	0.806	0.761	2.415	14
P46379	0.994	0.859	0.851	1.66	14
P34897	0.994	1.193	1.036	2.334	14
Q14008	0.998	0.853	0.887	1.215	14
P62495	0.998	0.807	0.925	1.324	14
P11215	1.01	1.341	1.172	2.994	14
P52948	1.016	0.907	0.942	1.646	14
Q13618	1.023	0.945	0.956	1.54	14
P36776	1.028	0.944	0.885	1.141	14
Q52LJ0	1.028	0.91	0.899	1.121	14
P12931	1.047	0.935	1.089	1.333	14
Q7Z6Z7	1.049	1.142	1.11	1.506	14
P51149	1.058	1.008	1.015	1.277	14
Q9HB07	1.059	0.908	1.24	1.858	14
O43815	1.061	0.813	1.044	1.463	14
Q9UJS0	1.064	0.817	0.846	1.368	14
Q9Y5L0	1.071	0.991	0.978	1.373	14
Q96I24	1.09	0.893	0.973	1.945	14
P49913	1.094	1.465	1.115	4.819	14
Q9H299	1.097	0.924	1.105	1.803	14
Q16531	1.102	1.006	1.194	1.431	14
P59665	1.115	1.163	0.956	2.627	14
P30876	1.12	0.988	0.984	1.342	14
P05164	1.131	1.073	1.215	2.583	14
P25788	1.135	0.972	1.125	1.503	14
Q15029	1.141	0.964	1.094	1.61	14
Q15046	1.143	1.058	1.135	1.336	14
P24534	1.151	0.832	1.005	1.654	14
P35998	1.151	1.112	1.144	1.354	14
P61221	1.152	0.996	1.003	1.399	14
Q9Y333	1.155	1.088	1.214	1.699	14
Q08J23	1.161	0.936	1.273	2.236	14
Q15758	1.17	0.95	1.256	1.846	14
O15372	1.172	1.119	1.032	1.387	14
Q12792	1.177	1.109	1.059	1.777	14
P18283	1.181	1.01	1.089	1.516	14
P12268	1.195	1.204	1.307	1.772	14
P11940	1.196	1.272	1.234	1.927	14
P53041	1.2	0.994	1.02	1.443	14
Q15233	1.2	1.071	1.293	1.54	14
P25786	1.204	1.086	1.173	1.591	14
O15067	1.208	1.246	1.214	1.541	14
P57764	1.212	0.849	1.18	1.955	14
Q92598	1.212	1.003	1.523	2.859	14
O00231	1.213	1.052	1.169	1.524	14
Q9BV40	1.228	1.071	1.294	1.774	14
O60264	1.263	1.237	1.476	2.154	14
O95433	1.267	1.017	1.2	1.577	14
Q9UHX1	1.275	1.093	1.291	1.916	14
Q99615	1.282	1.133	1.418	2.414	14
P10809	1.292	1.037	1.048	2.087	14
P08238	1.325	1.433	1.461	2.054	14
Q00534	1.394	1.298	1.093	1.968	14
Q9H0A0	1.441	1.278	1.428	1.878	14
P07900	1.442	1.289	1.107	1.795	14
Q63HN8	1.691	1.151	1.404	2.408	14
P80217	1.874	1.493	1.406	2.181	14

## Sheet: Up-regulated network
#node1	node2	node1_string_id	node2_string_id	node1_external_id	node2_external_id	neighborhood	fusion	cooccurence	homology	coexpression	experimental	knowledge	textmining	combined_score
CUL1	PSMA3	1850867	1842599	ENSP00000326804	ENSP00000216455	0	0	0	0	0	0.095	0.9	0	0.905
CUL2	TCEB1	1862282	1846927	ENSP00000444856	ENSP00000284811	0	0	0	0	0	0.999	0.9	0	0.999
AGL	PYGB	1847500	1842631	ENSP00000294724	ENSP00000216962	0.275	0	0	0	0.923	0	0.9	0	0.993
PABPC1	UPF1	1849591	1845216	ENSP00000313007	ENSP00000262803	0	0	0	0	0	0.961	0.9	0	0.996
PSMC2	ADRM1	1847374	1844184	ENSP00000292644	ENSP00000253003	0	0	0	0	0.469	0.972	0	0	0.984
TLN1	ITGB2	1849837	1848511	ENSP00000316029	ENSP00000303242	0	0	0	0	0	0.623	0.9	0	0.96
CUL1	PSMD11	1850867	1844971	ENSP00000326804	ENSP00000261712	0	0	0	0	0.112	0.301	0.9	0	0.932
PSMD9	CUL1	1862152	1850867	ENSP00000440485	ENSP00000326804	0	0	0	0	0	0	0.9	0	0.9
HSP90AA1	PTGES3	1851814	1845046	ENSP00000335153	ENSP00000262033	0	0	0	0	0.562	0.999	0.9	0	0.999
PSMD9	PABPC1	1862152	1849591	ENSP00000440485	ENSP00000313007	0	0	0	0	0	0.538	0.9	0	0.951
AP2M1	EPS15L1	1847379	1843892	ENSP00000292807	ENSP00000248070	0	0	0	0	0	0.354	0.9	0	0.932
PFAS	CAD	1849628	1845599	ENSP00000313490	ENSP00000264705	0.283	0	0	0	0.955	0	0	0	0.966
PSMB7	HSPA8	1844696	1843112	ENSP00000259457	ENSP00000227378	0	0	0	0	0	0.099	0.9	0	0.906
GRB2	COPS3	1852164	1846040	ENSP00000339007	ENSP00000268717	0	0	0	0	0	0	0.9	0	0.9
SRC	HSP90AA1	1853652	1851814	ENSP00000350941	ENSP00000335153	0	0	0	0	0	0.819	0.9	0	0.981
SMC3	LMNB1	1854200	1844893	ENSP00000354720	ENSP00000261366	0	0	0	0	0	0	0.9	0	0.9
EFTUD2	PRPF8	1859618	1848629	ENSP00000392094	ENSP00000304350	0	0	0	0	0.288	0.999	0.9	0	0.999
PSMA1	PSMB7	1861079	1844696	ENSP00000414359	ENSP00000259457	0	0	0	0	0.75	0.999	0.9	0	0.999
HSP90AB1	CDC37	1850780	1842879	ENSP00000325875	ENSP00000222005	0	0	0	0	0.071	0.992	0.8	0	0.998
PSMD9	CUL3	1862152	1845542	ENSP00000440485	ENSP00000264414	0	0	0	0	0	0	0.9	0	0.9
PABPC1	PSMC2	1849591	1847374	ENSP00000313007	ENSP00000292644	0	0	0	0	0	0	0.9	0	0.9
ETF1	UPF1	1854029	1845216	ENSP00000353741	ENSP00000262803	0	0	0	0	0	0.945	0.9	0	0.994
PRPF8	PRPF6	1848629	1845854	ENSP00000304350	ENSP00000266079	0	0	0	0	0.115	0.999	0.9	0	0.999
NAT10	FBL	1844540	1842861	ENSP00000257829	ENSP00000221801	0	0	0	0	0.657	0.811	0	0	0.932
HSP90AA1	PPP5C	1851814	1842173	ENSP00000335153	ENSP00000012443	0	0	0	0	0.135	0.999	0.9	0	0.999
ITGAM	ITGB2	1862188	1848511	ENSP00000441691	ENSP00000303242	0	0	0	0	0	0.576	0.9	0	0.955
CUL3	PSMD11	1845542	1844971	ENSP00000264414	ENSP00000261712	0	0	0	0	0	0.301	0.9	0	0.927
RCC2	SMC3	1856297	1854200	ENSP00000364582	ENSP00000354720	0	0	0	0	0	0	0.9	0	0.9
EEF1B2	PLOD3	1843444	1842962	ENSP00000236957	ENSP00000223127	0	0	0	0	0	0.924	0	0	0.924
EFTUD2	PRPF6	1859618	1845854	ENSP00000392094	ENSP00000266079	0	0	0	0	0.082	0.999	0.9	0	0.999
NCL	NSUN2	1850027	1845592	ENSP00000318195	ENSP00000264670	0	0	0	0	0	0.576	0.9	0	0.955
EFTUD2	RPS5	1859618	1842374	ENSP00000392094	ENSP00000196551	0.462	0	0	0	0.886	0.669	0	0	0.977
RANGAP1	TAOK1	1853317	1844973	ENSP00000348577	ENSP00000261716	0	0	0	0	0	0	0.9	0	0.9
SRC	HSP90AB1	1853652	1850780	ENSP00000350941	ENSP00000325875	0	0	0	0	0	0.096	0.9	0	0.905
POLR2B	NME1	1849572	1842174	ENSP00000312735	ENSP00000013034	0	0	0	0	0	0.224	0.9	0	0.919
NUP160	NUP98	1856873	1849839	ENSP00000367721	ENSP00000316032	0	0	0	0	0.09	0	0.9	0	0.905
LYZ	LTF	1844877	1843303	ENSP00000261267	ENSP00000231751	0	0	0	0	0	0.576	0.9	0	0.955
HSP90AB1	PTGES3	1850780	1845046	ENSP00000325875	ENSP00000262033	0	0	0	0	0.562	0.997	0	0	0.998
AP2B1	AP2M1	1849703	1847379	ENSP00000314414	ENSP00000292807	0	0	0	0	0	0.975	0.9	0	0.997
EIF3H	RPS5	1861812	1842374	ENSP00000429931	ENSP00000196551	0	0	0	0	0.238	0	0.9	0	0.92
HSP90AA1	NCL	1851814	1850027	ENSP00000335153	ENSP00000318195	0	0	0	0	0	0.557	0.9	0	0.953
SMARCA5	SMARCC2	1846833	1845915	ENSP00000283131	ENSP00000267064	0	0	0	0	0	0.938	0	0	0.938
COPS7B	COPS3	1846289	1846040	ENSP00000272995	ENSP00000268717	0	0	0	0	0.179	0.999	0.9	0	0.999
PSMD9	PSMA1	1862152	1861079	ENSP00000440485	ENSP00000414359	0	0	0	0	0	0.083	0.9	0	0.904
SUN2	SMC3	1859053	1854200	ENSP00000385616	ENSP00000354720	0	0	0	0	0	0	0.9	0	0.9
EHD1	EHD4	1850255	1842781	ENSP00000320516	ENSP00000220325	0	0	0	0.983	0	0.999	0	0	0.998
PABPC1	PSMA3	1849591	1842599	ENSP00000313007	ENSP00000216455	0	0	0	0	0.083	0	0.9	0	0.904
AP2M1	SEC24D	1847379	1846673	ENSP00000292807	ENSP00000280551	0	0	0	0	0	0	0.9	0	0.9
RCC2	TAOK1	1856297	1844973	ENSP00000364582	ENSP00000261716	0	0	0	0	0	0	0.9	0	0.9
PFKP	ALDOC	1857335	1843081	ENSP00000370517	ENSP00000226253	0	0	0	0	0.444	0	0.9	0	0.942
HSPH1	HSPA8	1850070	1843112	ENSP00000318687	ENSP00000227378	0	0	0.483	0.787	0.288	0.712	0.9	0	0.979
UTRN	RRP9	1854613	1843325	ENSP00000356515	ENSP00000232888	0	0	0	0	0	0.967	0	0	0.967
NUP160	RCC2	1856873	1856297	ENSP00000367721	ENSP00000364582	0	0	0	0	0	0	0.9	0	0.9
PSPC1	NONO	1852760	1846473	ENSP00000343966	ENSP00000276079	0	0	0	0.954	0	0.99	0	0	0.99
PGM1	PYGB	1855399	1842631	ENSP00000360124	ENSP00000216962	0.284	0	0	0	0.769	0	0.9	0	0.982
NAT10	RRP9	1844540	1843325	ENSP00000257829	ENSP00000232888	0	0	0	0	0.736	0.89	0	0	0.969
LAMB2	LAMB1	1848923	1842917	ENSP00000307156	ENSP00000222399	0	0	0	0.959	0	0.105	0.9	0	0.906
NUP160	SMC3	1856873	1854200	ENSP00000367721	ENSP00000354720	0	0	0	0	0.069	0	0.9	0	0.902
PSMC2	PSMD11	1847374	1844971	ENSP00000292644	ENSP00000261712	0	0	0	0	0.288	0.998	0.9	0	0.999
TLN1	ITGA1	1849837	1846809	ENSP00000316029	ENSP00000282588	0	0	0	0	0	0.576	0.9	0	0.955
HK3	PHPT1	1847354	1843872	ENSP00000292432	ENSP00000247665	0	0	0	0	0	0	0.9	0	0.9
EIF3H	ABCE1	1861812	1847757	ENSP00000429931	ENSP00000296577	0	0	0	0	0.41	0.891	0	0	0.932
ETF1	RPS7	1854029	1852173	ENSP00000353741	ENSP00000339095	0	0	0	0	0.114	0.074	0.9	0	0.91
UTRN	ITGA1	1854613	1846809	ENSP00000356515	ENSP00000282588	0	0	0	0	0	0	0.9	0	0.9
LAMB2	LAMA5	1848923	1844183	ENSP00000307156	ENSP00000252999	0	0	0	0.626	0.227	0.197	0.9	0	0.932
AP2M1	EHD2	1847379	1845326	ENSP00000292807	ENSP00000263277	0	0	0	0	0	0.566	0.8	0	0.909
CKAP5	NUP160	1861920	1856873	ENSP00000432768	ENSP00000367721	0	0	0	0	0	0	0.9	0	0.9
LAMA5	LAMB1	1844183	1842917	ENSP00000252999	ENSP00000222399	0	0	0	0.63	0.227	0.351	0.9	0	0.945
UTRN	LAMC2	1854613	1845485	ENSP00000356515	ENSP00000264144	0	0	0	0	0	0	0.9	0	0.9
RPS7	PABPC1	1852173	1849591	ENSP00000339095	ENSP00000313007	0	0	0	0	0.088	0	0.9	0	0.904
PSMA1	PABPC1	1861079	1849591	ENSP00000414359	ENSP00000313007	0	0	0	0	0	0	0.9	0	0.9
HSPG2	NID2	1856167	1842580	ENSP00000363827	ENSP00000216286	0	0	0	0	0	0.804	0.9	0	0.979
EFTUD2	POLR2B	1859618	1849572	ENSP00000392094	ENSP00000312735	0.462	0	0.287	0	0.698	0.345	0.9	0	0.991
NECAP2	AP2M1	1859609	1847379	ENSP00000391942	ENSP00000292807	0	0	0	0	0	0.663	0.72	0	0.901
PSMB7	PSMA3	1844696	1842599	ENSP00000259457	ENSP00000216455	0	0	0	0	0.467	0.998	0.9	0	0.999
EIF4A3	UPF1	1846086	1845216	ENSP00000269349	ENSP00000262803	0	0	0	0	0	0.999	0.9	0	0.999
TES	VASP	1853651	1843785	ENSP00000350937	ENSP00000245932	0	0	0	0	0	0.912	0	0	0.911
PSMC2	PSMB7	1847374	1844696	ENSP00000292644	ENSP00000259457	0	0	0	0	0.54	0.982	0.9	0	0.999
HSP90AA1	HSP90AB1	1851814	1850780	ENSP00000335153	ENSP00000325875	0	0	0.527	0.984	0.526	0.997	0.9	0	0.999
CUL1	PSMC2	1850867	1847374	ENSP00000326804	ENSP00000292644	0	0	0	0	0	0.098	0.9	0	0.905
HSP90AA1	AHSA1	1851814	1842603	ENSP00000335153	ENSP00000216479	0	0	0	0	0.754	0.999	0	0	0.999
DDX3X	PABPC1	1858776	1849591	ENSP00000382840	ENSP00000313007	0	0	0	0	0.114	0.899	0	0	0.906
HSPA8	SGTA	1843112	1842851	ENSP00000227378	ENSP00000221566	0.076	0	0	0	0.114	0.907	0	0	0.917
HSP90AA1	CDC37	1851814	1842879	ENSP00000335153	ENSP00000222005	0	0	0	0	0.071	0.999	0.9	0	0.999
ACSL5	CPT1A	1853296	1845781	ENSP00000348429	ENSP00000265641	0	0	0	0	0.112	0	0.9	0	0.907
PABPC1	PSMD11	1849591	1844971	ENSP00000313007	ENSP00000261712	0	0	0	0	0	0	0.9	0	0.9
DDB1	COPS3	1848334	1846040	ENSP00000301764	ENSP00000268717	0	0	0	0	0	0.97	0	0	0.97
FLNC	DDB1	1850897	1848334	ENSP00000327145	ENSP00000301764	0	0	0	0	0	0.907	0	0	0.907
ETF1	EIF4A3	1854029	1846086	ENSP00000353741	ENSP00000269349	0	0	0	0	0.25	0	0.9	0	0.921
SHMT2	ATIC	1851612	1843445	ENSP00000333667	ENSP00000236959	0	0	0	0	0.736	0	0.9	0	0.972
SFPQ	NONO	1853490	1846473	ENSP00000349748	ENSP00000276079	0	0	0	0.947	0.078	0.993	0.9	0	0.999
PFAS	ATIC	1849628	1843445	ENSP00000313490	ENSP00000236959	0.608	0	0	0	0.973	0	0	0	0.988
POLR2B	PRPF6	1849572	1845854	ENSP00000312735	ENSP00000266079	0	0	0	0	0.077	0	0.9	0	0.903
NUP160	RANGAP1	1856873	1853317	ENSP00000367721	ENSP00000348577	0	0	0	0	0.1	0	0.9	0	0.906
PSMD11	ADRM1	1844971	1844184	ENSP00000261712	ENSP00000253003	0	0	0	0	0.283	0.973	0	0	0.98
HSP90AB1	HSPA8	1850780	1843112	ENSP00000325875	ENSP00000227378	0	0	0	0	0.427	0.812	0.9	0	0.988
NID1	NID2	1845497	1842580	ENSP00000264187	ENSP00000216286	0	0	0	0.798	0.071	0	0.9	0	0.903
POLR2B	CCAR1	1849572	1845821	ENSP00000312735	ENSP00000265872	0	0	0	0	0.104	0	0.9	0	0.906
HSP90AA1	HSPH1	1851814	1850070	ENSP00000335153	ENSP00000318687	0	0	0	0	0.708	0.677	0.9	0	0.989
POLR2B	PRPF8	1849572	1848629	ENSP00000312735	ENSP00000304350	0	0	0	0	0.671	0	0.9	0	0.965
TWF1	CSE1L	1862604	1845260	ENSP00000449428	ENSP00000262982	0	0	0	0	0	0.952	0	0	0.952
PRPF6	CCAR1	1845854	1845821	ENSP00000266079	ENSP00000265872	0	0	0	0	0.112	0	0.9	0	0.907
GPS1	CUL1	1853150	1850867	ENSP00000347251	ENSP00000326804	0	0	0	0	0.082	0.987	0	0	0.988
EIF3H	RPS7	1861812	1852173	ENSP00000429931	ENSP00000339095	0	0	0	0	0.473	0	0.9	0	0.945
YWHAZ	MAPK14	1849183	1843222	ENSP00000309503	ENSP00000229794	0	0	0	0	0	0.081	0.9	0	0.904
PSMD9	PSMD11	1862152	1844971	ENSP00000440485	ENSP00000261712	0	0	0	0	0	0.95	0.9	0	0.994
DPYSL2	CAD	1849191	1845599	ENSP00000309539	ENSP00000264705	0.608	0	0	0	0.975	0.89	0	0	0.998
PSMD9	PSMC2	1862152	1847374	ENSP00000440485	ENSP00000292644	0	0	0	0	0	0.318	0.9	0	0.928
ACTN1	ACTN4	1858193	1844152	ENSP00000377941	ENSP00000252699	0	0	0	0.986	0	0.998	0.9	0	0.999
POLR2B	NME3	1849572	1842740	ENSP00000312735	ENSP00000219302	0	0	0	0	0	0.224	0.9	0	0.919
HSPA8	PSMA3	1843112	1842599	ENSP00000227378	ENSP00000216455	0	0	0	0	0	0.056	0.9	0	0.901
PSMA1	PSMD11	1861079	1844971	ENSP00000414359	ENSP00000261712	0	0	0	0	0.16	0.998	0.9	0	0.999
ALDOA	ALDOC	1851945	1843081	ENSP00000336927	ENSP00000226253	0	0	0.527	0.985	0	0.907	0.8	0	0.98
CKAP5	SMC3	1861920	1854200	ENSP00000432768	ENSP00000354720	0	0	0	0	0.087	0.238	0.9	0	0.924
EHD1	EHD2	1850255	1845326	ENSP00000320516	ENSP00000263277	0	0	0	0.98	0	0.102	0.9	0	0.906
SRC	CDC37	1853652	1842879	ENSP00000350941	ENSP00000222005	0	0	0	0	0	0.576	0.9	0	0.955
PSMD11	PSMA3	1844971	1842599	ENSP00000261712	ENSP00000216455	0	0	0	0	0.215	0.998	0.9	0	0.999
PRPF8	CCAR1	1848629	1845821	ENSP00000304350	ENSP00000265872	0	0	0	0	0.114	0	0.9	0	0.907
GRB2	COPS7B	1852164	1846289	ENSP00000339007	ENSP00000272995	0	0	0	0	0	0	0.9	0	0.9
SRC	GRB2	1853652	1852164	ENSP00000350941	ENSP00000339007	0	0	0	0.768	0.114	0.949	0.9	0	0.995
EIF4A3	RPS5	1846086	1842374	ENSP00000269349	ENSP00000196551	0	0	0	0	0.284	0.067	0.9	0	0.927
SUN2	SYNE2	1859053	1853626	ENSP00000385616	ENSP00000350719	0	0	0	0	0	0.979	0.9	0	0.997
CUL3	PSMA3	1845542	1842599	ENSP00000264414	ENSP00000216455	0	0	0	0	0	0	0.9	0	0.9
PAICS	PFAS	1858750	1849628	ENSP00000382595	ENSP00000313490	0.608	0	0	0	0.94	0.87	0	0	0.996
IMPDH2	ATIC	1850365	1843445	ENSP00000321584	ENSP00000236959	0.251	0	0	0	0.275	0.149	0.9	0	0.947
HSP90AB1	HSPH1	1850780	1850070	ENSP00000325875	ENSP00000318687	0	0	0	0	0.708	0.677	0.9	0	0.989
PRKG1	VASP	1856026	1843785	ENSP00000363092	ENSP00000245932	0	0	0	0	0	0.576	0.8	0	0.911
PABPC1	EIF4A3	1849591	1846086	ENSP00000313007	ENSP00000269349	0	0	0	0	0.126	0.647	0.9	0	0.966
HK3	GALM	1847354	1846241	ENSP00000292432	ENSP00000272252	0	0	0	0	0.083	0	0.9	0	0.904
RANGAP1	HUWE1	1853317	1845226	ENSP00000348577	ENSP00000262854	0	0	0	0	0	0.908	0	0	0.907
PABPC1	HSPA8	1849591	1843112	ENSP00000313007	ENSP00000227378	0	0	0	0	0.142	0.109	0.9	0	0.916
SRC	MAPK14	1853652	1843222	ENSP00000350941	ENSP00000229794	0	0	0.201	0.668	0	0.194	0.9	0	0.92
TNPO1	NUP98	1851910	1849839	ENSP00000336712	ENSP00000316032	0	0	0	0	0.135	0.925	0	0	0.932
FBL	RPS5	1842861	1842374	ENSP00000221801	ENSP00000196551	0	0	0	0	0.403	0.896	0	0	0.935
TOP2B	SMARCC2	1859958	1845915	ENSP00000396704	ENSP00000267064	0	0	0	0	0.178	0.919	0.9	0	0.992
TLN2	ITGB2	1848535	1848511	ENSP00000303476	ENSP00000303242	0	0	0	0	0	0.614	0.8	0	0.919
GPS1	COPS7B	1853150	1846289	ENSP00000347251	ENSP00000272995	0	0	0	0	0.112	0.999	0.9	0	0.999
ACTN1	PDLIM1	1858193	1855447	ENSP00000377941	ENSP00000360305	0	0	0	0	0	0.923	0	0	0.923
SMC3	SYNE2	1854200	1853626	ENSP00000354720	ENSP00000350719	0	0	0	0	0	0	0.9	0	0.9
NUP160	TAOK1	1856873	1844973	ENSP00000367721	ENSP00000261716	0	0	0	0	0	0	0.9	0	0.9
RRP9	FBL	1843325	1842861	ENSP00000232888	ENSP00000221801	0	0	0	0	0.668	0.903	0	0	0.966
ETF1	ABCE1	1854029	1847757	ENSP00000353741	ENSP00000296577	0	0	0	0	0.229	0.89	0	0	0.911
RPS7	RPS5	1852173	1842374	ENSP00000339095	ENSP00000196551	0	0	0	0	0.975	0.999	0.9	0	0.999
PSMC2	PSMA3	1847374	1842599	ENSP00000292644	ENSP00000216455	0	0	0	0	0.396	0.995	0.9	0	0.999
PSMA1	PSMC2	1861079	1847374	ENSP00000414359	ENSP00000292644	0	0	0	0	0.737	0.997	0.9	0	0.999
PFKP	ALDOA	1857335	1851945	ENSP00000370517	ENSP00000336927	0	0	0	0	0.444	0	0.9	0	0.942
CUL1	PSMB7	1850867	1844696	ENSP00000326804	ENSP00000259457	0	0	0	0	0.079	0	0.9	0	0.903
PAICS	ATIC	1858750	1843445	ENSP00000382595	ENSP00000236959	0.608	0	0.253	0	0.968	0.077	0	0	0.99
IMPDH2	CAD	1850365	1845599	ENSP00000321584	ENSP00000264705	0.088	0	0	0	0.892	0.304	0	0	0.925
TJP2	TJP1	1862087	1846733	ENSP00000438262	ENSP00000281537	0	0	0	0.876	0	0.968	0.8	0	0.993
CD44	MMP9	1860096	1855661	ENSP00000398632	ENSP00000361405	0	0	0	0	0	0.576	0.9	0	0.955
GALM	GALK1	1846241	1843038	ENSP00000272252	ENSP00000225614	0.462	0.745	0.224	0	0.279	0.359	0.9	0	0.993
EIF3H	PABPC1	1861812	1849591	ENSP00000429931	ENSP00000313007	0	0	0	0	0.065	0	0.9	0	0.902
PSMA1	HSPA8	1861079	1843112	ENSP00000414359	ENSP00000227378	0	0	0	0	0	0.099	0.9	0	0.906
SNTB1	UTRN	1858310	1854613	ENSP00000378965	ENSP00000356515	0	0	0	0	0	0.888	0.36	0	0.925
HSP90AB1	AHSA1	1850780	1842603	ENSP00000325875	ENSP00000216479	0	0	0	0	0.754	0.993	0	0	0.998
ETF1	PABPC1	1854029	1849591	ENSP00000353741	ENSP00000313007	0	0	0	0	0.083	0.649	0.9	0	0.965
EFTUD2	CCAR1	1859618	1845821	ENSP00000392094	ENSP00000265872	0	0	0	0	0.094	0	0.9	0	0.905
GPS1	COPS3	1853150	1846040	ENSP00000347251	ENSP00000268717	0	0	0	0	0.172	0.999	0.9	0	0.999
RPS7	UPF1	1852173	1845216	ENSP00000339095	ENSP00000262803	0	0	0	0	0	0	0.9	0	0.9
RPS7	FBL	1852173	1842861	ENSP00000339095	ENSP00000221801	0	0	0	0	0.288	0.94	0	0	0.955
SMC3	SMC1A	1854200	1850543	ENSP00000354720	ENSP00000323421	0	0	0.471	0.613	0.273	0.899	0.9	0	0.993
ACTN1	SRC	1858193	1853652	ENSP00000377941	ENSP00000350941	0	0	0	0	0	0.567	0.9	0	0.954
SMC3	TAOK1	1854200	1844973	ENSP00000354720	ENSP00000261716	0	0	0	0	0	0	0.9	0	0.9
PGM1	HK3	1855399	1847354	ENSP00000360124	ENSP00000292432	0	0	0	0	0.112	0	0.9	0	0.907
PSMC2	CUL3	1847374	1845542	ENSP00000292644	ENSP00000264414	0	0	0	0	0	0.26	0.9	0	0.922
CKAP5	TAOK1	1861920	1844973	ENSP00000432768	ENSP00000261716	0	0	0	0	0	0	0.9	0	0.9
PSMC2	HSPA8	1847374	1843112	ENSP00000292644	ENSP00000227378	0	0	0	0	0	0.344	0.9	0	0.931
MCM7	MCM6	1848945	1845487	ENSP00000307288	ENSP00000264156	0	0	0.442	0.804	0.837	0.999	0.9	0	0.999
HSP90AB1	PPP5C	1850780	1842173	ENSP00000325875	ENSP00000012443	0	0	0	0	0.135	0.99	0	0	0.991
PSMD11	PSMB7	1844971	1844696	ENSP00000261712	ENSP00000259457	0	0	0	0	0.146	0.989	0.9	0	0.999
LAMA2	LAMB1	1860217	1842917	ENSP00000400365	ENSP00000222399	0	0	0	0.635	0.227	0.149	0.9	0	0.928
PSMA1	PSMA3	1861079	1842599	ENSP00000414359	ENSP00000216455	0	0	0.295	0.756	0.679	0.999	0.9	0	0.999
ALDOA	ACTN4	1851945	1844152	ENSP00000336927	ENSP00000252699	0	0	0	0	0.246	0.111	0.9	0	0.927
GPS1	GRB2	1853150	1852164	ENSP00000347251	ENSP00000339007	0	0	0	0	0	0	0.9	0	0.9
RCC2	RANGAP1	1856297	1853317	ENSP00000364582	ENSP00000348577	0	0	0	0	0.082	0.104	0.9	0	0.91
PFKP	HK3	1857335	1847354	ENSP00000370517	ENSP00000292432	0	0	0	0	0.071	0	0.9	0	0.903
RPS7	EIF4A3	1852173	1846086	ENSP00000339095	ENSP00000269349	0	0	0	0	0.14	0.102	0.9	0	0.916
ETF1	RPS5	1854029	1842374	ENSP00000353741	ENSP00000196551	0	0	0	0	0.225	0	0.9	0	0.919
LAMA2	LAMB2	1860217	1848923	ENSP00000400365	ENSP00000307156	0	0	0	0.623	0.227	0.105	0.9	0	0.924
AP2B1	EPS15L1	1849703	1843892	ENSP00000314414	ENSP00000248070	0	0	0	0	0.07	0.319	0.9	0	0.931
CNOT1	PABPC1	1850299	1849591	ENSP00000320949	ENSP00000313007	0	0	0	0	0.091	0	0.9	0	0.905
ACTN1	ALDOA	1858193	1851945	ENSP00000377941	ENSP00000336927	0	0	0	0	0.246	0.111	0.9	0	0.927
HSPG2	NID1	1856167	1845497	ENSP00000363827	ENSP00000264187	0	0	0	0	0.079	0.875	0.9	0	0.987
PRKG1	MAPK14	1856026	1843222	ENSP00000363092	ENSP00000229794	0	0	0	0.67	0.066	0.275	0.9	0	0.926
CD44	SRC	1860096	1853652	ENSP00000398632	ENSP00000350941	0	0	0	0	0	0.915	0	0	0.915
PABPC1	RPS5	1849591	1842374	ENSP00000313007	ENSP00000196551	0	0	0	0	0.09	0	0.9	0	0.905
PSMA1	CUL1	1861079	1850867	ENSP00000414359	ENSP00000326804	0	0	0	0	0.095	0.095	0.9	0	0.91
HSP90AA1	HSPA8	1851814	1843112	ENSP00000335153	ENSP00000227378	0	0	0	0	0.427	0.986	0.9	0	0.999
PSMD9	PSMB7	1862152	1844696	ENSP00000440485	ENSP00000259457	0	0	0	0	0	0.083	0.9	0	0.904
UBQLN2	USP9X	1852907	1849866	ENSP00000345195	ENSP00000316357	0	0	0	0	0	0.906	0	0	0.906

## Sheet: 2&9&15 Down-
Protein Accession	S2 Ratio	S3 Ratio	S4 Ratio	S5 Ratio	Cluster
Q9NS71	0.645	0.523	0.405	0.32	9
Q9P0J0	0.68	0.684	0.561	0.538	9
Q9H8H3	0.762	0.625	0.43	0.372	9
O00159	0.764	0.781	0.674	0.486	9
P07195	0.8	0.833	0.694	0.474	9
P42126	0.804	0.933	0.589	0.456	9
P13861	0.805	0.773	0.705	0.647	9
P10909	0.824	0.807	0.741	0.641	9
Q8TBX8	0.846	0.748	0.629	0.605	9
Q6NUQ4	0.846	0.859	0.752	0.611	9
P23142	0.852	0.947	0.683	0.567	9
P00918	0.861	0.866	0.731	0.635	9
P40939	0.896	0.799	0.763	0.655	9
P04843	0.916	0.853	0.776	0.776	9
Q16795	0.919	0.926	0.656	0.5	9
P26885	0.919	0.89	0.732	0.576	9
P51970	0.922	0.838	0.511	0.291	9
P10515	0.922	0.783	0.693	0.594	9
P31040	0.923	0.773	0.56	0.557	9
P19367	0.929	0.834	0.779	0.651	9
O75947	0.93	0.748	0.444	0.461	9
Q8N1S5	0.93	0.907	0.831	0.713	9
P31937	0.936	0.768	0.732	0.647	9
P01617	0.947	0.93	0.751	0.35	9
P40925	0.952	0.708	0.493	0.524	9
Q5SSJ5	0.959	0.803	0.536	0.492	9
Q13576	0.96	0.906	0.82	0.559	9
P46779	0.961	1.113	0.722	0.524	9
P00450	0.972	0.871	0.715	0.586	9
Q96PD5	0.98	0.819	0.845	0.696	9
P01009	0.989	1.015	0.801	0.451	9
P14406	0.992	0.61	0.466	0.444	9
P06576	0.999	0.783	0.602	0.641	9
P01860	1.006	0.883	0.792	0.493	9
P36957	1.013	0.828	0.654	0.688	9
Q99497	1.015	1.121	0.833	0.674	9
P01619	1.019	1.039	0.753	0.595	9
Q9UHB9	1.02	0.989	0.744	0.648	9
Q53GQ0	1.024	0.92	0.917	0.617	9
P49755	1.03	0.972	0.619	0.451	9
P43652	1.032	0.787	0.687	0.598	9
P11021	1.039	1.059	0.975	0.771	9
P12830	1.043	1.015	0.907	0.683	9
P49411	1.045	0.905	0.732	0.741	9
P60468	1.047	1.106	0.9	0.804	9
Q9UFN0	1.048	0.929	0.747	0.505	9
P30041	1.066	1.026	0.764	0.504	9
O75964	1.072	0.802	0.688	0.582	9
P11171	1.072	1.102	0.933	0.903	9
P05114	1.083	1.034	0.55	0.534	9
P01714	1.083	1.345	0.585	0.337	9
Q9P2R7	1.087	0.91	0.718	0.703	9
Q96N66	1.088	0.976	0.708	0.685	9
O75436	1.103	0.73	0.786	0.358	9
Q16851	1.108	1.055	0.937	0.947	9
P05141	1.109	0.965	0.875	0.67	9
Q14677	1.112	1.133	0.976	0.861	9
O94874	1.114	1.119	0.962	0.721	9
Q15257	1.117	0.857	0.766	0.595	9
P62979	1.119	0.821	0.618	0.41	9
P05387	1.119	1.103	1.057	0.851	9
Q9HC38	1.136	1.039	0.738	0.692	9
P27816	1.142	1.141	1.02	0.907	9
P60866	1.145	1.129	0.786	0.725	9
P02774	1.15	0.842	0.745	0.593	9
P02787	1.158	0.941	0.793	0.537	9
P43034	1.16	1.232	0.895	0.834	9
Q9BS26	1.16	1.098	0.928	0.758	9
Q14165	1.161	0.864	0.804	0.675	9
Q9H2U2	1.168	0.984	0.681	0.554	9
P01008	1.173	0.863	0.487	0.526	9
Q13126	1.188	1.221	1.056	0.997	9
P01857	1.191	0.873	0.971	0.423	9
P35270	1.193	1.16	1.034	0.939	9
P02652	1.196	1.057	0.874	0.695	9
P31943	1.213	1.199	1.129	1.01	9
P07814	1.225	1.113	1.05	1.027	9
P55145	1.23	1.023	0.993	0.426	9
P01019	1.236	1.144	0.911	0.627	9
Q7RTX0	1.257	1.214	0.784	0.41	9
P08603	1.258	0.995	0.841	0.779	9
P00738	1.258	1.266	0.871	0.856	9
Q92597	1.263	1.247	0.96	0.612	9
P60842	1.268	1.461	1.103	0.769	9
P05023	1.275	1.119	1.185	0.975	9
P51991	1.276	1.088	1.11	0.895	9
Q13217	1.288	1.307	0.727	0.585	9
Q2TAY7	1.289	1.359	1.158	1.062	9
P63208	1.294	1.172	0.995	0.938	9
P01024	1.315	1.242	0.989	0.711	9
P22626	1.322	1.191	1.018	0.943	9
P00751	1.325	0.992	1.176	0.71	9
P21964	1.347	1.202	0.946	0.792	9
Q15417	1.361	0.987	0.989	0.723	9
P30626	1.37	1.289	1.121	0.961	9
Q9H4A4	1.373	1.315	1.097	1.035	9
P62244	1.382	1.226	0.985	0.94	9
P10643	1.392	0.878	0.653	0.517	9
Q9Y2Q3	1.426	1.325	0.888	0.702	9
P07910	1.437	1.311	1.141	0.913	9
P40121	1.439	1.383	1.193	1.206	9
Q9H4G0	1.494	1.027	0.8	0.663	9
P49792	1.498	1.331	1.137	1.173	9
O43493	1.506	1.203	0.866	0.726	9
P19971	1.607	1.642	1.371	1.301	9
Q14103	1.608	1.49	1.216	1.015	9
P14923	1.619	1.368	1.106	0.728	9
Q14126	1.623	1.576	1.105	0.99	9
Q8TE68	1.751	1.082	0.862	0.755	9
P31949	1.872	1.657	1.141	0.995	9
P12004	1.954	1.709	1.701	1.167	9
P15144	2.488	2.268	1.143	1.046	9
P08729	3.267	2.846	2.36	2.248	9
Q04695	5.504	2.836	2.238	1.637	9
P02743	0.375	0.435	0.407	0.238	2
P07585	0.496	0.628	0.489	0.186	2
Q14554	0.541	0.955	0.763	0.437	2
P62834	0.584	1.367	1.183	0.416	2
P21266	0.592	0.555	0.789	0.355	2
P16930	0.666	0.731	0.826	0.454	2
Q15005	0.672	0.734	1.084	0.427	2
P01871	0.704	0.811	0.99	0.336	2
P01876	0.737	0.598	0.905	0.311	2
P0CG05	0.756	0.969	0.69	0.191	2
Q9UEY8	0.76	0.943	0.884	0.681	2
P42330	0.761	0.971	0.879	0.649	2
P00441	0.774	0.841	0.948	0.622	2
P15289	0.82	0.758	0.828	0.413	2
P30086	0.821	0.706	0.829	0.628	2
P09382	0.823	0.953	1.137	0.496	2
Q8TE77	0.846	1.128	0.953	0.546	2
O14579	0.849	1.107	0.972	0.724	2
P34913	0.85	1.052	1.046	0.647	2
O60218	0.851	0.996	1.326	0.542	2
P15121	0.861	1.095	1.054	0.576	2
P19075	0.863	1.989	1.758	0.356	2
O95716	0.875	0.977	1.066	0.731	2
P00390	0.879	0.989	0.934	0.763	2
Q9Y4L1	0.879	1.032	0.951	0.559	2
Q09666	0.887	1.126	1.089	0.657	2
P49189	0.896	0.813	0.892	0.687	2
P06727	0.898	0.911	1.026	0.709	2
Q8NFW8	0.904	0.943	0.945	0.743	2
Q9Y394	0.906	0.723	0.979	0.601	2
Q96DG6	0.907	1.638	1.328	0.627	2
P04844	0.915	0.876	0.98	0.561	2
P47895	0.92	0.845	1.005	0.606	2
Q00796	0.925	1.017	1.042	0.611	2
Q15084	0.928	1.077	0.999	0.856	2
P39656	0.929	1.121	0.909	0.585	2
Q92538	0.931	1.098	1.004	0.702	2
P05091	0.931	1.118	1.101	0.839	2
P04632	0.933	0.943	1.046	0.652	2
Q14240	0.933	1.331	1.215	0.66	2
P14625	0.942	1.154	1.087	0.67	2
Q8WUM4	0.943	1.095	1.071	0.889	2
Q7KZF4	0.948	0.951	0.919	0.745	2
O15145	0.948	1.061	1.288	0.705	2
P07737	0.949	1.265	1.197	0.829	2
P62158	0.95	1.417	1.367	0.728	2
P02746	0.961	1.278	1.166	0.781	2
Q96SQ9	0.967	1.711	1.246	0.524	2
P00568	0.969	1.06	0.948	0.79	2
Q9Y678	0.98	1.112	1.145	0.838	2
Q14435	0.98	1.7	1.41	0.654	2
Q9NT62	0.982	1.126	0.978	0.775	2
P62333	0.99	1.121	1.178	0.769	2
Q07960	0.991	1.102	1.133	0.56	2
P62701	1.003	1.199	1.092	0.677	2
Q9UNH7	1.004	0.833	1.192	0.421	2
Q8TCT9	1.007	1.107	1.28	0.364	2
P02763	1.009	0.998	1.204	0.725	2
P27169	1.01	1.271	0.997	0.566	2
P23284	1.01	1.288	1.249	0.847	2
P01011	1.027	0.822	0.981	0.556	2
P61204	1.027	1.03	1.32	0.709	2
P18124	1.028	1.296	1.1	0.827	2
Q14697	1.03	1.015	1.196	0.83	2
P61160	1.032	1.099	1.105	0.939	2
P40616	1.036	1.324	1.251	0.673	2
Q9UI08	1.043	1.315	1.33	0.482	2
P0C0S8	1.048	1.614	1.519	0.812	2
P02768	1.05	0.979	0.898	0.435	2
O14773	1.051	1.355	1.243	0.887	2
O43747	1.054	0.993	1.132	0.844	2
P14550	1.055	1.124	1.046	0.619	2
Q6NUK1	1.065	1.009	1.04	0.777	2
P02647	1.065	1.305	1.431	0.89	2
P63244	1.067	1.014	1.188	0.839	2
Q04206	1.071	1.142	1.088	0.855	2
P53621	1.076	1.258	1.115	0.829	2
P60953	1.078	1.271	1.417	0.909	2
O75367	1.078	1.123	1.706	0.607	2
P12956	1.079	1.263	1.247	0.896	2
Q15436	1.085	1.134	1.183	0.72	2
P63241	1.087	1.028	1.022	0.59	2
P51648	1.087	0.729	1.103	0.491	2
P05388	1.096	1.134	1.128	0.653	2
P50453	1.096	0.977	1.147	0.83	2
P47756	1.105	1.154	1.26	0.959	2
P13010	1.123	1.422	1.339	0.904	2
P30101	1.151	1.123	1.174	0.935	2
P01023	1.159	1.133	1.148	0.708	2
Q06210	1.164	1.153	1.221	1.036	2
Q9BUL8	1.165	1.232	1.341	0.797	2
Q9UHD1	1.169	1.215	1.262	0.724	2
Q86U42	1.17	1.206	1.307	1.047	2
Q06830	1.175	1.396	1.289	0.914	2
Q9Y5K6	1.183	1.234	1.167	1.045	2
P04196	1.187	1.34	1.438	0.762	2
P25398	1.189	1.086	1.174	0.96	2
P09874	1.189	1.262	1.224	0.978	2
O43242	1.212	1.145	1.361	0.807	2
P26196	1.249	1.405	1.464	1.058	2
Q9Y383	1.258	1.334	1.269	0.914	2
Q14651	1.294	1.593	1.446	0.968	2
P17931	1.295	1.139	1.594	0.846	2
P25815	1.328	1.308	1.103	0.516	2
P00338	1.379	1.965	2.186	1.142	2
P22102	1.385	1.521	1.54	0.936	2
P23528	1.409	1.171	1.722	0.667	2
Q13838	1.415	1.436	1.607	0.956	2
P15170	1.439	1.463	1.469	0.982	2
Q15293	1.476	1.804	2.14	1.169	2
P04181	1.576	1.314	1.588	1.078	2
P60903	1.622	2.305	1.975	1.003	2
Q13087	0.494	0.279	0.284	0.291	15
Q9NR12	0.571	0.399	0.604	0.347	15
P51911	0.592	0.402	0.492	0.33	15
P56556	0.601	0.488	0.508	0.491	15
P24752	0.691	0.457	0.581	0.575	15
Q9NX14	0.72	0.591	0.669	NA	15
Q16134	0.73	0.463	0.547	0.494	15
Q9BQS8	0.741	0.551	0.526	0.558	15
P02760	0.758	0.59	0.514	0.55	15
Q13228	0.776	0.65	0.739	0.605	15
O43181	0.813	0.499	0.648	0.517	15
P14927	0.837	0.402	0.654	0.489	15
P30038	0.851	0.438	0.484	0.56	15
O95154	0.869	0.59	0.753	0.536	15
P19827	0.879	0.682	0.819	0.717	15
P49748	0.879	0.7	0.832	0.687	15
Q99798	0.888	0.472	0.543	0.573	15
Q02218	0.897	0.738	0.734	0.672	15
P49821	0.919	0.51	0.624	0.626	15
Q8NCN5	0.92	0.733	0.925	0.717	15
P01765	0.922	0.649	0.839	0.633	15
O96000	0.935	0.413	0.565	0.412	15
Q9BWS9	0.935	0.675	0.732	0.711	15
P56856	0.942	0.441	0.576	0.446	15
Q07065	0.95	0.77	0.83	0.851	15
O95831	0.955	0.631	0.636	0.656	15
P07954	0.966	0.674	0.695	0.642	15
P35241	0.969	0.585	1.029	0.618	15
P00505	0.974	0.617	0.556	0.597	15
Q9UIJ7	0.976	0.633	0.711	0.589	15
O75396	0.98	0.828	0.867	0.728	15
Q9Y3B8	0.989	0.617	0.837	0.65	15
Q00325	0.99	0.67	1.027	0.733	15
Q16836	0.991	0.624	0.971	0.644	15
P11182	1.002	0.422	0.829	0.41	15
P43307	1.003	0.763	0.81	0.668	15
P01834	1.006	0.483	0.959	0.471	15
Q9NZ45	1.013	0.648	0.574	0.53	15
P13073	1.017	0.588	0.581	0.504	15
P17540	1.018	0.273	0.139	0.197	15
O95881	1.018	0.852	0.889	0.762	15
P30084	1.036	0.764	0.854	0.79	15
P55809	1.043	0.477	0.395	0.49	15
Q9Y5M8	1.045	0.872	0.894	0.899	15
P55084	1.048	0.643	0.788	0.679	15
P0C0S5	1.078	0.661	0.891	0.619	15
P08263	1.084	0.384	0.613	0.406	15
Q96KP4	1.136	0.718	0.876	0.722	15
Q08945	1.144	0.736	1.082	0.805	15
P52888	1.145	0.973	0.953	0.946	15
Q9NX63	1.146	0.889	0.989	0.898	15
Q00610	1.149	0.978	1.08	1.007	15
P15374	1.181	0.81	0.91	0.983	15
P21796	1.193	0.978	0.94	0.883	15
P07602	1.2	0.561	0.968	0.79	15
P07203	1.208	0.865	0.839	0.881	15
P25705	1.214	0.789	0.908	0.578	15
Q6UXG2	1.222	0.644	0.846	0.646	15
Q14019	1.234	0.826	1.173	0.613	15
Q07021	1.241	0.82	1.147	0.725	15
O14672	1.26	0.956	0.877	0.928	15
P08865	1.266	0.718	1.124	0.9	15
P0C0L5	1.273	0.672	0.709	0.685	15
Q9UBT2	1.282	0.935	1.006	0.783	15
Q9P2J5	1.286	0.981	1.159	1.146	15
P02748	1.287	0.875	0.705	0.758	15
Q9BXP5	1.31	1.149	1.244	1.098	15
P82650	1.312	1.097	1.087	1.032	15
P01859	1.317	0.696	1.086	0.687	15
Q4V328	1.335	0.803	1.091	1.036	15
P25787	1.336	1.068	1.281	0.991	15
Q9P2X0	1.35	0.959	1.157	0.948	15
P05026	1.35	1.079	1.21	0.871	15
P61978	1.356	1.169	1.155	1.199	15
Q93009	1.36	0.959	1.249	1.027	15
P00352	1.39	0.649	0.509	0.526	15
Q15008	1.4	0.885	1.185	1.068	15
P02042	1.401	0.973	1.405	0.776	15
P02730	1.418	0.698	1.012	0.659	15
P02751	1.443	1.09	1.036	1.124	15
Q13557	1.452	0.846	0.93	0.845	15
O75822	1.453	1.049	1.144	1.093	15
Q96A35	1.481	1.181	1.161	1.082	15
P00491	1.485	1.217	1.414	1.049	15
Q9HD20	1.5	0.889	0.872	0.82	15
P69905	1.504	0.923	1.142	0.806	15
O43776	1.528	0.871	0.851	1.005	15
Q12931	1.539	0.99	1.128	1.248	15
P00915	1.559	0.734	0.97	0.907	15
P00734	1.559	0.923	1.012	0.844	15
Q9BR76	1.581	0.785	0.712	0.578	15
Q14247	1.59	0.952	1.119	1.024	15
Q10713	1.623	1.059	1.514	0.812	15
P50440	1.638	0.777	1.037	0.458	15
P49321	1.645	1.399	1.448	1.451	15
Q9UMS4	1.649	1.259	1.498	1.427	15
P00747	1.676	1.097	0.948	0.885	15
P58107	1.711	1.458	1.702	1.394	15
P28838	1.719	1.357	1.314	1.357	15
Q02487	1.74	1.508	1.536	1.446	15
P68871	1.748	0.883	1.276	0.702	15
Q96NY7	1.758	0.21	0.251	0.361	15
P43243	1.769	1.028	1.326	1.265	15
O43719	1.776	0.965	1.192	1.19	15
Q99959	1.797	1.56	1.593	1.533	15
Q9H0D6	1.809	1.436	1.59	1.207	15
P07355	1.826	1.02	1.167	1.191	15
Q15043	1.873	0.703	1.13	0.781	15
P11277	1.88	0.685	0.925	0.983	15
Q99439	1.966	1.031	0.956	1.08	15
O95571	2.067	1.277	1.286	1.433	15
P62857	2.108	0.977	1.086	1.148	15
P48556	2.211	0.918	1.404	1.029	15
P52789	2.232	0.995	1.23	0.86	15
Q01469	2.303	1.264	1.202	0.86	15
P05787	2.557	1.564	1.364	1.199	15
P08727	2.568	1.299	1.319	1.296	15
Q9NYF8	2.728	1.372	1.216	1.394	15
P13671	2.768	0.624	0.988	0.995	15
P02675	3.431	0.968	1.331	1.671	15
P09758	3.562	1.438	1.405	1.2	15
Q6UX06	3.918	0.924	1.607	1.397	15
P36952	7.184	2.57	3.313	2.396	15

## Sheet: Down-regulated network
#node1	node2	node1_string_id	node2_string_id	node1_external_id	node2_external_id	neighborhood	fusion	cooccurence	homology	coexpression	experimental	knowledge	textmining	combined_score
DDOST	SPCS2	1856225	1845390	ENSP00000364188	ENSP00000263672	0	0	0	0	0.638	0	0.9	0	0.962
RPS28	RPN2	1864786	1843463	ENSP00000472469	ENSP00000237530	0	0	0	0	0.108	0	0.9	0	0.906
RPS4X	RPSA	1855955	1853012	ENSP00000362744	ENSP00000346067	0	0	0	0	0.975	0.995	0.9	0	0.999
ALDH9A1	HIBADH	1853096	1845744	ENSP00000346827	ENSP00000265395	0.066	0	0	0	0.103	0	0.9	0	0.908
HNRNPA3	HNRNPK	1858016	1856467	ENSP00000376309	ENSP00000365439	0	0	0	0	0	0.549	0.9	0	0.952
HNRNPA3	HNRNPH1	1858016	1853404	ENSP00000376309	ENSP00000349168	0	0	0	0	0.112	0.74	0.9	0	0.974
NDUFS4	UQCRB	1847776	1847046	ENSP00000296684	ENSP00000287022	0	0	0	0	0.426	0.644	0.9	0	0.977
SRPRB	SEC61B	1861356	1842987	ENSP00000418401	ENSP00000223641	0	0	0	0	0.086	0.298	0.9	0	0.93
SRPRB	RPS27A	1861356	1846244	ENSP00000418401	ENSP00000272317	0	0	0	0	0	0.098	0.9	0	0.905
NDUFB11	NDUFB10	1846469	1846031	ENSP00000276062	ENSP00000268668	0	0	0	0	0.973	0.644	0.9	0	0.998
RPS15A	SSR1	1850066	1843739	ENSP00000318646	ENSP00000244763	0	0	0	0	0.065	0	0.9	0	0.902
RPS27A	SSR1	1846244	1843739	ENSP00000272317	ENSP00000244763	0	0	0	0	0.081	0	0.9	0	0.904
FH	SDHA	1854397	1845646	ENSP00000355518	ENSP00000264932	0.278	0	0	0	0.24	0.093	0.9	0	0.943
NDUFA13	NDUFB10	1861604	1846031	ENSP00000423673	ENSP00000268668	0	0	0	0	0.74	0	0.9	0	0.972
PSMA2	PSMD8	1842974	1842478	ENSP00000223321	ENSP00000215071	0	0	0	0	0.699	0.997	0	0	0.999
NDUFA8	NDUFB11	1855985	1846469	ENSP00000362873	ENSP00000276062	0	0	0	0	0.771	0	0.9	0	0.976
RPN1	RPN2	1847700	1843463	ENSP00000296255	ENSP00000237530	0	0	0	0	0.45	0.998	0.9	0	0.999
RPS20	RPN2	1861789	1843463	ENSP00000429374	ENSP00000237530	0	0	0	0	0.081	0	0.9	0	0.904
COPA	COPE	1854720	1845219	ENSP00000357048	ENSP00000262812	0	0	0	0	0.089	0.999	0.9	0	0.999
RPS20	MRPL24	1861789	1854139	ENSP00000429374	ENSP00000354525	0.462	0	0	0	0.925	0	0	0	0.957
DDOST	RPSA	1856225	1853012	ENSP00000364188	ENSP00000346067	0	0	0	0	0.101	0	0.9	0	0.906
NDUFA13	NDUFS4	1861604	1847776	ENSP00000423673	ENSP00000296684	0	0	0	0	0.701	0	0.9	0	0.968
RPLP2	RPS27A	1850446	1846244	ENSP00000322419	ENSP00000272317	0	0	0	0	0.975	0.109	0.9	0	0.997
PSMC6	PSMD8	1860306	1842478	ENSP00000401802	ENSP00000215071	0	0	0	0	0.661	0.999	0.9	0	0.999
ACTR2	CDC42	1856793	1849707	ENSP00000367220	ENSP00000314458	0	0	0	0	0.074	0	0.9	0	0.903
ACAT1	OXCT1	1845812	1842370	ENSP00000265838	ENSP00000196371	0.608	0	0	0	0.112	0	0.9	0	0.962
PSMD6	SKP1	1847640	1843292	ENSP00000295901	ENSP00000231487	0	0	0	0	0.212	0	0.9	0	0.917
EIF4A2	RPS15A	1850828	1850066	ENSP00000326381	ENSP00000318646	0	0	0	0	0.223	0	0.9	0	0.918
SPCS2	RPN2	1845390	1843463	ENSP00000263672	ENSP00000237530	0	0	0	0	0.438	0	0.9	0	0.941
RPS20	EIF4A2	1861789	1850828	ENSP00000429374	ENSP00000326381	0	0	0	0	0.409	0	0.9	0	0.938
C6	PSMA2	1845355	1842974	ENSP00000263413	ENSP00000223321	0	0	0	0	0	0.964	0	0	0.964
GNB2L1	RPSA	1861691	1853012	ENSP00000426909	ENSP00000346067	0	0	0	0	0.975	0.992	0	0	0.999
GNB2L1	RPS12	1861691	1843234	ENSP00000426909	ENSP00000230050	0	0	0	0	0.935	0.992	0	0	0.999
RPL28	SEC61B	1860280	1842987	ENSP00000401450	ENSP00000223641	0	0	0	0	0.12	0	0.9	0	0.908
RPS28	RPLP2	1864786	1850446	ENSP00000472469	ENSP00000322419	0	0	0	0	0.736	0.894	0.9	0	0.996
ECHS1	ACADVL	1854818	1853420	ENSP00000357535	ENSP00000349297	0.462	0	0	0	0.112	0	0.9	0	0.948
NDUFA13	NDUFV1	1861604	1850451	ENSP00000423673	ENSP00000322450	0	0	0	0	0.228	0	0.9	0	0.919
EIF4A2	RPS27A	1850828	1846244	ENSP00000326381	ENSP00000272317	0	0	0	0	0.115	0.108	0.9	0	0.914
RPL28	RPS12	1860280	1843234	ENSP00000401450	ENSP00000230050	0	0	0	0	0.974	0.27	0.9	0	0.997
PSMC6	RPS27A	1860306	1846244	ENSP00000401802	ENSP00000272317	0	0	0	0	0	0.258	0.9	0	0.922
RPLP2	SSR1	1850446	1843739	ENSP00000322419	ENSP00000244763	0	0	0	0	0	0	0.9	0	0.9
NDUFA6	NDUFB11	1861384	1846469	ENSP00000418842	ENSP00000276062	0	0	0	0	0.973	0	0.9	0	0.997
SSR1	RPN2	1843739	1843463	ENSP00000244763	ENSP00000237530	0	0	0	0	0.18	0	0.9	0	0.914
RPL7	RPS27A	1852251	1846244	ENSP00000339795	ENSP00000272317	0	0	0	0	0.916	0.305	0.9	0	0.993
ATP5L	NDUFB11	1848205	1846469	ENSP00000300688	ENSP00000276062	0	0	0	0	0.973	0	0	0	0.973
NDUFV1	NDUFB10	1850451	1846031	ENSP00000322450	ENSP00000268668	0	0	0	0	0.48	0.644	0.9	0	0.979
RPN1	RPS12	1847700	1843234	ENSP00000296255	ENSP00000230050	0	0	0	0	0	0	0.9	0	0.9
FN1	PLG	1853098	1849130	ENSP00000346839	ENSP00000308938	0	0	0	0	0	0.564	0.9	0	0.954
RPLP0	SEC61B	1852166	1842987	ENSP00000339027	ENSP00000223641	0	0	0	0	0	0	0.9	0	0.9
RPLP0	SPCS2	1852166	1845390	ENSP00000339027	ENSP00000263672	0	0	0	0	0	0	0.9	0	0.9
HNRNPA2B1	HNRNPD	1853084	1849608	ENSP00000346694	ENSP00000313199	0	0	0	0.807	0.089	0.909	0.9	0	0.991
RPS20	RPSA	1861789	1853012	ENSP00000429374	ENSP00000346067	0.085	0	0	0	0.951	0.997	0.9	0	0.999
RPSA	RPS27A	1853012	1846244	ENSP00000346067	ENSP00000272317	0	0	0	0	0.931	0.997	0.9	0	0.999
ALDH1A3	AKR1A1	1851450	1849549	ENSP00000332256	ENSP00000312606	0	0	0	0	0.089	0	0.9	0	0.904
NDUFA8	NDUFV1	1855985	1850451	ENSP00000362873	ENSP00000322450	0	0	0	0	0.275	0	0.9	0	0.924
RPN1	SPCS2	1847700	1845390	ENSP00000296255	ENSP00000263672	0	0	0	0	0.089	0	0.9	0	0.904
RPL28	SPCS2	1860280	1845390	ENSP00000401450	ENSP00000263672	0	0	0	0	0	0	0.9	0	0.9
CYP2S1	GSTM3	1849030	1844453	ENSP00000308032	ENSP00000256594	0	0	0	0	0	0	0.9	0	0.9
RPS28	RPS20	1864786	1861789	ENSP00000472469	ENSP00000429374	0	0	0	0	0.736	0.999	0.9	0	0.999
GSTA1	GSTM3	1851878	1844453	ENSP00000335620	ENSP00000256594	0	0	0.306	0.686	0	0	0.9	0	0.908
RPSA	RPN1	1853012	1847700	ENSP00000346067	ENSP00000296255	0	0	0	0	0	0.541	0.9	0	0.952
RPSA	RPS15A	1853012	1850066	ENSP00000346067	ENSP00000318646	0	0	0	0	0.933	0.992	0.9	0	0.999
RPS28	RPN1	1864786	1847700	ENSP00000472469	ENSP00000296255	0	0	0	0	0	0	0.9	0	0.9
PSMC6	PSMA2	1860306	1842974	ENSP00000401802	ENSP00000223321	0	0	0	0	0.734	0.972	0	0	0.992
HADHA	ACAT1	1857263	1845812	ENSP00000370023	ENSP00000265838	0.608	0.008	0	0	0.275	0.803	0.9	0	0.993
RPS28	SEC61B	1864786	1842987	ENSP00000472469	ENSP00000223641	0	0	0	0	0.119	0	0.9	0	0.908
ALDH3A2	HIBADH	1852975	1845744	ENSP00000345774	ENSP00000265395	0.066	0	0	0	0	0	0.9	0	0.902
RPS20	DDOST	1861789	1856225	ENSP00000429374	ENSP00000364188	0	0	0	0	0.073	0	0.9	0	0.903
SSR1	SEC61B	1843739	1842987	ENSP00000244763	ENSP00000223641	0	0	0	0	0.115	0.569	0.9	0	0.958
RPLP0	RPLP2	1852166	1850446	ENSP00000339027	ENSP00000322419	0.462	0	0	0	0.975	0.996	0.9	0	0.999
SERPINA1	HRG	1853254	1843307	ENSP00000348068	ENSP00000232003	0	0	0	0	0.184	0	0.9	0	0.914
AKR1B1	SORD	1846984	1845966	ENSP00000285930	ENSP00000267814	0	0	0	0	0	0.644	0.9	0	0.962
RPS4X	RPLP2	1855955	1850446	ENSP00000362744	ENSP00000322419	0	0	0	0	0.975	0.865	0.9	0	0.999
HADH	HADHA	1859056	1857263	ENSP00000385638	ENSP00000370023	0.462	0	0.486	0.796	0.097	0	0.9	0	0.952
SRP68	RPS27A	1849490	1846244	ENSP00000312066	ENSP00000272317	0	0	0	0	0	0	0.9	0	0.9
DDOST	SEC61B	1856225	1842987	ENSP00000364188	ENSP00000223641	0	0	0	0	0.157	0.722	0.9	0	0.974
EIF4A1	RPS27A	1847443	1846244	ENSP00000293831	ENSP00000272317	0	0	0	0	0.115	0.108	0.9	0	0.914
RPLP2	RPS15A	1850446	1850066	ENSP00000322419	ENSP00000318646	0	0	0	0	0.782	0.929	0.9	0	0.998
RPS28	RPS4X	1864786	1855955	ENSP00000472469	ENSP00000362744	0	0	0	0	0.87	0.996	0.9	0	0.999
RPS15A	RPN2	1850066	1843463	ENSP00000318646	ENSP00000237530	0	0	0	0	0.112	0	0.9	0	0.907
PCNA	RPS27A	1856984	1846244	ENSP00000368438	ENSP00000272317	0	0	0	0	0	0.932	0	0	0.932
PSMD6	SEC61B	1847640	1842987	ENSP00000295901	ENSP00000223641	0	0	0	0	0	0	0.9	0	0.9
GNB2L1	RPS15A	1861691	1850066	ENSP00000426909	ENSP00000318646	0	0	0	0	0.932	0.988	0	0	0.999
HADHA	ECI1	1857263	1848327	ENSP00000370023	ENSP00000301729	0.462	0	0.425	0.67	0.127	0	0.9	0	0.955
LARS	EPRS	1858198	1854472	ENSP00000377954	ENSP00000355890	0	0	0	0	0.817	0.991	0.9	0	0.999
RPLP0	SSR1	1852166	1843739	ENSP00000339027	ENSP00000244763	0	0	0	0	0.075	0	0.9	0	0.903
RPSA	EIF4A2	1853012	1850828	ENSP00000346067	ENSP00000326381	0	0	0	0	0.254	0	0.9	0	0.922
SERPINA1	ALB	1853254	1847637	ENSP00000348068	ENSP00000295897	0	0	0	0	0.137	0	0.9	0	0.909
NDUFA6	NDUFV1	1861384	1850451	ENSP00000418842	ENSP00000322450	0	0	0	0	0.157	0	0.9	0	0.912
SUCLA2	OGDH	1856910	1842933	ENSP00000367923	ENSP00000222673	0.462	0	0	0	0.893	0	0.9	0	0.993
LARS	NARS	1858198	1844470	ENSP00000377954	ENSP00000256854	0.274	0	0	0	0.482	0.966	0	0	0.986
NDUFA8	NDUFA9	1855985	1845879	ENSP00000362873	ENSP00000266544	0	0	0	0	0.666	0	0.9	0	0.965
RPS27A	SKP1	1846244	1843292	ENSP00000272317	ENSP00000231487	0	0	0	0	0	0.235	0.9	0	0.92
RPL28	RPLP0	1860280	1852166	ENSP00000401450	ENSP00000339027	0	0	0	0	0.789	0.9	0.9	0	0.997
NDUFA13	NDUFB11	1861604	1846469	ENSP00000423673	ENSP00000276062	0	0	0	0	0.66	0	0.9	0	0.964
TXNDC12	GSTM3	1855522	1844453	ENSP00000360688	ENSP00000256594	0	0	0	0	0	0	0.9	0	0.9
RPLP2	SPCS2	1850446	1845390	ENSP00000322419	ENSP00000263672	0	0	0	0	0	0	0.9	0	0.9
HNRNPK	HNRNPH1	1856467	1853404	ENSP00000365439	ENSP00000349168	0	0	0	0	0.088	0.422	0.9	0	0.942
SRPRB	PAFAH1B1	1861356	1858470	ENSP00000418401	ENSP00000380378	0	0	0	0	0	0	0.9	0	0.9
RPS28	RPSA	1864786	1853012	ENSP00000472469	ENSP00000346067	0	0	0	0	0.938	0.998	0.9	0	0.999
RPS4X	SPCS2	1855955	1845390	ENSP00000362744	ENSP00000263672	0	0	0	0	0.072	0	0.9	0	0.903
RPS15A	RPS27A	1850066	1846244	ENSP00000318646	ENSP00000272317	0	0	0	0	0.975	0.998	0.9	0	0.999
EIF4A2	EIF4A1	1850828	1847443	ENSP00000326381	ENSP00000293831	0	0	0.527	0.987	0	0.906	0.9	0	0.99
A2M	CDC42	1850599	1849707	ENSP00000323929	ENSP00000314458	0	0	0	0	0	0.158	0.9	0	0.912
AKR1B10	ALDH9A1	1853869	1853096	ENSP00000352584	ENSP00000346827	0	0	0	0	0.073	0	0.9	0	0.903
NDUFA13	NDUFA8	1861604	1855985	ENSP00000423673	ENSP00000362873	0	0	0	0	0.739	0	0.9	0	0.972
CLINT1	AP1G1	1861807	1858105	ENSP00000429824	ENSP00000377148	0	0	0	0	0	0.909	0.9	0	0.99
MDH1	FH	1862080	1854397	ENSP00000438144	ENSP00000355518	0.218	0	0	0	0.147	0.087	0.9	0	0.93
NDUFA6	NDUFS4	1861384	1847776	ENSP00000418842	ENSP00000296684	0	0	0	0	0.735	0	0.9	0	0.972
SSH3	CFL1	1849492	1849206	ENSP00000312081	ENSP00000309629	0	0	0	0	0	0.569	0.8	0	0.91
RPS28	SPCS2	1864786	1845390	ENSP00000472469	ENSP00000263672	0	0	0	0	0.066	0	0.9	0	0.902
HNRNPA3	HNRNPA2B1	1858016	1853084	ENSP00000376309	ENSP00000346694	0	0	0	0.648	0	0.898	0.9	0	0.989
AGT	PRKAR2A	1854424	1845770	ENSP00000355627	ENSP00000265563	0	0	0	0	0	0	0.9	0	0.9
RPLP0	EIF4A2	1852166	1850828	ENSP00000339027	ENSP00000326381	0	0	0	0	0.182	0.103	0.9	0	0.92
UQCRB	NDUFA9	1847046	1845879	ENSP00000287022	ENSP00000266544	0	0	0	0	0.13	0	0.9	0	0.909
GFPT1	HK2	1854108	1847242	ENSP00000354347	ENSP00000290573	0	0	0	0	0.075	0	0.9	0	0.903
AKR1B10	ALDH3A2	1853869	1852975	ENSP00000352584	ENSP00000345774	0	0	0	0	0.111	0	0.9	0	0.907
F2	FGB	1849080	1848806	ENSP00000308541	ENSP00000306099	0	0	0	0	0.146	0.9	0.9	0	0.99
XRCC6	CLU	1853821	1849761	ENSP00000352257	ENSP00000315130	0	0	0	0	0	0.982	0	0	0.982
NDUFA8	NDUFB10	1855985	1846031	ENSP00000362873	ENSP00000268668	0	0	0	0	0.974	0	0.9	0	0.997
RPS4X	RPL7	1855955	1852251	ENSP00000362744	ENSP00000339795	0.462	0	0	0	0.966	0.911	0.9	0	0.999
RPL7	RPLP0	1852251	1852166	ENSP00000339795	ENSP00000339027	0.065	0	0	0	0.969	0.989	0.9	0	0.999
CDC42	CDH1	1849707	1844988	ENSP00000314458	ENSP00000261769	0	0	0	0	0	0.569	0.9	0	0.955
PARP1	XRCC6	1854450	1853821	ENSP00000355759	ENSP00000352257	0	0	0	0	0.065	0.986	0	0	0.986
RPL7	RPLP2	1852251	1850446	ENSP00000339795	ENSP00000322419	0	0	0	0	0.975	0.937	0.9	0	0.999
GANAB	MLEC	1852328	1843147	ENSP00000340466	ENSP00000228506	0	0	0	0	0	0	0.9	0	0.9
DDOST	RPS12	1856225	1843234	ENSP00000364188	ENSP00000230050	0	0	0	0	0.091	0	0.9	0	0.905
HBD	HBA2	1857197	1844071	ENSP00000369654	ENSP00000251595	0	0	0	0.912	0	0.938	0.72	0	0.982
SRPRB	SRP68	1861356	1849490	ENSP00000418401	ENSP00000312066	0	0	0	0	0.088	0	0.9	0	0.904
HK1	GFPT1	1858981	1854108	ENSP00000384774	ENSP00000354347	0	0	0	0	0.075	0	0.9	0	0.903
ATP5H	ATP5B	1848311	1845043	ENSP00000301587	ENSP00000262030	0	0	0	0	0.897	0.945	0.9	0	0.999
CDC42	IQGAP2	1849707	1846379	ENSP00000314458	ENSP00000274364	0	0	0	0	0	0.959	0.8	0	0.991
RPL28	RPSA	1860280	1853012	ENSP00000401450	ENSP00000346067	0	0	0	0	0.975	0	0.9	0	0.997
RPL7	SRP68	1852251	1849490	ENSP00000339795	ENSP00000312066	0	0	0	0	0	0	0.9	0	0.9
SUCLA2	DLST	1856910	1851832	ENSP00000367923	ENSP00000335304	0.279	0	0	0	0.288	0.149	0.9	0	0.95
SRPRB	RPLP0	1861356	1852166	ENSP00000418401	ENSP00000339027	0	0	0	0	0.112	0	0.9	0	0.907
RPS20	SEC61B	1861789	1842987	ENSP00000429374	ENSP00000223641	0	0	0	0	0.225	0	0.9	0	0.919
GBF1	COPA	1855151	1854720	ENSP00000359000	ENSP00000357048	0	0	0	0	0.07	0.301	0.9	0	0.929
SRP68	RPN1	1849490	1847700	ENSP00000312066	ENSP00000296255	0	0	0	0	0.096	0	0.9	0	0.905
RPLP2	RPN1	1850446	1847700	ENSP00000322419	ENSP00000296255	0	0	0	0	0	0	0.9	0	0.9
SRP68	RPN2	1849490	1843463	ENSP00000312066	ENSP00000237530	0	0	0	0	0.138	0	0.9	0	0.91
HADHA	HADHB	1857263	1850713	ENSP00000370023	ENSP00000325136	0.608	0.004	0.386	0	0.615	0.926	0.9	0	0.999
NDUFV1	NDUFB11	1850451	1846469	ENSP00000322450	ENSP00000276062	0	0	0	0	0.157	0	0.9	0	0.912
GNB2L1	RPS4X	1861691	1855955	ENSP00000426909	ENSP00000362744	0	0	0	0	0.974	0.977	0	0	0.999
OAT	ALDH4A1	1854897	1847245	ENSP00000357838	ENSP00000290597	0.066	0	0.357	0	0.112	0	0.9	0	0.939
RPS15A	SPCS2	1850066	1845390	ENSP00000318646	ENSP00000263672	0	0	0	0	0	0	0.9	0	0.9
PSMC6	PSMD3	1860306	1845579	ENSP00000401802	ENSP00000264639	0	0	0	0	0.453	0.998	0.9	0	0.999
RPL7	SSR1	1852251	1843739	ENSP00000339795	ENSP00000244763	0	0	0	0	0.073	0	0.9	0	0.903
RPS28	GNB2L1	1864786	1861691	ENSP00000472469	ENSP00000426909	0	0	0	0	0.872	0.987	0	0	0.998
HNRNPH1	HNRNPA2B1	1853404	1853084	ENSP00000349168	ENSP00000346694	0	0	0	0	0.14	0.982	0.9	0	0.998
PDIA3	PPIB	1848170	1848121	ENSP00000300289	ENSP00000300026	0	0	0	0	0.157	0.908	0	0	0.919
XRCC5	XRCC6	1857983	1853821	ENSP00000375977	ENSP00000352257	0	0	0	0	0.24	0.999	0.9	0	0.999
SRPRB	RPN2	1861356	1843463	ENSP00000418401	ENSP00000237530	0	0	0	0	0.116	0	0.9	0	0.907
ALDH3A2	AKR1B1	1852975	1846984	ENSP00000345774	ENSP00000285930	0	0	0	0	0.111	0	0.9	0	0.907
PSMD6	RPS27A	1847640	1846244	ENSP00000295901	ENSP00000272317	0	0	0	0	0	0.28	0.9	0	0.924
RPN1	RPS27A	1847700	1846244	ENSP00000296255	ENSP00000272317	0	0	0	0	0	0.149	0.9	0	0.911
RPSA	SSR1	1853012	1843739	ENSP00000346067	ENSP00000244763	0	0	0	0	0.141	0	0.9	0	0.91
UQCRB	NDUFB10	1847046	1846031	ENSP00000287022	ENSP00000268668	0	0	0	0	0.473	0	0.9	0	0.945
RPL7	SPCS2	1852251	1845390	ENSP00000339795	ENSP00000263672	0	0	0	0	0.088	0	0.9	0	0.904
APCS	APOA1	1844350	1843442	ENSP00000255040	ENSP00000236850	0	0	0	0	0.086	0	0.9	0	0.904
RPS20	TUFM	1861789	1850450	ENSP00000429374	ENSP00000322439	0.462	0	0	0	0.438	0.88	0	0	0.96
HBB	HBA2	1851658	1844071	ENSP00000333994	ENSP00000251595	0	0	0	0.912	0	0.969	0.9	0	0.996
HNRNPA2B1	PABPN1	1853084	1842616	ENSP00000346694	ENSP00000216727	0	0	0	0	0.071	0.103	0.9	0	0.909
PAFAH1B1	TMEM214	1858470	1843500	ENSP00000380378	ENSP00000238788	0	0	0	0	0	0	0.9	0	0.9
SPCS2	SSR1	1845390	1843739	ENSP00000263672	ENSP00000244763	0	0	0	0	0.124	0	0.9	0	0.908
RPL28	RPS4X	1860280	1855955	ENSP00000401450	ENSP00000362744	0	0	0	0	0.938	0	0.9	0	0.993
PSMD6	PSMD3	1847640	1845579	ENSP00000295901	ENSP00000264639	0	0	0	0	0.736	0.999	0.9	0	0.999
RPL7	RPN2	1852251	1843463	ENSP00000339795	ENSP00000237530	0	0	0	0	0.104	0	0.9	0	0.906
C6	C9	1845355	1845353	ENSP00000263413	ENSP00000263408	0	0	0	0.752	0	0	0.9	0	0.9
MRPL24	RPS15A	1854139	1850066	ENSP00000354525	ENSP00000318646	0.462	0	0	0	0.974	0.272	0	0	0.988
GNB2L1	RPS27A	1861691	1846244	ENSP00000426909	ENSP00000272317	0	0	0	0	0.919	0.988	0	0	0.999
UQCRB	COX4I1	1847046	1844229	ENSP00000287022	ENSP00000253452	0	0	0	0	0.491	0.676	0.9	0	0.982
CYP2S1	ALDH1A1	1849030	1847903	ENSP00000308032	ENSP00000297785	0	0	0	0	0	0.089	0.9	0	0.904
LDHA	LDHB	1862289	1843197	ENSP00000445175	ENSP00000229319	0	0	0.527	0.983	0	0.917	0	0	0.917
RPS20	SSR1	1861789	1843739	ENSP00000429374	ENSP00000244763	0	0	0	0	0	0	0.9	0	0.9
MDH1	GOT2	1862080	1843750	ENSP00000438144	ENSP00000245206	0	0	0	0	0.183	0	0.9	0	0.914
RPS20	SPCS2	1861789	1845390	ENSP00000429374	ENSP00000263672	0	0	0	0	0	0	0.9	0	0.9
RPSA	SRP68	1853012	1849490	ENSP00000346067	ENSP00000312066	0	0	0	0	0	0	0.9	0	0.9
GNB2L1	RPLP2	1861691	1850446	ENSP00000426909	ENSP00000322419	0	0	0	0	0.975	0	0	0	0.974
SRPRB	SSR1	1861356	1843739	ENSP00000418401	ENSP00000244763	0	0	0	0	0.094	0	0.9	0	0.905
RPS28	RPS15A	1864786	1850066	ENSP00000472469	ENSP00000318646	0	0	0	0	0.975	0.996	0.9	0	0.999
ALB	APOA1	1847637	1843442	ENSP00000295897	ENSP00000236850	0	0	0	0	0.069	0.067	0.9	0	0.905
ALDH9A1	AKR1B1	1853096	1846984	ENSP00000346827	ENSP00000285930	0	0	0	0	0.073	0	0.9	0	0.903
ACAT1	ACO2	1845812	1842572	ENSP00000265838	ENSP00000216254	0	0	0	0	0	0.906	0	0	0.905
RPS20	RPS27A	1861789	1846244	ENSP00000429374	ENSP00000272317	0	0	0	0	0.966	0.994	0.9	0	0.999
SSR1	RPS12	1843739	1843234	ENSP00000244763	ENSP00000230050	0	0	0	0	0.065	0	0.9	0	0.902
AP1G1	CLTC	1858105	1846064	ENSP00000377148	ENSP00000269122	0	0	0	0	0.069	0.96	0.36	0	0.974
SRPRB	TMEM214	1861356	1843500	ENSP00000418401	ENSP00000238788	0	0	0	0	0.08	0	0.9	0	0.904
PSMC6	SKP1	1860306	1843292	ENSP00000401802	ENSP00000231487	0	0	0	0	0.094	0	0.9	0	0.905
PSMC6	SEC61B	1860306	1842987	ENSP00000401802	ENSP00000223641	0	0	0	0	0	0	0.9	0	0.9
RPL28	RPS15A	1860280	1850066	ENSP00000401450	ENSP00000318646	0	0	0	0	0.975	0	0.9	0	0.997
NDUFA6	NDUFA8	1861384	1855985	ENSP00000418842	ENSP00000362873	0	0	0	0	0.816	0	0.9	0	0.98
EPRS	NARS	1854472	1844470	ENSP00000355890	ENSP00000256854	0	0	0	0	0.897	0.971	0	0	0.996
PPA2	ATP5H	1852751	1848311	ENSP00000343885	ENSP00000301587	0	0	0	0	0.134	0	0.9	0	0.909
RPSA	RPLP2	1853012	1850446	ENSP00000346067	ENSP00000322419	0	0	0	0	0.957	0.9	0.9	0	0.999
MRPL24	RPLP0	1854139	1852166	ENSP00000354525	ENSP00000339027	0.225	0	0	0	0.872	0.481	0	0	0.944
RPS28	RPS12	1864786	1843234	ENSP00000472469	ENSP00000230050	0.462	0	0	0	0.975	0.999	0.9	0	0.999
RPS4X	RPS15A	1855955	1850066	ENSP00000362744	ENSP00000318646	0.462	0	0	0	0.946	0.997	0.9	0	0.999
HNRNPK	HNRNPA2B1	1856467	1853084	ENSP00000365439	ENSP00000346694	0	0	0	0	0.076	0	0.9	0	0.903
RPS20	RPLP2	1861789	1850446	ENSP00000429374	ENSP00000322419	0	0	0	0	0.975	0.899	0.9	0	0.999
TUFM	RPS15A	1850450	1850066	ENSP00000322439	ENSP00000318646	0.462	0	0	0	0.288	0.912	0	0	0.963
RPS20	RPLP0	1861789	1852166	ENSP00000429374	ENSP00000339027	0.284	0	0	0	0.938	0.922	0.9	0	0.999
RPS4X	EIF4A2	1855955	1850828	ENSP00000362744	ENSP00000326381	0	0	0	0	0.241	0.101	0.9	0	0.925
PSMD6	PSMA2	1847640	1842974	ENSP00000295901	ENSP00000223321	0	0	0	0	0.736	0.999	0	0	0.999
ATP1B1	ATP1A1	1854664	1847591	ENSP00000356789	ENSP00000295598	0	0	0	0	0.071	0.665	0.9	0	0.966
RPS20	GNB2L1	1861789	1861691	ENSP00000429374	ENSP00000426909	0	0	0	0	0.956	0.996	0	0	0.999
HK1	SORD	1858981	1845966	ENSP00000384774	ENSP00000267814	0	0	0	0	0.085	0	0.9	0	0.904
RPS28	EIF4A1	1864786	1847443	ENSP00000472469	ENSP00000293831	0	0	0	0	0.094	0	0.9	0	0.905
APOA2	APOA1	1854701	1843442	ENSP00000356969	ENSP00000236850	0	0	0	0	0	0.809	0.9	0	0.98
HADHB	ACAT1	1850713	1845812	ENSP00000325136	ENSP00000265838	0	0	0.524	0.791	0.16	0	0.9	0	0.921
NDUFA8	UQCRB	1855985	1847046	ENSP00000362873	ENSP00000287022	0	0	0	0	0.492	0	0.9	0	0.947
RPL28	RPN1	1860280	1847700	ENSP00000401450	ENSP00000296255	0	0	0	0	0	0	0.9	0	0.9
RPN1	PSMA2	1847700	1842974	ENSP00000296255	ENSP00000223321	0	0	0	0	0	0	0.9	0	0.9
GNB2L1	RPL7	1861691	1852251	ENSP00000426909	ENSP00000339795	0	0	0	0	0.953	0.746	0	0	0.987
RPS15A	EIF4A1	1850066	1847443	ENSP00000318646	ENSP00000293831	0	0	0	0	0.223	0	0.9	0	0.918
RPS4X	EIF4A1	1855955	1847443	ENSP00000362744	ENSP00000293831	0	0	0	0	0.241	0.101	0.9	0	0.925
SND1	RPN1	1853089	1847700	ENSP00000346762	ENSP00000296255	0	0	0	0	0.072	0.906	0	0	0.909
SPCS2	RPS12	1845390	1843234	ENSP00000263672	ENSP00000230050	0	0	0	0	0	0	0.9	0	0.9
PLG	HRG	1849130	1843307	ENSP00000308938	ENSP00000232003	0	0	0	0	0.269	0.576	0.9	0	0.966
RPS27A	RPN2	1846244	1843463	ENSP00000272317	ENSP00000237530	0	0	0	0	0.09	0.098	0.9	0	0.91
HSP90B1	PDIA6	1848102	1846238	ENSP00000299767	ENSP00000272227	0	0	0	0	0.975	0.239	0	0	0.98
CFH	C3	1854590	1843781	ENSP00000356399	ENSP00000245907	0	0	0	0	0	0.998	0.9	0	0.999
HK2	SORD	1847242	1845966	ENSP00000290573	ENSP00000267814	0	0	0	0	0.085	0	0.9	0	0.904
ATP5L	ATP5A1	1848205	1846765	ENSP00000300688	ENSP00000282050	0	0	0	0	0.105	0.729	0.9	0	0.973
HNRNPK	HNRNPD	1856467	1849608	ENSP00000365439	ENSP00000313199	0	0	0	0	0	0.702	0.9	0	0.968
RPSA	RPL7	1853012	1852251	ENSP00000346067	ENSP00000339795	0	0	0	0	0.943	0.694	0.9	0	0.998
DDOST	RPLP0	1856225	1852166	ENSP00000364188	ENSP00000339027	0	0	0	0	0.084	0	0.9	0	0.904
GOT2	LDHB	1843750	1843197	ENSP00000245206	ENSP00000229319	0	0	0	0	0.112	0	0.9	0	0.907
GSTK1	ALDH1A3	1861855	1851450	ENSP00000431049	ENSP00000332256	0	0	0	0	0	0	0.9	0	0.9
C7	C9	1850411	1845353	ENSP00000322061	ENSP00000263408	0	0	0	0.748	0	0	0.9	0	0.9
PSMC6	PSMD6	1860306	1847640	ENSP00000401802	ENSP00000295901	0	0	0	0	0.75	0.999	0.9	0	0.999
PAFAH1B1	CDC42	1858470	1849707	ENSP00000380378	ENSP00000314458	0	0	0	0	0	0.107	0.9	0	0.906
PSMD3	PSMA2	1845579	1842974	ENSP00000264639	ENSP00000223321	0	0	0	0	0.288	0.998	0.9	0	0.999
SERPINC1	F2	1854649	1849080	ENSP00000356671	ENSP00000308541	0.083	0	0	0	0.12	0.98	0.9	0	0.998
RPS28	SRPRB	1864786	1861356	ENSP00000472469	ENSP00000418401	0	0	0	0	0	0	0.9	0	0.9
RPS4X	RPN2	1855955	1843463	ENSP00000362744	ENSP00000237530	0	0	0	0	0.114	0	0.9	0	0.907
RPS27A	EIF3J	1846244	1845012	ENSP00000272317	ENSP00000261868	0	0	0	0	0	0	0.9	0	0.9
RPS20	EIF3J	1861789	1845012	ENSP00000429374	ENSP00000261868	0	0	0	0	0	0	0.9	0	0.9
ALDH4A1	GOT2	1847245	1843750	ENSP00000290597	ENSP00000245206	0	0	0	0	0.077	0	0.9	0	0.903
FN1	ALB	1853098	1847637	ENSP00000346839	ENSP00000295897	0	0	0	0	0	0.067	0.9	0	0.902
RPL28	DDOST	1860280	1856225	ENSP00000401450	ENSP00000364188	0	0	0	0	0.108	0	0.9	0	0.906
RPL7	EIF4A2	1852251	1850828	ENSP00000339795	ENSP00000326381	0	0	0	0	0.231	0.188	0.9	0	0.932
RPS4X	SSR1	1855955	1843739	ENSP00000362744	ENSP00000244763	0	0	0	0	0.09	0	0.9	0	0.905
PRDX6	SOD1	1852542	1846132	ENSP00000342026	ENSP00000270142	0	0	0	0	0.115	0.149	0.9	0	0.918
PSMD3	SEC61B	1845579	1842987	ENSP00000264639	ENSP00000223641	0	0	0	0	0	0	0.9	0	0.9
ATP5H	ATP5A1	1848311	1846765	ENSP00000301587	ENSP00000282050	0	0	0	0	0.448	0.946	0.9	0	0.996
RPS20	RPL28	1861789	1860280	ENSP00000429374	ENSP00000401450	0	0	0	0	0.936	0	0.9	0	0.993
CFL1	PFN1	1849206	1843040	ENSP00000309629	ENSP00000225655	0	0	0	0	0.174	0	0.9	0	0.913
CLINT1	CLTC	1861807	1846064	ENSP00000429824	ENSP00000269122	0	0	0	0	0.07	0.914	0	0	0.916
RPL7	RPS12	1852251	1843234	ENSP00000339795	ENSP00000230050	0	0.485	0	0	0.694	0.935	0.9	0	0.998
RPS20	RPS12	1861789	1843234	ENSP00000429374	ENSP00000230050	0.12	0	0	0	0.957	0.994	0.9	0	0.999
HNRNPC	PABPN1	1850172	1842616	ENSP00000319690	ENSP00000216727	0	0	0	0	0	0.103	0.9	0	0.906
RPSA	SPCS2	1853012	1845390	ENSP00000346067	ENSP00000263672	0	0	0	0	0	0	0.9	0	0.9
NDUFV1	NDUFS4	1850451	1847776	ENSP00000322450	ENSP00000296684	0	0	0	0	0.43	0	0.9	0	0.94
COPA	COPG1	1854720	1850702	ENSP00000357048	ENSP00000325002	0	0	0	0	0.842	0.999	0.9	0	0.999
NDUFA13	NDUFA6	1861604	1861384	ENSP00000423673	ENSP00000418842	0	0	0	0	0.873	0	0.9	0	0.986
HADHA	ECHS1	1857263	1854818	ENSP00000370023	ENSP00000357535	0.462	0.08	0.213	0.721	0.165	0	0.9	0	0.955
SKP1	PSMD8	1843292	1842478	ENSP00000231487	ENSP00000215071	0	0	0	0	0.095	0	0.9	0	0.905
RPL28	EIF4A1	1860280	1847443	ENSP00000401450	ENSP00000293831	0	0	0	0	0.107	0	0.9	0	0.906
ALB	HRG	1847637	1843307	ENSP00000295897	ENSP00000232003	0	0	0	0	0.114	0	0.9	0	0.907
HADH	ALDH9A1	1859056	1853096	ENSP00000385638	ENSP00000346827	0	0.111	0	0	0	0	0.9	0	0.907
PARP1	CAMK2D	1854450	1852245	ENSP00000355759	ENSP00000339740	0	0	0	0	0.146	0	0.9	0	0.91
F2	PRKAR2A	1849080	1845770	ENSP00000308541	ENSP00000265563	0	0	0	0	0	0	0.9	0	0.9
RPS12	SEC61B	1843234	1842987	ENSP00000230050	ENSP00000223641	0	0	0	0	0.142	0	0.9	0	0.91
SERPINC1	FGB	1854649	1848806	ENSP00000356671	ENSP00000306099	0	0	0	0	0.288	0	0.9	0	0.925
MYO1C	ARPC3	1853902	1843162	ENSP00000352834	ENSP00000228825	0	0	0	0	0	0.45	0.9	0	0.942
NDUFA13	NDUFA9	1861604	1845879	ENSP00000423673	ENSP00000266544	0	0	0	0	0.593	0	0.9	0	0.957
HNRNPH1	HNRNPD	1853404	1849608	ENSP00000349168	ENSP00000313199	0	0	0	0	0.076	0.941	0.9	0	0.994
DDOST	SSR1	1856225	1843739	ENSP00000364188	ENSP00000244763	0	0	0	0	0.171	0	0.9	0	0.913
SRP68	SEC61B	1849490	1842987	ENSP00000312066	ENSP00000223641	0	0	0	0	0.112	0	0.9	0	0.907
ATP5L	ATP5B	1848205	1845043	ENSP00000300688	ENSP00000262030	0	0	0	0	0.14	0.729	0.9	0	0.974
SRPRB	RPS4X	1861356	1855955	ENSP00000418401	ENSP00000362744	0	0	0	0	0	0	0.9	0	0.9
RPS4X	RPS12	1855955	1843234	ENSP00000362744	ENSP00000230050	0	0	0	0	0.939	0.999	0.9	0	0.999
RELA	RPS27A	1858923	1846244	ENSP00000384273	ENSP00000272317	0	0	0	0	0	0.673	0.9	0	0.965
UQCRB	SDHA	1847046	1845646	ENSP00000287022	ENSP00000264932	0	0	0	0	0.112	0.539	0.9	0	0.955
RAP1A	CDC42	1853349	1849707	ENSP00000348786	ENSP00000314458	0	0	0	0.751	0.093	0.852	0.9	0	0.985
DLST	OGDH	1851832	1842933	ENSP00000335304	ENSP00000222673	0.462	0	0.496	0	0.566	0.989	0.9	0	0.999
RPS28	RPLP0	1864786	1852166	ENSP00000472469	ENSP00000339027	0	0	0	0	0.692	0.636	0.9	0	0.987
HNRNPA3	HNRNPD	1858016	1849608	ENSP00000376309	ENSP00000313199	0	0	0	0.796	0.089	0.905	0.9	0	0.99
RPLP0	RPS12	1852166	1843234	ENSP00000339027	ENSP00000230050	0	0	0	0	0.792	0.938	0.9	0	0.998
RPS4X	RPN1	1855955	1847700	ENSP00000362744	ENSP00000296255	0	0	0	0	0.068	0	0.9	0	0.902
NDUFS4	NDUFB10	1847776	1846031	ENSP00000296684	ENSP00000268668	0	0	0	0	0.736	0	0.9	0	0.972
RPLP0	RPN2	1852166	1843463	ENSP00000339027	ENSP00000237530	0	0	0	0	0.082	0	0.9	0	0.904
MATR3	RANBP2	1854107	1846837	ENSP00000354346	ENSP00000283195	0	0	0	0	0.072	0.899	0	0	0.902
RPS27A	PSMD3	1846244	1845579	ENSP00000272317	ENSP00000264639	0	0	0	0	0	0.301	0.9	0	0.927
RPL7	SEC61B	1852251	1842987	ENSP00000339795	ENSP00000223641	0	0	0	0	0	0	0.9	0	0.9
GANAB	PDIA3	1852328	1848170	ENSP00000340466	ENSP00000300289	0	0	0	0	0.115	0.24	0.9	0	0.926
DDOST	SRP68	1856225	1849490	ENSP00000364188	ENSP00000312066	0	0	0	0	0.114	0	0.9	0	0.907
RPSA	EIF3J	1853012	1845012	ENSP00000346067	ENSP00000261868	0	0	0	0	0.072	0	0.9	0	0.903
SRPRB	RPS15A	1861356	1850066	ENSP00000418401	ENSP00000318646	0	0	0	0	0	0	0.9	0	0.9
RPS28	SRP68	1864786	1849490	ENSP00000472469	ENSP00000312066	0	0	0	0	0	0	0.9	0	0.9
RPL28	EIF4A2	1860280	1850828	ENSP00000401450	ENSP00000326381	0	0	0	0	0.107	0	0.9	0	0.906
RPS28	DDOST	1864786	1856225	ENSP00000472469	ENSP00000364188	0	0	0	0	0.095	0	0.9	0	0.905
HADH	HADHB	1859056	1850713	ENSP00000385638	ENSP00000325136	0.462	0.006	0	0	0.158	0.36	0.9	0	0.967
SRPRB	DDOST	1861356	1856225	ENSP00000418401	ENSP00000364188	0	0	0	0	0.113	0	0.9	0	0.907
PSMD6	PSMD8	1847640	1842478	ENSP00000295901	ENSP00000215071	0	0	0	0	0.494	0.999	0.9	0	0.999
RPS4X	RPLP0	1855955	1852166	ENSP00000362744	ENSP00000339027	0	0	0	0	0.973	0.823	0.9	0	0.999
SOD1	PRDX1	1846132	1845208	ENSP00000270142	ENSP00000262746	0	0	0	0	0.236	0.92	0	0	0.936
CDC42	RPS27A	1849707	1846244	ENSP00000314458	ENSP00000272317	0	0	0	0	0	0.101	0.9	0	0.906
COPA	ARHGAP1	1854720	1849303	ENSP00000357048	ENSP00000310491	0	0	0	0	0.069	0	0.9	0	0.902
UQCRB	NDUFB11	1847046	1846469	ENSP00000287022	ENSP00000276062	0	0	0	0	0.274	0.644	0.9	0	0.971
PCNA	PARP1	1856984	1854450	ENSP00000368438	ENSP00000355759	0	0	0	0	0	0.982	0	0	0.982
S100A10	ANXA2	1854887	1853005	ENSP00000357799	ENSP00000346032	0	0	0	0	0.181	0.983	0	0	0.985
PSMD3	RPN2	1845579	1843463	ENSP00000264639	ENSP00000237530	0	0	0	0	0.176	0	0.9	0	0.914
SRPRB	RPLP2	1861356	1850446	ENSP00000418401	ENSP00000322419	0	0	0	0	0	0	0.9	0	0.9
CA2	SLC4A1	1846958	1845136	ENSP00000285379	ENSP00000262418	0	0	0	0	0	0.963	0	0	0.962
PRDX6	GOT2	1852542	1843750	ENSP00000342026	ENSP00000245206	0	0	0	0	0.08	0	0.9	0	0.904
A2M	AMBP	1850599	1845697	ENSP00000323929	ENSP00000265132	0	0	0	0	0	0.917	0	0	0.917
CDC42	ARHGAP1	1849707	1849303	ENSP00000314458	ENSP00000310491	0	0	0	0	0	0.999	0.9	0	0.999
RPN1	PSMD3	1847700	1845579	ENSP00000296255	ENSP00000264639	0	0	0	0	0.082	0	0.9	0	0.904
RPSA	RPS12	1853012	1843234	ENSP00000346067	ENSP00000230050	0.157	0	0	0	0.975	0.987	0.9	0	0.999
RPS28	RPS27A	1864786	1846244	ENSP00000472469	ENSP00000272317	0	0	0	0	0.873	0.992	0.9	0	0.999
SUCLA2	SDHA	1856910	1845646	ENSP00000367923	ENSP00000264932	0.284	0	0	0	0.487	0.644	0.9	0	0.985
HNRNPH1	HNRNPC	1853404	1850172	ENSP00000349168	ENSP00000319690	0	0	0	0	0	0.11	0.9	0	0.907
RPS28	RPL28	1864786	1860280	ENSP00000472469	ENSP00000401450	0	0	0	0	0.975	0	0.9	0	0.997
RPSA	RPN2	1853012	1843463	ENSP00000346067	ENSP00000237530	0	0	0	0	0.087	0	0.9	0	0.904
RPS27A	ADAM10	1846244	1844789	ENSP00000272317	ENSP00000260408	0	0	0	0	0	0	0.9	0	0.9
NDUFS4	NDUFB11	1847776	1846469	ENSP00000296684	ENSP00000276062	0	0	0	0	0.973	0	0.9	0	0.997
HADH	ACAT1	1859056	1845812	ENSP00000385638	ENSP00000265838	0.462	0.013	0	0	0.158	0.36	0.9	0	0.967
RPS15A	SRP68	1850066	1849490	ENSP00000318646	ENSP00000312066	0	0	0	0	0	0	0.9	0	0.9
HADH	ECHS1	1859056	1854818	ENSP00000385638	ENSP00000357535	0.462	0.874	0.31	0	0.135	0	0.9	0	0.995
RPS15A	RPN1	1850066	1847700	ENSP00000318646	ENSP00000296255	0	0	0	0	0	0	0.9	0	0.9
DDOST	RPS27A	1856225	1846244	ENSP00000364188	ENSP00000272317	0	0	0	0	0.064	0.254	0.9	0	0.924
RPL7	EIF4A1	1852251	1847443	ENSP00000339795	ENSP00000293831	0	0	0	0	0.231	0.188	0.9	0	0.932
DDOST	COPA	1856225	1854720	ENSP00000364188	ENSP00000357048	0	0	0	0	0.114	0.903	0	0	0.91
RPS27A	SEC61B	1846244	1842987	ENSP00000272317	ENSP00000223641	0	0	0	0	0.115	0	0.9	0	0.907
RPLP0	EIF4A1	1852166	1847443	ENSP00000339027	ENSP00000293831	0	0	0	0	0.182	0.627	0.9	0	0.966
AKR1B10	AKR1B1	1853869	1846984	ENSP00000352584	ENSP00000285930	0	0	0.527	0.978	0	0	0.9	0	0.901
MRPL24	RPL7	1854139	1852251	ENSP00000354525	ENSP00000339795	0.462	0	0	0	0.938	0.481	0	0	0.981
RPN2	SEC61B	1843463	1842987	ENSP00000237530	ENSP00000223641	0	0	0	0	0.112	0.722	0.9	0	0.973
ACADVL	HADHB	1853420	1850713	ENSP00000349297	ENSP00000325136	0.347	0	0	0	0.225	0	0.9	0	0.944
DDOST	RPN1	1856225	1847700	ENSP00000364188	ENSP00000296255	0	0	0	0	0.51	0.95	0.9	0	0.997
SRPRB	RPS12	1861356	1843234	ENSP00000418401	ENSP00000230050	0	0	0	0	0	0	0.9	0	0.9
RPS20	RPS4X	1861789	1855955	ENSP00000429374	ENSP00000362744	0	0	0	0	0.964	0.999	0.9	0	0.999
ALDH3A2	AKR1A1	1852975	1849549	ENSP00000345774	ENSP00000312606	0	0	0	0	0.111	0	0.9	0	0.907
PSMD3	PSMD8	1845579	1842478	ENSP00000264639	ENSP00000215071	0	0	0	0	0.303	0.999	0.9	0	0.999
RPL7	RPS15A	1852251	1850066	ENSP00000339795	ENSP00000318646	0.462	0	0	0	0.971	0.933	0.9	0	0.999
RPS15A	RPS12	1850066	1843234	ENSP00000318646	ENSP00000230050	0	0	0	0	0.873	0.998	0.9	0	0.999
RPSA	RPLP0	1853012	1852166	ENSP00000346067	ENSP00000339027	0	0	0	0	0.973	0.829	0.9	0	0.999
ALDH9A1	AKR1A1	1853096	1849549	ENSP00000346827	ENSP00000312606	0	0	0	0	0.073	0	0.9	0	0.903
RPS4X	SEC61B	1855955	1842987	ENSP00000362744	ENSP00000223641	0	0	0	0	0.079	0	0.9	0	0.903
NDUFA6	NDUFA9	1861384	1845879	ENSP00000418842	ENSP00000266544	0	0	0	0	0.266	0	0.9	0	0.923
DDOST	RPS4X	1856225	1855955	ENSP00000364188	ENSP00000362744	0	0	0	0	0.111	0	0.9	0	0.907
HADHA	ACADVL	1857263	1853420	ENSP00000370023	ENSP00000349297	0.608	0	0	0	0.182	0	0.9	0	0.965
NDUFA8	NDUFS4	1855985	1847776	ENSP00000362873	ENSP00000296684	0	0	0	0	0.822	0	0.9	0	0.981
ATP5A1	ATP5B	1846765	1845043	ENSP00000282050	ENSP00000262030	0.462	0	0.526	0.643	0.974	0.998	0.9	0	0.999
ACTR2	ARPC3	1856793	1843162	ENSP00000367220	ENSP00000228825	0	0	0	0	0	0.999	0.9	0	0.999
RPS28	SSR1	1864786	1843739	ENSP00000472469	ENSP00000244763	0	0	0	0	0.096	0	0.9	0	0.905
EIF4A2	RPS12	1850828	1843234	ENSP00000326381	ENSP00000230050	0	0	0	0	0.115	0.097	0.9	0	0.913
DDOST	RPN2	1856225	1843463	ENSP00000364188	ENSP00000237530	0	0	0	0	0.835	0.95	0.9	0	0.999
PLG	ALB	1849130	1847637	ENSP00000308938	ENSP00000295897	0	0	0	0	0.141	0	0.9	0	0.91
SRPRB	RPL7	1861356	1852251	ENSP00000418401	ENSP00000339795	0	0	0	0	0.133	0	0.9	0	0.909
DDOST	RPL7	1856225	1852251	ENSP00000364188	ENSP00000339795	0	0	0	0	0.072	0	0.9	0	0.903
RPS27A	SPCS2	1846244	1845390	ENSP00000272317	ENSP00000263672	0	0	0	0	0	0	0.9	0	0.9
HADHB	ECI1	1850713	1848327	ENSP00000325136	ENSP00000301729	0.462	0	0	0	0.348	0.297	0.9	0	0.972
GSTK1	TXNDC12	1861855	1855522	ENSP00000431049	ENSP00000360688	0	0	0	0	0	0	0.9	0	0.9
RPS27A	PSMD8	1846244	1842478	ENSP00000272317	ENSP00000215071	0	0	0	0	0.065	0.299	0.9	0	0.928
RPS20	SRPRB	1861789	1861356	ENSP00000429374	ENSP00000418401	0	0	0	0	0	0	0.9	0	0.9
COPG1	COPE	1850702	1845219	ENSP00000325002	ENSP00000262812	0	0	0	0	0.139	0.999	0.9	0	0.999
ATP5H	ATP5L	1848311	1848205	ENSP00000301587	ENSP00000300688	0	0	0	0	0.796	0.303	0.9	0	0.984
XRCC5	PARP1	1857983	1854450	ENSP00000375977	ENSP00000355759	0	0	0	0	0	0.994	0	0	0.994
RPS4X	SRP68	1855955	1849490	ENSP00000362744	ENSP00000312066	0	0	0	0	0	0	0.9	0	0.9
GSTA1	CYP2S1	1851878	1849030	ENSP00000335620	ENSP00000308032	0	0	0	0	0	0	0.9	0	0.9
XRCC5	PCNA	1857983	1856984	ENSP00000375977	ENSP00000368438	0	0	0	0	0.071	0.962	0	0	0.963
RPS20	RPL7	1861789	1852251	ENSP00000429374	ENSP00000339795	0.462	0	0	0	0.925	0.885	0.9	0	0.999
RPN1	SSR1	1847700	1843739	ENSP00000296255	ENSP00000244763	0	0	0	0	0.107	0	0.9	0	0.906
RPS28	RPL7	1864786	1852251	ENSP00000472469	ENSP00000339795	0	0	0	0	0.546	0.88	0.9	0	0.994
DDOST	RPS15A	1856225	1850066	ENSP00000364188	ENSP00000318646	0	0	0	0	0.068	0	0.9	0	0.902
RPS27A	RPS12	1846244	1843234	ENSP00000272317	ENSP00000230050	0	0	0	0	0.94	0.998	0.9	0	0.999
NDUFV1	UQCRB	1850451	1847046	ENSP00000322450	ENSP00000287022	0	0	0	0	0.108	0	0.9	0	0.906
SRP68	SSR1	1849490	1843739	ENSP00000312066	ENSP00000244763	0	0	0	0	0	0	0.9	0	0.9
HP	HBB	1853269	1851658	ENSP00000348170	ENSP00000333994	0	0	0	0	0	0.69	0.72	0	0.909
EIF4A1	RPS12	1847443	1843234	ENSP00000293831	ENSP00000230050	0	0	0	0	0.115	0.097	0.9	0	0.913
RPS20	RPS15A	1861789	1850066	ENSP00000429374	ENSP00000318646	0.462	0	0	0	0.948	0.999	0.9	0	0.999
HNRNPD	PABPN1	1849608	1842616	ENSP00000313199	ENSP00000216727	0	0	0	0	0.071	0.103	0.9	0	0.909
RPLP2	RPS12	1850446	1843234	ENSP00000322419	ENSP00000230050	0	0	0	0	0.975	0.149	0.9	0	0.997
GNB2L1	RPL28	1861691	1860280	ENSP00000426909	ENSP00000401450	0	0	0	0	0.975	0.107	0	0	0.976
SEC61B	PSMD8	1842987	1842478	ENSP00000223641	ENSP00000215071	0	0	0	0	0.106	0	0.9	0	0.906
NDUFV1	NDUFA9	1850451	1845879	ENSP00000322450	ENSP00000266544	0	0	0	0	0.707	0.644	0.9	0	0.988
NDUFS4	NDUFA9	1847776	1845879	ENSP00000296684	ENSP00000266544	0	0	0.409	0	0.439	0	0.9	0	0.963
HNRNPA3	PABPN1	1858016	1842616	ENSP00000376309	ENSP00000216727	0	0	0	0	0.071	0.103	0.9	0	0.909
AGT	F2	1854424	1849080	ENSP00000355627	ENSP00000308541	0.083	0	0	0	0.066	0	0.9	0	0.906
APOA4	APOA1	1853595	1843442	ENSP00000350425	ENSP00000236850	0	0	0	0.733	0.16	0	0.9	0	0.912
RPL7	EIF3J	1852251	1845012	ENSP00000339795	ENSP00000261868	0	0	0	0	0.095	0	0.9	0	0.905
RPS4X	RPS27A	1855955	1846244	ENSP00000362744	ENSP00000272317	0	0	0	0	0.956	0.996	0.9	0	0.999
HSPA5	HSP90B1	1850618	1848102	ENSP00000324173	ENSP00000299767	0	0	0	0	0.873	0.749	0	0	0.966
RPL28	RPL7	1860280	1852251	ENSP00000401450	ENSP00000339795	0	0	0	0	0.872	0.966	0.9	0	0.999
RPLP0	RPS27A	1852166	1846244	ENSP00000339027	ENSP00000272317	0	0	0	0	0.932	0.892	0.9	0	0.999
RPL28	SRP68	1860280	1849490	ENSP00000401450	ENSP00000312066	0	0	0	0	0	0	0.9	0	0.9
HNRNPC	HNRNPD	1850172	1849608	ENSP00000319690	ENSP00000313199	0	0	0	0	0	0.728	0.9	0	0.971
GBF1	COPG1	1855151	1850702	ENSP00000359000	ENSP00000325002	0	0	0	0	0.078	0.806	0.9	0	0.98
EIF4A2	RPLP2	1850828	1850446	ENSP00000326381	ENSP00000322419	0	0	0	0	0.165	0	0.9	0	0.912
PPA2	ATP5A1	1852751	1846765	ENSP00000343885	ENSP00000282050	0	0	0	0	0.289	0	0.9	0	0.925
RPLP2	EIF4A1	1850446	1847443	ENSP00000322419	ENSP00000293831	0	0	0	0	0.165	0	0.9	0	0.912
RPL28	RPN2	1860280	1843463	ENSP00000401450	ENSP00000237530	0	0	0	0	0.103	0	0.9	0	0.906
GNB2L1	RPLP0	1861691	1852166	ENSP00000426909	ENSP00000339027	0	0	0	0	0.975	0.64	0	0	0.99
RPL28	SSR1	1860280	1843739	ENSP00000401450	ENSP00000244763	0	0	0	0	0.087	0	0.9	0	0.904
PCNA	XRCC6	1856984	1853821	ENSP00000368438	ENSP00000352257	0	0	0	0	0	0.962	0	0	0.962
RPLP2	EIF3J	1850446	1845012	ENSP00000322419	ENSP00000261868	0	0	0	0	0	0	0.9	0	0.9
NDUFA13	UQCRB	1861604	1847046	ENSP00000423673	ENSP00000287022	0	0	0	0	0.627	0	0.9	0	0.961
RPN2	PSMA2	1843463	1842974	ENSP00000237530	ENSP00000223321	0	0	0	0	0.095	0	0.9	0	0.905
SERPINA1	FN1	1853254	1853098	ENSP00000348068	ENSP00000346839	0	0	0	0	0	0.222	0.9	0	0.918
RPSA	SEC61B	1853012	1842987	ENSP00000346067	ENSP00000223641	0	0	0	0	0	0	0.9	0	0.9
HADH	OXCT1	1859056	1842370	ENSP00000385638	ENSP00000196371	0.129	0	0	0	0	0	0.9	0	0.909
NDUFB10	NDUFA9	1846031	1845879	ENSP00000268668	ENSP00000266544	0	0	0	0	0.64	0	0.9	0	0.962
PSMD3	SKP1	1845579	1843292	ENSP00000264639	ENSP00000231487	0	0	0	0	0.098	0	0.9	0	0.905
PPA2	ATP5B	1852751	1845043	ENSP00000343885	ENSP00000262030	0	0	0	0	0.142	0	0.9	0	0.91
RPS28	EIF4A2	1864786	1850828	ENSP00000472469	ENSP00000326381	0	0	0	0	0.094	0	0.9	0	0.905
SPCS2	SEC61B	1845390	1842987	ENSP00000263672	ENSP00000223641	0	0	0	0	0.275	0	0.9	0	0.924
FN1	HRG	1853098	1843307	ENSP00000346839	ENSP00000232003	0	0	0	0	0	0.159	0.9	0	0.912
RPL28	EIF3J	1860280	1845012	ENSP00000401450	ENSP00000261868	0	0	0	0	0	0	0.9	0	0.9
SRP68	SPCS2	1849490	1845390	ENSP00000312066	ENSP00000263672	0	0	0	0	0.066	0	0.9	0	0.902
ACTR2	MYO1C	1856793	1853902	ENSP00000367220	ENSP00000352834	0	0	0	0	0	0.57	0.9	0	0.955
RPS20	SRP68	1861789	1849490	ENSP00000429374	ENSP00000312066	0	0	0	0	0	0	0.9	0	0.9
RPLP0	RPS15A	1852166	1850066	ENSP00000339027	ENSP00000318646	0.195	0	0	0	0.878	0.934	0.9	0	0.999
RPLP2	SEC61B	1850446	1842987	ENSP00000322419	ENSP00000223641	0	0	0	0	0.162	0	0.9	0	0.912
NDUFB11	NDUFA9	1846469	1845879	ENSP00000276062	ENSP00000266544	0	0	0	0	0.211	0	0.9	0	0.917
EIF3J	RPS12	1845012	1843234	ENSP00000261868	ENSP00000230050	0	0	0	0	0	0	0.9	0	0.9
RPLP2	SRP68	1850446	1849490	ENSP00000322419	ENSP00000312066	0	0	0	0	0	0	0.9	0	0.9
CAMK2D	EPB41L1	1852245	1851969	ENSP00000339740	ENSP00000337168	0	0	0	0	0.07	0	0.9	0	0.903
DDOST	RPLP2	1856225	1850446	ENSP00000364188	ENSP00000322419	0	0	0	0	0	0	0.9	0	0.9
GPX1	SOD1	1860659	1846132	ENSP00000407375	ENSP00000270142	0	0	0	0	0.125	0	0.9	0	0.908
NDUFA6	NDUFB10	1861384	1846031	ENSP00000418842	ENSP00000268668	0	0	0	0	0.74	0	0.9	0	0.972
SERPINA1	PLG	1853254	1849130	ENSP00000348068	ENSP00000308938	0.083	0	0	0	0.246	0	0.9	0	0.924
RPN1	SEC61B	1847700	1842987	ENSP00000296255	ENSP00000223641	0	0	0	0	0.105	0.722	0.9	0	0.972
RPL28	RPS27A	1860280	1846244	ENSP00000401450	ENSP00000272317	0	0	0	0	0.866	0.078	0.9	0	0.986
RPL28	RPLP2	1860280	1850446	ENSP00000401450	ENSP00000322419	0	0	0	0	0.716	0.9	0.9	0	0.996
MYO1C	CALM2	1853902	1846243	ENSP00000352834	ENSP00000272298	0	0	0	0	0	0.938	0	0	0.938
PAFAH1B1	RANBP2	1858470	1846837	ENSP00000380378	ENSP00000283195	0	0	0	0	0.07	0	0.9	0	0.903
RPSA	EIF4A1	1853012	1847443	ENSP00000346067	ENSP00000293831	0	0	0	0	0.254	0.582	0.9	0	0.966
GANAB	HSP90B1	1852328	1848102	ENSP00000340466	ENSP00000299767	0	0	0	0	0.104	0.999	0	0	0.999
RPS28	SLC25A5	1864786	1855516	ENSP00000472469	ENSP00000360671	0	0	0	0	0.134	0.909	0	0	0.917
RPS15A	SEC61B	1850066	1842987	ENSP00000318646	ENSP00000223641	0	0	0	0	0.112	0	0.9	0	0.907
RPS20	EIF4A1	1861789	1847443	ENSP00000429374	ENSP00000293831	0	0	0	0	0.409	0	0.9	0	0.938
TF	APOA1	1859071	1843442	ENSP00000385834	ENSP00000236850	0	0	0	0	0.071	0.067	0.9	0	0.905
SRPRB	SPCS2	1861356	1845390	ENSP00000418401	ENSP00000263672	0	0	0	0	0.07	0	0.9	0	0.903
