# Supplementary material for: Quantitative global proteome and lysine succinylome analyses provide insights into metabolic regulation and lymph node metastasis in gastric cancer
Source: Sci Rep. 2017 Feb 6;7:42053. doi: 10.1038/srep42053 (PMC5292683; doi:10.1038/srep42053)
Supplement: Supplementary Table 4 [file srep42053-s5.xls]

## Sheet: Ksucc quantification summary
											Succinylation quantification										Protein quantitation								Normalized succinylation quantitation
Name	Protein accession	Position	Amino acid	Protein names	Gene names	Score	Modified sequence	Mass error [ppm]	Charge	m/z	S2:T/N Ratio	S3:T/N Ratio	S4:T/N Ratio	S5:T/N Ratio	S2:Log2 Ratio	S3:Log2 Ratio	S4:Log2 Ratio	S5:Log2 Ratio	P value	Regulation	S2:T/N Ratio	S3:T/N Ratio	S4:T/N Ratio	S5:T/N Ratio	S2:Log2 Ratio	S3:Log2 Ratio	S4:Log2 Ratio	S5:Log2 Ratio	S2:T/N Ratio	S3:T/N Ratio	S4:T/N Ratio	S5:T/N Ratio	S2:Log2 Ratio	S3:Log2 Ratio	S4:Log2 Ratio	S5:T/N Ratio
P14625-800	P14625	800	K	Endoplasmin	HSP90B1	98.582	_ESTAEK(su)DEL_	0.53453	2	561.246	-Inf	0.26	0.19	-Inf	-Inf	-1.94342	-2.39593	-Inf	0.000475082	down	0.942	1.154	1.087	0.67	-0.086201	0.206643	0.120352	-0.577767	-Inf	0.225303	0.174793	-Inf	-Inf	-2.15006	-2.51628	-Inf
P02787-576	P02787	576	K	Serotransferrin	TF	188.41	_NLNEK(su)DYELLCLDGTR_	-1.0246	2	1026.98	0.53	0.47	0.5	0.58	-0.915936	-1.08927	-1	-0.785875	0.000684684	down	1.158	0.941	0.793	0.537	0.211635	-0.0877334	-0.334607	-0.897006	0.457686	0.499469	0.630517	1.08007	-1.12757	-1.00153	-0.665393	0.111131
P11021-353	P11021	353	K	78 kDa glucose-regulated protein	HSPA5	157.47	_K(su)SDIDEIVLVGGSTR_	1.7668	3	563.628	0.73	0.65	0.74	0.74	-0.454032	-0.621488	-0.434403	-0.434403	0.00173882	down	1.039	1.059	0.975	0.771	0.0551957	0.0827026	-0.0365259	-0.375197	0.702599	0.613787	0.758974	0.959792	-0.509227	-0.704191	-0.397877	-0.0592056
Q14204-613	Q14204	613	K	Cytoplasmic dynein 1 heavy chain 1	DYNC1H1	67.997	_VK(su)DDIESLHDK_	-0.18505	3	466.896	0.71	0.67	0.65	0.78	-0.494109	-0.577767	-0.621488	-0.358454	0.00302926	down	0.972	1.112	1	1.039	-0.0409718	0.153157	0	0.0551957	0.730453	0.602518	0.65	0.750722	-0.453137	-0.730924	-0.621488	-0.41365
O43396-226	O43396	226	K	Thioredoxin-like protein 1	TXNL1	120.33	_SEPTQALELTEDDIK(su)EDGIVPLR_	0.60914	3	890.112	0.34	0.54	0.41	-Inf	-1.55639	-0.888969	-1.2863	-Inf	0.00429064	down	1.007	1.517	0.82	0.721	0.0100637	0.601221	-0.286304	-0.471929	0.337637	0.355966	0.5	-Inf	-1.56646	-1.49019	-1	-Inf
Q07065-283	Q07065	283	K	Cytoskeleton-associated protein 4	CKAP4	70.373	_VASLEESEGNK(su)QDLK_	0.043095	3	582.951	0.66	0.65	0.68	0.84	-0.599462	-0.621488	-0.556393	-0.251539	0.0098243	down	0.95	0.77	0.83	0.851	-0.0740006	-0.37707	-0.268817	-0.232769	0.694737	0.844156	0.819277	0.987074	-0.525461	-0.244419	-0.287577	-0.0187698
P46781-66	P46781	66	K	40S ribosomal protein S9	RPS9	124.42	_ELLTLDEK(su)DPR_	0.63551	3	476.912	0.73	0.82	0.62	0.7	-0.454032	-0.286304	-0.68966	-0.514573	0.0100112	down	1.086	1.805	1.388	0.964	0.119024	0.851999	0.473008	-0.0528949	0.672192	0.454294	0.446686	0.726141	-0.573056	-1.1383	-1.16267	-0.461678
P22061-125	P22061	125	K	Protein-L-isoaspartate(D-aspartate) O-methyltransferase	PCMT1	59.227	_K(su)DDPTLLSSGR_	0.11663	2	644.823	0.64	0.83	0.68	0.75	-0.643856	-0.268817	-0.556393	-0.415037	0.0105686	down	0	1.184	0.851	1.127	0	0.243669	-0.232769	0.172488		0.701014	0.79906	0.665484	-0.643856	-0.512486	-0.323624	-0.587525
Q14204-3284	Q14204	3284	K	Cytoplasmic dynein 1 heavy chain 1	DYNC1H1	124.29	_EDLDK(su)VEPAVIEAQNAVK_	-0.5155	3	690.02	0.67	0.36	0.42	0.37	-0.577767	-1.47393	-1.25154	-1.4344	0.0107285	down	0.972	1.112	1	1.039	-0.0409718	0.153157	0	0.0551957	0.6893	0.323741	0.42	0.356112	-0.536795	-1.62709	-1.25154	-1.4896
P08133-478	P08133	478	K	Annexin A6	ANXA6	119.39	_AINEAYK(su)EDYHK_	1.4223	3	527.579	0.36	0.68	0.34	0.42	-1.47393	-0.556393	-1.55639	-1.25154	0.0129236	down	0.541	0.858	0.911	0.593	-0.8863	-0.22095	-0.134477	-0.753896	0.665434	0.792541	0.373216	0.708263	-0.587632	-0.335443	-1.42192	-0.497643
P04843-538	P04843	538	K	Dolichyl-diphosphooligosaccharide--protein glycosyltransferase subunit 1	RPN1	77.185	_LK(su)TEGSDLCDR_	-0.82882	3	465.214	0.79	0.57	0.48	0.54	-0.340075	-0.810966	-1.05889	-0.888969	0.0150958	down	0.916	0.853	0.776	0.776	-0.12658	-0.229382	-0.365871	-0.365871	0.862445	0.66823	0.618557	0.695876	-0.213495	-0.581584	-0.693022	-0.523097
Q9Y315-282	Q9Y315	282	K	Putative deoxyribose-phosphate aldolase	DERA	115.91	_EELGDEWLK(su)PELFR_	1.5172	2	930.954	0.6	0.86	0.71	0.67	-0.736966	-0.217591	-0.494109	-0.577767	0.0186458	down	0	1.128	1.189	1.673	0	0.173767	0.249749	0.742437		0.762411	0.59714	0.400478	-0.736966	-0.391359	-0.743858	-1.3202
P18206-387	P18206	387	K	Vinculin	VCL	90.475	_K(su)IDAAQNWLADPNGGPEGEEQIR_	-0.81194	3	870.081	0.22	0.27	0.18	0.62	-2.18442	-1.88897	-2.47393	-0.68966	0.0191166	down	0.541	0.843	0.788	0.725	-0.8863	-0.246395	-0.343732	-0.463947	0.406654	0.320285	0.228426	0.855172	-1.29813	-1.64257	-2.1302	-0.225713
P12814-420	P12814	420	K	Alpha-actinin-1	ACTN1	107.65	_QK(su)DYETATLSEIK_	0.55313	3	542.602	0.29	0.6	0.55	0.53	-1.78588	-0.736966	-0.862496	-0.915936	0.0206855	down	0.529	0.868	0.866	0.784	-0.91866	-0.204233	-0.207561	-0.351074	0.548204	0.691244	0.635104	0.67602	-0.867215	-0.532733	-0.654935	-0.564861
P47756-95	P47756	95	K	F-actin-capping protein subunit beta	CAPZB	130.47	_K(su)LEVEANNAFDQYR_	0.035203	2	898.926	0.64	0.88	0.73	0.62	-0.643856	-0.184425	-0.454032	-0.68966	0.0232254	down	1.105	1.154	1.26	0.959	0.144046	0.206643	0.333424	-0.0603973	0.579186	0.762565	0.579365	0.646507	-0.787903	-0.391068	-0.787455	-0.629263
P21333-865	P21333	865	K	Filamin-A	FLNA	66.989	_VK(su)VEPSHDASK_	0.72654	3	432.886	0.32	0.78	0.34	0.31	-1.64386	-0.358454	-1.55639	-1.68966	0.026047	down	0.302	0.659	0.721	0.514	-1.72738	-0.60165	-0.471929	-0.96016	1.0596	1.18361	0.471567	0.603113	0.0835234	0.243196	-1.08446	-0.7295
P15311-438	P15311	438	K	Ezrin	EZR	99.539	_RK(su)EDEVEEWQHR_	-0.8056	4	435.954	0.48	0.61	0.79	0.73	-1.05889	-0.713119	-0.340075	-0.454032	0.0276143	down	1.496	0.924	0.766	0.921	0.58111	-0.114035	-0.384584	-0.118727	0.320856	0.660173	1.03133	0.792617	-1.64	-0.599084	0.0445083	-0.335305
P56192-866	P56192	866	K	Methionine--tRNA ligase, cytoplasmic	MARS	84.753	_ADK(su)NEVAAEVAK_	1.1343	2	672.836	0.65	0.64	0.68	0.92	-0.621488	-0.643856	-0.556393	-0.120294	0.0290857	down	1.174	1.022	0.972	1.047	0.231432	0.0313952	-0.0409718	0.0662614	0.553663	0.626223	0.699588	0.878701	-0.852921	-0.675251	-0.515422	-0.186556
P35749-1499	P35749	1499	K	Myosin-11	MYH11	117	_ALEEALEAK(su)EELER_	1.9799	2	865.428	0.06	0.22	0.18	0.49	-4.05889	-2.18442	-2.47393	-1.02915	0.0298688	down	0.251	0.582	0.544	0.297	-1.99424	-0.780909	-0.878321	-1.75147	0.239044	0.378007	0.330882	1.64983	-2.06465	-1.40352	-1.59561	0.722319
O43707-455	O43707	455	K	Alpha-actinin-4	ACTN4	154.46	_K(su)HEAFESDLAAHQDR_	-0.62099	3	618.619	0.53	0.71	0.29	0.51	-0.915936	-0.494109	-1.78588	-0.971431	0.0307427	down	0.818	0.859	0.986	1.123	-0.289827	-0.21927	-0.0203404	0.167358	0.647922	0.826542	0.294118	0.454141	-0.626108	-0.274839	-1.76553	-1.13879
P17612-30	P17612	30	K	cAMP-dependent protein kinase catalytic subunit alpha	PRKACA	118.72	_K(su)WESPAQNTAHLDQFER_	-0.02927	3	719.671	0.47	0.84	0.63	0.46	-1.08927	-0.251539	-0.666576	-1.12029	0.0316373	down
P21980-468	P21980	468	K	Protein-glutamine gamma-glutamyltransferase 2	TGM2	89.507	_LAEK(su)EETGM(ox)AMR_	-1.819	2	741.334	0.72	0.91	0.6	0.68	-0.473931	-0.136062	-0.736966	-0.556393	0.0324368	down	0.803	0.911	0.781	0.995	-0.316528	-0.134477	-0.356606	-0.00723157	0.896638	0.998902	0.768246	0.683417	-0.157403	-0.00158451	-0.38036	-0.549162
Q05682-569	Q05682	569	K	Caldesmon	CALD1	128.06	_QQEAALELEELK(su)K_	0.96187	3	543.617	0.25	0.52	0.64	0.55	-2	-0.943416	-0.643856	-0.862496	0.03483	down	0.524	0.943	0.918	0.897	-0.932361	-0.0846703	-0.123434	-0.15682	0.477099	0.551432	0.697168	0.613155	-1.06764	-0.858746	-0.520422	-0.705676
P62330-131	P62330	131	K	ADP-ribosylation factor 6	ARF6	112.34	_QDLPDAMK(su)PHEIQEK_	-0.74977	3	626.968	0.79	0.59	0.61	0.88	-0.340075	-0.761213	-0.713119	-0.184425	0.0383028	down	0	1.491	1.425	0.676	0	0.57628	0.510962	-0.564905		0.395708	0.42807	1.30178	-0.340075	-1.33749	-1.22408	0.38048
O95298-105	O95298	105	K	NADH dehydrogenase [ubiquinone] 1 subunit C2	NDUFC2	111.63	_LHPEDFPEEDK(su)K_	-0.11698	3	528.579	0.8	0.49	0.29	0.47	-0.321928	-1.02915	-1.78588	-1.08927	0.038566	down
Q01995-21	Q01995	21	K	Transgelin	TAGLN	144.65	_K(su)YDEELEER_	-0.58507	2	655.791	0.15	0.29	0.31	0.74	-2.73697	-1.78588	-1.68966	-0.434403	0.0389968	down	0.216	0.526	0.547	0.33	-2.2109	-0.926865	-0.870387	-1.59946	0.694444	0.551331	0.566728	2.24242	-0.526069	-0.85901	-0.819273	1.16506
P08670-373	P08670	373	K	Vimentin	VIM	140.22	_LQDEIQNM(ox)K(su)EEM(ox)AR_	-0.6643	3	622.945	0.44	0.78	0.33	0.63	-1.18442	-0.358454	-1.59946	-0.666576	0.0405334	down	0.761	0.991	0.921	1.079	-0.394032	-0.013043	-0.118727	0.109695	0.578187	0.787084	0.358306	0.583874	-0.790393	-0.345411	-1.48074	-0.776271
P02787-588	P02787	588	K	Serotransferrin	TF	130.1	_K(su)PVEEYANCHLAR_	0.05302	3	562.935	0.45	0.79	0.74	0.68	-1.152	-0.340075	-0.434403	-0.556393	0.0424505	down	1.158	0.941	0.793	0.537	0.211635	-0.0877334	-0.334607	-0.897006	0.388601	0.839532	0.933165	1.26629	-1.36364	-0.252342	-0.0997956	0.340613
Q99497-62	Q99497	62	K	Protein DJ-1	PARK7	108.58	_DVVICPDASLEDAK(su)K_	1.4909	3	587.285	0.45	0.64	0.36	0.82	-1.152	-0.643856	-1.47393	-0.286304	0.0433807	down	1.015	1.121	0.833	0.674	0.0214797	0.164786	-0.263612	-0.56918	0.44335	0.570919	0.432173	1.21662	-1.17348	-0.808642	-1.21032	0.282875
P49411-286	P49411	286	K	Elongation factor Tu, mitochondrial	TUFM	71.879	_K(su)GDECELLGHSK_	-0.010241	3	491.561	0.95	0.66	0.73	0.6	-0.0740006	-0.599462	-0.454032	-0.736966	0.0470657	down	1.045	0.905	0.732	0.741	0.0635029	-0.14401	-0.450084	-0.432455	0.909091	0.729282	0.997268	0.809717	-0.137504	-0.455452	-0.00394718	-0.304511
P12111-869	P12111	869	K	Collagen alpha-3(VI) chain	COL6A3	119.96	_IIDELNVK(su)PEGTR_	-0.44544	2	792.417	0.15	0.58	0.44	0.5	-2.73697	-0.785875	-1.18442	-1	0.0488893	down	0.417	0.84	0.617	0.505	-1.26188	-0.251539	-0.696658	-0.985645	0.359712	0.690476	0.713128	0.990099	-1.47508	-0.534336	-0.487767	-0.0143553
P42224-279	P42224	279	K	Signal transducer and activator of transcription 1-alpha/beta	STAT1	93.649	_K(su)LEELEQK_	-0.48185	3	372.864	2.94	3.5	2.96	2.88	1.55582	1.80735	1.5656	1.52607	0.000143903	up	1.919	1.33	1.38	2.32	0.940355	0.411426	0.464668	1.21412	1.53205	2.63158	2.14493	1.24138	0.615461	1.39593	1.10093	0.311944
P29728-239	P29728	239	K	2'-5'-oligoadenylate synthase 2	OAS2	63.091	_K(su)DNFDIAEGVR_	2.1091	2	682.328	2.56	1.84	1.98	1.99	1.35614	0.879706	0.9855	0.992768	0.00205664	up	2.211	1.938	1.254	1.853	1.1447	0.954569	0.326537	0.889863	1.15785	0.949432	1.57895	1.07393	0.211445	-0.0748628	0.658963	0.102906
P32455-487	P32455	487	K	Interferon-induced guanylate-binding protein 1	GBP1	63.624	_EK(su)EIEVER_	1.3256	2	566.28	1.64	2.66	2.35	1.8	0.713696	1.41143	1.23266	0.847997	0.00752501	up	1.941	1.676	1.573	2.104	0.9568	0.745022	0.653519	1.07313	0.844925	1.58711	1.49396	0.855513	-0.243104	0.666404	0.579142	-0.225138
P26641-243	P26641	243	K	Elongation factor 1-gamma	EEF1G	63.565	_QK(su)PQAER_	0.89339	2	478.743	2	2.11	1.46	1.44	1	1.07724	0.545968	0.526069	0.0124957	up	0.961	1.232	1.047	1.594	-0.0573917	0.301002	0.0662614	0.672652	2.08117	1.71266	1.39446	0.903388	1.05739	0.776241	0.479707	-0.146583
P31947-77	P31947	77	K	14-3-3 protein sigma	SFN	120.63	_SNEEGSEEK(su)GPEVR_	0.44901	2	823.861	3.16	2.94	1.52	1.96	1.65992	1.55582	0.604071	0.970854	0.0171663	up	2.582	1.871	1.388	3.141	1.36849	0.90381	0.473008	1.65122	1.22386	1.57135	1.0951	0.624005	0.291436	0.652007	0.131064	-0.68037
P54886-409	P54886	409	K	Delta-1-pyrroline-5-carboxylate synthase	ALDH18A1	72.34	_K(su)DLEEAEGR_	-0.10649	2	573.767	2.02	1.42	2.6	1.62	1.01436	0.505891	1.37851	0.695994	0.0182348	up	1.159	1.817	1.355	1.526	0.212881	0.861558	0.438293	0.609755	1.74288	0.781508	1.91882	1.0616	0.801475	-0.355667	0.940219	0.0862389
P08238-550	P08238	550	K	Heat shock protein HSP 90-beta	HSP90AB1	112.44	_EGLELPEDEEEK(su)K_	0.87941	3	548.921	1.23	1.44	1.7	1.98	0.298658	0.526069	0.765535	0.9855	0.0226203	up	1.325	1.433	1.461	2.054	0.405992	0.519039	0.546956	1.03844	0.928302	1.00488	1.16359	0.963973	-0.107334	0.0070302	0.218579	-0.0529358
P16435-291	P16435	291	K	NADPH--cytochrome P450 reductase	POR	56.916	_K(su)LNQGTER_	0.064718	2	523.267	1.3	2.59	2.04	1.4	0.378512	1.37295	1.02857	0.485427	0.0397255	up	1.465	1.191	1.547	1.334	0.550901	0.252173	0.629473	0.415759	0.887372	2.17464	1.31868	1.04948	-0.172389	1.12078	0.399096	0.0696682
P16422-129	P16422	129	K	Epithelial cell adhesion molecule	EPCAM	109.07	_RTDK(su)DTEITCSER_	0.64915	3	570.925	2.55	4.81	4.14	1.23	1.3505	2.26604	2.04963	0.298658	0.0435157	up	0	3.499	4.806	4.601	0	1.80694	2.26484	2.20195		1.37468	0.861423	0.267333	1.3505	0.459094	-0.215206	-1.90329
O43707-66	O43707	66	K	Alpha-actinin-4	ACTN4	157.91	_K(su)AGTQIENIDEDFR_	-0.13225	3	579.276	0.72	0.99	0.5	0.64	-0.473931	-0.0144996	-1	-0.643856			0.818	0.859	0.986	1.123	-0.289827	-0.21927	-0.0203404	0.167358	0.880196	1.1525	0.507099	0.569902	-0.184104	0.20477	-0.97966	-0.811214
P02511-166	P02511	166	K	Alpha-crystallin B chain	CRYAB	80.245	_EEK(su)PAVTAAPK_	0.37268	2	620.825	0.54	0.54	0.85	0.32	-0.888969	-0.888969	-0.234465	-1.64386			0.671	0.535	0.843	0.567	-0.575615	-0.902389	-0.246395	-0.818579	0.804769	1.00935	1.0083	0.564374	-0.313353	0.0134205	0.0119302	-0.825277
P02545-32	P02545	32	K	Prelamin-A/C	LMNA	166.9	_LQEK(su)EDLQELNDR_	-0.23747	2	865.416	0.58	0.98	0.62	0.71	-0.785875	-0.0291463	-0.68966	-0.494109			0.942	1.179	0.779	1.156	-0.086201	0.237564	-0.360305	0.209141	0.615711	0.831213	0.795892	0.614187	-0.699674	-0.26671	-0.329355	-0.70325
P02545-260	P02545	260	K	Prelamin-A/C	LMNA	98.902	_AQHEDQVEQYK(su)K_	-0.19072	3	534.918	0.68	0.9	0.57	0.89	-0.556393	-0.152003	-0.810966	-0.168123			0.942	1.179	0.779	1.156	-0.086201	0.237564	-0.360305	0.209141	0.721868	0.763359	0.731707	0.769896	-0.470192	-0.389567	-0.450661	-0.377264
P02545-378	P02545	378	K	Prelamin-A/C	LMNA	88.596	_K(su)LLEGEEER_	-0.21984	2	601.799	0.67	1.02	0.8	0.78	-0.577767	0.0285692	-0.321928	-0.358454			0.942	1.179	0.779	1.156	-0.086201	0.237564	-0.360305	0.209141	0.711253	0.86514	1.02696	0.67474	-0.491566	-0.208995	0.0383767	-0.567595
P08670-188	P08670	188	K	Vimentin	VIM	138.22	_EK(su)LQEEM(ox)LQR_	-0.36394	3	473.898	0.39	0.79	0.84	0.64	-1.35845	-0.340075	-0.251539	-0.643856			0.761	0.991	0.921	1.079	-0.394032	-0.013043	-0.118727	0.109695	0.512484	0.797175	0.912052	0.593142	-0.964422	-0.327032	-0.132812	-0.753551
P11047-1191	P11047	1191	K	Laminin subunit gamma-1	LAMC1	130.56	_HK(su)QEADDIVR_	0.68372	2	655.82	0.29	0.68	0.53	0.86	-1.78588	-0.556393	-0.915936	-0.217591			0.472	0.923	0.66	0.664	-1.08314	-0.115597	-0.599462	-0.590745	0.614407	0.736728	0.80303	1.29518	-0.702734	-0.440796	-0.316474	0.373153
P12814-47	P12814	47	K	Alpha-actinin-1	ACTN1	186.85	_K(su)AGTQIENIEEDFR_	-1.0783	3	583.948	0.29	0.7	0.57	0.76	-1.78588	-0.514573	-0.810966	-0.395929			0.529	0.868	0.866	0.784	-0.91866	-0.204233	-0.207561	-0.351074	0.548204	0.806452	0.658199	0.969388	-0.867215	-0.31034	-0.603405	-0.0448542
P17661-241	P17661	241	K	Desmin	DES	131.5	_K(su)VHEEEIR_	-0.49215	3	380.528	0.05	0.31	0.2	0.63	-4.32193	-1.68966	-2.32193	-0.666576			0.328	0.616	0.53	0.483	-1.60823	-0.698998	-0.915936	-1.0499	0.152439	0.503247	0.377358	1.30435	-2.7137	-0.990662	-1.40599	0.383329
P17661-378	P17661	378	K	Desmin	DES	131.06	_HLK(su)DEMAR_	0.35858	3	367.178	0.1	0.47	0.32	0.84	-3.32193	-1.08927	-1.64386	-0.251539			0.328	0.616	0.53	0.483	-1.60823	-0.698998	-0.915936	-1.0499	0.304878	0.762987	0.603774	1.73913	-1.7137	-0.39027	-0.72792	0.798366
P21291-161	P21291	161	K	Cysteine and glycine-rich protein 1	CSRP1	158.45	_GLESTTLADK(su)DGEIYCK_	-1.5896	3	667.31	0.08	0.19	0.72	0.42	-3.64386	-2.39593	-0.473931	-1.25154			0.222	0.349	0.609	0.485	-2.17137	-1.5187	-0.715486	-1.04394	0.36036	0.544413	1.18227	0.865979	-1.47249	-0.877228	0.241555	-0.207595
P35749-917	P35749	917	K	Myosin-11	MYH11	98.421	_K(su)QELEEILHEM(ox)EAR_	0.59082	3	624.3	0.14	0.6	0.52	0.48	-2.8365	-0.736966	-0.943416	-1.05889			0.251	0.582	0.544	0.297	-1.99424	-0.780909	-0.878321	-1.75147	0.557769	1.03093	0.955882	1.61616	-0.842261	0.0439433	-0.065095	0.692571
P35749-982	P35749	982	K	Myosin-11	MYH11	136.34	_K(su)LEDEILVMDDQNNK_	-1.353	4	476.729	0.08	0.37	0.36	0.54	-3.64386	-1.4344	-1.47393	-0.888969			0.251	0.582	0.544	0.297	-1.99424	-0.780909	-0.878321	-1.75147	0.318725	0.635739	0.661765	1.81818	-1.64962	-0.653494	-0.59561	0.862496
P35749-1761	P35749	1761	K	Myosin-11	MYH11	174.78	_K(su)ATQQAEQLSNELATER_	0.78044	2	1009	0.21	0.95	0.73	0.29	-2.25154	-0.0740006	-0.454032	-1.78588			0.251	0.582	0.544	0.297	-1.99424	-0.780909	-0.878321	-1.75147	0.836653	1.6323	1.34191	0.976431	-0.257298	0.706908	0.42429	-0.03441
P48739-252	P48739	252	K	Phosphatidylinositol transfer protein beta isoform	PITPNB	47.774	_MEDETQK(su)ELETMR_	1.3799	2	870.377	0.65	1.01	0.42	0.51	-0.621488	0.0143553	-1.25154	-0.971431			0.736	0.639	1.154	1.037	-0.442222	-0.646112	0.206643	0.0524159	0.883152	1.58059	0.363951	0.491803	-0.179266	0.660467	-1.45818	-1.02385
P51159-144	P51159	144	K	Ras-related protein Rab-27A	RAB27A	109.44	_VVK(su)EEEAIALAEK_	-0.37117	3	510.275	0.38	0.6	0.3	1.02	-1.39593	-0.736966	-1.73697	0.0285692			0.675	1.245	0.559	0.886	-0.567041	0.316146	-0.83908	-0.174621	0.562963	0.481928	0.536673	1.15124	-0.828888	-1.05311	-0.897886	0.203191
Q03252-27	Q03252	27	K	Lamin-B2	LMNB2	85.533	_LQEK(su)EELR_	1.2346	2	572.796	0.64	0.97	0.62	0.56	-0.643856	-0.0439433	-0.68966	-0.836501			0.83	0.708	0.894	0.878	-0.268817	-0.498179	-0.161653	-0.187707	0.771084	1.37006	0.693512	0.637813	-0.375039	0.454235	-0.528007	-0.648794
Q14204-2966	Q14204	2966	K	Cytoplasmic dynein 1 heavy chain 1	DYNC1H1	111.83	_K(su)YTGEDFDEDLR_	-0.35421	2	794.344	0.73	1.07	0.78	0.6	-0.454032	0.0976108	-0.358454	-0.736966			0.972	1.112	1	1.039	-0.0409718	0.153157	0	0.0551957	0.751029	0.96223	0.78	0.577478	-0.41306	-0.055546	-0.358454	-0.792161
Q14BN4-610	Q14BN4	610	K	Sarcolemmal membrane-associated protein	SLMAP	112.5	_DTDIASLQEELK(su)K_	0.98137	3	530.602	0.35	0.65	0.51	0.93	-1.51457	-0.621488	-0.971431	-0.104697			0.31	1.005	0.808	0.613	-1.68966	0.0071955	-0.307573	-0.706041	1.12903	0.646766	0.631188	1.51713	0.175087	-0.628684	-0.663858	0.601344
Q6W4X9-33	Q6W4X9	33	K	Mucin-6	MUC6	72.891	_LK(su)DSPQTAPDK_	0.46164	2	650.325	0.19	0.4	0.5	0.89	-2.39593	-1.32193	-1	-0.168123			0.469	0.473	0.602	0.427	-1.09234	-1.08009	-0.732165	-1.22769	0.405117	0.845666	0.830565	2.08431	-1.30359	-0.24184	-0.267835	1.05957
Q9HBL0-290	Q9HBL0	290	K	Tensin-1	TNS1	97.463	_EDLDDAFK(su)DDRFPEYGK_	-1.5483	4	540.741	0.12	0.45	0.79	0.55	-3.05889	-1.152	-0.340075	-0.862496			0	0.741	0.612	0.622	0	-0.432455	-0.708396	-0.685014		0.607287	1.29085	0.884244	-3.05889	-0.719549	0.368321	-0.177483
Q9ULV4-205	Q9ULV4	205	K	Coronin-1C	CORO1C	72.2	_K(su)QEIVAEK_	-1.1473	2	522.782	0.64	0.73	0.93	0.84	-0.643856	-0.454032	-0.104697	-0.251539			0.839	1.296	1.185	0.98	-0.253257	0.374066	0.244887	-0.0291463	0.762813	0.563272	0.78481	0.857143	-0.390599	-0.828097	-0.349584	-0.222392
P38646-300	P38646	300	K	Stress-70 protein, mitochondrial	HSPA9	82.925	_ETGVDLTK(su)DNM(ox)ALQR_	0.91001	3	602.956	2.39	0.87	1.85	3.89	1.25701	-0.200913	0.887525	1.95977			1.294	0.873	0.83	1.523	0.371838	-0.195946	-0.268817	0.606916	1.84699	0.996564	2.22892	2.55417	0.885173	-0.00496625	1.15634	1.35285
Q14126-141	Q14126	141	K	Desmoglein-2	DSG2	99.752	_GNNVEK(su)PLELR_	0.17107	2	684.86	1.67	2.12	1.57	-Inf	0.739848	1.08406	0.650765	-Inf			1.623	1.576	1.105	0.99	0.698663	0.656268	0.144046	-0.0144996	1.02896	1.34518	1.42081	-Inf	0.0411851	0.427797	0.506718	-Inf
A0AVT1-342	A0AVT1	342	K	Ubiquitin-like modifier-activating enzyme 6	UBA6	51.771	_K(su)PNVGCQQDSEELLK_	0.022412	3	615.628		0.99	1.22	0.63		-0.0144996	0.286881	-0.666576			0.905	1.338	1.033	1.792	-0.14401	0.420078	0.0468403	0.841571		0.73991	1.18103	0.351562		-0.434578	0.240041	-1.50815
A0AVT1-810	A0AVT1	810	K	Ubiquitin-like modifier-activating enzyme 6	UBA6	47.037	_K(su)PDHVPISSEDER_	0.031532	3	536.922											0.905	1.338	1.033	1.792	-0.14401	0.420078	0.0468403	0.841571
A1IGU5-267	A1IGU5	267	K	Rho guanine nucleotide exchange factor 37	ARHGEF37	54.402	_TEDK(su)EFDDLEER_	0.88651	2	813.344		0.58	0.41	0.64		-0.785875	-1.2863	-0.643856
A6NEC2-222	A6NEC2	222	K	Puromycin-sensitive aminopeptidase-like protein	NPEPPSL1	66.989	_K(su)PYPDDENLVEVK_	1.8064	3	549.27
B2RPK0-59	B2RPK0	59	K	Putative high mobility group protein B1-like 1	HMGB1P1	90.15	_GK(su)FEDMAK_	-1.0779	2	513.234		1.19	2.57	0.59		0.250962	1.36177	-0.761213
O00148-155	O00148	155	K	ATP-dependent RNA helicase DDX39A	DDX39A	76.221	_K(su)DEEVLK_	-0.055725	2	480.748	1.23	2	2.82	0.75	0.298658	1	1.4957	-0.415037			1.307	1.541	2.614	1.898	0.386259	0.623867	1.38626	0.92448	0.941086	1.29786	1.07881	0.395153	-0.0876008	0.376133	0.109436	-1.33952
O00159-885	O00159	885	K	Unconventional myosin-Ic	MYO1C	63.091	_K(su)DNYPQSVPR_	-1.2115	2	652.317											0.764	0.781	0.674	0.486	-0.388355	-0.356606	-0.56918	-1.04097
O00186-590	O00186	590	K	Syntaxin-binding protein 3	STXBP3	55.676	_VSLIK(su)DE_	1.576	2	452.237		0.87	0.68	0.74		-0.200913	-0.556393	-0.434403			0.825	1.099	1.716	0.633	-0.277534	0.136191	0.77905	-0.659723		0.791629	0.39627	1.16904		-0.337104	-1.33544	0.22532
O00203-1088	O00203	1088	K	AP-3 complex subunit beta-1	AP3B1	74.841	_ELK(su)PVLSQG_	1.1646	2	535.79		0.86	0.85	-Inf		-0.217591	-0.234465	-Inf			0	1.05	1.194	1.115	0	0.0703893	0.255803	0.157044		0.819048	0.711893	-Inf		-0.287981	-0.490268	-Inf
O00232-295	O00232	295	K	26S proteasome non-ATPase regulatory subunit 12	PSMD12	68.224	_K(su)LEEIPK_	1.177	2	478.769		1.24	1.11	0.49		0.31034	0.15056	-1.02915			1.083	1.422	1.454	1.18	0.115033	0.507921	0.540027	0.238787		0.872011	0.763411	0.415254		-0.197581	-0.389468	-1.26793
O00338-215	O00338	215	K	Sulfotransferase 1C2	SULT1C2	124.42	_K(su)VDETVLDK_	0.99735	2	573.798	0.45	1.66	4.33	0.39	-1.152	0.731183	2.11437	-1.35845			0.708	1.314	2.763	0.587	-0.498179	0.393965	1.46624	-0.768568	0.635593	1.26332	1.56714	0.664395	-0.653824	0.337218	0.648131	-0.589886
O00479-18	O00479	18	K	High mobility group nucleosome-binding domain-containing protein 4	HMGN4	82.452	_VK(su)DEPQR_	-0.032058	2	486.243		2.19	2.76	2.39		1.13093	1.46467	1.25701
O00479-36	O00479	36	K	High mobility group nucleosome-binding domain-containing protein 4	HMGN4	55.064	_PAPPK(su)PEPR_	-3.2447	2	544.79
O00487-209	O00487	209	K	26S proteasome non-ATPase regulatory subunit 14	PSMD14	69.812	_K(su)NELEQK_	0.19519	2	494.751											0	1.554	1.297	0.965	0	0.635987	0.375178	-0.0513992
O00533-464	O00533	464	K	Neural cell adhesion molecule L1-like protein	CHL1	66.267	_VEEVK(su)PLEGR_	1.7725	2	628.33
O00764-161	O00764	161	K	Pyridoxal kinase	PDXK	98.754	_K(su)IHSQEEALR_	0.76811	3	437.561	1.23				0.298658						0	1.035	1.131	1.013	0	0.0496308	0.177599	0.0186342					0.298658
O14545-77	O14545	77	K	TRAF-type zinc finger domain-containing protein 1	TRAFD1	89.827	_K(su)HEETECPLR_	0.49104	3	466.882											0	0	0	0	0	0	0	0
O14617-352	O14617	352	K	AP-3 complex subunit delta-1	AP3D1	74.428	_DLILQCLDDK(su)DESIR_	0.047737	3	644.979											0.862	0.72	1.045	0.965	-0.21424	-0.473931	0.0635029	-0.0513992
O14745-351	O14745	351	K	Na(+)/H(+) exchange regulatory cofactor NHE-RF1	SLC9A3R1	103.74	_K(su)NELFSNL_	3.0958	2	532.767		0.99	0.38	0.39		-0.0144996	-1.39593	-1.35845			1.065	1.119	0.618	1.205	0.0908534	0.16221	-0.694321	0.269033		0.884718	0.614887	0.323651		-0.17671	-0.701607	-1.62749
O14787-56	O14787	56	K	Transportin-2	TNPO2	57.174	_LK(su)SEDEPTR_	0.34458	2	587.783											0	0	0	0	0	0	0	0
O14791-372	O14791	372	K	Apolipoprotein L1	APOL1	88.37	_SETAEELK(su)K_	1.9096	2	567.78		1.73	1.02	0.55		0.790772	0.0285692	-0.862496			1.414	0	0	0	0.499782	0	0	0						0.790772	0.0285692	-0.862496
O14874-184	O14874	184	K	[3-methyl-2-oxobutanoate dehydrogenase [lipoamide]] kinase, mitochondrial	BCKDK	56.013	_HIEDEK(su)LVR_	0.75168	3	413.551
O14949-73	O14949	73	K	Cytochrome b-c1 complex subunit 8	UQCRQ	121.02	_K(su)NPAAYENDK_	-0.56104	2	625.288	0.69	0.61	0.39	1.01	-0.535332	-0.713119	-1.35845	0.0143553			0	0.652	0.521	0.836	0	-0.617056	-0.940645	-0.258425		0.935583	0.74856	1.20813	-0.535332	-0.0960627	-0.417809	0.27278
O14974-429	O14974	429	K	Protein phosphatase 1 regulatory subunit 12A	PPP1R12A	79.659	_K(su)DESPATWR_	0.12166	2	595.278											0.703	0.628	0.851	0.831	-0.508403	-0.671164	-0.232769	-0.26708
O14980-680	O14980	680	K	Exportin-1	XPO1	56.569	_NVDILK(su)DPETVK_	2.1272	3	490.928											1.138	1.481	1	0.849	0.186501	0.566572	0	-0.236164
O15091-293	O15091	293	K	Mitochondrial ribonuclease P protein 3	KIAA0391	51.998	_DIK(su)DDNYSNK_	2.4884	3	437.861
O15145-123	O15145	123	K	Actin-related protein 2/3 complex subunit 3	ARPC3	67.749	_PANK(su)QEDEVMR_	0.6811	2	708.825	1.16				0.214125						0.948	1.061	1.288	0.705	-0.077041	0.0854247	0.365133	-0.504305	1.22363				0.291166
O15173-193	O15173	193	K	Membrane-associated progesterone receptor component 2	PGRMC2	40.725	_EK(su)YDYVGR_	2.015	2	565.262											0.795	0.702	0.499	0.908	-0.330973	-0.510457	-1.00289	-0.139236
O15195-573	O15195	573	K	Villin-like protein	VILL	57.802	_K(su)NEETVLEGQEPPHFWEALGGR_	-0.77339	3	875.086	0.66	1.75	1.21	0.53	-0.599462	0.807355	0.275007	-0.915936			0.894	1.092	1.198	0.815	-0.161653	0.126973	0.260628	-0.295128	0.738255	1.60256	1.01002	0.650307	-0.437809	0.680382	0.0143791	-0.620808
O15372-180	O15372	180	K	Eukaryotic translation initiation factor 3 subunit H	EIF3H	88.021	_EK(su)DFSPEALK_	2.3835	2	632.309	0.97	1.16	1.16	1.2	-0.0439433	0.214125	0.214125	0.263034			1.172	1.119	1.032	1.387	0.228973	0.16221	0.045443	0.471968	0.827645	1.03664	1.12403	0.865177	-0.272916	0.0519148	0.168682	-0.208933
O15382-377	O15382	377	K	Branched-chain-amino-acid aminotransferase, mitochondrial	BCAT2	113.61	_ELK(su)EIQYGIR_	1.4397	2	674.859		0.15	0.6	0.17		-2.73697	-0.736966	-2.55639			0	0.453	0.549	0.757	0	-1.14242	-0.865122	-0.401635		0.331126	1.0929	0.224571		-1.59455	0.128156	-2.15476
O15511-13	O15511	13	K	Actin-related protein 2/3 complex subunit 5	ARPC5	92.039	_K(su)VDVDEYDENK_	0.40469	2	727.32		1.3	2.37	0.46		0.378512	1.24489	-1.12029			0.968	0.827	1.659	1.351	-0.046921	-0.274041	0.730314	0.434028		1.57195	1.42857	0.340489		0.652552	0.514573	-1.55432
O43149-2452	O43149	2452	K	Zinc finger ZZ-type and EF-hand domain-containing protein 1	ZZEF1	68.972	_K(su)LDPLEGLDEPTR_	0.23274	2	791.902		1.09	0.74	0.99		0.124328	-0.434403	-0.0144996			0.899	0	0	0	-0.153607	0	0	0						0.124328	-0.434403	-0.0144996
O43252-194	O43252	194	K	Bifunctional 3'-phosphoadenosine 5'-phosphosulfate synthase 1	PAPSS1	44.788	_GFTGIDSEYEK(su)PEAPELVLK_	-0.3933	4	581.29											0.917	0.739	0.903	1.043	-0.125006	-0.436354	-0.147202	0.0607392
O43292-111	O43292	111	K	Glycosylphosphatidylinositol anchor attachment 1 protein	GPAA1	62.528	_K(su)LPFPDETHER_	-0.14741	3	490.24	1.4	1.47	1.36	0.49	0.485427	0.555816	0.443607	-1.02915
O43488-115	O43488	115	K	Aflatoxin B1 aldehyde reductase member 2	AKR7A2	83.456	_SLK(su)PDSVR_	-0.10993	2	501.267		1.18	0.84	0.81		0.238787	-0.251539	-0.304006			0	1.119	1.589	1.286	0	0.16221	0.668119	0.362891		1.05451	0.528634	0.62986		0.0765768	-0.919658	-0.666897
O43488-242	O43488	242	K	Aflatoxin B1 aldehyde reductase member 2	AKR7A2	62.546	_YEDK(su)DGK_	-0.19379	3	318.807		0.73	0.17	5.64		-0.454032	-2.55639	2.4957			0	1.119	1.589	1.286	0	0.16221	0.668119	0.362891		0.652368	0.106986	4.38569		-0.616242	-3.22451	2.1328
O43615-312	O43615	312	K	Mitochondrial import inner membrane translocase subunit TIM44	TIMM44	64.103	_VDPAFDK(su)DR_	-0.14901	2	581.772		0.96	0.9	0.47		-0.0588937	-0.152003	-1.08927			0	0.994	1.097	0.706	0	-0.00868224	0.133564	-0.50226		0.965795	0.820419	0.665722		-0.0502114	-0.285567	-0.587007
O43633-9	O43633	9	K	Charged multivesicular body protein 2a	CHMP2A	59.908	_K(su)TPEELLR_	0.51762	2	543.295											0	1.263	1.189	1.255	0	0.336855	0.249749	0.327687
O43707-217	O43707	217	K	Alpha-actinin-4	ACTN4	135.08	_K(su)DDPVTNLNNAFEVAEK_	-0.93617	4	501.744	0.49	0.89	0.76	0.91	-1.02915	-0.168123	-0.395929	-0.136062			0.818	0.859	0.986	1.123	-0.289827	-0.21927	-0.0203404	0.167358	0.599022	1.03609	0.770791	0.810329	-0.739319	0.0511472	-0.375588	-0.303419
O43707-779	O43707	779	K	Alpha-actinin-4	ACTN4	146.13	_ASFNHFDK(su)DHGGALGPEEFK_	0.30603	3	768.35		0.86	0.59	1.07		-0.217591	-0.761213	0.0976108			0.818	0.859	0.986	1.123	-0.289827	-0.21927	-0.0203404	0.167358		1.00116	0.598377	0.952805		0.00167853	-0.740873	-0.0697471
O43776-407	O43776	407	K	Asparagine--tRNA ligase, cytoplasmic	NARS	101.17	_K(su)EDGTFYEFGEDIPEAPER_	-0.378	3	777.01	1.91	0.95	0.55	-Inf	0.933573	-0.0740006	-0.862496	-Inf			1.528	0.871	0.851	1.005	0.611645	-0.199255	-0.232769	0.0071955	1.25	1.0907	0.646298	-Inf	0.321928	0.125255	-0.629728	-Inf
O43809-122	O43809	122	K	Cleavage and polyadenylation specificity factor subunit 5	NUDT21	62.94	_LPGGELNPGEDEVEGLK(su)R_	-0.65699	3	670.332											0	1.678	2.218	1.028	0	0.746743	1.14926	0.0398403
O43818-113	O43818	113	K	U3 small nucleolar RNA-interacting protein 2	RRP9	58.511	_LK(su)EDVLEQR_	-0.15405	2	615.322											1.219	1.47	1.85	2.073	0.285698	0.555816	0.887525	1.05172
O43852-84	O43852	84	K	Calumenin	CALU	131.96	_IDGDK(su)DGFVTVDELK_	-1.4439	3	584.284	0.71	1.08	1.21	0.64	-0.494109	0.111031	0.275007	-0.643856			0.84	0.862	1.16	0.953	-0.251539	-0.21424	0.214125	-0.0694519	0.845238	1.2529	1.0431	0.671563	-0.24257	0.325272	0.0608822	-0.574404
O43852-165	O43852	165	K	Calumenin	CALU	94.09	_MADK(su)DGDLIATK_	-0.9339	3	459.89	0.68	1.01	0.96	0.74	-0.556393	0.0143553	-0.0588937	-0.434403			0.84	0.862	1.16	0.953	-0.251539	-0.21424	0.214125	-0.0694519	0.809524	1.17169	0.827586	0.776495	-0.304855	0.228596	-0.273018	-0.364951
O43865-141	O43865	141	K	Putative adenosylhomocysteinase 2	AHCYL1	98.105	_AQGEK(su)PLAGAK_	-0.7134	2	585.312		1.01	0.62	0.86		0.0143553	-0.68966	-0.217591			0	0	0	0	0	0	0	0						0.0143553	-0.68966	-0.217591
O60218-128	O60218	128	K	Aldo-keto reductase family 1 member B10	AKR1B10	66.19	_DDK(su)GNAIGGK_	4.4579	2	537.757		0.71	0.63	1.44		-0.494109	-0.666576	0.526069			0.851	0.996	1.326	0.542	-0.232769	-0.00578235	0.407081	-0.883635		0.712851	0.475113	2.65683		-0.488327	-1.07366	1.4097
O60264-834	O60264	834	K	SWI/SNF-related matrix-associated actin-dependent regulator of chromatin subfamily A member 5	SMARCA5	111.78	_IDEAESLNDEELEEK(su)EK_	2.5028	3	707.318	0.6				-0.736966						1.263	1.237	1.476	2.154	0.336855	0.306846	0.561693	1.10702	0.475059				-1.07382
O60271-488	O60271	488	K	C-Jun-amino-terminal kinase-interacting protein 4	SPAG9	82.578	_AK(su)DDDDSDIPTAQR_	-1.0424	3	549.576		1.63	1.23	0.34		0.704872	0.298658	-1.55639			0.891	0	0	0	-0.166503	0	0	0						0.704872	0.298658	-1.55639
O60313-691	O60313	691	K	Dynamin-like 120 kDa protein, mitochondrial	OPA1	76.326	_GK(su)EHDDIFDK_	-0.40461	3	435.198	0.54				-0.888969						1.014	0.983	0.823	0.855	0.0200577	-0.0247367	-0.281036	-0.226004	0.532544				-0.909026
O60437-1629	O60437	1629	K	Periplakin	PPL	61.11	_DK(su)DLEIDELQK_	1.0899	3	482.572											2.531	1.102	0.603	1.118	1.33971	0.140124	-0.72977	0.16092
O60449-1647	O60449	1647	K	Lymphocyte antigen 75	LY75	54.267	_K(su)VECEHGFGR_	1.1346	3	440.2
O60547-21	O60547	21	K	GDP-mannose 4,6 dehydratase	GMDS	64.82	_GSGDGEMGK(su)PR_	-1.5103	2	595.759	0.79	1.3	0.76	0.43	-0.340075	0.378512	-0.395929	-1.21759			0.965	0.828	1.258	1.186	-0.0513992	-0.272297	0.331132	0.246104	0.818653	1.57005	0.604134	0.362563	-0.288676	0.650809	-0.727061	-1.4637
O60568-186	O60568	186	K	Procollagen-lysine,2-oxoglutarate 5-dioxygenase 3	PLOD3	85.469	_YK(su)DDDDDQLFYTR_	0.32401	2	897.379		2	2.57	0.72		1	1.36177	-0.473931			1.436	1.675	2.789	3.763	0.522056	0.744161	1.47975	1.91188		1.19403	0.921477	0.191337		0.255839	-0.11798	-2.38581
O60610-504	O60610	504	K	Protein diaphanous homolog 1	DIAPH1	58.592	_K(su)MESDFEQK_	-0.94433	2	621.271		1.21	1.09	0.7		0.275007	0.124328	-0.514573			0.895	1.007	1.254	1.688	-0.16004	0.0100637	0.326537	0.755315		1.20159	0.869219	0.414692		0.264943	-0.202209	-1.26989
O60664-318	O60664	318	K	Perilipin-3	PLIN3	65.179	_EPPK(su)PEQVESR_	-1.1176	2	698.341	0.94				-0.0892673						0.941	1.242	0.964	1.187	-0.0877334	0.312665	-0.0528949	0.24732	0.998937				-0.00153397
O60716-517	O60716	517	K	Catenin delta-1	CTNND1	66.056	_EPNEDCK(su)PR_	0.16273	2	622.764	0.77				-0.37707						1.248	1.133	0.783	0.865	0.319618	0.180148	-0.352916	-0.209228	0.616987				-0.696688
O60716-634	O60716	634	K	Catenin delta-1	CTNND1	60.246	_K(su)PIEDPANDTVDFPK_	-0.80676	3	595.956											1.248	1.133	0.783	0.865	0.319618	0.180148	-0.352916	-0.209228
O60763-743	O60763	743	K	General vesicular transport factor p115	USO1	58.246	_EEIEELK(su)R_	1.9815	2	573.288											0.744	1.095	0.906	0.877	-0.426625	0.130931	-0.142417	-0.189351
O60763-894	O60763	894	K	General vesicular transport factor p115	USO1	53.448	_DK(su)LELEITDSK_	0.63386	3	464.236											0.744	1.095	0.906	0.877	-0.426625	0.130931	-0.142417	-0.189351
O60763-904	O60763	904	K	General vesicular transport factor p115	USO1	51.76	_K(su)EQDDLLVLLADQDQK_	-0.77682	3	657.669											0.744	1.095	0.906	0.877	-0.426625	0.130931	-0.142417	-0.189351
O60879-503	O60879	503	K	Protein diaphanous homolog 2	DIAPH2	49.448	_K(su)FDEEFTAR_	0.33335	2	621.785	0.62				-0.68966						0	0	0	0	0	0	0	0					-0.68966
O60879-932	O60879	932	K	Protein diaphanous homolog 2	DIAPH2	63.091	_K(su)FPQAENQHDK_	-1.6096	3	481.228											0	0	0	0	0	0	0	0
O60884-39	O60884	39	K	DnaJ homolog subfamily A member 2	DNAJA2	57.414	_EYHPDK(su)NPNAGDK_	1.6313	3	528.902											1.911	0	0	0	0.934328	0	0	0
O60888-112	O60888	112	K	Protein CutA	CUTA	94.09	_GK(su)IEEDSEVLMMIK_	-1.4364	3	574.616		1.05	0.4	0.42		0.0703893	-1.32193	-1.25154			0	0.965	0.868	0.663	0	-0.0513992	-0.204233	-0.592919		1.08808	0.460829	0.633484		0.121788	-1.1177	-0.65862
O60941-489	O60941	489	K	Dystrobrevin beta	DTNB	60.828	_K(su)DELEQR_	2.484	2	509.246		0.63	0.62	0.35		-0.666576	-0.68966	-1.51457
O75323-68	O75323	68	K	Protein NipSnap homolog 2	GBAS	80.165	_K(su)ETSNLYK_	0.89543	2	541.772											0	0.525	0.401	0.51	0	-0.929611	-1.31833	-0.971431
O75323-148	O75323	148	K	Protein NipSnap homolog 2	GBAS	61.833	_ENK(su)EFLEFR_	3.7727	2	656.314		0.49	1.41	0.76		-1.02915	0.495695	-0.395929			0	0.525	0.401	0.51	0	-0.929611	-1.31833	-0.971431		0.933333	3.51621	1.4902		-0.0995357	1.81402	0.575502
O75340-112	O75340	112	K	Programmed cell death protein 6	PDCD6	64.104	_DNSGMIDK(su)NELK_	-0.9367	3	488.561	0.93	1.22	1.05	0.99	-0.104697	0.286881	0.0703893	-0.0144996			0	0	0	0	0	0	0	0					-0.104697	0.286881	0.0703893	-0.0144996
O75347-86	O75347	86	K	Tubulin-specific chaperone A	TBCA	119.54	_ILENEK(su)DLEEAEEYK_	1.0685	3	651.305	1.21	0.62	0.58	1.29	0.275007	-0.68966	-0.785875	0.367371			0	0.775	1.09	1.367	0	-0.367732	0.124328	0.451013		0.8	0.53211	0.943672	0.275007	-0.321928	-0.910203	-0.0836422
O75363-85	O75363	85	K	Breast carcinoma-amplified sequence 1	BCAS1	47.844	_EAK(su)PEAPAAK_	0.58727	3	371.193											0.804	1.007	0.758	0.559	-0.314733	0.0100637	-0.39973	-0.83908
O75369-960	O75369	960	K	Filamin-B	FLNB	91.657	_VEVGK(su)DQEFTVDTR_	2.0548	3	574.944	1.61	1.67	0.98	0.99	0.687061	0.739848	-0.0291463	-0.0144996			1.482	1.463	1.033	1.045	0.567545	0.54893	0.0468403	0.0635029	1.08637	1.14149	0.948693	0.947368	0.119515	0.190918	-0.0759866	-0.0780025
O75369-1221	O75369	1221	K	Filamin-B	FLNB	60.345	_VK(su)VEPAVDTSR_	-0.33927	2	650.841		1.29	0.99	0.62		0.367371	-0.0144996	-0.68966			1.482	1.463	1.033	1.045	0.567545	0.54893	0.0468403	0.0635029		0.88175	0.958374	0.593301		-0.181559	-0.0613398	-0.753163
O75369-1562	O75369	1562	K	Filamin-B	FLNB	67.645	_DAGEGLLAVQITDQEGK(su)PK_	-0.75536	3	690.351	1.39	1.54	1.04	-Inf	0.475085	0.62293	0.0565835	-Inf			1.482	1.463	1.033	1.045	0.567545	0.54893	0.0468403	0.0635029	0.937922	1.05263	1.00678	-Inf	-0.0924606	0.0740006	0.00974327	-Inf
O75380-49	O75380	49	K	NADH dehydrogenase [ubiquinone] iron-sulfur protein 6, mitochondrial	NDUFS6	82.663	_VTHTGQVYDDK(su)DYR_	1.2037	3	599.608	0.69				-0.535332						0	1.005	0.465	0.517	0	0.0071955	-1.1047	-0.951764					-0.535332
O75390-76	O75390	76	K	Citrate synthase, mitochondrial	CS	129.46	_GMK(su)GLVYETSVLDPDEGIR_	0.17286	2	1090.03	1.79	0.73	2.9	1.14	0.83996	-0.454032	1.53605	0.189034			0.985	1.178	1.028	0.976	-0.0218044	0.23634	0.0398403	-0.0350469	1.81726	0.619694	2.82101	1.16803	0.861764	-0.690371	1.49621	0.224081
O75390-321	O75390	321	K	Citrate synthase, mitochondrial	CS	100.38	_EVGK(su)DVSDEK_	0.75925	2	603.28	1.14	0.75	1.22	0.77	0.189034	-0.415037	0.286881	-0.37707			0.985	1.178	1.028	0.976	-0.0218044	0.23634	0.0398403	-0.0350469	1.15736	0.636672	1.18677	0.788934	0.210838	-0.651377	0.247041	-0.342023
O75396-43	O75396	43	K	Vesicle-trafficking protein SEC22b	SEC22B	78.342	_K(su)LNEQSPTR_	0.4108	2	586.799	0.65	1.2	0.57	0.45	-0.621488	0.263034	-0.810966	-1.152			0.98	0.828	0.867	0.728	-0.0291463	-0.272297	-0.205896	-0.45799	0.663265	1.44928	0.657439	0.618132	-0.592342	0.535332	-0.60507	-0.694013
O75489-217	O75489	217	K	NADH dehydrogenase [ubiquinone] iron-sulfur protein 3, mitochondrial	NDUFS3	93.374	_YDDEVK(su)R_	-1.272	2	512.733		1.03	0.61	1.11		0.0426443	-0.713119	0.15056			0.994	0.7	0.84	0.88	-0.00868224	-0.514573	-0.251539	-0.184425		1.47143	0.72619	1.26136		0.557218	-0.46158	0.334984
O75521-55	O75521	55	K	Enoyl-CoA delta isomerase 2, mitochondrial	ECI2	53.751	_K(su)DPGNEVK_	-0.67698	3	329.498											0	0.495	0.214	0.523	0	-1.0145	-2.22432	-0.935117
O75521-359	O75521	359	K	Enoyl-CoA delta isomerase 2, mitochondrial	ECI2	86.8	_EK(su)LHAVNAEECNVLQGR_	1.9756	3	689.669											0	0.495	0.214	0.523	0	-1.0145	-2.22432	-0.935117
O75531-54	O75531	54	K	Barrier-to-autointegration factor	BANF1	85.676	_K(su)DEDLFR_	-1.7114	2	511.743	0.6	1.13	0.99	0.76	-0.736966	0.176323	-0.0144996	-0.395929			0.915	1.284	1.214	1.034	-0.128156	0.360645	0.279768	0.0482362	0.655738	0.880062	0.815486	0.73501	-0.608809	-0.184322	-0.294268	-0.444165
O75533-785	O75533	785	K	Splicing factor 3B subunit 1	SF3B1	42.976	_EFQSPDEEM(ox)K(su)K_	-0.42536	3	495.213											1.297	1.177	1.367	1.398	0.375178	0.235114	0.451013	0.483364
O75533-858	O75533	858	K	Splicing factor 3B subunit 1	SF3B1	101.53	_IVDDLK(su)DEAEQYR_	0.15181	3	565.269											1.297	1.177	1.367	1.398	0.375178	0.235114	0.451013	0.483364
O75534-91	O75534	91	K	Cold shock domain-containing protein E1	CSDE1	64.121	_IK(su)QEILPEER_	-1.0689	2	677.864	0.78				-0.358454						1.22	1.203	1.034	1.336	0.286881	0.266637	0.0482362	0.41792	0.639344				-0.645335
O75534-302	O75534	302	K	Cold shock domain-containing protein E1	CSDE1	93.096	_ELPFGDK(su)DTK_	0.48338	3	417.203		1.42	1.43	1.1		0.505891	0.516015	0.137504			1.22	1.203	1.034	1.336	0.286881	0.266637	0.0482362	0.41792		1.18038	1.38298	0.823353		0.239254	0.467779	-0.280416
O75643-1034	O75643	1034	K	U5 small nuclear ribonucleoprotein 200 kDa helicase	SNRNP200	100.02	_EEEK(su)LELQK_	-1.4075	3	415.878		1.64	1.4	0.66		0.713696	0.485427	-0.599462			1.212	0.871	1.558	1.638	0.27739	-0.199255	0.639695	0.711935		1.88289	0.898588	0.40293		0.912951	-0.154268	-1.3114
O75643-1134	O75643	1134	K	U5 small nuclear ribonucleoprotein 200 kDa helicase	SNRNP200	60.064	_K(su)LPEEVVK_	0.41927	2	521.295											1.212	0.871	1.558	1.638	0.27739	-0.199255	0.639695	0.711935
O75694-766	O75694	766	K	Nuclear pore complex protein Nup155	NUP155	43.68	_K(su)FHEAQLSEK_	2.6647	3	439.554											0	1.105	1.093	0.981	0	0.144046	0.128293	-0.027675
O75844-235	O75844	235	K	CAAX prenyl protease 1 homolog	ZMPSTE24	69.03	_LK(su)EEIEVMAK_	0.24372	2	645.337		1.19	1.16	0.67		0.250962	0.214125	-0.577767			1.217	0	0	0	0.283329	0	0	0						0.250962	0.214125	-0.577767
O75874-65	O75874	65	K	Isocitrate dehydrogenase [NADP] cytoplasmic	IDH1	69.812	_DAAEAIK(su)K_	1.0104	2	473.248	Inf				Inf						0.955	1.453	1.327	0.902	-0.0664274	0.539035	0.408168	-0.148801	Inf				Inf
O75886-283	O75886	283	K	Signal transducing adapter molecule 2	STAM2	73.386	_LNVIDDDVEEIK(su)K_	2.2461	3	543.945	1.09	1.13	1.1	0.37	0.124328	0.176323	0.137504	-1.4344
O75916-428	O75916	428	K	Regulator of G-protein signaling 9	RGS9	66.056	_AIEPQETTK(su)K_	0.3804	2	622.822		5.87	10.99	21.32		2.55336	3.45812	4.41414
O75947-63	O75947	63	K	ATP synthase subunit d, mitochondrial	ATP5H	138.91	_ANVAK(su)AGLVDDFEK_	-1.2816	3	526.267		0.5	1.51	0.53		-1	0.594549	-0.915936			0.93	0.748	0.444	0.461	-0.104697	-0.41889	-1.17137	-1.11716		0.668449	3.4009	1.14967		-0.58111	1.76592	0.201226
O75947-72	O75947	72	K	ATP synthase subunit d, mitochondrial	ATP5H	99.283	_AGLVDDFEK(su)K_	1.2475	2	611.304		0.27	0.76	0.54		-1.88897	-0.395929	-0.888969			0.93	0.748	0.444	0.461	-0.104697	-0.41889	-1.17137	-1.11716		0.360963	1.71171	1.17137		-1.47008	0.77544	0.228193
O75947-95	O75947	95	K	ATP synthase subunit d, mitochondrial	ATP5H	101.75	_YTAQVDAEEK(su)EDVK_	0.018184	2	862.897	0.78	0.38	0.29	1.36	-0.358454	-1.39593	-1.78588	0.443607			0.93	0.748	0.444	0.461	-0.104697	-0.41889	-1.17137	-1.11716	0.83871	0.508021	0.653153	2.95011	-0.253757	-0.977039	-0.614507	1.56077
O75947-117	O75947	117	K	ATP synthase subunit d, mitochondrial	ATP5H	99.5	_IVEYEK(su)EMEK_	0.12258	2	699.329	1.1	0.23	0.65	0.59	0.137504	-2.12029	-0.621488	-0.761213			0.93	0.748	0.444	0.461	-0.104697	-0.41889	-1.17137	-1.11716	1.1828	0.307487	1.46396	1.27983	0.242201	-1.7014	0.54988	0.355948
O94855-258	O94855	258	K	Protein transport protein Sec24D	SEC24D	58.024	_K(su)LDPDSIPSPIQVIENDR_	0.11547	3	712.699		0.81	0.61	-Inf		-0.304006	-0.713119	-Inf			0.751	1.038	1.183	1.103	-0.413115	0.0538064	0.24245	0.141433		0.780347	0.515638	-Inf		-0.357813	-0.955569	-Inf
O94901-367	O94901	367	K	SUN domain-containing protein 1	SUN1	58.079	_VDDPQDVFK(su)PTTSR_	0.43218	3	568.941	0.86				-0.217591						1.035	0.961	0.74	1.336	0.0496308	-0.0573917	-0.434403	0.41792	0.830918				-0.267222
O94979-461	O94979	461	K	Protein transport protein Sec31A	SEC31A	86.772	_K(su)IDASQTEFEK_	-0.13562	3	465.893		1.07	0.93	0.59		0.0976108	-0.104697	-0.761213			0.973	0.914	1.102	1.008	-0.0394883	-0.129734	0.140124	0.0114956		1.17068	0.84392	0.585317		0.227345	-0.244822	-0.772709
O95169-176	O95169	176	K	NADH dehydrogenase [ubiquinone] 1 beta subcomplex subunit 8, mitochondrial	NDUFB8	45.829	_GGDPSK(su)EPER_	0.33534	2	586.265	0.65				-0.621488						0	0.368	1.146	1.501	0	-1.44222	0.196607	0.585924					-0.621488
O95202-566	O95202	566	K	LETM1 and EF-hand domain-containing protein 1, mitochondrial	LETM1	60.305	_EK(su)EELELLK_	-2.4655	2	615.827											1.05	0.815	0.538	0.845	0.0703893	-0.295128	-0.894322	-0.242977
O95292-191	O95292	191	K	Vesicle-associated membrane protein-associated protein B/C	VAPB	79.659	_QFK(su)EEDGLR_	0.14502	2	611.291											0	1.404	0.867	1.294	0	0.489543	-0.205896	0.371838
O95299-268	O95299	268	K	NADH dehydrogenase [ubiquinone] 1 alpha subcomplex subunit 10, mitochondrial	NDUFA10	95.417	_K(su)VVEDIEYLK_	2.1673	2	668.356		0.58	0.43	0.86		-0.785875	-1.21759	-0.217591			0.931	0.728	0.718	0.864	-0.103147	-0.45799	-0.477944	-0.210897		0.796703	0.598886	0.99537		-0.327886	-0.739647	-0.00669465
O95466-438	O95466	438	K	Formin-like protein 1	FMNL1	56.432	_K(su)ELETLR_	1.4999	2	494.769											0.872	0	0	0	-0.1976	0	0	0
O95707-215	O95707	215	K	Ribonuclease P protein subunit p29	POP4	62.717	_AK(su)GTIDL_	-0.97179	2	409.219	0.62	1.4	0.94	0.17	-0.68966	0.485427	-0.0892673	-2.55639
O95721-169	O95721	169	K	Synaptosomal-associated protein 29	SNAP29	65.842	_K(su)LDDTDPVPR_	0.58154	2	628.312	0.78				-0.358454						0	0.604	0.86	1.521	0	-0.72738	-0.217591	0.60502					-0.358454
O95782-620	O95782	620	K	AP-2 complex subunit alpha-1	AP2A1	49.216	_K(su)GPGAGSALDDGR_	1.4904	2	650.81											1.117	1.032	1.416	1.079	0.159629	0.045443	0.501821	0.109695
O95831-89	O95831	89	K	Apoptosis-inducing factor 1, mitochondrial	AIFM1	72.928	_TMK(su)EDEK_	1.0489	2	490.716		0.87	0.42	2		-0.200913	-1.25154	1			0.955	0.631	0.636	0.656	-0.0664274	-0.664288	-0.652901	-0.608232		1.37876	0.660377	3.04878		0.463375	-0.598637	1.60823
O95881-47	O95881	47	K	Thioredoxin domain-containing protein 12	TXNDC12	81.296	_TLEDGK(su)K_	0.28306	2	445.727		1.54	1.13	0.78		0.62293	0.176323	-0.358454			1.018	0.852	0.889	0.762	0.0257376	-0.231075	-0.169745	-0.392137		1.80751	1.27109	1.02362		0.854005	0.346067	0.0336831
O95994-26	O95994	26	K	Anterior gradient protein 2 homolog	AGR2	114.4	_DTTVK(su)PGAK_	1.0994	3	339.513		2.24	7.49	1.03		1.1635	2.90497	0.0426443			1.631	1.344	2.443	1.263	0.705757	0.426533	1.28865	0.336855		1.66667	3.0659	0.815519		0.736966	1.61631	-0.29421
O96000-7	O96000	7	K	NADH dehydrogenase [ubiquinone] 1 beta subcomplex subunit 10	NDUFB10	92.38	_PDSWDK(su)DVYPEPPR_	1.0237	2	900.907		0.75	0.28	1		-0.415037	-1.8365	0			0.935	0.413	0.565	0.412	-0.0969617	-1.27579	-0.823677	-1.27928		1.81598	0.495575	2.42718		0.860749	-1.01282	1.27928
O96019-60	O96019	60	K	Actin-like protein 6A	ACTL6A	84.759	_DDGSTLMEIDGDK(su)GK_	-0.5104	3	560.914		1.15	0.86	0.98		0.201634	-0.217591	-0.0291463			0	1.58	1.081	1.013	0	0.659925	0.112367	0.0186342		0.727848	0.79556	0.967423		-0.458291	-0.329958	-0.0477805
P00338-222	P00338	222	K	L-lactate dehydrogenase A chain	LDHA	120.87	_TLHPDLGTDK(su)DK_	-1.3977	3	480.572		1.89	2.48	0.33		0.918386	1.31034	-1.59946			1.379	1.965	2.186	1.142	0.463622	0.974529	1.12829	0.191563		0.961832	1.13449	0.288967		-0.0561431	0.182047	-1.79102
P00352-37	P00352	37	K	Retinal dehydrogenase 1	ALDH1A1	169.6	_K(su)FPVFNPATEEELCQVEEGDKEDVDK_	-0.31122	5	631.291		0.2	0.23	1.33		-2.32193	-2.12029	0.411426			1.39	0.649	0.509	0.526	0.475085	-0.62371	-0.974262	-0.926865		0.308166	0.451866	2.52852		-1.69822	-1.14603	1.33829
P00352-57	P00352	57	K	Retinal dehydrogenase 1	ALDH1A1	125.11	_FPVFNPATEEELCQVEEGDK(su)EDVDK_	-0.92859	3	1008.78		0.08	0.22	0.52		-3.64386	-2.18442	-0.943416			1.39	0.649	0.509	0.526	0.475085	-0.62371	-0.974262	-0.926865		0.123267	0.43222	0.988593		-3.02015	-1.21016	-0.0165512
P00367-84	P00367	84	K	Glutamate dehydrogenase 1, mitochondrial	GLUD1	88.561	_GASIVEDK(su)LVEDLR_	0.12781	2	822.428	1.83	0.37	1.12	0.48	0.871844	-1.4344	0.163499	-1.05889			1.006	0.724	0.668	0.846	0.00863031	-0.465938	-0.58208	-0.24127	1.81909	0.51105	1.67665	0.567376	0.863213	-0.968464	0.745579	-0.817623
P00367-503	P00367	503	K	Glutamate dehydrogenase 1, mitochondrial	GLUD1	72.564	_ISGASEK(su)DIVHSGLAYTMER_	-0.089473	3	755.367		0.69	1.46	-Inf		-0.535332	0.545968	-Inf			1.006	0.724	0.668	0.846	0.00863031	-0.465938	-0.58208	-0.24127		0.953039	2.18563	-Inf		-0.0693933	1.12805	-Inf
P00441-76	P00441	76	K	Superoxide dismutase [Cu-Zn]	SOD1	77.355	_HGGPK(su)DEER_	0.11124	3	375.504	1.26				0.333424						0.774	0.841	0.948	0.622	-0.369595	-0.249822	-0.077041	-0.685014	1.62791				0.703018
P00450-248	P00450	248	K	Ceruloplasmin	CP	125.53	_VDK(su)DNEDFQESNR_	1.3509	2	848.358	0.71	1.1	0.71	0.86	-0.494109	0.137504	-0.494109	-0.217591			0.972	0.871	0.715	0.586	-0.0409718	-0.199255	-0.483985	-0.771027	0.730453	1.26292	0.993007	1.46758	-0.453137	0.336759	-0.0101242	0.553436
P00450-609	P00450	609	K	Ceruloplasmin	CP	81.878	_MFTTAPDQVDK(su)EDEDFQESNK_	-0.94673	4	644.276	0.67				-0.577767						0.972	0.871	0.715	0.586	-0.0409718	-0.199255	-0.483985	-0.771027	0.6893				-0.536795
P00450-947	P00450	947	K	Ceruloplasmin	CP	156.81	_VNK(su)DDEEFIESNK_	-0.45636	2	833.876	0.81	1.01	0.69	1.01	-0.304006	0.0143553	-0.535332	0.0143553			0.972	0.871	0.715	0.586	-0.0409718	-0.199255	-0.483985	-0.771027	0.833333	1.15959	0.965035	1.72355	-0.263034	0.213611	-0.0513469	0.785383
P00480-307	P00480	307	K	Ornithine carbamoyltransferase, mitochondrial	OTC	49.535	_K(su)PEEVDDEVFYSPR_	2.1052	3	603.944		5.12	12.17	-Inf		2.35614	3.60526	-Inf			0	0	0	0	0	0	0	0				-Inf		2.35614	3.60526	-Inf
P00488-69	P00488	69	K	Coagulation factor XIII A chain	F13A1	59.198	_VDHHTDK(su)YENNK_	0.52975	4	400.681											0.428	0.545	0.867	0.495	-1.22432	-0.875672	-0.205896	-1.0145
P00488-447	P00488	447	K	Coagulation factor XIII A chain	F13A1	47.68	_K(su)DGTHVVENVDATHIGK_	1.3134	5	384.795											0.428	0.545	0.867	0.495	-1.22432	-0.875672	-0.205896	-1.0145
P00505-73	P00505	73	K	Aspartate aminotransferase, mitochondrial	GOT2	92.939	_DDNGK(su)PYVLPSVR_	0.12446	2	780.389	1.17	0.2	0.76	0.54	0.226509	-2.32193	-0.395929	-0.888969			0.974	0.617	0.556	0.597	-0.0380063	-0.696658	-0.846843	-0.744197	1.20123	0.324149	1.36691	0.904523	0.264515	-1.62527	0.450915	-0.144772
P00505-82	P00505	82	K	Aspartate aminotransferase, mitochondrial	GOT2	99.283	_K(su)AEAQIAAK_	-0.95532	3	343.857		0.33	0.58	0.62		-1.59946	-0.785875	-0.68966			0.974	0.617	0.556	0.597	-0.0380063	-0.696658	-0.846843	-0.744197		0.534846	1.04317	1.03853		-0.902804	0.060968	0.0545373
P00505-90	P00505	90	K	Aspartate aminotransferase, mitochondrial	GOT2	117.2	_AEAQIAAK(su)NLDK_	-0.30571	2	686.359		0.34	1.41	0.43		-1.55639	0.495695	-1.21759			0.974	0.617	0.556	0.597	-0.0380063	-0.696658	-0.846843	-0.744197		0.551053	2.53597	0.720268		-0.859736	1.34254	-0.473394
P00505-122	P00505	122	K	Aspartate aminotransferase, mitochondrial	GOT2	108.71	_ASAELALGENSEVLK(su)SGR_	0.5025	3	644.329											0.974	0.617	0.556	0.597	-0.0380063	-0.696658	-0.846843	-0.744197
P00505-302	P00505	302	K	Aspartate aminotransferase, mitochondrial	GOT2	63.565	_DADEAK(su)R_	-0.020544	2	452.704		0.23	0.77	0.19		-2.12029	-0.37707	-2.39593			0.974	0.617	0.556	0.597	-0.0380063	-0.696658	-0.846843	-0.744197		0.372771	1.38489	0.318258		-1.42364	0.469774	-1.65173
P00505-404	P00505	404	K	Aspartate aminotransferase, mitochondrial	GOT2	55.04	_EFSIYM(ox)TK(su)DGR_	2.3769	2	731.83		0.26	0.59	0.72		-1.94342	-0.761213	-0.473931			0.974	0.617	0.556	0.597	-0.0380063	-0.696658	-0.846843	-0.744197		0.421394	1.06115	1.20603		-1.24676	0.0856301	0.270266
P00558-131	P00558	131	K	Phosphoglycerate kinase 1	PGK1	96.342	_FHVEEEGK(su)GK_	2.4497	3	420.535		0.69	2.01	2.85		-0.535332	1.0072	1.51096			0.989	1.015	1.18	1.088	-0.0159576	0.0214797	0.238787	0.121679		0.679803	1.70339	2.61949		-0.556811	0.768409	1.38928
P00558-323	P00558	323	K	Phosphoglycerate kinase 1	PGK1	68.657	_K(su)YAEAVTR_	0.97706	2	519.267		1.09	0.78	2.09		0.124328	-0.358454	1.0635			0.989	1.015	1.18	1.088	-0.0159576	0.0214797	0.238787	0.121679		1.07389	0.661017	1.92096		0.102848	-0.597241	0.941824
P00568-147	P00568	147	K	Adenylate kinase isoenzyme 1	AK1	81.017	_VDDNEETIK(su)K_	2.9124	2	645.807	0.9	1.15	0.77	0.89	-0.152003	0.201634	-0.37707	-0.168123			0.969	1.06	0.948	0.79	-0.0454314	0.0840643	-0.077041	-0.340075	0.928793	1.08491	0.812236	1.12658	-0.106572	0.11757	-0.300029	0.171953
P00738-71	P00738	71	K	Haptoglobin	HP	105.03	_TEGDGVYTLNDK(su)K_	-1.8672	2	770.362	0.57				-0.810966						1.258	1.266	0.871	0.856	0.331132	0.340277	-0.199255	-0.224317	0.4531				-1.1421
P00738-141	P00738	141	K	Haptoglobin	HP	63.682	_AVGDK(su)LPECEAVCGK_	-1.2244	3	578.268	0.88				-0.184425						1.258	1.266	0.871	0.856	0.331132	0.340277	-0.199255	-0.224317	0.699523				-0.515556
P00738-321	P00738	321	K	Haptoglobin	HP	74.841	_HYEGSTVPEK(su)K_	0.075635	3	458.889											1.258	1.266	0.871	0.856	0.331132	0.340277	-0.199255	-0.224317
P00739-93	P00739	93	K	Haptoglobin-related protein	HPR	44.564	_LPECEAVCGK(su)PK_	1.0717	3	496.567
P00751-446	P00751	446	K	Complement factor B	CFB	92.538	_K(su)DNEQHVFK_	0.70974	2	622.799	0.88	1.06	0.69	0.98	-0.184425	0.0840643	-0.535332	-0.0291463			1.325	0.992	1.176	0.71	0.405992	-0.011588	0.233888	-0.494109	0.664151	1.06855	0.586735	1.38028	-0.590417	0.0956522	-0.76922	0.464963
P00751-755	P00751	755	K	Complement factor B	CFB	111.27	_EK(su)LQDEDLGFL_	1.5238	2	703.838	0.9	0.57	1.13	3.48	-0.152003	-0.810966	0.176323	1.79909			1.325	0.992	1.176	0.71	0.405992	-0.011588	0.233888	-0.494109	0.679245	0.574597	0.960884	4.90141	-0.557995	-0.799378	-0.0575653	2.2932
P00813-323	P00813	323	K	Adenosine deaminase	ADA	88.021	_DMGFTEEEFK(su)R_	0.58395	2	744.819	0.88	0.45	0.21	1.18	-0.184425	-1.152	-2.25154	0.238787			1.05	0.451	0.244	0.413	0.0703893	-1.1488	-2.03505	-1.27579	0.838095	0.997783	0.860656	2.85714	-0.254814	-0.00320243	-0.216492	1.51457
P00813-340	P00813	340	K	Adenosine deaminase	ADA	79.659	_SSFLPEDEK(su)R_	-0.86194	2	654.309		0.43	0.22	1.17		-1.21759	-2.18442	0.226509			1.05	0.451	0.244	0.413	0.0703893	-1.1488	-2.03505	-1.27579		0.953437	0.901639	2.83293		-0.0687908	-0.149378	1.50229
P00918-227	P00918	227	K	Carbonic anhydrase 2	CA2	62.617	_K(su)LNFNGEGEPEELM(ox)VDNWR_	-0.68403	3	798.362		2.17	0.28	1.06		1.1177	-1.8365	0.0840643			0.861	0.866	0.731	0.635	-0.215915	-0.207561	-0.452057	-0.655172		2.50577	0.383037	1.66929		1.32526	-1.38444	0.739236
P00966-58	P00966	58	K	Argininosuccinate synthase	ASS1	87.568	_K(su)VFIEDVSR_	-1.237	2	596.814		2.35	0.71	2.12		1.23266	-0.494109	1.08406			0	1.949	1.223	3.519	0	0.962734	0.290424	1.81517		1.20575	0.58054	0.602444		0.269927	-0.784533	-0.731101
P00966-101	P00966	101	K	Argininosuccinate synthase	ASS1	68.847	_K(su)QVEIAQR_	0.21255	2	536.293		2.24	0.94	1.33		1.1635	-0.0892673	0.411426			0	1.949	1.223	3.519	0	0.962734	0.290424	1.81517		1.14931	0.768602	0.377948		0.200765	-0.379692	-1.40374
P01008-71	P01008	71	K	Antithrombin-III	SERPINC1	66.977	_ATEDEGSEQK(su)IPEATNR_	-0.0408	3	658.968											1.173	0.863	0.487	0.526	0.230203	-0.212568	-1.03801	-0.926865
P01009-225	P01009	225	K	Alpha-1-antitrypsin	SERPINA1	130.89	_WERPFEVK(su)DTEEEDFHVDQVTTVK_	0.30993	4	766.611	0.78	0.55	0.21	1.09	-0.358454	-0.862496	-2.25154	0.124328			0.989	1.015	0.801	0.451	-0.0159576	0.0214797	-0.320126	-1.1488	0.788675	0.541872	0.262172	2.41685	-0.342496	-0.883976	-1.93141	1.27313
P01023-271	P01023	271	K	Alpha-2-macroglobulin	A2M	92.098	_K(su)YSDASDCHGEDSQAFCEK_	0.92795	3	778.636	0.78				-0.358454						1.159	1.133	1.148	0.708	0.212881	0.180148	0.199123	-0.498179	0.672994				-0.571335
P01023-901	P01023	901	K	Alpha-2-macroglobulin	A2M	79.393	_DTVIK(su)PLLVEPEGLEK_	-0.78006	3	627.347											1.159	1.133	1.148	0.708	0.212881	0.180148	0.199123	-0.498179
P01023-1177	P01023	1177	K	Alpha-2-macroglobulin	A2M	54.259	_K(su)DNSVHWER_	-0.92394	3	424.199											1.159	1.133	1.148	0.708	0.212881	0.180148	0.199123	-0.498179
P01024-428	P01024	428	K	Complement C3	C3	143.46	_K(su)QELSEAEQATR_	-0.16909	2	745.36	1.18	1.13	0.9	0.81	0.238787	0.176323	-0.152003	-0.304006			1.315	1.242	0.989	0.711	0.395063	0.312665	-0.0159576	-0.492079	0.897338	0.909823	0.91001	1.13924	-0.156276	-0.136342	-0.136046	0.188072
P01024-1113	P01024	1113	K	Complement C3	C3	109.41	_QK(su)PDGVFQEDAPVIHQEM(ox)IGGLR_	-0.2814	3	894.106	1.37	1.08	0.76	0.22	0.454176	0.111031	-0.395929	-2.18442			1.315	1.242	0.989	0.711	0.395063	0.312665	-0.0159576	-0.492079	1.04183	0.869565	0.768453	0.309423	0.0591131	-0.201634	-0.379971	-1.69235
P01024-1325	P01024	1325	K	Complement C3	C3	70.802	_SEETK(su)ENEGFTVTAEGK_	1.5815	3	652.629	0.91				-0.136062						1.315	1.242	0.989	0.711	0.395063	0.312665	-0.0159576	-0.492079	0.692015				-0.531124
P01024-1353	P01024	1353	K	Complement C3	C3	99.815	_AK(su)DQLTCNK_	-2.2736	3	393.189											1.315	1.242	0.989	0.711	0.395063	0.312665	-0.0159576	-0.492079
P01024-1497	P01024	1497	K	Complement C3	C3	99.283	_FYHPEK(su)EDGK_	0.23232	3	450.538		0.99	0.53	0.72		-0.0144996	-0.915936	-0.473931			1.315	1.242	0.989	0.711	0.395063	0.312665	-0.0159576	-0.492079		0.797101	0.535895	1.01266		-0.327165	-0.899978	0.0181473
P01024-1526	P01024	1526	K	Complement C3	C3	130.56	_SDDK(su)VTLEER_	-0.4112	2	646.304	1.08	1.04	0.79	0.66	0.111031	0.0565835	-0.340075	-0.599462			1.315	1.242	0.989	0.711	0.395063	0.312665	-0.0159576	-0.492079	0.821293	0.837359	0.798787	0.92827	-0.284031	-0.256082	-0.324118	-0.107384
P01031-276	P01031	276	K	Complement C5	C5	96.342	_EDLK(su)DDQK_	1.1046	2	545.749	2.04				1.02857						1.438	0	0	0	0.524064	0	0	0	1.41864				0.504505
P01040-91	P01040	91	K	Cystatin-A	CSTA	70.908	_NK(su)DDELTGF_	-0.18883	2	569.749											3.168	0	0	0	1.66357	0	0	0
P01833-239	P01833	239	K	Polymeric immunoglobulin receptor	PIGR	54.857	_NADLQVLK(su)PEPELVYEDLR_	-0.14364	3	781.069	1.26	1.41	3.2	1.54	0.333424	0.495695	1.67807	0.62293			1.404	1.464	2.467	2.303	0.489543	0.549916	1.30276	1.20351	0.897436	0.963115	1.29712	0.668693	-0.156119	-0.0542204	0.375314	-0.580584
P01834-80	P01834	80	K	Ig kappa chain C region	IGKC	67.032	_ADYEK(su)HK_	0.46462	3	330.822		0.73	1.65	1.45		-0.454032	0.722466	0.536053			1.006	0.483	0.959	0.471	0.00863031	-1.0499	-0.0603973	-1.0862		1.51139	1.72054	3.07856		0.595873	0.782863	1.62225
P02452-54	P02452	54	K	Collagen alpha-1(I) chain	COL1A1	74.841	_DVWK(su)PEPCR_	-1.0689	2	643.795		0.46	0.25	1.54		-1.12029	-2	0.62293			0.136	0.561	0.308	0.364	-2.87832	-0.833927	-1.699	-1.45799		0.819964	0.811688	4.23077		-0.286367	-0.301002	2.08092
P02452-237	P02452	237	K	Collagen alpha-1(I) chain	COL1A1	51.726	_NGDDGEAGK(su)PGR_	0.44155	2	636.776	0.26	1.06	0.45	0.73	-1.94342	0.0840643	-1.152	-0.454032			0.136	0.561	0.308	0.364	-2.87832	-0.833927	-1.699	-1.45799	1.91176	1.88948	1.46104	2.00549	0.934905	0.917992	0.546995	1.00396
P02452-277	P02452	277	K	Collagen alpha-1(I) chain	COL1A1	136.34	_GFSGLDGAK(su)GDAGPAGPK_	0.074811	3	567.941		1.43	3.1	0.45		0.516015	1.63227	-1.152			0.136	0.561	0.308	0.364	-2.87832	-0.833927	-1.699	-1.45799		2.54902	10.0649	1.23626		1.34994	3.33127	0.305987
P02452-594	P02452	594	K	Collagen alpha-1(I) chain	COL1A1	101.89	_GAAGEPGK(su)AGER_	-0.56347	2	600.286		1.65	4.6	6.36		0.722466	2.20163	2.66903			0.136	0.561	0.308	0.364	-2.87832	-0.833927	-1.699	-1.45799		2.94118	14.9351	17.4725		1.55639	3.90063	4.12702
P02452-751	P02452	751	K	Collagen alpha-1(I) chain	COL1A1	138.77	_GDRGDAGPK(su)GADGSPGK(su)DGVR_	-0.17057	3	723.665		1.54	3.9	1.74		0.62293	1.96347	0.799087			0.136	0.561	0.308	0.364	-2.87832	-0.833927	-1.699	-1.45799		2.7451	12.6623	4.78022		1.45686	3.66247	2.25708
P02452-759	P02452	759	K	Collagen alpha-1(I) chain	COL1A1	48.115	_GADGSPGK(su)DGVR_	0.35305	2	608.284	0.12	1.62	3.35	0.51	-3.05889	0.695994	1.74416	-0.971431			0.136	0.561	0.308	0.364	-2.87832	-0.833927	-1.699	-1.45799	0.882353	2.8877	10.8766	1.4011	-0.180572	1.52992	3.44316	0.486559
P02452-907	P02452	907	K	Collagen alpha-1(I) chain	COL1A1	103.91	_EGGK(su)GPR_	-0.35638	2	400.698		0.83	0.89	0.58		-0.268817	-0.168123	-0.785875			0.136	0.561	0.308	0.364	-2.87832	-0.833927	-1.699	-1.45799		1.4795	2.88961	1.59341		0.565111	1.53087	0.672114
P02452-1096	P02452	1096	K	Collagen alpha-1(I) chain	COL1A1	109	_GDK(su)GETGEQGDR_	-0.37871	3	450.192	0.04	1.47	0.9	0.62	-4.64386	0.555816	-0.152003	-0.68966			0.136	0.561	0.308	0.364	-2.87832	-0.833927	-1.699	-1.45799	0.294118	2.62032	2.92208	1.7033	-1.76553	1.38974	1.54699	0.76833
P02461-1106	P02461	1106	K	Collagen alpha-1(III) chain	COL3A1	49.097	_GAAGIK(su)GHR_	-1.7965	3	322.842											0	0.37	0.336	0.24	0	-1.4344	-1.57347	-2.05889
P02545-123	P02545	123	K	Prelamin-A/C	LMNA	73.655	_K(su)EGDLIAAQAR_	1.6062	3	424.558	1.25				0.321928						0.942	1.179	0.779	1.156	-0.086201	0.237564	-0.360305	0.209141	1.32696				0.408129
P02545-181	P02545	181	K	Prelamin-A/C	LMNA	70.056	_K(su)QLQDEM(ox)LR_	0.090243	2	638.814	0.73				-0.454032						0.942	1.179	0.779	1.156	-0.086201	0.237564	-0.360305	0.209141	0.774947				-0.367831
P02545-420	P02545	420	K	Prelamin-A/C	LMNA	91.867	_K(su)LESTESR_	1.1495	2	525.259	0.92	1.3	1.21	0.28	-0.120294	0.378512	0.275007	-1.8365			0.942	1.179	0.779	1.156	-0.086201	0.237564	-0.360305	0.209141	0.976645	1.10263	1.55327	0.242215	-0.0340932	0.140948	0.635312	-2.04564
P02549-611	P02549	611	K	Spectrin alpha chain, erythrocytic 1	SPTA1	67.019	_LADDEDYK(su)DIQNLK_	1.1652	3	593.948											1.96	0.837	0.844	1.121	0.970854	-0.2567	-0.244685	0.164786
P02549-1648	P02549	1648	K	Spectrin alpha chain, erythrocytic 1	SPTA1	69.198	_K(su)HQLLER_	0.053315	3	341.858											1.96	0.837	0.844	1.121	0.970854	-0.2567	-0.244685	0.164786
P02647-131	P02647	131	K	Apolipoprotein A-I	APOA1	90.614	_K(su)WQEEMELYR_	0.22573	2	756.345	0.92	1.04	0.45	0.74	-0.120294	0.0565835	-1.152	-0.434403			1.065	1.305	1.431	0.89	0.0908534	0.38405	0.517024	-0.168123	0.86385	0.796935	0.314465	0.831461	-0.211148	-0.327466	-1.66903	-0.26628
P02647-232	P02647	232	K	Apolipoprotein A-I	APOA1	93.556	_AK(su)PALEDLR_	0.73489	2	556.801	1.02	1.29	0.72	0.86	0.0285692	0.367371	-0.473931	-0.217591			1.065	1.305	1.431	0.89	0.0908534	0.38405	0.517024	-0.168123	0.957746	0.988506	0.503145	0.966292	-0.0622843	-0.0166787	-0.990955	-0.0494687
P02671-195	P02671	195	K	Fibrinogen alpha chain	FGA	150.11	_EVDLK(su)DYEDQQK_	1.1469	2	805.365	3.44	0.75	0.41	0.99	1.78241	-0.415037	-1.2863	-0.0144996			2.527	1.354	1.159	1.624	1.33743	0.437228	0.212881	0.699552	1.3613	0.553914	0.353753	0.609606	0.444983	-0.852265	-1.49918	-0.714051
P02679-166	P02679	166	K	Fibrinogen gamma chain	FGG	133.41	_VAQLEAQCQEPCK(su)DTVQIHDITGK_	-0.52584	5	574.476		0.96	0.87	0.2		-0.0588937	-0.200913	-2.32193			3.536	1.42	1.138	1.565	1.82212	0.505891	0.186501	0.646163		0.676056	0.764499	0.127796		-0.564785	-0.387413	-2.96809
P02679-299	P02679	299	K	Fibrinogen gamma chain	FGG	68.657	_VGPEADK(su)YR_	-0.89172	2	567.775	4.54				2.18269						3.536	1.42	1.138	1.565	1.82212	0.505891	0.186501	0.646163	1.28394				0.360574
P02751-987	P02751	987	K	Fibronectin	FN1	112.44	_ESK(su)PLTAQQTTK_	1.0381	3	477.916		1.45	1.06	0.4		0.536053	0.0840643	-1.32193			1.443	1.09	1.036	1.124	0.529071	0.124328	0.051024	0.168642		1.33028	1.02317	0.355872		0.411725	0.0330403	-1.49057
P02751-1862	P02751	1862	K	Fibronectin	FN1	81.215	_TIK(su)PDVR_	-0.42016	2	464.759		1.33	1.28	1.02		0.411426	0.356144	0.0285692			1.443	1.09	1.036	1.124	0.529071	0.124328	0.051024	0.168642		1.22018	1.23552	0.907473		0.287098	0.30512	-0.140073
P02751-1939	P02751	1939	K	Fibronectin	FN1	67.334	_YEK(su)PGSPPR_	1.5456	2	565.777	1.53				0.613532						1.443	1.09	1.036	1.124	0.529071	0.124328	0.051024	0.168642	1.06029				0.0844604
P02753-30	P02753	30	K	Retinol-binding protein 4	RBP4	73.233	_VK(su)ENFDK_	1.3761	2	490.24		0.89	0.66	1.05		-0.168123	-0.599462	0.0703893			0	1.172	0.948	0.669	0	0.228973	-0.077041	-0.579922		0.759386	0.696203	1.56951		-0.397095	-0.522421	0.650311
P02760-88	P02760	88	K	Protein AMBP	AMBP	97.273	_K(su)GVCEETSGAYEK_	1.1286	3	519.896											0.758	0.59	0.514	0.55	-0.39973	-0.761213	-0.96016	-0.862496
P02766-55	P02766	55	K	Transthyretin	TTR	104.2	_K(su)AADDTWEPFASGK_	-0.13156	2	811.87		0.79	0.36	0.45		-0.340075	-1.47393	-1.152			0.864	0.987	1.41	0.944	-0.210897	-0.018878	0.495695	-0.0831412		0.800405	0.255319	0.476695		-0.321197	-1.96963	-1.06886
P02787-122	P02787	122	K	Serotransferrin	TF	73.632	_K(su)DSGFQM(ox)NQLR_	1.1902	2	720.333		0.64	0.58	0.78		-0.643856	-0.785875	-0.358454			1.158	0.941	0.793	0.537	0.211635	-0.0877334	-0.334607	-0.897006		0.680128	0.7314	1.45251		-0.556123	-0.451268	0.538552
P02787-252	P02787	252	K	Serotransferrin	TF	89.698	_K(su)PVDEYK_	-0.9212	3	326.831	0.83	1.33	0.54	0.56	-0.268817	0.411426	-0.888969	-0.836501			1.158	0.941	0.793	0.537	0.211635	-0.0877334	-0.334607	-0.897006	0.716753	1.41339	0.680958	1.04283	-0.480452	0.49916	-0.554361	0.0605047
P02787-359	P02787	359	K	Serotransferrin	TF	74.296	_EGTCPEAPTDECK(su)PVK_	0.77379	3	639.945	0.47	0.93	0.76	0.49	-1.08927	-0.104697	-0.395929	-1.02915			1.158	0.941	0.793	0.537	0.211635	-0.0877334	-0.334607	-0.897006	0.405872	0.98831	0.958386	0.912477	-1.3009	-0.016964	-0.0613214	-0.13214
P02787-612	P02787	612	K	Serotransferrin	TF	74.92	_DK(su)EACVHK_	0.40571	3	362.834	1.45	0.79	0.54	0.8	0.536053	-0.340075	-0.888969	-0.321928			1.158	0.941	0.793	0.537	0.211635	-0.0877334	-0.334607	-0.897006	1.25216	0.839532	0.680958	1.48976	0.324418	-0.252342	-0.554361	0.575078
P02787-659	P02787	659	K	Serotransferrin	TF	56.139	_DDTVCLAK(su)LHDR_	0.089716	3	514.912											1.158	0.941	0.793	0.537	0.211635	-0.0877334	-0.334607	-0.897006
P02788-352	P02788	352	K	Lactotransferrin	LTF	76.927	_K(su)SEEEVAAR_	0.0033726	2	559.77	0.54	1.68	4.55	2.23	-0.888969	0.748461	2.18587	1.15704			0.553	1.318	1.144	2.033	-0.854649	0.39835	0.194087	1.02361	0.976492	1.27466	3.97727	1.0969	-0.0343201	0.350111	1.99178	0.133433
P02792-84	P02792	84	K	Ferritin light chain	FTL	100.02	_K(su)PAEDEWGK_	0.22454	2	580.267	0.54				-0.888969						0.675	0.479	0.766	1.965	-0.567041	-1.0619	-0.384584	0.974529	0.8				-0.321928
P04075-14	P04075	14	K	Fructose-bisphosphate aldolase A	ALDOA	95.09	_K(su)ELSDIAHR_	-0.07825	3	390.203	0.5	1.71	0.62	-Inf	-1	0.773996	-0.68966	-Inf			0.847	0.871	1.047	1.287	-0.239566	-0.199255	0.0662614	0.364012	0.590319	1.96326	0.592168	-Inf	-0.760434	0.973252	-0.755921	-Inf
P04075-140	P04075	140	K	Fructose-bisphosphate aldolase A	ALDOA	86.67	_K(su)DGADFAK_	0.3262	3	317.819	0.73	1.39	1.01	0.77	-0.454032	0.475085	0.0143553	-0.37707			0.847	0.871	1.047	1.287	-0.239566	-0.199255	0.0662614	0.364012	0.861865	1.59587	0.964661	0.598291	-0.214466	0.67434	-0.0519061	-0.741082
P04075-200	P04075	200	K	Fructose-bisphosphate aldolase A	ALDOA	40.625	_YASICQQNGIVPIVEPEILPDGDHDLK(su)R_	-3.2768	3	1092.88		1.5	1.55	-Inf		0.584963	0.632268	-Inf			0.847	0.871	1.047	1.287	-0.239566	-0.199255	0.0662614	0.364012		1.72216	1.48042	-Inf		0.784218	0.566007	-Inf
P04080-91	P04080	91	K	Cystatin-B	CSTB	83.948	_AK(su)HDELTYF_	-0.48309	2	612.283	1.3	1.18	0.93	-Inf	0.378512	0.238787	-0.104697	-Inf			1.49	1.65	0.781	1.08	0.575312	0.722466	-0.356606	0.111031	0.872483	0.715152	1.19078	-Inf	-0.196801	-0.483679	0.251908	-Inf
P04083-90	P04083	90	K	Annexin A1	ANXA1	119.54	_AAYLQETGK(su)PLDETLK_	0.96705	4	469.994		1.71	1.51	1.08		0.773996	0.594549	0.111031			2.035	1.461	1.195	1.879	1.02503	0.546956	0.257011	0.909965		1.17043	1.2636	0.574774		0.22704	0.337538	-0.798934
P04114-539	P04114	539	K	Apolipoprotein B-100	APOB	111.66	_DK(su)DQEVLLQTFLDDASPGDKR_	1.6038	4	623.305		1.21	1	0.28		0.275007	0	-1.8365			1.218	1.393	1.001	0.979	0.284514	0.478195	0.00144197	-0.0306192		0.868629	0.999001	0.286006		-0.203188	-0.00144197	-1.80588
P04179-68	P04179	68	K	Superoxide dismutase [Mn], mitochondrial	SOD2	53.625	_HHAAYVNNLNVTEEK(su)YQEALAK_	1.5217	4	661.327											1.052	0.772	1.141	0.717	0.0731347	-0.373327	0.190299	-0.479955
P04196-166	P04196	166	K	Histidine-rich glycoprotein	HRG	127.36	_YK(su)EENDDFASFR_	-0.87647	2	810.844	0.88	1.35	1.45	0.37	-0.184425	0.432959	0.536053	-1.4344			1.187	1.34	1.438	0.762	0.24732	0.422233	0.524064	-0.392137	0.741365	1.00746	1.00834	0.485564	-0.431745	0.0107264	0.0119892	-1.04227
P04233-14	P04233	14	K	HLA class II histocompatibility antigen gamma chain	CD74	72.705	_EDQK(su)PVM(ox)DDQR_	-0.3218	2	738.817	0.86	1.39	2.16	0.34	-0.217591	0.475085	1.11103	-1.55639			0.843	1.113	1.676	0.804	-0.246395	0.154454	0.745022	-0.314733	1.02017	1.24888	1.28878	0.422886	0.028804	0.320631	0.366009	-1.24166
P04233-201	P04233	201	K	HLA class II histocompatibility antigen gamma chain	CD74	46.069	_HSLEQK(su)PTDAPPK_	2.8652	4	387.698											0.843	1.113	1.676	0.804	-0.246395	0.154454	0.745022	-0.314733
P04424-288	P04424	288	K	Argininosuccinate lyase	ASL	64.64	_K(su)NPDSLELIR_	0.7361	2	642.843	0.89	1.07	0.74	0.98	-0.168123	0.0976108	-0.434403	-0.0291463			1.089	1.107	0.914	1.393	0.123004	0.146655	-0.129734	0.478195	0.817264	0.966576	0.809628	0.703518	-0.291127	-0.0490444	-0.304669	-0.507342
P04792-114	P04792	114	K	Heat shock protein beta-1	HSPB1	70.889	_TK(su)DGVVEITGK_	-0.49523	2	623.83		0.79	0.46	0.71		-0.340075	-1.12029	-0.494109			1.102	1.444	0.936	0.924	0.140124	0.530071	-0.0954196	-0.114035		0.547091	0.491453	0.768398		-0.870146	-1.02487	-0.380074
P05023-9	P05023	9	K	Sodium/potassium-transporting ATPase subunit alpha-1	ATP1A1	58.814	_DK(su)YEPAAVSEQGDK_	1.5671	3	546.249		1.47	1.42	0.62		0.555816	0.505891	-0.68966			1.275	1.119	1.185	0.975	0.350497	0.16221	0.244887	-0.0365259		1.31367	1.19831	0.635897		0.393606	0.261004	-0.653134
P05023-21	P05023	21	K	Sodium/potassium-transporting ATPase subunit alpha-1	ATP1A1	120.84	_YEPAAVSEQGDK(su)K_	2.0228	3	507.907		1.63	1.44	1.62		0.704872	0.526069	0.695994			1.275	1.119	1.185	0.975	0.350497	0.16221	0.244887	-0.0365259		1.45666	1.21519	1.66154		0.542662	0.281182	0.73252
P05023-36	P05023	36	K	Sodium/potassium-transporting ATPase subunit alpha-1	ATP1A1	73.499	_DRDMDELK(su)K_	0.058073	3	417.196	1.04	1.48	1.21	0.95	0.0565835	0.565597	0.275007	-0.0740006			1.275	1.119	1.185	0.975	0.350497	0.16221	0.244887	-0.0365259	0.815686	1.32261	1.0211	0.974359	-0.293914	0.403387	0.03012	-0.0374747
P05026-7	P05026	7	K	Sodium/potassium-transporting ATPase subunit beta-1	ATP1B1	83.862	_AK(su)EEGSWK_	0.056168	2	517.743		1.57	1.03	0.87		0.650765	0.0426443	-0.200913			1.35	1.079	1.21	0.871	0.432959	0.109695	0.275007	-0.199255		1.45505	0.85124	0.998852		0.54107	-0.232363	-0.00165732
P05062-48	P05062	48	K	Fructose-bisphosphate aldolase B	ALDOB	81.92	_IK(su)VENTEENR_	2.1788	2	666.326		1.59	0.31	4.08		0.669027	-1.68966	2.02857			0.9	1.319	0.297	0.811	-0.152003	0.399445	-1.75147	-0.302226		1.20546	1.04377	5.03083		0.269582	0.0618053	2.3308
P05062-140	P05062	140	K	Fructose-bisphosphate aldolase B	ALDOB	79.148	_K(su)DGVDFGK_	-0.40295	2	483.232		1.98	0.19	6.72		0.9855	-2.39593	2.74846			0.9	1.319	0.297	0.811	-0.152003	0.399445	-1.75147	-0.302226		1.50114	0.639731	8.28607		0.586056	-0.644464	3.05069
P05091-73	P05091	73	K	Aldehyde dehydrogenase, mitochondrial	ALDH2	72.474	_TFPTVNPSTGEVICQVAEGDK(su)EDVDK_	-1.8219	3	979.122		1.04	0.69	-Inf		0.0565835	-0.535332	-Inf			0.931	1.118	1.101	0.839	-0.103147	0.16092	0.138814	-0.253257		0.930233	0.626703	-Inf		-0.104337	-0.674146	-Inf
P05166-60	P05166	60	K	Propionyl-CoA carboxylase beta chain, mitochondrial	PCCB	49.358	_IDAQHK(su)R_	-0.027361	3	323.17		0.11	0.68	-Inf		-3.18442	-0.556393	-Inf			0	0.517	0.488	0.66	0	-0.951764	-1.03505	-0.599462		0.212766	1.39344	-Inf		-2.23266	0.478654	-Inf
P05204-18	P05204	18	K	Non-histone chromosomal protein HMG-17	HMGN2	77.058	_VK(su)DEPQR_	0.02196	2	486.243	1.18				0.238787						0	1.318	0.709	1.102	0	0.39835	-0.496142	0.140124					0.238787
P05387-99	P05387	99	K	60S acidic ribosomal protein P2	RPLP2	131.39	_K(su)EESEESDDDMGFGLFD_	0.95217	3	683.93		5.29	1.04	2.07		2.40327	0.0565835	1.04963			1.119	1.103	1.057	0.851	0.16221	0.141433	0.0799754	-0.232769		4.79601	0.983917	2.43243		2.26183	-0.0233918	1.2824
P05455-216	P05455	216	K	Lupus La protein	SSB	67.385	_QK(su)LEEDAEMK_	-0.45871	3	440.871		1.42	1.84	0.57		0.505891	0.879706	-0.810966			1.206	1.862	1.612	1.49	0.27023	0.896853	0.688852	0.575312		0.762621	1.14144	0.38255		-0.390962	0.190854	-1.38628
P05534-170	P05534	170	K	HLA class I histocompatibility antigen, A-24 alpha chain	HLA-A	89.46	_K(su)WEAAHVAEQQR_	0.60896	3	518.255		1.72	2.71	-Inf		0.782409	1.43829	-Inf			0	0	0	0	0	0	0	0				-Inf		0.782409	1.43829	-Inf
P05556-71	P05556	71	K	Integrin beta-1	ITGB1	53.751	_CDDLEALK(su)K_	-0.98549	3	397.857											0.63	0.951	1.028	0.733	-0.666576	-0.0724828	0.0398403	-0.448115
P05556-438	P05556	438	K	Integrin beta-1	ITGB1	66.27	_K(su)DSDSFK_	3.3436	2	463.709	0.59	1.06	0.77	1.18	-0.761213	0.0840643	-0.37707	0.238787			0.63	0.951	1.028	0.733	-0.666576	-0.0724828	0.0398403	-0.448115	0.936508	1.11462	0.749027	1.60982	-0.0946369	0.156547	-0.41691	0.686902
P05556-678	P05556	678	K	Integrin beta-1	ITGB1	86.005	_DK(su)LPQPVQPDPVSHCK_	-0.15877	3	648.988											0.63	0.951	1.028	0.733	-0.666576	-0.0724828	0.0398403	-0.448115
P05783-187	P05783	187	K	Keratin, type I cytoskeletal 18	KRT18	97.779	_K(su)VIDDTNITR_	-0.72471	2	637.833	2.96				1.5656						2.467	1.405	1.094	1.398	1.30276	0.49057	0.129613	0.483364	1.19984				0.262839
P06454-103	P06454	103	K	Prothymosin alpha	PTMA	106.42	_AAEDDEDDDVDTK(su)K_	0.47488	3	555.892	1.23	1.95	2.42	0.91	0.298658	0.963474	1.27501	-0.136062			1.421	1.973	1.65	1.727	0.506907	0.980391	0.722466	0.788268	0.865588	0.988343	1.46667	0.526925	-0.208248	-0.0169168	0.552541	-0.92433
P06702-106	P06702	106	K	Protein S100-A9	S100A9	55.267	_MHEGDEGPGHHHK(su)PGLGEGTP_	-0.49109	4	569.75											0.836	1.602	1.308	2.676	-0.258425	0.679874	0.387363	1.42008
P06703-26	P06703	26	K	Protein S100-A6	S100A6	67.334	_EGDK(su)HTLSK_	0.087116	3	372.184	2.57				1.36177						1.93	1.8	1.138	1.424	0.948601	0.847997	0.186501	0.509949	1.33161				0.413168
P06732-15	P06732	15	K	Creatine kinase M-type	CKM	89.624	_LNYK(su)PEEEYPDLSK_	0.20693	3	608.956		0.4	0.19	1.62		-1.32193	-2.39593	0.695994			0	0.218	0.167	0.451	0	-2.1976	-2.58208	-1.1488		1.83486	1.13772	3.59202		0.875672	0.186151	1.84479
P06733-81	P06733	81	K	Alpha-enolase	ENO1	136.57	_K(su)LNVTEQEK_	-0.6752	2	594.809		1.75	1.38	0.92		0.807355	0.464668	-0.120294			1.208	1.064	1.373	1.325	0.27262	0.0894982	0.457332	0.405992		1.64474	1.0051	0.69434		0.717857	0.00733664	-0.526287
P06748-27	P06748	27	K	Nucleophosmin	NPM1	85.533	_ADK(su)DYHFK_	-2.2084	3	375.173		1.36	1.46	0.5		0.443607	0.545968	-1			1.381	1.569	1.492	1.951	0.465713	0.649845	0.577248	0.964214		0.866794	0.978552	0.256279		-0.206239	-0.0312792	-1.96421
P06753-60	P06753	60	K	Tropomyosin alpha-3 chain	TPM3	90.759	_GTEDELDK(su)YSEALK_	-0.69861	3	566.597		0.68	0.78	0.75		-0.556393	-0.358454	-0.415037			0.951	0.935	0.887	0.873	-0.0724828	-0.0969617	-0.172994	-0.195946		0.727273	0.879369	0.859107		-0.459432	-0.18546	-0.219091
P06753-137	P06753	137	K	Tropomyosin alpha-3 chain	TPM3	87.476	_ALK(su)DEEK_	-0.37192	2	466.732	1.32				0.400538						0.951	0.935	0.887	0.873	-0.0724828	-0.0969617	-0.172994	-0.195946	1.38801				0.473021
P06753-169	P06753	169	K	Tropomyosin alpha-3 chain	TPM3	51.726	_K(su)LVIIEGDLER_	-1.599	2	692.888		0.7	0.38	0.36		-0.514573	-1.39593	-1.47393			0.951	0.935	0.887	0.873	-0.0724828	-0.0969617	-0.172994	-0.195946		0.748663	0.42841	0.412371		-0.417611	-1.22293	-1.27798
P07099-23	P07099	23	K	Epoxide hydrolase 1	EPHX1	70.837	_DK(su)EETLPLEDGWWGPGTR_	-0.11759	2	1093.51		0.97	1.15	1.19		-0.0439433	0.201634	0.250962			0.708	0.662	1.157	0.945	-0.498179	-0.595097	0.210389	-0.0816138		1.46526	0.99395	1.25926		0.551154	-0.008755	0.332575
P07195-310	P07195	310	K	L-lactate dehydrogenase B chain	LDHB	117.86	_LK(su)DDEVAQLK_	0.18989	2	629.83	0.29	0.48	0.3	1.23	-1.78588	-1.05889	-1.73697	0.298658			0.8	0.833	0.694	0.474	-0.321928	-0.263612	-0.526992	-1.07704	0.3625	0.57623	0.432277	2.59494	-1.46395	-0.795282	-1.20997	1.3757
P07237-71	P07237	71	K	Protein disulfide-isomerase	P4HB	93.096	_LK(su)AEGSEIR_	0.9821	2	551.791	0.8	0.74	0.42	0.94	-0.321928	-0.434403	-1.25154	-0.0892673			0.924	1.304	0.951	0.833	-0.114035	0.382944	-0.0724828	-0.263612	0.865801	0.567485	0.44164	1.12845	-0.207893	-0.817347	-1.17906	0.174344
P07237-309	P07237	309	K	Protein disulfide-isomerase	P4HB	104.44	_K(su)EECPAVR_	1.5645	2	544.756	0.69	1.35	0.93	1.01	-0.535332	0.432959	-0.104697	0.0143553			0.924	1.304	0.951	0.833	-0.114035	0.382944	-0.0724828	-0.263612	0.746753	1.03528	0.977918	1.21248	-0.421296	0.0500155	-0.0322146	0.277967
P07237-328	P07237	328	K	Protein disulfide-isomerase	P4HB	113.25	_YK(su)PESEELTAER_	-1.5392	3	517.911	0.71	1.27	0.86	0.58	-0.494109	0.344828	-0.217591	-0.785875			0.924	1.304	0.951	0.833	-0.114035	0.382944	-0.0724828	-0.263612	0.768398	0.973926	0.904311	0.696279	-0.380074	-0.0381154	-0.145109	-0.522264
P07327-20	P07327	20	K	Alcohol dehydrogenase 1A	ADH1A	68.972	_K(su)PFSIEEVEVAPPK_	-0.58397	3	557.294		0.68	0.96	-Inf		-0.556393	-0.0588937	-Inf
P07355-157	P07355	157	K	Annexin A2	ANXA2	157.42	_TDLEK(su)DIISDTSGDFR_	1.1966	2	956.445	1.6	1.11	0.31	0.67	0.678072	0.15056	-1.68966	-0.577767			1.826	1.02	1.167	1.191	0.868687	0.0285692	0.222805	0.252173	0.876232	1.08824	0.265638	0.562552	-0.190615	0.121991	-1.91246	-0.82994
P07355-206	P07355	206	K	Annexin A2	ANXA2	60.436	_K(su)GTDVPK_	0.0035241	2	422.724		3	2.03	4.9		1.58496	1.02148	2.29278			1.826	1.02	1.167	1.191	0.868687	0.0285692	0.222805	0.252173		2.94118	1.7395	4.11419		1.55639	0.798675	2.04061
P07585-97	P07585	97	K	Decorin	DCN	83.182	_ITEIK(su)DGDFK_	3.6845	3	422.547		0.31	0.12	0.55		-1.68966	-3.05889	-0.862496			0.496	0.628	0.489	0.186	-1.01159	-0.671164	-1.03209	-2.42663		0.493631	0.245399	2.95699		-1.0185	-2.0268	1.56413
P07585-164	P07585	164	K	Decorin	DCN	55.721	_AHENEITK(su)VR_	-0.31011	3	432.89											0.496	0.628	0.489	0.186	-1.01159	-0.671164	-1.03209	-2.42663
P07814-245	P07814	245	K	Bifunctional glutamate/proline--tRNA ligase	EPRS	53.756	_EK(su)EDFEK_	2.2436	2	512.727	0.87	1.36	1.48	0.95	-0.200913	0.443607	0.565597	-0.0740006			1.225	1.113	1.05	1.027	0.292782	0.154454	0.0703893	0.0384362	0.710204	1.22192	1.40952	0.925024	-0.493694	0.289153	0.495208	-0.112437
P07900-632	P07900	632	K	Heat shock protein HSP 90-alpha	HSP90AA1	135.09	_K(su)HLEINPDHSIIETLR_	-0.52174	4	504.519											1.442	1.289	1.107	1.795	0.528071	0.366252	0.146655	0.843984
P07910-232	P07910	232	K	Heterogeneous nuclear ribonucleoproteins C1/C2	HNRNPC	93.237	_NDK(su)SEEEQSSSSVK_	-1.6945	3	551.908	1.34				0.422233						1.437	1.311	1.141	0.913	0.52306	0.390668	0.190299	-0.131313	0.932498				-0.100827
P07910-244	P07910	244	K	Heterogeneous nuclear ribonucleoproteins C1/C2	HNRNPC	67.981	_K(su)DETNVK_	0.54116	3	311.822											1.437	1.311	1.141	0.913	0.52306	0.390668	0.190299	-0.131313
P07942-1708	P07942	1708	K	Laminin subunit beta-1	LAMB1	62.466	_K(su)TEESADAR_	-0.55027	2	553.752	0.91				-0.136062						0.868	0.886	1.015	1.194	-0.204233	-0.174621	0.0214797	0.255803	1.04839				0.0681715
P07942-1746	P07942	1746	K	Laminin subunit beta-1	LAMB1	71.692	_K(su)YEDNQR_	-0.38639	2	526.736		1.29	1.32	1.06		0.367371	0.400538	0.0840643			0.868	0.886	1.015	1.194	-0.204233	-0.174621	0.0214797	0.255803		1.45598	1.30049	0.887772		0.541992	0.379058	-0.171739
P08107-77	P08107	77	K	Heat shock 70 kDa protein 1A/1B	HSPA1A	111.12	_K(su)FGDPVVQSDMK_	2.1547	2	725.848		0.75	1.21	1.26		-0.415037	0.275007	0.333424			1.109	0.839	1.017	1.259	0.149259	-0.253257	0.0243197	0.332278		0.893921	1.18977	1.00079		-0.16178	0.250687	0.00114545
P08107-526	P08107	526	K	Heat shock 70 kDa protein 1A/1B	HSPA1A	125.97	_YK(su)AEDEVQR_	-0.27332	3	413.195		1.06	0.91	0.79		0.0840643	-0.136062	-0.340075			1.109	0.839	1.017	1.259	0.149259	-0.253257	0.0243197	0.332278		1.26341	0.894789	0.627482		0.337322	-0.160381	-0.672354
P08123-1064	P08123	1064	K	Collagen alpha-2(I) chain	COL1A2	73.386	_GPAGPSGPAGK(su)DGR_	-0.29068	2	662.318	0.1	1.44	3.51	0.47	-3.32193	0.526069	1.81147	-1.08927			0.166	0.613	0.344	0.378	-2.59074	-0.706041	-1.53952	-1.40354	0.60241	2.3491	10.2035	1.24339	-0.731183	1.23211	3.35099	0.314275
P08133-224	P08133	224	K	Annexin A6	ANXA6	69.03	_TTGK(su)PIEASIR_	-0.052422	2	636.843	0.41	0.69	0.9	0.71	-1.2863	-0.535332	-0.152003	-0.494109			0.541	0.858	0.911	0.593	-0.8863	-0.22095	-0.134477	-0.753896	0.757856	0.804196	0.987925	1.1973	-0.400005	-0.314381	-0.0175261	0.259787
P08238-624	P08238	624	K	Heat shock protein HSP 90-beta	HSP90AB1	88.19	_K(su)HLEINPDHPIVETLR_	-2.4083	4	503.521											1.325	1.433	1.461	2.054	0.405992	0.519039	0.546956	1.03844
P08240-138	P08240	138	K	Signal recognition particle receptor subunit alpha	SRPR	66.27	_K(su)FEDSEK_	-0.084823	2	491.722	1.09				0.124328						0.856	1.275	0.691	0.963	-0.224317	0.350497	-0.533242	-0.0543923	1.27336				0.348645
P08559-336	P08559	336	K	Pyruvate dehydrogenase E1 component subunit alpha, somatic form, mitochondrial	PDHA1	139.11	_MVNSNLASVEELK(su)EIDVEVR_	-0.78593	3	792.065		0.19	0.78	1.31		-2.39593	-0.358454	0.389567			0.923	0.6	0.622	0.758	-0.115597	-0.736966	-0.685014	-0.39973		0.316667	1.25402	1.72823		-1.65896	0.32656	0.789297
P08575-430	P08575	430	K	Receptor-type tyrosine-protein phosphatase C	PTPRC	95.618	_ETEK(su)DCLNLDK_	-0.51878	3	488.889	0.47	0.9	1.18	0.16	-1.08927	-0.152003	0.238787	-2.64386			0.717	0.821	1.413	0.789	-0.479955	-0.284546	0.498761	-0.341903	0.655509	1.09622	0.835103	0.202788	-0.609312	0.132543	-0.259975	-2.30195
P08670-223	P08670	223	K	Vimentin	VIM	106.32	_K(su)VESLQEEIAFLK_	-1.0282	3	545.294		1.01	0.82	0.45		0.0143553	-0.286304	-1.152			0.761	0.991	0.921	1.079	-0.394032	-0.013043	-0.118727	0.109695		1.01917	0.890337	0.417053		0.0273983	-0.167577	-1.2617
P08758-309	P08758	309	K	Annexin A5	ANXA5	76.228	_GDTSGDYK(su)K_	0.062015	2	535.735	1.35	0.96	0.5	1.19	0.432959	-0.0588937	-1	0.250962			1.07	0.844	1.227	0.843	0.0976108	-0.244685	0.295135	-0.246395	1.26168	1.13744	0.407498	1.41163	0.335349	0.185791	-1.29514	0.497357
P08865-212	P08865	212	K	40S ribosomal protein SA	RPSA	125.22	_DPEEIEK(su)EEQAAAEK_	0.22315	3	605.943	0.85	1.31	1.23	0.82	-0.234465	0.389567	0.298658	-0.286304			1.266	0.718	1.124	0.9	0.340277	-0.477944	0.168642	-0.152003	0.671406	1.82451	1.09431	0.911111	-0.574743	0.867511	0.130016	-0.134301
P09467-110	P09467	110	K	Fructose-1,6-bisphosphatase 1	FBP1	95.775	_HAIIVEPEK(su)R_	4.6889	2	646.354		1	1.83	1.21		0	0.871844	0.275007			0.783	0.965	0.807	0.773	-0.352916	-0.0513992	-0.309359	-0.37146		1.03627	2.26766	1.56533		0.0513992	1.1812	0.646467
P09486-299	P09486	299	K	SPARC	SPARC	52.482	_DIDK(su)DLVI_	-0.19394	2	515.769		1.92	2.09	1.49		0.941106	1.0635	0.575312			2.014	1.085	1.151	1.716	1.01006	0.117695	0.202888	0.77905		1.76959	1.81581	0.868298		0.823411	0.860615	-0.203737
P09493-59	P09493	59	K	Tropomyosin alpha-1 chain	TPM1	126.77	_GTEDELDK(su)YSEALK_	0.82083	2	849.391	0.16				-2.64386						0.36	0.545	0.558	0.399	-1.47393	-0.875672	-0.841663	-1.32554	0.444444				-1.16993
P09493-168	P09493	168	K	Tropomyosin alpha-1 chain	TPM1	65.809	_K(su)LVIIESDLER_	-0.7824	2	707.893		0.31	0.23	0.31		-1.68966	-2.12029	-1.68966			0.36	0.545	0.558	0.399	-1.47393	-0.875672	-0.841663	-1.32554		0.568807	0.412186	0.776942		-0.813988	-1.27863	-0.364121
P09496-130	P09496	130	K	Clathrin light chain A	CLTA	74.92	_K(su)QEAEWK_	-0.56447	2	509.746	0.93				-0.104697						1.094	1.074	0.739	1.081	0.129613	0.102994	-0.436354	0.112367	0.850091				-0.23431
P09525-185	P09525	185	K	Annexin A4	ANXA4	124.98	_K(su)WGTDEVK_	1.4748	3	354.842		1.13	1.13	1.18		0.176323	0.176323	0.238787			1.481	1.142	1.289	1.568	0.566572	0.191563	0.366252	0.648926		0.989492	0.876649	0.752551		-0.0152399	-0.189929	-0.410139
P09622-410	P09622	410	K	Dihydrolipoyl dehydrogenase, mitochondrial	DLD	128.06	_SEEQLK(su)EEGIEYK_	0.39582	2	841.394	0.78	0.39	0.33	1.17	-0.358454	-1.35845	-1.59946	0.226509			1.02	0.855	0.417	0.538	0.0285692	-0.226004	-1.26188	-0.894322	0.764706	0.45614	0.791367	2.17472	-0.387023	-1.13245	-0.337581	1.12083
P09651-8	P09651	8	K	Heterogeneous nuclear ribonucleoprotein A1	HNRNPA1	91.961	_SESPK(su)EPEQLR_	-2.3495	2	700.339	1.1				0.137504						1.029	0.856	1.249	1.212	0.041243	-0.224317	0.320773	0.27739	1.069				0.0962605
P09669-60	P09669	60	K	Cytochrome c oxidase subunit 6C	COX6C	68.277	_NYDVMK(su)DFEEMR_	0.51339	2	838.85	0.65	0.23	0.22	0.68	-0.621488	-2.12029	-2.18442	-0.556393			0	1.09	0.468	0.498	0	0.124328	-1.09542	-1.00578		0.211009	0.470085	1.36546	-0.621488	-2.24462	-1.08901	0.449389
P09874-148	P09874	148	K	Poly [ADP-ribose] polymerase 1	PARP1	68.972	_MVDPEK(su)PQLGMIDR_	-0.29286	3	576.948		1	1.58	0.27		0	0.659925	-1.88897			1.189	1.262	1.224	0.978	0.249749	0.335712	0.291604	-0.0320936		0.792393	1.29085	0.276074		-0.335712	0.368321	-1.85688
P09874-787	P09874	787	K	Poly [ADP-ribose] polymerase 1	PARP1	50.178	_GGSDDSSK(su)DPIDVNYEK_	1.0359	3	642.613		1.49	1.4	0.55		0.575312	0.485427	-0.862496			1.189	1.262	1.224	0.978	0.249749	0.335712	0.291604	-0.0320936		1.18067	1.14379	0.562372		0.2396	0.193823	-0.830403
P0C0L5-749	P0C0L5	749	K	Complement C4-B	C4B	72.434	_DK(su)GQAGLQR_	3.2897	2	536.773	1.57				0.650765						1.273	0.672	0.709	0.685	0.348232	-0.573467	-0.496142	-0.545824	1.23331				0.302532
P0CG04-57	P0CG04	57	K	Ig lambda-1 chain C regions	IGLC1	69.275	_AGVETTK(su)PSK_	0.76656	3	373.196		0.98	1.02	0.67		-0.0291463	0.0285692	-0.577767			0	0.831	0.715	0.445	0	-0.26708	-0.483985	-1.16812		1.1793	1.42657	1.50562		0.237933	0.512554	0.590356
P0DJD9-44	P0DJD9	44	K	Pepsin A-5	PGA5	183.26	_K(su)HNLNPAR_	-1.1315	3	350.521		0.06	0.17	1.17		-4.05889	-2.55639	0.226509
P0DJI9-121	P0DJI9	121	K	Serum amyloid A-2 protein	SAA2	55.676	_PAGLPEK(su)Y_	0.0398	2	487.745	1.07				0.0976108
P10515-466	P10515	466	K	Dihydrolipoyllysine-residue acetyltransferase component of pyruvate dehydrogenase complex, mitochondrial	DLAT	60.598	_ELNK(su)ILEGR_	-2.363	2	586.319		0.28	1.01	0.25		-1.8365	0.0143553	-2			0.922	0.783	0.693	0.594	-0.117161	-0.352916	-0.529073	-0.751465		0.357599	1.45743	0.420875		-1.48359	0.543428	-1.24853
P10599-96	P10599	96	K	Thioredoxin	TXN	105.46	_EK(su)LEATINELV_	-0.32123	3	453.573	2.62	1.22	0.83	1.49	1.38957	0.286881	-0.268817	0.575312			1.184	1.241	1.269	1.101	0.243669	0.311503	0.343692	0.138814	2.21284	0.983078	0.654058	1.35332	1.1459	-0.024622	-0.612509	0.436498
P10809-130	P10809	130	K	60 kDa heat shock protein, mitochondrial	HSPD1	67.704	_EGFEK(su)ISK_	0.053842	2	519.261		1.12	3.63	8.62		0.163499	1.85997	3.10769			1.292	1.037	1.048	2.087	0.369606	0.0524159	0.0676387	1.06143		1.08004	3.46374	4.13033		0.111083	1.79233	2.04626
P10809-218	P10809	218	K	60 kDa heat shock protein, mitochondrial	HSPD1	74.732	_TLNDELEIIEGM(ox)K(su)FDR_	0.12033	3	680.326		1.09	1.61	4.53		0.124328	0.687061	2.17951			1.292	1.037	1.048	2.087	0.369606	0.0524159	0.0676387	1.06143		1.05111	1.53626	2.17058		0.0719122	0.619422	1.11808
P10809-359	P10809	359	K	60 kDa heat shock protein, mitochondrial	HSPD1	69.275	_DDAMLLK(su)GK_	-0.7661	2	545.776		1.46	5.03	12.08		0.545968	2.33056	3.59455			1.292	1.037	1.048	2.087	0.369606	0.0524159	0.0676387	1.06143		1.40791	4.79962	5.78821		0.493552	2.26292	2.53312
P10809-554	P10809	554	K	60 kDa heat shock protein, mitochondrial	HSPD1	57.798	_EEK(su)DPGMGAMGGMGGGMGGGMF_	0.48638	3	720.944	1.53				0.613532						1.292	1.037	1.048	2.087	0.369606	0.0524159	0.0676387	1.06143	1.18421				0.243926
P10909-299	P10909	299	K	Clusterin	CLU	59.35	_MK(su)DQCDK_	-4.5526	2	512.707	0.96	1.5	0.74	1.56	-0.0588937	0.584963	-0.434403	0.641546			0.824	0.807	0.741	0.641	-0.279284	-0.309359	-0.432455	-0.641604	1.16505	1.85874	0.99865	2.4337	0.22039	0.894322	-0.00194827	1.28315
P11021-352	P11021	352	K	78 kDa glucose-regulated protein	HSPA5	115.78	_VLEDSDLK(su)K_	-0.24533	2	573.798		0.62	0.62	1.04		-0.68966	-0.68966	0.0565835			1.039	1.059	0.975	0.771	0.0551957	0.0827026	-0.0365259	-0.375197		0.585458	0.635897	1.3489		-0.772362	-0.653134	0.431781
P11021-553	P11021	553	K	78 kDa glucose-regulated protein	HSPA5	76.035	_FAEEDK(su)K_	0.41419	2	483.724	0.9	1	1.03	0.62	-0.152003	0	0.0426443	-0.68966			1.039	1.059	0.975	0.771	0.0551957	0.0827026	-0.0365259	-0.375197	0.866218	0.944287	1.05641	0.80415	-0.207199	-0.0827026	0.0791702	-0.314463
P11021-579	P11021	579	K	78 kDa glucose-regulated protein	HSPA5	78.149	_NQIGDK(su)EK_	0.36713	2	516.254	1.15	1.1	0.69	0.62	0.201634	0.137504	-0.535332	-0.68966			1.039	1.059	0.975	0.771	0.0551957	0.0827026	-0.0365259	-0.375197	1.10683	1.03872	0.707692	0.80415	0.146438	0.0548009	-0.498806	-0.314463
P11021-651	P11021	651	K	78 kDa glucose-regulated protein	HSPA5	99.044	_LYGSAGPPPTGEEDTAEK(su)DEL_	0.29462	2	1138.51	0.5	0.78	0.65	0.2	-1	-0.358454	-0.621488	-2.32193			1.039	1.059	0.975	0.771	0.0551957	0.0827026	-0.0365259	-0.375197	0.481232	0.736544	0.666667	0.259403	-1.0552	-0.441157	-0.584963	-1.94673
P11047-1305	P11047	1305	K	Laminin subunit gamma-1	LAMC1	78.939	_LK(su)DYEDLR_	-0.98152	2	576.283	0.24	0.59	0.65	1.11	-2.05889	-0.761213	-0.621488	0.15056			0.472	0.923	0.66	0.664	-1.08314	-0.115597	-0.599462	-0.590745	0.508475	0.63922	0.984848	1.67169	-0.975752	-0.645616	-0.0220263	0.741305
P11047-1567	P11047	1567	K	Laminin subunit gamma-1	LAMC1	66.215	_K(su)QEAAIMDYNR_	0.38582	2	719.835		0.9	0.77	0.96		-0.152003	-0.37707	-0.0588937			0.472	0.923	0.66	0.664	-1.08314	-0.115597	-0.599462	-0.590745		0.975081	1.16667	1.44578		-0.0364056	0.222392	0.531851
P11142-257	P11142	257	K	Heat shock cognate 71 kDa protein	HSPA8	70.67	_DISENK(su)R_	0.17482	2	481.233											1.113	1.239	1.275	1.35	0.154454	0.309176	0.350497	0.432959
P11142-526	P11142	526	K	Heat shock cognate 71 kDa protein	HSPA8	106.04	_YK(su)AEDEK_	-0.87323	3	328.15	1.61	2.14	1.32	1.11	0.687061	1.09761	0.400538	0.15056			1.113	1.239	1.275	1.35	0.154454	0.309176	0.350497	0.432959	1.44654	1.7272	1.03529	0.822222	0.532607	0.788435	0.0500407	-0.2824
P11142-589	P11142	589	K	Heat shock cognate 71 kDa protein	HSPA8	160.78	_NQTAEK(su)EEFEHQQK_	0.27541	3	615.947	0.91	1.33	0.9	0.68	-0.136062	0.411426	-0.152003	-0.556393			1.113	1.239	1.275	1.35	0.154454	0.309176	0.350497	0.432959	0.81761	1.07345	0.705882	0.503704	-0.290515	0.10225	-0.5025	-0.989353
P11172-188	P11172	188	K	Uridine 5'-monophosphate synthase	UMPS	64.792	_K(su)VDAETVGR_	-0.68268	2	537.775											0	0	0	0	0	0	0	0
P11277-707	P11277	707	K	Spectrin beta chain, erythrocytic	SPTB	54.005	_K(su)QFGHPQIEAR_	0.99135	3	470.909											1.88	0.685	0.925	0.983	0.910733	-0.545824	-0.112475	-0.0247367
P11277-786	P11277	786	K	Spectrin beta chain, erythrocytic	SPTB	54.898	_HK(su)DFLEELEESR_	-0.71327	3	544.59											1.88	0.685	0.925	0.983	0.910733	-0.545824	-0.112475	-0.0247367
P11413-408	P11413	408	K	Glucose-6-phosphate 1-dehydrogenase	G6PD	61.276	_K(su)PGMFFNPEESELDLTYGNR_	0.63328	3	815.374											1.034	1.078	1.604	2.489	0.0482362	0.108357	0.681674	1.31557
P11532-1116	P11532	1116	K	Dystrophin	DMD	58.32	_IK(su)NEAEPEFASR_	-0.40253	3	497.576											0.335	0	0	0	-1.57777	0	0	0
P11717-1104	P11717	1104	K	Cation-independent mannose-6-phosphate receptor	IGF2R	52.966	_K(su)PWTAVDTSVDGR_	-0.0060245	2	766.373		1.79	0.8	-Inf		0.83996	-0.321928	-Inf			0.929	1.044	0.832	1.343	-0.106249	0.0621217	-0.265345	0.425459		1.71456	0.961538	-Inf		0.777838	-0.0565835	-Inf
P12236-268	P12236	268	K	ADP/ATP translocase 3	SLC25A6	72.2	_DEGGK(su)AFFK_	0.51118	2	549.759											0	0.736	0.987	0.724	0	-0.442222	-0.018878	-0.465938
P12270-854	P12270	854	K	Nucleoprotein TPR	TPR	85.813	_K(su)LENEVEQR_	-0.0703	2	622.809	0.89				-0.168123						1.027	1.055	1.115	1.18	0.0384362	0.077243	0.157044	0.238787	0.866602				-0.206559
P12270-1207	P12270	1207	K	Nucleoprotein TPR	TPR	52.49	_EK(su)EIAETR_	-0.54458	2	538.267											1.027	1.055	1.115	1.18	0.0384362	0.077243	0.157044	0.238787
P12277-101	P12277	101	K	Creatine kinase B-type	CKB	54.784	_HGGYK(su)PSDEHK_	0.20281	4	339.406		0.17	0.04	1.8		-2.55639	-4.64386	0.847997			0.715	0.469	0.505	0.888	-0.483985	-1.09234	-0.985645	-0.171368		0.362473	0.0792079	2.02703		-1.46405	-3.65821	1.01937
P12429-69	P12429	69	K	Annexin A3	ANXA3	85.676	_ELK(su)DDLK_	-0.45276	2	480.748	1.35	1.02	0.52	1.46	0.432959	0.0285692	-0.943416	0.545968			1.468	0.893	0.937	1.274	0.553852	-0.163268	-0.093879	0.349365	0.919619	1.14222	0.554963	1.146	-0.120893	0.191837	-0.849537	0.196603
P12429-169	P12429	169	K	Annexin A3	ANXA3	90.412	_DESLK(su)VDEHLAK_	-0.018061	3	495.247	1.14				0.189034						1.468	0.893	0.937	1.274	0.553852	-0.163268	-0.093879	0.349365	0.776567				-0.364818
P12694-389	P12694	389	K	2-oxoisovalerate dehydrogenase subunit alpha, mitochondrial	BCKDHA	52.101	_K(su)VMEAFEQAER_	-0.20826	2	719.338											0	0.318	0.681	0.446	0	-1.6529	-0.554273	-1.16488
P12814-198	P12814	198	K	Alpha-actinin-1	ACTN1	151.04	_K(su)DDPLTNLNTAFDVAEK_	0.85412	2	995.984		0.54	0.67	0.78		-0.888969	-0.577767	-0.358454			0.529	0.868	0.866	0.784	-0.91866	-0.204233	-0.207561	-0.351074		0.62212	0.773672	0.994898		-0.684736	-0.370206	-0.00737953
P12814-563	P12814	563	K	Alpha-actinin-1	ACTN1	76.927	_ATLPDADK(su)ER_	-0.22732	3	405.867	0.25	0.9	1	0.41	-2	-0.152003	0	-1.2863			0.529	0.868	0.866	0.784	-0.91866	-0.204233	-0.207561	-0.351074	0.47259	1.03687	1.15473	0.522959	-1.08134	0.05223	0.207561	-0.93523
P12955-36	P12955	36	K	Xaa-Pro dipeptidase	PEPD	112.58	_K(su)NPAVQAGSIVVLQGGEETQR_	0.9506	3	761.064		1.2	1.23	0.26		0.263034	0.298658	-1.94342			0	1.245	1.355	1.036	0	0.316146	0.438293	0.051024		0.963855	0.907749	0.250965		-0.0531113	-0.139635	-1.99444
P12956-331	P12956	331	K	X-ray repair cross-complementing protein 6	XRCC6	62.055	_QIILEK(su)EETEELK_	1.2021	3	567.965											1.079	1.263	1.247	0.896	0.109695	0.336855	0.318461	-0.158429
P12956-338	P12956	338	K	X-ray repair cross-complementing protein 6	XRCC6	74.464	_EETEELK(su)R_	0.42059	2	567.27	1.16	1.31	1.85	0.41	0.214125	0.389567	0.887525	-1.2863			1.079	1.263	1.247	0.896	0.109695	0.336855	0.318461	-0.158429	1.07507	1.03721	1.48356	0.457589	0.10443	0.0527122	0.569064	-1.12787
P13010-307	P13010	307	K	X-ray repair cross-complementing protein 5	XRCC5	100.76	_ETVYCLNDDDETEVLK(su)EDIIQGFR_	0.68432	3	1001.13		0.53	-Inf	3.28		-0.915936	-Inf	1.7137			1.123	1.422	1.339	0.904	0.167358	0.507921	0.421156	-0.145605		0.372714	-Inf	3.62832		-1.42386	-Inf	1.8593
P13073-67	P13073	67	K	Cytochrome c oxidase subunit 4 isoform 1, mitochondrial	COX4I1	115.06	_EK(su)ASWSSLSMDEK_	0.32542	3	533.24		0.21	0.67	1.06		-2.25154	-0.577767	0.0840643			1.017	0.588	0.581	0.504	0.0243197	-0.766112	-0.78339	-0.988504		0.357143	1.15318	2.10317		-1.48543	0.205623	1.07257
P13073-87	P13073	87	K	Cytochrome c oxidase subunit 4 isoform 1, mitochondrial	COX4I1	84.605	_FK(su)ESFAEMNR_	-2.0065	2	679.806		0.26	0.77	0.84		-1.94342	-0.37707	-0.251539			1.017	0.588	0.581	0.504	0.0243197	-0.766112	-0.78339	-0.988504		0.442177	1.3253	1.66667		-1.1773	0.40632	0.736966
P13639-252	P13639	252	K	Elongation factor 2	EEF2	87.476	_K(su)VEDMMK_	-0.27097	2	490.725		1.46	1.31	0.66		0.545968	0.389567	-0.599462			1	1.01	1.302	1.084	0	0.0143553	0.380729	0.116365		1.44554	1.00614	0.608856		0.531613	0.00883736	-0.715827
P13639-328	P13639	328	K	Elongation factor 2	EEF2	53.756	_LDSEDK(su)DK_	1.8785	2	525.235	1.21				0.275007						1	1.01	1.302	1.084	0	0.0143553	0.380729	0.116365	1.21				0.275007
P13639-445	P13639	445	K	Elongation factor 2	EEF2	91.549	_EDLYLK(su)PIQR_	0.72598	2	687.867	0.89	1.01	1.07	0.59	-0.168123	0.0143553	0.0976108	-0.761213			1	1.01	1.302	1.084	0	0.0143553	0.380729	0.116365	0.89	1	0.821813	0.54428	-0.168123	0	-0.283119	-0.877578
P13639-571	P13639	571	K	Elongation factor 2	EEF2	84.169	_DLEEDHACIPIK(su)K_	-1.7515	3	556.603	0.62	0.91	1.19	0.33	-0.68966	-0.136062	0.250962	-1.59946			1	1.01	1.302	1.084	0	0.0143553	0.380729	0.116365	0.62	0.90099	0.913978	0.304428	-0.68966	-0.150417	-0.129768	-1.71583
P13639-619	P13639	619	K	Elongation factor 2	EEF2	106.93	_PFPDGLAEDIDK(su)GEVSAR_	-1.6871	3	672.657	0.6	1.04	1	0.64	-0.736966	0.0565835	0	-0.643856			1	1.01	1.302	1.084	0	0.0143553	0.380729	0.116365	0.6	1.0297	0.768049	0.590406	-0.736966	0.0422282	-0.380729	-0.760221
P13667-111	P13667	111	K	Protein disulfide-isomerase A4	PDIA4	63.624	_DK(su)DPPIPVAK_	-0.28927	2	590.316	1.01	1.05	1.42	0.77	0.0143553	0.0703893	0.505891	-0.37707			0.828	1.022	1.299	0.648	-0.272297	0.0313952	0.377401	-0.625934	1.21981	1.0274	1.09315	1.18827	0.286653	0.0389941	0.128489	0.248865
P13667-145	P13667	145	K	Protein disulfide-isomerase A4	PDIA4	115.34	_K(su)GQAVDYEGSR_	1.8495	2	655.305	0.72	1.57	2.17	0.5	-0.473931	0.650765	1.1177	-1			0.828	1.022	1.299	0.648	-0.272297	0.0313952	0.377401	-0.625934	0.869565	1.5362	1.67052	0.771605	-0.201634	0.619369	0.740294	-0.374066
P13667-211	P13667	211	K	Protein disulfide-isomerase A4	PDIA4	78.113	_K(su)LAPEYEK_	-0.33101	3	359.854											0.828	1.022	1.299	0.648	-0.272297	0.0313952	0.377401	-0.625934
P13667-484	P13667	484	K	Protein disulfide-isomerase A4	PDIA4	163.62	_DLGLSESGEDVNAAILDESGK(su)K_	-0.96439	4	587.534	0.45	0.76	1.35	0.28	-1.152	-0.395929	0.432959	-1.8365			0.828	1.022	1.299	0.648	-0.272297	0.0313952	0.377401	-0.625934	0.543478	0.74364	1.03926	0.432099	-0.879706	-0.427324	0.055558	-1.21057
P13667-485	P13667	485	K	Protein disulfide-isomerase A4	PDIA4	60.489	_K(su)FAMEPEEFDSDTLR_	-0.87629	2	957.925	0.7				-0.514573						0.828	1.022	1.299	0.648	-0.272297	0.0313952	0.377401	-0.625934	0.845411				-0.242276
P13674-435	P13674	435	K	Prolyl 4-hydroxylase subunit alpha-1	P4HA1	79.148	_K(su)DEPDAFK_	-0.088193	2	525.243	1.5				0.584963						0	0	0	0	0	0	0	0					0.584963
P13746-170	P13746	170	K	HLA class I histocompatibility antigen, A-11 alpha chain	HLA-A	71.879	_K(su)WEAAHAAEQQR_	-0.56642	3	508.911		1.29	1.82	0.94		0.367371	0.863938	-0.0892673			0	0	0	0	0	0	0	0						0.367371	0.863938	-0.0892673
P13796-379	P13796	379	K	Plastin-2	LCP1	121.46	_YPALHK(su)PENQDIDWGALEGETR_	1.2743	3	880.417	0.53	0.98	1.18	0.68	-0.915936	-0.0291463	0.238787	-0.556393			0.856	1.104	1.645	1.042	-0.224317	0.14274	0.718088	0.0593553	0.619159	0.887681	0.717325	0.652591	-0.691618	-0.171887	-0.479301	-0.615749
P13797-335	P13797	335	K	Plastin-3	PLS3	138.91	_IDINMSGFNETDDLK(su)R_	0.37463	2	984.454		0.62	0.52	0.39		-0.68966	-0.943416	-1.35845			1.292	0.954	0.692	0.89	0.369606	-0.0679388	-0.531156	-0.168123		0.649895	0.751445	0.438202		-0.621721	-0.41226	-1.19033
P14314-180	P14314	180	K	Glucosidase 2 subunit beta	PRKCSH	77.185	_TVK(su)EEAEKPER_	-1.3166	3	472.572	0.88	0.88	0.54	1.62	-0.184425	-0.184425	-0.888969	0.695994			1.08	1.203	0.854	0.999	0.111031	0.266637	-0.227692	-0.00144342	0.814815	0.731505	0.632319	1.62162	-0.295456	-0.451061	-0.661277	0.697437
P14314-185	P14314	185	K	Glucosidase 2 subunit beta	PRKCSH	88.921	_EEAEK(su)PER_	0.22451	3	363.168	1.08	1.24	0.97	0.95	0.111031	0.31034	-0.0439433	-0.0740006			1.08	1.203	0.854	0.999	0.111031	0.266637	-0.227692	-0.00144342	1	1.03076	1.13583	0.950951	0	0.0437035	0.183749	-0.0725572
P14314-376	P14314	376	K	Glucosidase 2 subunit beta	PRKCSH	66.758	_NK(su)FEEAER_	0.88892	2	561.757	0.71				-0.494109						1.08	1.203	0.854	0.999	0.111031	0.266637	-0.227692	-0.00144342	0.657407				-0.60514
P14324-142	P14324	142	K	Farnesyl pyrophosphate synthase	FDPS	56.548	_K(su)QDADSLQR_	-0.29756	2	580.781	0.72	1.54	1.15	0.27	-0.473931	0.62293	0.201634	-1.88897			0.87	1.13	0.873	1.289	-0.200913	0.176323	-0.195946	0.366252	0.827586	1.36283	1.3173	0.209465	-0.273018	0.446608	0.39758	-2.25522
P14550-61	P14550	61	K	Alcohol dehydrogenase [NADP(+)]	AKR1A1	56.131	_HIDCAAIYGNEPEIGEALK(su)EDVGPGK_	-0.72985	4	721.343		0.52	0.43	-Inf		-0.943416	-1.21759	-Inf			1.055	1.124	1.046	0.619	0.077243	0.168642	0.0648829	-0.691989		0.462633	0.41109	-Inf		-1.11206	-1.28247	-Inf
P14618-135	P14618	135	K	Pyruvate kinase PKM	PKM	54.259	_GSGTAEVELK(su)K_	0.26877	3	406.879	1.33				0.411426						1.622	1.099	1.056	1.336	0.697774	0.136191	0.0786098	0.41792	0.819975				-0.286348
P14618-247	P14618	247	K	Pyruvate kinase PKM	PKM	102.52	_K(su)ASDVHEVR_	-0.02417	3	380.86	2.22	1.25	0.62	0.79	1.15056	0.321928	-0.68966	-0.340075			1.622	1.099	1.056	1.336	0.697774	0.136191	0.0786098	0.41792	1.36868	1.1374	0.587121	0.591317	0.452786	0.185737	-0.76827	-0.757995
P14625-547	P14625	547	K	Endoplasmin	HSP90B1	115.34	_K(su)EAESSPFVER_	-0.2019	3	460.221	0.73	0.82	1.06	0.54	-0.454032	-0.286304	0.0840643	-0.888969			0.942	1.154	1.087	0.67	-0.086201	0.206643	0.120352	-0.577767	0.774947	0.710572	0.975161	0.80597	-0.367831	-0.492947	-0.0362877	-0.311202
P14625-702	P14625	702	K	Endoplasmin	HSP90B1	82.417	_IK(su)EDEDDK_	0.5257	2	546.241	0.98				-0.0291463						0.942	1.154	1.087	0.67	-0.086201	0.206643	0.120352	-0.577767	1.04034				0.0570547
P14780-566	P14780	566	K	Matrix metalloproteinase-9	MMP9	69.721	_K(su)LDSVFEER_	1.8509	2	611.801	0.68				-0.556393						0.737	1.088	1.285	2.919	-0.440263	0.121679	0.361768	1.54547	0.922659				-0.11613
P14868-383	P14868	383	K	Aspartate--tRNA ligase, cytoplasmic	DARS	70.438	_EK(su)YDTDFYILDK_	0.29583	3	550.591	0.68	1.18	1.16	1.11	-0.556393	0.238787	0.214125	0.15056			1.042	1.192	1.157	1.17	0.0593553	0.253384	0.210389	0.226509	0.652591	0.989933	1.00259	0.948718	-0.615749	-0.0145974	0.00373594	-0.0759489
P14923-656	P14923	656	K	Junction plakoglobin	JUP	41.689	_ISEDK(su)NPDYR_	1.0955	2	668.804											1.619	1.368	1.106	0.728	0.695103	0.452068	0.145351	-0.45799
P14927-45	P14927	45	K	Cytochrome b-c1 complex subunit 7	UQCRB	90.725	_DDTIYEDEDVK(su)EAIR_	-1.4917	3	637.622		0.92	0.62	0.33		-0.120294	-0.68966	-1.59946			0.837	0.402	0.654	0.489	-0.2567	-1.31473	-0.612637	-1.03209		2.28856	0.948012	0.674847		1.19444	-0.0770224	-0.567368
P15090-113	P15090	113	K	Fatty acid-binding protein, adipocyte	FABP4	94.122	_EDDK(su)LVVECVM(ox)K_	-0.76625	3	527.578		0.2	0.1	0.57		-2.32193	-3.32193	-0.810966			0	0.472	0.385	0.37	0	-1.08314	-1.37707	-1.4344		0.423729	0.25974	1.54054		-1.23879	-1.94486	0.623437
P15170-187	P15170	187	K	Eukaryotic peptide chain release factor GTP-binding subunit ERF3A	GSPT1	83.53	_K(su)GEFETGFEK_	-0.32031	2	636.293	1.16	1.51	1.94	0.85	0.214125	0.594549	0.956057	-0.234465			1.439	1.463	1.469	0.982	0.525067	0.54893	0.554834	-0.0262051	0.806115	1.03213	1.32063	0.86558	-0.310942	0.0456188	0.401222	-0.20826
P15311-296	P15311	296	K	Ezrin	EZR	75.819	_K(su)PDTIEVQQM(ox)K_	0.11316	3	478.238	0.78	0.91	0.92	0.64	-0.358454	-0.136062	-0.120294	-0.643856			1.496	0.924	0.766	0.921	0.58111	-0.114035	-0.384584	-0.118727	0.52139	0.984848	1.20104	0.694897	-0.939564	-0.0220263	0.264289	-0.525129
P15311-337	P15311	337	K	Ezrin	EZR	68.787	_EK(su)EQM(ox)M(ox)R_	0.44463	2	542.226	1.35	0.7	0.58	0.23	0.432959	-0.514573	-0.785875	-2.12029			1.496	0.924	0.766	0.921	0.58111	-0.114035	-0.384584	-0.118727	0.902406	0.757576	0.75718	0.249729	-0.148151	-0.400538	-0.401291	-2.00157
P15311-344	P15311	344	K	Ezrin	EZR	86.898	_EK(su)EELMLR_	-1.732	2	574.287	1.29	0.87	0.76	0.49	0.367371	-0.200913	-0.395929	-1.02915			1.496	0.924	0.766	0.921	0.58111	-0.114035	-0.384584	-0.118727	0.862299	0.941558	0.992167	0.53203	-0.213739	-0.0868775	-0.011345	-0.910419
P15374-187	P15374	187	K	Ubiquitin carboxyl-terminal hydrolase isozyme L3	UCHL3	117.62	_K(su)PFPINHGETSDETLLEDAIEVCK_	-0.010992	4	711.342		1.74	0.81	0.74		0.799087	-0.304006	-0.434403			1.181	0.81	0.91	0.983	0.240009	-0.304006	-0.136062	-0.0247367		2.14815	0.89011	0.752798		1.10309	-0.167945	-0.409666
P15559-241	P15559	241	K	NAD(P)H dehydrogenase [quinone] 1	NQO1	89.047	_K(su)EVQDEEK_	-1.9515	2	552.756											0.892	1.271	0.953	0.938	-0.164884	0.345964	-0.0694519	-0.0923402
P15880-58	P15880	58	K	40S ribosomal protein S2	RPS2	83.204	_AEDK(su)EWM(ox)PVTK_	2.2962	3	483.89		0.69	0.53	2.54		-0.535332	-0.915936	1.34483			0.642	1.457	1.57	1.029	-0.639355	0.543001	0.650765	0.041243		0.473576	0.33758	2.46842		-1.07833	-1.5667	1.30359
P15924-1167	P15924	1167	K	Desmoplakin	DSP	53.028	_EK(su)EYEIER_	0.50826	2	598.278	2.67				1.41684						1.872	1.617	1.306	1.428	0.90458	0.69332	0.385155	0.513996	1.42628				0.512259
P15924-1572	P15924	1572	K	Desmoplakin	DSP	68.355	_QK(su)VEEELNR_	-3.3858	2	622.809	1.99				0.992768						1.872	1.617	1.306	1.428	0.90458	0.69332	0.385155	0.513996	1.06303				0.088188
P15924-1593	P15924	1593	K	Desmoplakin	DSP	60.161	_K(su)LEEELEGMR_	-1.2949	2	667.319		1.66	1.28	0.52		0.731183	0.356144	-0.943416			1.872	1.617	1.306	1.428	0.90458	0.69332	0.385155	0.513996		1.02659	0.980092	0.364146		0.0378636	-0.0290111	-1.45741
P15924-1916	P15924	1916	K	Desmoplakin	DSP	61.679	_K(su)LEDSTR_	-0.84852	2	474.735											1.872	1.617	1.306	1.428	0.90458	0.69332	0.385155	0.513996
P16403-117	P16403	117	K	Histone H1.2	HIST1H1C	70.056	_AASGEAK(su)PK_	-0.30266	2	479.746		1.98	1.18	0.66		0.9855	0.238787	-0.599462			0	0.951	0.969	0.895	0	-0.0724828	-0.0454314	-0.16004		2.08202	1.21775	0.73743		1.05798	0.284218	-0.439422
P16435-273	P16435	273	K	NADPH--cytochrome P450 reductase	POR	61.11	_SYENQK(su)PPFDAK_	0.66941	3	508.572											1.465	1.191	1.547	1.334	0.550901	0.252173	0.629473	0.415759
P16949-53	P16949	53	K	Stathmin	STMN1	74.841	_K(su)LEAAEER_	0.20848	2	523.262	1.29				0.367371						2.082	1.679	2.808	1.856	1.05797	0.747602	1.48954	0.892197	0.619597				-0.690599
P16949-128	P16949	128	K	Stathmin	STMN1	72.325	_DK(su)HIEEVR_	-0.13412	3	375.856	1.54				0.62293						2.082	1.679	2.808	1.856	1.05797	0.747602	1.48954	0.892197	0.739673				-0.43504
P17661-201	P17661	201	K	Desmin	DES	138.05	_LQEEIQLK(su)EEAENNLAAFR_	-0.88796	3	782.392	-Inf	-Inf	-Inf	-Inf	-Inf	-Inf	-Inf	-Inf			0.328	0.616	0.53	0.483	-1.60823	-0.698998	-0.915936	-1.0499	-Inf	-Inf	-Inf	-Inf	-Inf	-Inf	-Inf	-Inf
P17858-727	P17858	727	K	6-phosphofructokinase, liver type	PFKL	120.99	_K(su)DTDFEHR_	0.86362	3	383.172	0.84	1.33	0.21	-Inf	-0.251539	0.411426	-2.25154	-Inf			0.993	0.994	1.048	0.979	-0.0101344	-0.00868224	0.0676387	-0.0306192	0.845921	1.33803	0.200382	-Inf	-0.241404	0.420108	-2.31918	-Inf
P17980-351	P17980	351	K	26S protease regulatory subunit 6A	PSMC3	88.163	_K(su)IEFPMPNEEAR_	-0.12984	2	780.872		1.1	1.03	0.58		0.137504	0.0426443	-0.785875			1.098	1.395	1.124	1.153	0.134878	0.480265	0.168642	0.205393		0.78853	0.91637	0.503036		-0.342762	-0.125998	-0.991268
P18206-731	P18206	731	K	Vinculin	VCL	114.86	_SLLDASEEAIK(su)K_	3.3489	3	468.58		0.72	0.47	-Inf		-0.473931	-1.08927	-Inf			0.541	0.843	0.788	0.725	-0.8863	-0.246395	-0.343732	-0.463947		0.854093	0.596447	-Inf		-0.227536	-0.745535	-Inf
P18621-159	P18621	159	K	60S ribosomal protein L17	RPL17	67.136	_EQIVPK(su)PEEEVAQK_	0.74308	3	575.296		1.03	1.11	0.64		0.0426443	0.15056	-0.643856			0	1.65	1.045	0.86	0	0.722466	0.0635029	-0.217591		0.624242	1.0622	0.744186		-0.679822	0.0870567	-0.426265
P18859-105	P18859	105	K	ATP synthase-coupling factor 6, mitochondrial	ATP5J	69.812	_FEVIEK(su)PQA_	-0.40726	2	580.795	0.95	0.09	0.15	-Inf	-0.0740006	-3.47393	-2.73697	-Inf			0	0.868	0.534	0.874	0	-0.204233	-0.905088	-0.194295		0.103687	0.280899	-Inf	-0.0740006	-3.2697	-1.83188	-Inf
P19105-149	P19105	149	K	Myosin regulatory light chain 12A	MYL12A	73.616	_EAPIDK(su)K_	-0.70728	3	300.827	0.41				-1.2863
P19338-348	P19338	348	K	Nucleolin	NCL	112.17	_K(su)FGYVDFESAEDLEK_	-0.083847	3	626.288	1.04	1.3	1.56	1.84	0.0565835	0.378512	0.641546	0.879706			1.572	1.426	2.181	2.542	0.652601	0.511974	1.12499	1.34596	0.661578	0.911641	0.715268	0.723839	-0.596018	-0.133462	-0.483444	-0.466258
P19397-166	P19397	166	K	Leukocyte surface antigen CD53	CD53	72.607	_K(su)VEGCYAK_	-0.27006	2	527.747
P19652-182	P19652	182	K	Alpha-1-acid glycoprotein 2	ORM2	83.862	_DK(su)CEPLEK_	1.0304	2	559.755	0.63	0.85	0.41	0.97	-0.666576	-0.234465	-1.2863	-0.0439433			0	0.524	1.049	0.716	0	-0.932361	0.0690147	-0.481969		1.62214	0.390848	1.35475	-0.666576	0.697896	-1.35532	0.438025
P20042-190	P20042	190	K	Eukaryotic translation initiation factor 2 subunit 2	EIF2S2	53.448	_EK(su)NPDM(ox)VAGEK_	-0.84567	3	445.203											0	1.239	1.244	1.271	0	0.309176	0.314986	0.345964
P20648-42	P20648	42	K	Potassium-transporting ATPase alpha chain 1	ATP4A	77.732	_EK(su)LENMK_	0.38193	2	496.242		-Inf	0.04	1.31		-Inf	-4.64386	0.389567			0.947	0.315	0.414	0.721	-0.0785637	-1.66658	-1.2723	-0.471929		-Inf	0.0966184	1.81692		-Inf	-3.37156	0.861496
P20674-149	P20674	149	K	Cytochrome c oxidase subunit 5A, mitochondrial	COX5A	47.088	_PTLNELGISTPEELGLDK(su)V_	1.0799	3	709.035		0.99	0.47	-Inf		-0.0144996	-1.08927	-Inf			0.801	0.397	1.389	0.553	-0.320126	-1.33279	0.474047	-0.854649		2.4937	0.338373	-Inf		1.31829	-1.56331	-Inf
P20700-261	P20700	261	K	Lamin-B1	LMNB1	109.83	_LYK(su)EELEQTYHAK_	-0.78953	3	584.621		1.38	1.6	0.81		0.464668	0.678072	-0.304006			1.26	1.167	1.327	1.437	0.333424	0.222805	0.408168	0.52306		1.18252	1.20573	0.563674		0.241864	0.269904	-0.827066
P20810-565	P20810	565	K	Calpastatin	CAST	84.508	_DTSQSDK(su)DLDDALDK_	-2.0329	3	589.259		1.49	1.07	0.49		0.575312	0.0976108	-1.02915			1.338	1.285	1.04	1.47	0.420078	0.361768	0.0565835	0.555816		1.15953	1.02885	0.333333		0.213544	0.0410273	-1.58496
P21266-87	P21266	87	K	Glutathione S-transferase Mu 3	GSTM3	132.14	_K(su)HNMCGETEEEK_	0.054243	3	531.217	0.3	0.37	0.35	1.48	-1.73697	-1.4344	-1.51457	0.565597			0.592	0.555	0.789	0.355	-0.756331	-0.84944	-0.341903	-1.49411	0.506757	0.666667	0.443599	4.16901	-0.980635	-0.584963	-1.17267	2.05971
P21333-498	P21333	498	K	Filamin-A	FLNA	64.103	_VK(su)ETADFK_	-1.3533	2	519.261		0.86	0.47	0.95		-0.217591	-1.08927	-0.0740006			0.302	0.659	0.721	0.514	-1.72738	-0.60165	-0.471929	-0.96016		1.30501	0.651872	1.84825		0.384058	-0.617339	0.886159
P21333-626	P21333	626	K	Filamin-A	FLNA	178.03	_IECDDK(su)GDGSCDVR_	2.4667	2	863.338	0.11	0.78	0.71	0.35	-3.18442	-0.358454	-0.494109	-1.51457			0.302	0.659	0.721	0.514	-1.72738	-0.60165	-0.471929	-0.96016	0.364238	1.18361	0.984743	0.680934	-1.45705	0.243196	-0.0221802	-0.554413
P21333-987	P21333	987	K	Filamin-A	FLNA	153.95	_VDVGK(su)DQEFTVK_	0.40306	4	366.936		0.37	0.42	0.73		-1.4344	-1.25154	-0.454032			0.302	0.659	0.721	0.514	-1.72738	-0.60165	-0.471929	-0.96016		0.561457	0.582524	1.42023		-0.832753	-0.77961	0.506128
P21333-1590	P21333	1590	K	Filamin-A	FLNA	80.316	_DAGEGLLAVQITDPEGK(su)PK_	0.33621	3	680.016	0.15	0.61	0.63	0.78	-2.73697	-0.713119	-0.666576	-0.358454			0.302	0.659	0.721	0.514	-1.72738	-0.60165	-0.471929	-0.96016	0.496689	0.925645	0.873786	1.51751	-1.00959	-0.111469	-0.194647	0.601706
P21333-1593	P21333	1593	K	Filamin-A	FLNA	142.79	_K(su)THIQDNHDGTYTVAYVPDVTGR_	-2.3284	4	672.573		0.42	0.61	-Inf		-1.25154	-0.713119	-Inf			0.302	0.659	0.721	0.514	-1.72738	-0.60165	-0.471929	-0.96016		0.637329	0.846047	-Inf		-0.649889	-0.24119	-Inf
P21333-1801	P21333	1801	K	Filamin-A	FLNA	90.913	_K(su)GEITGEVR_	-0.096414	2	544.783	0.18				-2.47393						0.302	0.659	0.721	0.514	-1.72738	-0.60165	-0.471929	-0.96016	0.596026				-0.746552
P21333-1824	P21333	1824	K	Filamin-A	FLNA	89.344	_VAQPTITDNK(su)DGTVTVR_	0.79714	3	638.997											0.302	0.659	0.721	0.514	-1.72738	-0.60165	-0.471929	-0.96016
P21333-2289	P21333	2289	K	Filamin-A	FLNA	104.67	_K(su)DGSCGVAYVVQEPGDYEVSVK_	1.0234	3	829.385	0.11				-3.18442						0.302	0.659	0.721	0.514	-1.72738	-0.60165	-0.471929	-0.96016	0.364238				-1.45705
P21333-2623	P21333	2623	K	Filamin-A	FLNA	121.02	_DK(su)GEYTLVVK_	-0.61922	2	626.327		0.47	0.47	0.99		-1.08927	-1.08927	-0.0144996			0.302	0.659	0.721	0.514	-1.72738	-0.60165	-0.471929	-0.96016		0.713202	0.651872	1.92607		-0.487618	-0.617339	0.94566
P21397-151	P21397	151	K	Amine oxidase [flavin-containing] A	MAOA	180.88	_EIPTDAPWEAQHADK(su)WDK_	-0.96894	3	746.343		0.49	0.39	1.15		-1.02915	-1.35845	0.201634			0.59	0.976	0.797	0.786	-0.761213	-0.0350469	-0.327348	-0.347399		0.502049	0.489335	1.4631		-0.994099	-1.03111	0.549033
P21399-387	P21399	387	K	Cytoplasmic aconitate hydratase	ACO1	87.719	_K(su)DFESCLGAK_	1.3657	2	627.787		0.73	0.68	1.76		-0.454032	-0.556393	0.815575			0.819	1.163	0.833	0.752	-0.288065	0.217851	-0.263612	-0.411195		0.627687	0.816327	2.34043		-0.671883	-0.292782	1.22677
P21912-80	P21912	80	K	Succinate dehydrogenase [ubiquinone] iron-sulfur subunit, mitochondrial	SDHB	126.71	_IK(su)NEVDSTLTFR_	-1.8134	3	508.263		0.46	0.29	0.72		-1.12029	-1.78588	-0.473931			0	0.773	1.476	0.693	0	-0.37146	0.561693	-0.529073		0.595084	0.196477	1.03896		-0.748835	-2.34757	0.0551416
P21926-135	P21926	135	K	CD9 antigen	CD9	80.219	_TK(su)DEPQR_	0.56338	2	487.233	0.88				-0.184425						0	1.551	0.844	0.607	0	0.633199	-0.244685	-0.720232					-0.184425
P21953-294	P21953	294	K	2-oxoisovalerate dehydrogenase subunit beta, mitochondrial	BCKDHB	115.8	_EK(su)LGVSCEVIDLR_	-0.49107	3	539.943		0.16	0.53	0.31		-2.64386	-0.915936	-1.68966			0	0.54	0.362	0.516	0	-0.888969	-1.46594	-0.954557		0.296296	1.46409	0.600775		-1.75489	0.550003	-0.735103
P22059-402	P22059	402	K	Oxysterol-binding protein 1	OSBP	65.224	_HQLEETK(su)K_	-0.012714	3	371.524											0.976	1.544	1.271	1.151	-0.0350469	0.626673	0.345964	0.202888
P22087-102	P22087	102	K	rRNA 2'-O-methyltransferase fibrillarin	FBL	75.652	_GK(su)EDALVTK_	0.61823	3	354.189	1				0						0.927	0.888	1.408	1.409	-0.109359	-0.171368	0.493647	0.494672	1.07875				0.109359
P22105-1598	P22105	1598	K	Tenascin-X	TNXB	54.412	_DK(su)DGQPQVVPVAADQR_	1.5481	3	608.303											0.223	0.684	0.362	0.342	-2.16488	-0.547932	-1.46594	-1.54793
P22105-1793	P22105	1793	K	Tenascin-X	TNXB	93.301	_DK(su)DGPQVVPVEGHER_	-0.84083	3	587.952	0.08	1.67	0.87	-Inf	-3.64386	0.739848	-0.200913	-Inf			0.223	0.684	0.362	0.342	-2.16488	-0.547932	-1.46594	-1.54793	0.358744	2.44152	2.40331	-Inf	-1.47897	1.28778	1.26503	-Inf
P22105-3556	P22105	3556	K	Tenascin-X	TNXB	87.184	_TVTVEDLEPGK(su)K_	-0.78236	3	472.58											0.223	0.684	0.362	0.342	-2.16488	-0.547932	-1.46594	-1.54793
P22234-247	P22234	247	K	Multifunctional protein ADE2	PAICS	83.045	_K(su)NFEWVAER_	0.80454	2	639.809		1.78	2.03	1.06		0.831877	1.02148	0.0840643			1.293	1.479	1.938	1.766	0.370722	0.564622	0.954569	0.820485		1.20352	1.04747	0.600227		0.267255	0.0669112	-0.736421
P22307-443	P22307	443	K	Non-specific lipid-transfer protein	SCP2	110.92	_K(su)LEEEGEQFVK_	0.082003	2	718.351	0.75	1.89	1.78	0.89	-0.415037	0.918386	0.831877	-0.168123			0.866	2.123	1.497	1.009	-0.207561	1.0861	0.582074	0.0129262	0.866051	0.89025	1.18904	0.882061	-0.207476	-0.167718	0.249803	-0.181049
P22626-104	P22626	104	K	Heterogeneous nuclear ribonucleoproteins A2/B1	HNRNPA2B1	79.875	_EESGK(su)PGAHVTVK_	-0.34598	3	480.244	0.92	1.42	1.23	0.41	-0.120294	0.505891	0.298658	-1.2863			1.322	1.191	1.018	0.943	0.402722	0.252173	0.0257376	-0.0846703	0.695915	1.19228	1.20825	0.434783	-0.523016	0.253718	0.272921	-1.20163
P22694-30	P22694	30	K	cAMP-dependent protein kinase catalytic subunit beta	PRKACB	75.564	_K(su)WENPTQNNAGLEDFER_	-0.83262	3	716.659		0.61	0.41	0.5		-0.713119	-1.2863	-1			0.749	1.138	0.655	0.631	-0.416962	0.186501	-0.610433	-0.664288		0.536028	0.625954	0.792393		-0.899619	-0.675871	-0.335712
P23141-558	P23141	558	K	Liver carboxylesterase 1	CES1	72.891	_AVEK(su)PPQTEHIEL_	0.12018	2	795.904	0.25				-2						0.497	0	0	0	-1.00868	0	0	0	0.503018				-0.991318
P23246-518	P23246	518	K	Splicing factor, proline- and glutamine-rich	SFPQ	86.539	_DK(su)LESEMEDAYHEHQANLLR_	0.39905	4	632.789		1.33	1.09	-Inf		0.411426	0.124328	-Inf			1.07	1.425	1.55	1.414	0.0976108	0.510962	0.632268	0.499782		0.933333	0.703226	-Inf		-0.0995357	-0.50794	-Inf
P23381-114	P23381	114	K	Tryptophan--tRNA ligase, cytoplasmic	WARS	67.334	_IDK(su)ELINR_	0.61319	2	550.801		0.64	0.83	0.48		-0.643856	-0.268817	-1.05889			2.105	1.133	1.456	2.891	1.07382	0.180148	0.54201	1.53157		0.564872	0.570055	0.166033		-0.824004	-0.810827	-2.59046
P23526-389	P23526	389	K	Adenosylhomocysteinase	AHCY	72.891	_K(su)LDEAVAEAHLGK_	-1.7601	3	494.26		1.13	0.76	0.46		0.176323	-0.395929	-1.12029			1.202	1.076	1.459	1.673	0.265437	0.105678	0.54498	0.742437		1.05019	0.520905	0.274955		0.0706447	-0.940909	-1.86273
P23528-22	P23528	22	K	Cofilin-1	CFL1	88.495	_K(su)SSTPEEVK_	0.47259	3	368.852	1.49				0.575312						1.409	1.171	1.722	0.667	0.494672	0.227741	0.784085	-0.584241	1.05749				0.0806407
P23528-30	P23528	30	K	Cofilin-1	CFL1	103.55	_SSTPEEVK(su)K_	3.1157	3	368.852	1.55	2.35	4.16	0.25	0.632268	1.23266	2.05658	-2			1.409	1.171	1.722	0.667	0.494672	0.227741	0.784085	-0.584241	1.10007	2.00683	2.4158	0.374813	0.137597	1.00492	1.2725	-1.41576
P23528-78	P23528	78	K	Cofilin-1	CFL1	106.04	_M(ox)LPDK(su)DCR_	-0.63624	2	575.747	0.95	1.62	2.39	0.42	-0.0740006	0.695994	1.25701	-1.25154			1.409	1.171	1.722	0.667	0.494672	0.227741	0.784085	-0.584241	0.674237	1.38343	1.38792	0.629685	-0.568672	0.468253	0.472925	-0.667297
P23528-144	P23528	144	K	Cofilin-1	CFL1	126.77	_HELQANCYEEVK(su)DR_	1.3838	3	630.948	0.72	1.17	1.17	0.4	-0.473931	0.226509	0.226509	-1.32193			1.409	1.171	1.722	0.667	0.494672	0.227741	0.784085	-0.584241	0.511001	0.999146	0.679443	0.5997	-0.968603	-0.00123255	-0.557577	-0.737687
P23588-177	P23588	177	K	Eukaryotic translation initiation factor 4B	EIF4B	112.17	_VDVADQAQDK(su)DRDDR_	-1.0539	3	615.945	0.8				-0.321928						1.278	0.826	1.142	1.722	0.353888	-0.275786	0.191563	0.784085	0.625978				-0.675816
P23588-194	P23588	194	K	Eukaryotic translation initiation factor 4B	EIF4B	53.237	_DSDK(su)TDTDWR_	-3.2414	2	669.776	0.77				-0.37707						1.278	0.826	1.142	1.722	0.353888	-0.275786	0.191563	0.784085	0.602504				-0.730957
P24534-147	P24534	147	K	Elongation factor 1-beta	EEF1B2	69.188	_SSILLDVK(su)PWDDETDMAK_	-1.8847	3	721.677		1.32	1.02	0.3		0.400538	0.0285692	-1.73697			1.151	0.832	1.005	1.654	0.202888	-0.265345	0.0071955	0.725959		1.58654	1.01493	0.181378		0.665882	0.0213737	-2.46292
P24539-162	P24539	162	K	ATP synthase F(0) complex subunit B1, mitochondrial	ATP5F1	93.096	_SQQALVQK(su)R_	1.2103	2	579.317		0.22	0.66	0.32		-2.18442	-0.599462	-1.64386			0.784	0.743	0.511	0.585	-0.351074	-0.428566	-0.968605	-0.773491		0.296097	1.29159	0.547009		-1.75586	0.369143	-0.870365
P24752-251	P24752	251	K	Acetyl-CoA acetyltransferase, mitochondrial	ACAT1	92.8	_GQPDVVVK(su)EDEEYKR_	0.74554	3	630.974	0.4	0.15	0.27	1.14	-1.32193	-2.73697	-1.88897	0.189034			0.691	0.457	0.581	0.575	-0.533242	-1.12973	-0.78339	-0.798366	0.578871	0.328228	0.464716	1.98261	-0.788686	-1.60723	-1.10558	0.9874
P24752-257	P24752	257	K	Acetyl-CoA acetyltransferase, mitochondrial	ACAT1	92.773	_EDEEYK(su)R_	-1.4992	2	534.728	0.44	0.22	0.22	1.37	-1.18442	-2.18442	-2.18442	0.454176			0.691	0.457	0.581	0.575	-0.533242	-1.12973	-0.78339	-0.798366	0.636758	0.4814	0.378657	2.38261	-0.651182	-1.05469	-1.40103	1.25254
P24821-751	P24821	751	K	Tenascin	TNC	122.46	_NMNK(su)EDEGEITK_	0.63685	3	503.224	0.29				-1.78588						0.423	0.865	0.826	0.671	-1.24127	-0.209228	-0.275786	-0.575615	0.685579				-0.544605
P25705-239	P25705	239	K	ATP synthase subunit alpha, mitochondrial	ATP5A1	55.806	_FNDGSDEK(su)K_	-0.042815	2	570.246	1.8	0.51	0.79	1.52	0.847997	-0.971431	-0.340075	0.604071			1.214	0.789	0.908	0.578	0.279768	-0.341903	-0.139236	-0.790859	1.4827	0.646388	0.870044	2.62976	0.568228	-0.629528	-0.20084	1.39493
P25705-531	P25705	531	K	ATP synthase subunit alpha, mitochondrial	ATP5A1	125.54	_ADGK(su)ISEQSDAK_	0.71686	3	450.212	3.51	1.06	2.99	1.21	1.81147	0.0840643	1.58015	0.275007			1.214	0.789	0.908	0.578	0.279768	-0.341903	-0.139236	-0.790859	2.89127	1.34347	3.29295	2.09343	1.5317	0.425967	1.71938	1.06587
P25705-539	P25705	539	K	ATP synthase subunit alpha, mitochondrial	ATP5A1	76.332	_ISEQSDAK(su)LK_	0.31549	2	609.814											1.214	0.789	0.908	0.578	0.279768	-0.341903	-0.139236	-0.790859
P25789-239	P25789	239	K	Proteasome subunit alpha type-4	PSMA4	134.25	_K(su)HEEEEAK_	-0.71283	3	367.168		1.08	0.56	1.84		0.111031	-0.836501	0.879706			1.259	1.537	1.305	1.587	0.332278	0.620117	0.38405	0.666302		0.702668	0.429119	1.15942		-0.509086	-1.22055	0.213404
P25815-51	P25815	51	K	Protein S100-P	S100P	64.265	_DK(su)DAVDK_	-1.0112	3	297.475	5.44	3.71	0.96	1.16	2.44361	1.89142	-0.0588937	0.214125			1.328	1.308	1.103	0.516	0.409255	0.387363	0.141433	-0.954557	4.09639	2.83639	0.870354	2.24806	2.03435	1.50406	-0.200326	1.16868
P26038-64	P26038	64	K	Moesin	MSN	63.816	_K(su)VTAQDVR_	-2.3905	2	508.772	0.72	0.83	1.41	0.25	-0.473931	-0.268817	0.495695	-2			0.871	1.074	1.173	0.838	-0.199255	0.102994	0.230203	-0.254978	0.826636	0.772812	1.20205	0.298329	-0.274676	-0.371811	0.265492	-1.74502
P26038-344	P26038	344	K	Moesin	MSN	94.309	_EK(su)EELM(ox)ER_	-0.42809	3	393.845	0.59	0.98	1.29	0.55	-0.761213	-0.0291463	0.367371	-0.862496			0.871	1.074	1.173	0.838	-0.199255	0.102994	0.230203	-0.254978	0.677382	0.912477	1.09974	0.656325	-0.561958	-0.13214	0.137168	-0.607519
P26038-360	P26038	360	K	Moesin	MSN	137.84	_K(su)AQQELEEQTR_	-0.67432	3	487.239	0.62	1.08	1.26	0.64	-0.68966	0.111031	0.333424	-0.643856			0.871	1.074	1.173	0.838	-0.199255	0.102994	0.230203	-0.254978	0.711825	1.00559	1.07417	0.763723	-0.490405	0.00803732	0.103221	-0.388878
P26038-412	P26038	412	K	Moesin	MSN	109.04	_K(su)TQEQLALEMAELTAR_	-1.8398	3	644.663		1.99	1.36	-Inf		0.992768	0.443607	-Inf			0.871	1.074	1.173	0.838	-0.199255	0.102994	0.230203	-0.254978		1.85289	1.15942	-Inf		0.889774	0.213404	-Inf
P26038-538	P26038	538	K	Moesin	MSN	60.937	_K(su)TANDM(ox)IHAENM(ox)R_	-0.74086	3	554.912	0.58				-0.785875						0.871	1.074	1.173	0.838	-0.199255	0.102994	0.230203	-0.254978	0.665901				-0.58662
P26583-141	P26583	141	K	High mobility group protein B2	HMGB2	60.398	_DK(su)QPYEQK_	0.22583	3	379.18		1.48	3.17	0.8		0.565597	1.66448	-0.321928			0	1.873	2.165	2.164	0	0.905351	1.11437	1.1137		0.790176	1.4642	0.369686		-0.339754	0.550116	-1.43563
P26640-667	P26640	667	K	Valine--tRNA ligase	VARS	58.172	_SK(su)DVVEPLLR_	-0.7574	2	628.348		1.09	1.4	0.91		0.124328	0.485427	-0.136062			0.827	0.821	1.247	1.295	-0.274041	-0.284546	0.318461	0.372952		1.32765	1.12269	0.702703		0.408874	0.166965	-0.509014
P26641-401	P26641	401	K	Elongation factor 1-gamma	EEF1G	175.6	_K(su)LDPGSEETQTLVR_	-0.45343	2	836.923	0.63	1.09	1.06	0.66	-0.666576	0.124328	0.0840643	-0.599462			0.961	1.232	1.047	1.594	-0.0573917	0.301002	0.0662614	0.672652	0.655567	0.88474	1.01242	0.414053	-0.609185	-0.176674	0.0178028	-1.27211
P27348-85	P27348	85	K	14-3-3 protein theta	YWHAQ	88.495	_EK(su)VESELR_	1.8141	2	545.275	0.8	1.22	0.85	0.97	-0.321928	0.286881	-0.234465	-0.0439433			0.995	1.146	0.744	1.304	-0.00723157	0.196607	-0.426625	0.382944	0.80402	1.06457	1.14247	0.743865	-0.314697	0.0902741	0.19216	-0.426887
P27348-139	P27348	139	K	14-3-3 protein theta	YWHAQ	81.016	_K(su)QTIDNSQGAYQEAFDISK_	0.20659	3	748.354		0.85	0.81	1.84		-0.234465	-0.304006	0.879706			0.995	1.146	0.744	1.304	-0.00723157	0.196607	-0.426625	0.382944		0.74171	1.08871	1.41104		-0.431072	0.122619	0.496762
P27348-158	P27348	158	K	14-3-3 protein theta	YWHAQ	101.3	_K(su)EMQPTHPIR_	-0.58386	2	668.838	0.8				-0.321928						0.995	1.146	0.744	1.304	-0.00723157	0.196607	-0.426625	0.382944	0.80402				-0.314697
P27694-553	P27694	553	K	Replication protein A 70 kDa DNA-binding subunit	RPA1	161.24	_DK(su)NEQAFEEVFQNANFR_	-0.39226	3	729.331	0.64				-0.643856						1.038	1.337	1.369	1.156	0.0538064	0.418999	0.453122	0.209141	0.61657				-0.697663
P27694-595	P27694	595	K	Replication protein A 70 kDa DNA-binding subunit	RPA1	96.866	_ATVMDVK(su)PVDYR_	0.0051552	2	747.369		1.12	1.15	0.65		0.163499	0.201634	-0.621488			1.038	1.337	1.369	1.156	0.0538064	0.418999	0.453122	0.209141		0.837696	0.840029	0.562284		-0.255501	-0.251489	-0.83063
P27695-203	P27695	203	K	DNA-(apurinic or apyrimidinic site) lyase	APEX1	102.67	_K(su)PLVLCGDLNVAHEEIDLR_	1.0335	3	764.395		0.9	1.03	0.5		-0.152003	0.0426443	-1			1.33	1.182	0.999	1.151	0.411426	0.24123	-0.00144342	0.202888		0.761421	1.03103	0.434405		-0.393233	0.0440878	-1.20289
P27797-62	P27797	62	K	Calreticulin	CALR	115.78	_FYGDEEK(su)DK_	-0.96625	3	410.844	0.67	1.07	0.84	0.91	-0.577767	0.0976108	-0.251539	-0.136062			0.958	1.531	1.055	0.652	-0.0619024	0.614474	0.077243	-0.617056	0.699374	0.69889	0.796209	1.39571	-0.515865	-0.516863	-0.328782	0.480995
P27797-206	P27797	206	K	Calreticulin	CALR	112.58	_IDNSQVESGSLEDDWDFLPPK(su)K_	-0.95411	3	873.741		0.74	0.65	0.47		-0.434403	-0.621488	-1.08927			0.958	1.531	1.055	0.652	-0.0619024	0.614474	0.077243	-0.617056		0.483344	0.616114	0.720859		-1.04888	-0.698731	-0.472211
P27797-209	P27797	209	K	Calreticulin	CALR	92.38	_IK(su)DPDASKPEDWDER_	0.29879	4	475.969	0.79	1.11	0.9	1.06	-0.340075	0.15056	-0.152003	0.0840643			0.958	1.531	1.055	0.652	-0.0619024	0.614474	0.077243	-0.617056	0.824635	0.725016	0.853081	1.62577	-0.278173	-0.463915	-0.229246	0.70112
P27797-215	P27797	215	K	Calreticulin	CALR	109.48	_DPDASK(su)PEDWDER_	-1.193	2	830.342	0.69	1.04	0.99	0.62	-0.535332	0.0565835	-0.0144996	-0.68966			0.958	1.531	1.055	0.652	-0.0619024	0.614474	0.077243	-0.617056	0.720251	0.679295	0.938389	0.95092	-0.473429	-0.557891	-0.0917426	-0.0726037
P27797-232	P27797	232	K	Calreticulin	CALR	85.062	_IDDPTDSK(su)PEDWDKPEHIPDPDAK_	-0.52131	4	715.825		1.14	0.88	0.44		0.189034	-0.184425	-1.18442			0.958	1.531	1.055	0.652	-0.0619024	0.614474	0.077243	-0.617056		0.744611	0.834123	0.674847		-0.42544	-0.261668	-0.567368
P27797-238	P27797	238	K	Calreticulin	CALR	56.681	_IDDPTDSKPEDWDK(su)PEHIPDPDAK_	-0.31688	4	715.825	0.55				-0.862496						0.958	1.531	1.055	0.652	-0.0619024	0.614474	0.077243	-0.617056	0.574113				-0.800594
P27797-249	P27797	249	K	Calreticulin	CALR	126.97	_K(su)PEDWDEEMDGEWEPPVIQNPEYK_	-0.14354	4	765.833	0.93	0.9	0.79	0.44	-0.104697	-0.152003	-0.340075	-1.18442			0.958	1.531	1.055	0.652	-0.0619024	0.614474	0.077243	-0.617056	0.970772	0.587851	0.748815	0.674847	-0.0427949	-0.766477	-0.417318	-0.567368
P27797-360	P27797	360	K	Calreticulin	CALR	96.342	_DK(su)QDEEQR_	-0.018635	2	574.247	1.84	1.95	1.16	0.76	0.879706	0.963474	0.214125	-0.395929			0.958	1.531	1.055	0.652	-0.0619024	0.614474	0.077243	-0.617056	1.92067	1.27368	1.09953	1.16564	0.941608	0.349	0.136882	0.221127
P27797-368	P27797	368	K	Calreticulin	CALR	82.417	_LK(su)EEEEDK_	1.2579	2	560.256	1.07	1.01	1.02	0.95	0.0976108	0.0143553	0.0285692	-0.0740006			0.958	1.531	1.055	0.652	-0.0619024	0.614474	0.077243	-0.617056	1.11691	0.6597	0.966825	1.45706	0.159513	-0.600119	-0.0486738	0.543056
P27797-374	P27797	374	K	Calreticulin	CALR	73.632	_LKEEEEDK(su)K_	-0.0028194	2	624.304		0.96	1.1	1		-0.0588937	0.137504	0			0.958	1.531	1.055	0.652	-0.0619024	0.614474	0.077243	-0.617056		0.627041	1.04265	1.53374		-0.673368	0.0602605	0.617056
P27824-90	P27824	90	K	Calnexin	CANX	100.93	_K(su)DDTDDEIAK_	0.88168	2	625.275	1.03	1.2	1.37	0.8	0.0426443	0.263034	0.454176	-0.321928			1.072	1.271	1.312	1.257	0.100305	0.345964	0.391768	0.329985	0.960821	0.944138	1.04421	0.636436	-0.0576606	-0.0829296	0.0624082	-0.651913
P27824-103	P27824	103	K	Calnexin	CANX	109	_YDGK(su)WEVEEMK_	1.9422	2	757.329		0.69	0.39	0.78		-0.535332	-1.35845	-0.358454			1.072	1.271	1.312	1.257	0.100305	0.345964	0.391768	0.329985		0.54288	0.297256	0.620525		-0.881296	-1.75022	-0.688439
P27824-283	P27824	283	K	Calnexin	CANX	78.342	_K(su)PEDWDERPK_	-2.2981	4	350.668	1	0.89	0.55	1.09	0	-0.168123	-0.862496	0.124328			1.072	1.271	1.312	1.257	0.100305	0.345964	0.391768	0.329985	0.932836	0.700236	0.419207	0.867144	-0.100305	-0.514087	-1.25426	-0.205657
P27824-300	P27824	300	K	Calnexin	CANX	81.157	_IPDPEAVK(su)PDDWDEDAPAK_	-3.1113	4	552.755	0.96	1.16	1.14	0.63	-0.0588937	0.214125	0.189034	-0.666576			1.072	1.271	1.312	1.257	0.100305	0.345964	0.391768	0.329985	0.895522	0.912667	0.868902	0.501193	-0.159199	-0.131839	-0.202734	-0.996561
P27824-401	P27824	401	K	Calnexin	CANX	96.673	_K(su)IPNPDFFEDLEPFR_	-2.3574	3	655.319		1.47	0.85	0.28		0.555816	-0.234465	-1.8365			1.072	1.271	1.312	1.257	0.100305	0.345964	0.391768	0.329985		1.15657	0.647866	0.222753		0.209852	-0.626233	-2.16649
P27824-516	P27824	516	K	Calnexin	CANX	70.089	_K(su)TDAPQPDVK_	-1.283	2	599.801											1.072	1.271	1.312	1.257	0.100305	0.345964	0.391768	0.329985
P28066-239	P28066	239	K	Proteasome subunit alpha type-5	PSMA5	137.95	_EELEEVIK(su)DI_	0.13156	2	658.827	1.93	0.84	0.59	2.75	0.948601	-0.251539	-0.761213	1.45943			1.041	1.033	0.824	1.52	0.0579701	0.0468403	-0.279284	0.604071	1.85399	0.813166	0.716019	1.80921	0.890631	-0.298379	-0.481929	0.85536
P28161-32	P28161	32	K	Glutathione S-transferase Mu 2	GSTM2	51.03	_K(su)YTMGDAPDYDR_	-1.0175	2	766.322		0.51	0.52	0.85		-0.971431	-0.943416	-0.234465
P28161-83	P28161	83	K	Glutathione S-transferase Mu 2	GSTM2	83.081	_K(su)HNLCGESEK_	1.2957	3	434.531		0.51	0.37	0.55		-0.971431	-1.4344	-0.862496
P28331-247	P28331	247	K	NADH-ubiquinone oxidoreductase 75 kDa subunit, mitochondrial	NDUFS1	55.705	_K(su)TESIDVMDAVGSNIVVSTR_	0.65754	3	741.039											0.833	0.667	0.573	0.743	-0.263612	-0.584241	-0.803393	-0.428566
P28838-45	P28838	45	K	Cytosol aminopeptidase	LAP3	108.71	_EK(su)EDDVPQFTSAGENFDK_	0.14689	4	539.738	1.61	1.45	1.32	0.68	0.687061	0.536053	0.400538	-0.556393			1.719	1.357	1.314	1.357	0.78157	0.440421	0.393965	0.440421	0.936591	1.06853	1.00457	0.501105	-0.0945089	0.0956322	0.00657265	-0.996814
P28838-118	P28838	118	K	Cytosol aminopeptidase	LAP3	45.82	_AAGIDEQENWHEGK(su)ENIR_	0.63491	3	732.67	1.57				0.650765						1.719	1.357	1.314	1.357	0.78157	0.440421	0.393965	0.440421	0.913322				-0.130805
P29034-57	P29034	57	K	Protein S100-A2	S100A2	63.216	_VDEEGLK(su)K_	-1.8123	2	509.259	59.97				5.90617						9.043	0	0	0	3.1768	0	0	0	6.63165				2.72937
P29144-1018	P29144	1018	K	Tripeptidyl-peptidase 2	TPP2	146.79	_DLK(su)EEFTEALR_	1.371	2	725.857	1.38	1.08	1.41	0.74	0.464668	0.111031	0.495695	-0.434403			1.165	1.507	1.147	1	0.22033	0.591679	0.197865	0	1.18455	0.716656	1.22929	0.74	0.244338	-0.480648	0.29783	-0.434403
P29401-6	P29401	6	K	Transketolase	TKT	88.596	_(ac)MESYHK(su)PDQQK_	2.2299	3	511.561		1.08	0.28	2.23		0.111031	-1.8365	1.15704			0.952	1.182	1.094	1.551	-0.0709665	0.24123	0.129613	0.633199		0.913706	0.255941	1.43778		-0.130199	-1.96611	0.523845
P29536-273	P29536	273	K	Leiomodin-1	LMOD1	59.908	_K(su)NEPLHEK_	0.25282	3	365.521											0.254	0.572	0.703	0.436	-1.9771	-0.805913	-0.508403	-1.1976
P30040-258	P30040	258	K	Endoplasmic reticulum resident protein 29	ERP29	64.757	_GAEK(su)EEL_	-2.4752	2	438.203		0.64	0.97	-Inf		-0.643856	-0.0439433	-Inf			1.059	1.23	0.915	1.093	0.0827026	0.298658	-0.128156	0.128293		0.520325	1.06011	-Inf		-0.942515	0.084213	-Inf
P30042-157	P30042	157	K	ES1 protein homolog, mitochondrial	C21orf33	61.962	_VNK(su)EVER_	-0.26846	2	487.251	1.22				0.286881						0.699	0.668	0.744	1.23	-0.516636	-0.58208	-0.426625	0.298658	1.74535				0.803517
P30042-233	P30042	233	K	ES1 protein homolog, mitochondrial	C21orf33	146.36	_EVVEAHVDQK(su)NK_	-0.67138	3	499.251	1.32	0.34	0.87	0.63	0.400538	-1.55639	-0.200913	-0.666576			0.699	0.668	0.744	1.23	-0.516636	-0.58208	-0.426625	0.298658	1.88841	0.508982	1.16935	0.512195	0.917174	-0.974313	0.225713	-0.965235
P30048-91	P30048	91	K	Thioredoxin-dependent peroxide reductase, mitochondrial	PRDX3	70.028	_DLSLDDFK(su)GK_	0.78059	3	413.203											0.954	0.517	0.954	1.099	-0.0679388	-0.951764	-0.0679388	0.136191
P30049-136	P30049	136	K	ATP synthase subunit delta, mitochondrial	ATP5D	157.57	_ANLEK(su)AQAELVGTADEATR_	-0.73432	3	696.347	0.92	0.21	0.6	0.24	-0.120294	-2.25154	-0.736966	-2.05889			0.906	0.638	0.375	0.59	-0.142417	-0.648372	-1.41504	-0.761213	1.01545	0.329154	1.6	0.40678	0.0221228	-1.60317	0.678072	-1.29768
P30049-165	P30049	165	K	ATP synthase subunit delta, mitochondrial	ATP5D	78.324	_IEANEALVK(su)ALE_	0.11051	3	467.249	2.82	0.47	0.49	-Inf	1.4957	-1.08927	-1.02915	-Inf			0.906	0.638	0.375	0.59	-0.142417	-0.648372	-1.41504	-0.761213	3.11258	0.736677	1.30667	-Inf	1.63811	-0.440896	0.385891	-Inf
P30050-41	P30050	41	K	60S ribosomal protein L12	RPL12	91.867	_K(su)VGDDIAK_	-0.32013	3	315.834	1.02	1.28	1.29	0.76	0.0285692	0.356144	0.367371	-0.395929			0.965	0.864	0.941	0.882	-0.0513992	-0.210897	-0.0877334	-0.181149	1.05699	1.48148	1.37088	0.861678	0.0799683	0.567041	0.455104	-0.214779
P30085-43	P30085	43	K	UMP-CMP kinase	CMPK1	89.358	_K(su)NPDSQYGELIEK_	0.13926	2	810.891	1.07	1.82	1.94	0.97	0.0976108	0.863938	0.956057	-0.0439433			1.252	1.981	1.449	0.999	0.324235	0.986229	0.535058	-0.00144342	0.854633	0.918728	1.33885	0.970971	-0.226624	-0.12229	0.420999	-0.0424999
P30085-194	P30085	194	K	UMP-CMP kinase	CMPK1	53.255	_SVDEVFDEVVQIFDK(su)EG_	1.2135	3	685.653		0.82	0.45	1.29		-0.286304	-1.152	0.367371			1.252	1.981	1.449	0.999	0.324235	0.986229	0.535058	-0.00144342		0.413932	0.310559	1.29129		-1.27253	-1.68706	0.368814
P30101-146	P30101	146	K	Protein disulfide-isomerase A3	PDIA3	94.163	_TEEEFK(su)K_	-0.45136	3	337.494	0.92	1.48	1.16	0.74	-0.120294	0.565597	0.214125	-0.434403			1.151	1.123	1.174	0.935	0.202888	0.167358	0.231432	-0.0969617	0.799305	1.3179	0.988075	0.791444	-0.323182	0.398239	-0.0173076	-0.337441
P30101-494	P30101	494	K	Protein disulfide-isomerase A3	PDIA3	125.22	_EATNPPVIQEEK(su)PK_	-0.43799	3	560.621	1.74	1.51	2.15	0.98	0.799087	0.594549	1.10434	-0.0291463			1.151	1.123	1.174	0.935	0.202888	0.167358	0.231432	-0.0969617	1.51173	1.34461	1.83135	1.04813	0.596199	0.427191	0.872904	0.0678154
P30405-197	P30405	197	K	Peptidyl-prolyl cis-trans isomerase F, mitochondrial	PPIF	50.354	_K(su)IVITDCGQLS_	-1.9146	2	667.337		0.95	0.58	0.91		-0.0740006	-0.785875	-0.136062			0	0.706	0.568	0.574	0	-0.50226	-0.816037	-0.800877		1.34561	1.02113	1.58537		0.428259	0.030162	0.664816
P30459-145	P30459	145	K	HLA class I histocompatibility antigen, A-74 alpha chain	HLA-A	61.276	_GYQQDAYDGK(su)DYIALNEDLR_	-1.4071	3	816.371	0.31				-1.68966
P30533-97	P30533	97	K	Alpha-2-macroglobulin receptor-associated protein	LRPAP1	82.202	_LK(su)LDGLDEDGEK_	1.1261	3	477.9											0	0.885	1.374	1.456	0	-0.176251	0.458382	0.54201
P30711-23	P30711	23	K	Glutathione S-transferase theta-1	GSTT1	73.499	_K(su)NDIPFELR_	-1.3297	2	616.319	0.6	0.48	0.64	26.46	-0.736966	-1.05889	-0.643856	4.72574
P30740-245	P30740	245	K	Leukocyte elastase inhibitor	SERPINB1	111.79	_K(su)IEEQLTLEK_	0.36989	3	444.242		1.45	1.09	1.54		0.536053	0.124328	0.62293			1.124	1.919	1.258	0.843	0.168642	0.940355	0.331132	-0.246395		0.755602	0.866455	1.82681		-0.404302	-0.206804	0.869326
P30837-429	P30837	429	K	Aldehyde dehydrogenase X, mitochondrial	ALDH1B1	82.417	_K(su)IEEVVER_	0.87208	2	551.293	0.23				-2.12029						0.515	1.22	0.895	0.768	-0.957356	0.286881	-0.16004	-0.380822	0.446602				-1.16294
P30838-277	P30838	277	K	Aldehyde dehydrogenase, dimeric NADP-preferring	ALDH3A1	53.756	_EFYGEDAK(su)K_	0.69216	2	593.767	0.65				-0.621488						0.795	0.953	0.438	0.421	-0.330973	-0.0694519	-1.191	-1.24811	0.81761				-0.290515
P31040-608	P31040	608	K	Succinate dehydrogenase [ubiquinone] flavoprotein subunit, mitochondrial	SDHA	93.348	_IDEYDYSK(su)PIQGQQK_	-0.14428	3	637.971		0.33	0.45	1.18		-1.59946	-1.152	0.238787			0.923	0.773	0.56	0.557	-0.115597	-0.37146	-0.836501	-0.844251		0.426908	0.803571	2.11849		-1.228	-0.315502	1.08304
P31040-616	P31040	616	K	Succinate dehydrogenase [ubiquinone] flavoprotein subunit, mitochondrial	SDHA	117.89	_K(su)PFEEHWR_	-0.16548	3	410.196	0.61	0.14	0.06	1.11	-0.713119	-2.8365	-4.05889	0.15056			0.923	0.773	0.56	0.557	-0.115597	-0.37146	-0.836501	-0.844251	0.660888	0.181113	0.107143	1.99282	-0.597521	-2.46504	-3.22239	0.99481
P31150-437	P31150	437	K	Rab GDP dissociation inhibitor alpha	GDI1	102.97	_K(su)QNDVFGEAEQ_	0.26022	2	682.802	0.45				-1.152						0.757	0.871	0.863	1.051	-0.401635	-0.199255	-0.212568	0.0717627	0.594452				-0.750368
P31327-453	P31327	453	K	Carbamoyl-phosphate synthase [ammonia], mitochondrial	CPS1	77.662	_AMK(su)EENVK_	0.33894	2	524.753		9.04	24.34	1.15		3.17632	4.60526	0.201634			0	2.133	4.121	1.176	0	1.09288	2.04299	0.233888		4.23816	5.90633	0.977891		2.08344	2.56226	-0.0322542
P31431-105	P31431	105	K	Syndecan-4	SDC4	73.499	_K(su)LEENEVIPK_	1.2953	3	433.566											0	0.999	1.629	1.977	0	-0.00144342	0.703987	0.983313
P31937-145	P31937	145	K	3-hydroxyisobutyrate dehydrogenase, mitochondrial	HIBADH	73.499	_ELAK(su)EVEK_	1.8602	2	523.274											0.936	0.768	0.732	0.647	-0.0954196	-0.380822	-0.450084	-0.628162
P31937-149	P31937	149	K	3-hydroxyisobutyrate dehydrogenase, mitochondrial	HIBADH	56.681	_EVEK(su)MGAVFMDAPVSGGVGAAR_	-0.39926	3	760.033											0.936	0.768	0.732	0.647	-0.0954196	-0.380822	-0.450084	-0.628162
P31942-255	P31942	255	K	Heterogeneous nuclear ribonucleoprotein H3	HNRNPH3	80.438	_DK(su)NNMQHR_	0.035593	3	381.505											1.072	1.192	1.103	1.007	0.100305	0.253384	0.141433	0.0100637
P31948-229	P31948	229	K	Stress-induced-phosphoprotein 1	STIP1	80.834	_EK(su)ELGNDAYK_	0.62595	3	422.866		1.36	1.24	0.5		0.443607	0.31034	-1			1.449	1.089	1.456	1.775	0.535058	0.123004	0.54201	0.827819		1.24885	0.851648	0.28169		0.320603	-0.23167	-1.82782
P32455-512	P32455	512	K	Interferon-induced guanylate-binding protein 1	GBP1	114.4	_K(su)NEQM(ox)M(ox)EQK_	-0.65031	3	433.185	1.93				0.948601						1.941	1.676	1.573	2.104	0.9568	0.745022	0.653519	1.07313	0.994333				-0.00819927
P32456-510	P32456	510	K	Interferon-induced guanylate-binding protein 2	GBP2	64.064	_K(su)NEEMMEQK_	0.42138	2	633.771	1.01				0.0143553						0.904	1.309	1.227	0.897	-0.145605	0.388465	0.295135	-0.15682	1.11726				0.159961
P33176-420	P33176	420	K	Kinesin-1 heavy chain	KIF5B	80.231	_K(su)CEEEIAK_	0.93531	2	553.755	1.02	1.4	1.42	0.62	0.0285692	0.485427	0.505891	-0.68966			1.058	1.344	1.134	1.495	0.0813396	0.426533	0.181421	0.580145	0.964083	1.04167	1.2522	0.414716	-0.0527705	0.0588937	0.32447	-1.26981
P33176-435	P33176	435	K	Kinesin-1 heavy chain	KIF5B	84.249	_QLDDK(su)DEEINQQSQLVEK_	0.24099	3	753.692		0.9	0.88	0.28		-0.152003	-0.184425	-1.8365			1.058	1.344	1.134	1.495	0.0813396	0.426533	0.181421	0.580145		0.669643	0.776014	0.187291		-0.578536	-0.365845	-2.41665
P33176-620	P33176	620	K	Kinesin-1 heavy chain	KIF5B	71.558	_QLESTQTESNK(su)K_	-0.25826	3	498.242											1.058	1.344	1.134	1.495	0.0813396	0.426533	0.181421	0.580145
P33991-490	P33991	490	K	DNA replication licensing factor MCM4	MCM4	41.724	_K(su)DFSHTGR_	0.6502	3	349.833											1.244	1.417	1.558	1.301	0.314986	0.50284	0.639695	0.379621
P34931-528	P34931	528	K	Heat shock 70 kDa protein 1-like	HSPA1L	123.6	_YK(su)AEDEVQR_	-1.8963	2	619.288	0.82				-0.286304
P34932-194	P34932	194	K	Heat shock 70 kDa protein 4	HSPA4	81.565	_QDLPALEEK(su)PR_	-0.21188	3	465.909	0.99	1.45	0.98	0.95	-0.0144996	0.536053	-0.0291463	-0.0740006			1.852	1.24	1.096	1.578	0.889084	0.31034	0.132248	0.658097	0.534557	1.16935	0.894161	0.602028	-0.903584	0.225713	-0.161394	-0.732098
P34932-517	P34932	517	K	Heat shock 70 kDa protein 4	HSPA4	46.494	_SEENEEPMETDQNAK(su)EEEK_	-2.8094	3	789.32		0.99	0.88	-Inf		-0.0144996	-0.184425	-Inf			1.852	1.24	1.096	1.578	0.889084	0.31034	0.132248	0.658097		0.798387	0.80292	-Inf		-0.32484	-0.316672	-Inf
P34932-719	P34932	719	K	Heat shock 70 kDa protein 4	HSPA4	84.653	_NK(su)EDQYDHLDAADM(ox)TK_	0.0028945	3	670.618	1.2				0.263034						1.852	1.24	1.096	1.578	0.889084	0.31034	0.132248	0.658097	0.647948				-0.62605
P34932-794	P34932	794	K	Heat shock 70 kDa protein 4	HSPA4	54.191	_VEPPK(su)EEQK_	-0.084875	3	395.2											1.852	1.24	1.096	1.578	0.889084	0.31034	0.132248	0.658097
P34932-833	P34932	833	K	Heat shock 70 kDa protein 4	HSPA4	61.962	_K(su)LPEMDID_	1.6411	2	530.747	1.14	1.42	0.77	-Inf	0.189034	0.505891	-0.37707	-Inf			1.852	1.24	1.096	1.578	0.889084	0.31034	0.132248	0.658097	0.615551	1.14516	0.702555	-Inf	-0.70005	0.195551	-0.509317	-Inf
P35221-181	P35221	181	K	Catenin alpha-1	CTNNA1	89.355	_ALK(su)PEVDK_	0.81489	2	500.271		1.12	0.79	1.25		0.163499	-0.340075	0.321928			1.021	1.159	0.841	0.828	0.0299829	0.212881	-0.249822	-0.272297		0.96635	0.939358	1.50966		-0.0493818	-0.0902531	0.594225
P35232-240	P35232	240	K	Prohibitin	PHB	152.11	_K(su)LEAAEDIAYQLSR_	-1.8016	2	853.933		0.85	1.16	1.26		-0.234465	0.214125	0.333424			1.069	1.244	1.033	1.17	0.0962619	0.314986	0.0468403	0.226509		0.68328	1.12294	1.07692		-0.549452	0.167285	0.106915
P35237-179	P35237	179	K	Serpin B6	SERPINB6	186.05	_GNWDEQFDK(su)ENTEER_	0.7289	2	998.911	0.73	2.13	1.16	1.06	-0.454032	1.09085	0.214125	0.0840643			1.081	2.948	1.515	0.608	0.112367	1.55974	0.599318	-0.717857	0.675301	0.722524	0.765677	1.74342	-0.566398	-0.468883	-0.385193	0.801921
P35241-143	P35241	143	K	Radixin	RDX	68.171	_EIHK(su)PGYLANDR_	0.31404	3	504.92	0.77				-0.37707						0.969	0.585	1.029	0.618	-0.0454314	-0.773491	0.041243	-0.694321	0.794634				-0.331638
P35555-1836	P35555	1836	K	Fibrillin-1	FBN1	76.679	_CDCK(su)PGYR_	-0.12039	2	578.232		0.37	0.34	1.03		-1.4344	-1.55639	0.0426443			0.444	0.608	0.616	0.419	-1.17137	-0.717857	-0.698998	-1.25498		0.608553	0.551948	2.45823		-0.716546	-0.857396	1.29762
P35555-2246	P35555	2246	K	Fibrillin-1	FBN1	128.38	_MCK(su)DEDECEEGKHDCTEK_	-0.31055	4	600.724	0.13	0.34	0.22	1.1	-2.94342	-1.55639	-2.18442	0.137504			0.444	0.608	0.616	0.419	-1.17137	-0.717857	-0.698998	-1.25498	0.292793	0.559211	0.357143	2.6253	-1.77205	-0.838537	-1.48543	1.39248
P35555-2255	P35555	2255	K	Fibrillin-1	FBN1	108.63	_DEDECEEGK(su)HDCTEK_	-0.83252	3	660.907	0.15	0.32	0.44	1.03	-2.73697	-1.64386	-1.18442	0.0426443			0.444	0.608	0.616	0.419	-1.17137	-0.717857	-0.698998	-1.25498	0.337838	0.526316	0.714286	2.45823	-1.5656	-0.925999	-0.485427	1.29762
P35555-2298	P35555	2298	K	Fibrillin-1	FBN1	115.01	_RPDGEGCVDENECQTK(su)PGICENGR_	-1.2589	3	959.733	-Inf				-Inf						0.444	0.608	0.616	0.419	-1.17137	-0.717857	-0.698998	-1.25498	-Inf				-Inf
P35579-69	P35579	69	K	Myosin-9	MYH9	86.898	_VNK(su)DDIQK_	2.13	2	530.269	1.59	1.31	0.93	0.86	0.669027	0.389567	-0.104697	-0.217591			1.058	1.234	1.129	1.112	0.0813396	0.303342	0.175045	0.153157	1.50284	1.06159	0.823738	0.773381	0.587687	0.0862244	-0.279743	-0.370748
P35579-202	P35579	202	K	Myosin-9	MYH9	94.692	_K(su)DQGELER_	-1.1775	2	537.757	1.24	1.59	1.19	0.29	0.31034	0.669027	0.250962	-1.78588			1.058	1.234	1.129	1.112	0.0813396	0.303342	0.175045	0.153157	1.17202	1.28849	1.05403	0.260791	0.229	0.365684	0.0759161	-1.93903
P35579-910	P35579	910	K	Myosin-9	MYH9	159.18	_K(su)QELEEICHDLEAR_	-0.17073	2	935.436	0.76	1.23	0.94	0.36	-0.395929	0.298658	-0.0892673	-1.47393			1.058	1.234	1.129	1.112	0.0813396	0.303342	0.175045	0.153157	0.718336	0.996759	0.832595	0.323741	-0.477268	-0.00468408	-0.264313	-1.62709
P35579-975	P35579	975	K	Myosin-9	MYH9	134.88	_K(su)LEEEQIILEDQNCK_	0.099873	3	663.654	0.83	1.42	1.17	0.61	-0.268817	0.505891	0.226509	-0.713119			1.058	1.234	1.129	1.112	0.0813396	0.303342	0.175045	0.153157	0.784499	1.15073	1.03632	0.548561	-0.350156	0.202549	0.051463	-0.866276
P35579-1024	P35579	1024	K	Myosin-9	MYH9	81.632	_NK(su)HEAM(ox)ITDLEER_	-0.06974	3	567.93	1.15	1.6	0.59	0.55	0.201634	0.678072	-0.761213	-0.862496			1.058	1.234	1.129	1.112	0.0813396	0.303342	0.175045	0.153157	1.08696	1.2966	0.522586	0.494604	0.120294	0.37473	-0.936259	-1.01565
P35579-1081	P35579	1081	K	Myosin-9	MYH9	143.42	_K(su)EEELQAALAR_	1.3898	3	453.237		0.87	0.87	0.59		-0.200913	-0.200913	-0.761213			1.058	1.234	1.129	1.112	0.0813396	0.303342	0.175045	0.153157		0.705024	0.770593	0.530576		-0.504255	-0.375958	-0.91437
P35579-1174	P35579	1174	K	Myosin-9	MYH9	85.355	_K(su)TLEEEAK_	1.0789	3	349.845	1.14	1.44	1.37	0.92	0.189034	0.526069	0.454176	-0.120294			1.058	1.234	1.129	1.112	0.0813396	0.303342	0.175045	0.153157	1.0775	1.16694	1.21346	0.827338	0.107694	0.222726	0.27913	-0.273451
P35579-1352	P35579	1352	K	Myosin-9	MYH9	48.216	_EQLEEEEEAK(su)HNLEK_	-4.4145	3	652.301	0.88				-0.184425						1.058	1.234	1.129	1.112	0.0813396	0.303342	0.175045	0.153157	0.831758				-0.265764
P35579-1372	P35579	1372	K	Myosin-9	MYH9	121.82	_K(su)MEDSVGCLETAEEVK_	-2.4466	3	642.289	0.9				-0.152003						1.058	1.234	1.129	1.112	0.0813396	0.303342	0.175045	0.153157	0.850662				-0.233343
P35579-1387	P35579	1387	K	Myosin-9	MYH9	119.54	_MEDSVGCLETAEEVK(su)R_	-0.65368	3	651.624	1.15				0.201634						1.058	1.234	1.129	1.112	0.0813396	0.303342	0.175045	0.153157	1.08696				0.120294
P35579-1445	P35579	1445	K	Myosin-9	MYH9	133.32	_K(su)FDQLLAEEK_	-2.5012	3	440.894		0.86	0.96	0.72		-0.217591	-0.0588937	-0.473931			1.058	1.234	1.129	1.112	0.0813396	0.303342	0.175045	0.153157		0.696921	0.85031	0.647482		-0.520934	-0.233939	-0.627088
P35579-1845	P35579	1845	K	Myosin-9	MYH9	114.31	_LK(su)DVLLQVDDER_	-1.0496	3	514.939		1.67	1.78	0.56		0.739848	0.831877	-0.836501			1.058	1.234	1.129	1.112	0.0813396	0.303342	0.175045	0.153157		1.35332	1.57662	0.503597		0.436506	0.656832	-0.989658
P35579-1862	P35579	1862	K	Myosin-9	MYH9	74.392	_NAEQYK(su)DQADK_	-1.0905	3	470.544	1.7				0.765535						1.058	1.234	1.129	1.112	0.0813396	0.303342	0.175045	0.153157	1.60681				0.684195
P35580-206	P35580	206	K	Myosin-10	MYH10	44.193	_K(su)DHNIPGELER_	0.80823	3	469.9											0	0.711	0.799	0.654	0	-0.492079	-0.323733	-0.612637
P35580-881	P35580	881	K	Myosin-10	MYH10	105.2	_K(su)HQQLLEEK_	-0.5896	3	418.223		0.75	0.63	0.41		-0.415037	-0.666576	-1.2863			0	0.711	0.799	0.654	0	-0.492079	-0.323733	-0.612637		1.05485	0.788486	0.626911		0.077041	-0.342844	-0.673667
P35580-1379	P35580	1379	K	Myosin-10	MYH10	112.34	_K(su)VDDDLGTIESLEEAK_	-0.18811	3	621.302	1.24				0.31034						0	0.711	0.799	0.654	0	-0.492079	-0.323733	-0.612637					0.31034
P35613-350	P35613	350	K	Basigin	BSG	60.764	_K(su)PEDVLDDDDAGSAPLK_	-0.88165	3	628.962		2.15	1.47	1.96		1.10434	0.555816	0.970854			0	0.948	0.92	1.008	0	-0.077041	-0.120294	0.0114956		2.26793	1.59783	1.94444		1.18138	0.67611	0.959358
P35626-399	P35626	399	K	Beta-adrenergic receptor kinase 2	ADRBK2	80.165	_DK(su)HEIDR_	-0.43246	3	338.161
P35749-51	P35749	51	K	Myosin-11	MYH11	65.809	_QGFEAASIK(su)EEK_	-0.023531	3	479.568	0.44				-1.18442						0.251	0.582	0.544	0.297	-1.99424	-0.780909	-0.878321	-1.75147	1.75299				0.809816
P35749-54	P35749	54	K	Myosin-11	MYH11	108.63	_EEK(su)GDEVVVELVENGK_	-2.7557	3	624.974		0.41	0.4	0.53		-1.2863	-1.32193	-0.915936			0.251	0.582	0.544	0.297	-1.99424	-0.780909	-0.878321	-1.75147		0.704467	0.735294	1.78451		-0.505395	-0.443607	0.835529
P35749-73	P35749	73	K	Myosin-11	MYH11	89.189	_VTVGK(su)DDIQK_	-0.40529	2	601.817											0.251	0.582	0.544	0.297	-1.99424	-0.780909	-0.878321	-1.75147
P35749-206	P35749	206	K	Myosin-11	MYH11	105.65	_K(su)DTSITGELEK_	0.33485	2	660.83	0.16				-2.64386						0.251	0.582	0.544	0.297	-1.99424	-0.780909	-0.878321	-1.75147	0.63745				-0.649615
P35749-1088	P35749	1088	K	Myosin-11	MYH11	134.99	_K(su)EEELQAALAR_	1.87	3	453.237	0.24				-2.05889						0.251	0.582	0.544	0.297	-1.99424	-0.780909	-0.878321	-1.75147	0.956175				-0.064653
P35749-1181	P35749	1181	K	Myosin-11	MYH11	69.275	_K(su)ALDEETR_	-0.57552	2	531.259	0.44				-1.18442						0.251	0.582	0.544	0.297	-1.99424	-0.780909	-0.878321	-1.75147	1.75299				0.809816
P35749-1256	P35749	1256	K	Myosin-11	MYH11	114.31	_K(su)LEAQVQELQSK_	-0.9513	2	750.899		0.38	0.46	0.8		-1.39593	-1.12029	-0.321928			0.251	0.582	0.544	0.297	-1.99424	-0.780909	-0.878321	-1.75147		0.652921	0.845588	2.6936		-0.61502	-0.241973	1.42954
P35749-1520	P35749	1520	K	Myosin-11	MYH11	73.245	_AEMEDLVSSK(su)DDVGK_	-0.23905	3	574.929	0.22				-2.18442						0.251	0.582	0.544	0.297	-1.99424	-0.780909	-0.878321	-1.75147	0.876494				-0.190184
P35749-1704	P35749	1704	K	Myosin-11	MYH11	76.237	_K(su)QADLEKEELAEELASSLSGR_	-0.93193	3	801.734		0.34	0.32	0.87		-1.55639	-1.64386	-0.200913			0.251	0.582	0.544	0.297	-1.99424	-0.780909	-0.878321	-1.75147		0.584192	0.588235	2.92929		-0.775484	-0.765535	1.55055
P35749-1710	P35749	1710	K	Myosin-11	MYH11	145.77	_QADLEK(su)EELAEELASSLSGR_	-0.88853	3	759.036	2.65	0.37	0.38	0.37	1.40599	-1.4344	-1.39593	-1.4344			0.251	0.582	0.544	0.297	-1.99424	-0.780909	-0.878321	-1.75147	10.5578	0.635739	0.698529	1.24579	3.40023	-0.653494	-0.517607	0.317062
P35998-17	P35998	17	K	26S protease regulatory subunit 7	PSMC2	81.017	_EDEK(su)DDKPIR_	-1.9523	3	448.881	1.16				0.214125						1.151	1.112	1.144	1.354	0.202888	0.153157	0.194087	0.437228	1.00782				0.011237
P36507-40	P36507	40	K	Dual specificity mitogen-activated protein kinase kinase 2	MAP2K2	101.39	_K(su)LEELELDEQQK_	-0.20763	3	534.602											0.805	0	0	0	-0.312939	0	0	0
P36507-68	P36507	68	K	Dual specificity mitogen-activated protein kinase kinase 2	MAP2K2	88.101	_VGELK(su)DDDFER_	4.1152	2	711.823		0.95	1.28	1.25		-0.0740006	0.356144	0.321928			0.805	0	0	0	-0.312939	0	0	0						-0.0740006	0.356144	0.321928
P36776-414	P36776	414	K	Lon protease homolog, mitochondrial	LONP1	72.29	_DDK(su)DAIEEK_	0.88337	2	581.759		0.79	0.85	1.28		-0.340075	-0.234465	0.356144			1.028	0.944	0.885	1.141	0.0398403	-0.0831412	-0.176251	0.190299		0.836864	0.960452	1.12182		-0.256934	-0.0582146	0.165845
P36776-796	P36776	796	K	Lon protease homolog, mitochondrial	LONP1	102.79	_GDK(su)DGSLEVTGQLGEVMK_	-3.6668	3	654.982											1.028	0.944	0.885	1.141	0.0398403	-0.0831412	-0.176251	0.190299
P36871-16	P36871	16	K	Phosphoglucomutase-1	PGM1	74.338	_TQAYQDQK(su)PGTSGLR_	3.2346	3	583.952		0.96	0.84	0.53		-0.0588937	-0.251539	-0.915936			0.825	0.975	1.238	1.078	-0.277534	-0.0365259	0.308011	0.108357		0.984615	0.678514	0.491651		-0.0223678	-0.55955	-1.02429
P36952-174	P36952	174	K	Serpin B5	SERPINB5	46.406	_K(su)FSESETK_	0.66831	2	528.248											7.184	2.57	3.313	2.396	2.84479	1.36177	1.72814	1.26063
P36957-154	P36957	154	K	Dihydrolipoyllysine-residue succinyltransferase component of 2-oxoglutarate dehydrogenase complex, mitochondrial	DLST	82.069	_AK(su)PAEAPAAAAPK_	-0.45866	3	431.566		1.09	0.66	0.98		0.124328	-0.599462	-0.0291463			1.013	0.828	0.654	0.688	0.0186342	-0.272297	-0.612637	-0.53952		1.31643	1.00917	1.42442		0.396625	0.0131754	0.510373
P37108-43	P37108	43	K	Signal recognition particle 14 kDa protein	SRP14	45.207	_K(su)GTVEGFEPADNK_	-0.63219	3	497.904											0	1.327	0.939	0.766	0	0.408168	-0.0908029	-0.384584
P37235-49	P37235	49	K	Hippocalcin-like protein 1	HPCAL1	83.087	_DCPTGHLTVDEFK(su)K_	-0.47522	3	582.938		0.54	0.31	0.59		-0.888969	-1.68966	-0.761213			0	0	0	0	0	0	0	0						-0.888969	-1.68966	-0.761213
P37802-40	P37802	40	K	Transgelin-2	TAGLN2	103.31	_K(su)DVGRPQPGR_	-0.055465	3	403.883	0.77	1.24	0.6	0.49	-0.37707	0.31034	-0.736966	-1.02915			1.031	1.326	0.961	0.85	0.0440443	0.407081	-0.0573917	-0.234465	0.746848	0.935143	0.62435	0.576471	-0.421114	-0.0967407	-0.679574	-0.794681
P37837-71	P37837	71	K	Transaldolase	TALDO1	109.6	_K(su)LGGSQEDQIK_	-0.78806	2	651.83		1.13	0.8	1.25		0.176323	-0.321928	0.321928			0.951	1.48	1.279	1.049	-0.0724828	0.565597	0.355016	0.0690147		0.763514	0.625489	1.19161		-0.389274	-0.676944	0.252913
P38159-86	P38159	86	K	RNA-binding motif protein, X chromosome	RBMX	91.076	_VEQATK(su)PSFESGR_	-0.19367	2	768.37	0.55				-0.862496						0	1.955	1.14	1.005	0	0.967169	0.189034	0.0071955					-0.862496
P38646-368	P38646	368	K	Stress-70 protein, mitochondrial	HSPA9	95.662	_TIAPCQK(su)AM(ox)QDAEVSK_	3.1551	3	631.629		0.73	1.28	3.69		-0.454032	0.356144	1.88362			1.294	0.873	0.83	1.523	0.371838	-0.195946	-0.268817	0.606916		0.836197	1.54217	2.42285		-0.258085	0.624961	1.2767
P38646-600	P38646	600	K	Stress-70 protein, mitochondrial	HSPA9	136.6	_M(ox)EEFK(su)DQLPADECNK_	-0.70607	3	657.277	1.09	0.94	0.57	0.83	0.124328	-0.0892673	-0.810966	-0.268817			1.294	0.873	0.83	1.523	0.371838	-0.195946	-0.268817	0.606916	0.842349	1.07675	0.686747	0.544977	-0.247509	0.106679	-0.542149	-0.875733
P38646-625	P38646	625	K	Stress-70 protein, mitochondrial	HSPA9	85.813	_K(su)DSETGENIR_	-0.26478	2	624.789	1.65	1.12	0.61	0.85	0.722466	0.163499	-0.713119	-0.234465			1.294	0.873	0.83	1.523	0.371838	-0.195946	-0.268817	0.606916	1.27512	1.28293	0.73494	0.558109	0.350628	0.359445	-0.444302	-0.841381
P38919-19	P38919	19	K	Eukaryotic initiation factor 4A-III	EIF4A3	74.611	_LLK(su)EEDMTK_	0.10616	3	402.869		1.16	1.34	1.09		0.214125	0.422233	0.124328			1.29	1.551	1.879	2.145	0.367371	0.633199	0.909965	1.10098		0.747905	0.713145	0.508159		-0.419074	-0.487732	-0.97665
P39023-143	P39023	143	K	60S ribosomal protein L3	RPL3	70.256	_WQDEDGK(su)K_	-0.065744	3	369.165	1.25	1.36	1.42	0.66	0.321928	0.443607	0.505891	-0.599462			0.864	1.286	0.927	1.063	-0.210897	0.362891	-0.109359	0.0881416	1.44676	1.05754	1.53182	0.620884	0.532825	0.080716	0.61525	-0.687604
P39060-686	P39060	686	K	Collagen alpha-1(XVIII) chain	COL18A1	57.532	_EETGAALK(su)PR_	-0.51109	3	391.203											0.701	0.624	1.044	0.635	-0.512514	-0.680382	0.0621217	-0.655172
P39687-238	P39687	238	K	Acidic leucine-rich nuclear phosphoprotein 32 family member A	ANP32A	77.185	_K(su)REPEDEGEDDD_	1.1833	2	767.295	0.76	1.16	1.6	0.37	-0.395929	0.214125	0.678072	-1.4344			0.901	1.774	1.879	1.089	-0.150401	0.827006	0.909965	0.123004	0.843507	0.65389	0.851517	0.339761	-0.245528	-0.612881	-0.231893	-1.55741
P40763-97	P40763	97	K	Signal transducer and activator of transcription 3	STAT3	69.342	_YLEK(su)PMEIAR_	-2.9644	2	675.342		0.55	1.06	0.64		-0.862496	0.0840643	-0.643856			1.154	1.204	1.029	1.261	0.206643	0.267835	0.041243	0.334568		0.456811	1.03013	0.507534		-1.13033	0.0428213	-0.978424
P40925-73	P40925	73	K	Malate dehydrogenase, cytoplasmic	MDH1	139.58	_DVIATDK(su)EDVAFK_	0.54387	2	775.883	0.78	0.33	0.39	1	-0.358454	-1.59946	-1.35845	0			0.952	0.708	0.493	0.524	-0.0709665	-0.498179	-1.02034	-0.932361	0.819328	0.466102	0.791075	1.9084	-0.287487	-1.10128	-0.338114	0.932361
P40925-214	P40925	214	K	Malate dehydrogenase, cytoplasmic	MDH1	136.33	_EVGVYEALK(su)DDSWLK_	-2.0052	3	617.972		0.32	0.44	0.82		-1.64386	-1.18442	-0.286304			0.952	0.708	0.493	0.524	-0.0709665	-0.498179	-1.02034	-0.932361		0.451977	0.892495	1.56489		-1.14568	-0.164084	0.646057
P40926-329	P40926	329	K	Malate dehydrogenase, mitochondrial	MDH2	59.35	_K(su)GEDFVK_	1.2842	2	461.729	1.71	0.48	4.28	1.14	0.773996	-1.05889	2.09761	0.189034			1.064	0.818	1.504	0.78	0.0894982	-0.289827	0.588805	-0.358454	1.60714	0.586797	2.84574	1.46154	0.684498	-0.769066	1.50881	0.547488
P40939-735	P40939	735	K	Trifunctional enzyme subunit alpha, mitochondrial	HADHA	80.688	_K(su)YEAAYGK_	-1.2369	2	515.248		0.68	0.56	2.07		-0.556393	-0.836501	1.04963			0.896	0.799	0.763	0.655	-0.158429	-0.323733	-0.390245	-0.610433		0.851064	0.733945	3.16031		-0.232661	-0.446256	1.66006
P41252-641	P41252	641	K	Isoleucine--tRNA ligase, cytoplasmic	IARS	82.426	_FK(su)EEGVR_	0.90015	2	482.74	1.27				0.344828						1.091	1.048	1.247	1.057	0.125651	0.0676387	0.318461	0.0799754	1.16407				0.219177
P42025-361	P42025	361	K	Beta-centractin	ACTR1B	52.391	_K(su)EYEEDGSR_	-0.33716	2	606.754	0.73				-0.454032						0	0	0	0	0	0	0	0					-0.454032
P42126-89	P42126	89	K	Enoyl-CoA delta isomerase 1, mitochondrial	ECI1	89.886	_LENDK(su)SFR_	0.68867	2	554.767		0.65	1.72	0.62		-0.621488	0.782409	-0.68966			0.804	0.933	0.589	0.456	-0.314733	-0.100051	-0.76366	-1.13289		0.696677	2.9202	1.35965		-0.521437	1.54607	0.443234
P42357-650	P42357	650	K	Histidine ammonia-lyase	HAL	45.368	_STK(su)IPESEDL_	2.4087	2	609.79		1.34	1	1.09		0.422233	0	0.124328
P42704-66	P42704	66	K	Leucine-rich PPR motif-containing protein, mitochondrial	LRPPRC	67.102	_EK(su)DIQEESTFSSR_	-0.91703	2	828.373		0.9	1.26	0.28		-0.152003	0.333424	-1.8365			1.05	1.149	1.222	1.237	0.0703893	0.200379	0.289244	0.306846		0.78329	1.0311	0.226354		-0.352382	0.0441794	-2.14335
P42704-734	P42704	734	K	Leucine-rich PPR motif-containing protein, mitochondrial	LRPPRC	79.652	_VEDALNLK(su)EEFDR_	-0.061005	2	839.402	1.45	0.69	0.7	0.9	0.536053	-0.535332	-0.514573	-0.152003			1.05	1.149	1.222	1.237	0.0703893	0.200379	0.289244	0.306846	1.38095	0.600522	0.572831	0.727567	0.465664	-0.735711	-0.803817	-0.458849
P43034-45	P43034	45	K	Platelet-activating factor acetylhydrolase IB subunit alpha	PAFAH1B1	53.3	_EAELDVNEELDK(su)K_	-1.9568	3	544.593	1.04				0.0565835						1.16	1.232	0.895	0.834	0.214125	0.301002	-0.16004	-0.261881	0.896552				-0.157541
P43121-217	P43121	217	K	Cell surface glycoprotein MUC18	MCAM	88.706	_EDK(su)DAQFYCELNYR_	-0.18973	3	650.944											0.532	0.668	0.796	0.816	-0.910502	-0.58208	-0.32916	-0.293359
P43121-551	P43121	551	K	Cell surface glycoprotein MUC18	MCAM	55.461	_K(su)LPEPESR_	2.5566	2	528.272		0.87	0.94	1		-0.200913	-0.0892673	0			0.532	0.668	0.796	0.816	-0.910502	-0.58208	-0.32916	-0.293359		1.3024	1.1809	1.22549		0.381167	0.239892	0.293359
P43686-409	P43686	409	K	26S protease regulatory subunit 6B	PSMC4	118.28	_K(su)DEQEHEFYK_	0.32878	3	484.881	0.97	1.03	0.71	0.78	-0.0439433	0.0426443	-0.494109	-0.358454			1.158	1.884	1.294	0.988	0.211635	0.913799	0.371838	-0.0174171	0.837651	0.546709	0.548686	0.789474	-0.255579	-0.871155	-0.865947	-0.341037
P45954-152	P45954	152	K	Short/branched chain specific acyl-CoA dehydrogenase, mitochondrial	ACADSB	93.143	_K(su)HGTEEQK_	0.025305	3	352.837											0	0.672	0.719	0.672	0	-0.573467	-0.475936	-0.573467
P45974-163	P45974	163	K	Ubiquitin carboxyl-terminal hydrolase 5	USP5	70.272	_K(su)QEVQAWDGEVR_	-3.5436	2	772.871											0.904	1.015	0.999	1.123	-0.145605	0.0214797	-0.00144342	0.167358
P46459-304	P46459	304	K	Vesicle-fusing ATPase	NSF	71.176	_K(su)LFADAEEEQR_	-0.64129	3	479.228											1.126	1.295	0.94	1.08	0.171207	0.372952	-0.0892673	0.111031
P46777-220	P46777	220	K	60S ribosomal protein L5	RPL5	133.42	_YLM(ox)EEDEDAYK(su)K_	0.55843	3	550.568	0.69	1.25	1.53	0.92	-0.535332	0.321928	0.613532	-0.120294			1.008	0.894	1.165	1.182	0.0114956	-0.161653	0.22033	0.24123	0.684524	1.39821	1.3133	0.778342	-0.546827	0.483581	0.393202	-0.361524
P46781-180	P46781	180	K	40S ribosomal protein S9	RPS9	84.753	_K(su)GQGGAGAGDDEEED_	-0.38611	2	767.792											1.086	1.805	1.388	0.964	0.119024	0.851999	0.473008	-0.0528949
P46783-25	P46783	25	K	40S ribosomal protein S10	RPS10	42.599	_K(su)DVHMPK_	0.86111	3	318.829											0.911	1.207	0.894	1.071	-0.134477	0.271426	-0.161653	0.0989585
P46940-806	P46940	806	K	Ras GTPase-activating-like protein IQGAP1	IQGAP1	73.233	_SHK(su)DEVVK_	1.2975	3	347.845											1.031	1.246	1.235	1.034	0.0440443	0.317304	0.304511	0.0482362
P47756-199	P47756	199	K	F-actin-capping protein subunit beta	CAPZB	119.27	_QMEK(su)DETVSDCSPHIANIGR_	0.076104	3	796.358	0.36	0.7	0.75	0.95	-1.47393	-0.514573	-0.415037	-0.0740006			1.105	1.154	1.26	0.959	0.144046	0.206643	0.333424	-0.0603973	0.325792	0.606586	0.595238	0.990615	-1.61798	-0.721216	-0.748461	-0.0136033
P47897-309	P47897	309	K	Glutamine--tRNA ligase	QARS	76.24	_FDDTNPEK(su)EEAK_	1.1042	3	508.223	1.14	1.52	1.01	0.47	0.189034	0.604071	0.0143553	-1.08927			1.065	1.323	0.938	0.994	0.0908534	0.403813	-0.0923402	-0.00868224	1.07042	1.1489	1.07676	0.472837	0.0981804	0.200258	0.106695	-1.08059
P47897-620	P47897	620	K	Glutamine--tRNA ligase	QARS	61.11	_TDFK(su)EEPEPGFK_	0.11571	3	508.568		1.56	1.32	0.89		0.641546	0.400538	-0.168123			1.065	1.323	0.938	0.994	0.0908534	0.403813	-0.0923402	-0.00868224		1.17914	1.40725	0.895372		0.237733	0.492878	-0.159441
P48047-54	P48047	54	K	ATP synthase subunit O, mitochondrial	ATP5O	87.806	_QNK(su)LEQVEK_	-1.1356	2	608.314	1.98				0.9855						0	0.547	0.422	0.495	0	-0.870387	-1.24469	-1.0145					0.9855
P48047-60	P48047	60	K	ATP synthase subunit O, mitochondrial	ATP5O	84.365	_LEQVEK(su)ELLR_	-0.3684	2	678.872	1.09	0.22	0.65	0.47	0.124328	-2.18442	-0.621488	-1.08927			0	0.547	0.422	0.495	0	-0.870387	-1.24469	-1.0145		0.402194	1.54028	0.949495	0.124328	-1.31404	0.623197	-0.0747678
P48444-322	P48444	322	K	Coatomer subunit delta	ARCN1	113.62	_LHVENEDK(su)K_	-1.0187	3	404.535											0.995	1.448	1.003	0.854	-0.00723157	0.534062	0.00432161	-0.227692
P48643-535	P48643	535	K	T-complex protein 1 subunit epsilon	CCT5	62.659	_K(su)PGESEE_	0.54045	2	438.185											1.2	1.382	1.054	1.108	0.263034	0.466758	0.0758749	0.147958
P48735-48	P48735	48	K	Isocitrate dehydrogenase [NADP], mitochondrial	IDH2	114.63	_VAK(su)PVVEMDGDEM(ox)TR_	-1.0202	3	598.275	0.97	0.15	0.62	0.39	-0.0439433	-2.73697	-0.68966	-1.35845			1.008	0.5	0.289	0.428	0.0114956	-1	-1.79086	-1.22432	0.962302	0.3	2.14533	0.911215	-0.055439	-1.73697	1.1012	-0.134137
P48735-106	P48735	106	K	Isocitrate dehydrogenase [NADP], mitochondrial	IDH2	166.49	_DQTDDQVTIDSALATQK(su)YSVAVK_	-0.47597	3	866.092	0.39	0.08	0.37	0.51	-1.35845	-3.64386	-1.4344	-0.971431			1.008	0.5	0.289	0.428	0.0114956	-1	-1.79086	-1.22432	0.386905	0.16	1.28028	1.19159	-1.36995	-2.64386	0.356456	0.252886
P48735-155	P48735	155	K	Isocitrate dehydrogenase [NADP], mitochondrial	IDH2	66.664	_EPIICK(su)NIPR_	-0.20616	2	670.356		0.17	0.52	0.61		-2.55639	-0.943416	-0.713119			1.008	0.5	0.289	0.428	0.0114956	-1	-1.79086	-1.22432		0.34	1.79931	1.42523		-1.55639	0.847442	0.511198
P48735-180	P48735	180	K	Isocitrate dehydrogenase [NADP], mitochondrial	IDH2	92.38	_HAHGDQYK(su)ATDFVADR_	0.32741	3	644.294	0.47	0.18	0.64	0.07	-1.08927	-2.47393	-0.643856	-3.8365			1.008	0.5	0.289	0.428	0.0114956	-1	-1.79086	-1.22432	0.46627	0.36	2.21453	0.163551	-1.10076	-1.47393	1.147	-2.61218
P48735-275	P48735	275	K	Isocitrate dehydrogenase [NADP], mitochondrial	IDH2	76.1	_HYK(su)TDFDK_	-2.3257	3	385.177											1.008	0.5	0.289	0.428	0.0114956	-1	-1.79086	-1.22432
P48735-280	P48735	280	K	Isocitrate dehydrogenase [NADP], mitochondrial	IDH2	66.073	_TDFDK(su)NK_	1.1798	2	484.222	1.69	0.22	0.89	0.24	0.757023	-2.18442	-0.168123	-2.05889			1.008	0.5	0.289	0.428	0.0114956	-1	-1.79086	-1.22432	1.67659	0.44	3.07958	0.560748	0.745528	-1.18442	1.62274	-0.834576
P48735-384	P48735	384	K	Isocitrate dehydrogenase [NADP], mitochondrial	IDH2	86.772	_GK(su)LDGNQDLIR_	0.10346	2	664.844	0.82	0.17	0.27	0.83	-0.286304	-2.55639	-1.88897	-0.268817			1.008	0.5	0.289	0.428	0.0114956	-1	-1.79086	-1.22432	0.813492	0.34	0.934256	1.93925	-0.2978	-1.55639	-0.0981101	0.955501
P49189-30	P49189	30	K	4-trimethylaminobutyraldehyde dehydrogenase	ALDH9A1	79.489	_VEPADASGTEK(su)AFEPATGR_	-0.4813	3	678.32		0.73	0.93	0.84		-0.454032	-0.104697	-0.251539			0.896	0.813	0.892	0.687	-0.158429	-0.298673	-0.164884	-0.541618		0.897909	1.0426	1.22271		-0.155359	0.060187	0.290079
P49189-303	P49189	303	K	4-trimethylaminobutyraldehyde dehydrogenase	ALDH9A1	44.511	_EILDK(su)FTEEVVK_	0.38846	2	775.403											0.896	0.813	0.892	0.687	-0.158429	-0.298673	-0.164884	-0.541618
P49189-310	P49189	310	K	4-trimethylaminobutyraldehyde dehydrogenase	ALDH9A1	113.67	_FTEEVVK(su)QTQR_	-1.3046	3	488.916		0.46	1.13	0.5		-1.12029	0.176323	-1			0.896	0.813	0.892	0.687	-0.158429	-0.298673	-0.164884	-0.541618		0.565806	1.26682	0.727802		-0.821621	0.341207	-0.458382
P49189-316	P49189	316	K	4-trimethylaminobutyraldehyde dehydrogenase	ALDH9A1	78.615	_IK(su)IGDPLLEDTR_	1.7725	2	735.396		0.55	1.37	0.77		-0.862496	0.454176	-0.37707			0.896	0.813	0.892	0.687	-0.158429	-0.298673	-0.164884	-0.541618		0.676507	1.53587	1.12082		-0.563824	0.61906	0.164548
P49257-197	P49257	197	K	Protein ERGIC-53	LMAN1	76.035	_NK(su)PYPVR_	-0.62746	2	487.259											0.751	1.045	0.918	1.118	-0.413115	0.0635029	-0.123434	0.16092
P49257-288	P49257	288	K	Protein ERGIC-53	LMAN1	117.18	_EK(su)YQEEFEHFQQELDK_	-0.12554	3	742.999		0.83	0.68	0.8		-0.268817	-0.556393	-0.321928			0.751	1.045	0.918	1.118	-0.413115	0.0635029	-0.123434	0.16092		0.794258	0.740741	0.715564		-0.33232	-0.432959	-0.482848
P49257-302	P49257	302	K	Protein ERGIC-53	LMAN1	72.433	_YQEEFEHFQQELDK(su)K_	-0.1051	3	699.985	0.62	1.02	0.67	1.05	-0.68966	0.0285692	-0.577767	0.0703893			0.751	1.045	0.918	1.118	-0.413115	0.0635029	-0.123434	0.16092	0.825566	0.976077	0.729847	0.939177	-0.276545	-0.0349338	-0.454333	-0.0905309
P49257-463	P49257	463	K	Protein ERGIC-53	LMAN1	76.17	_NMPSNEK(su)PK_	0.10154	2	572.769		0.99	0.81	1.08		-0.0144996	-0.304006	0.111031			0.751	1.045	0.918	1.118	-0.413115	0.0635029	-0.123434	0.16092		0.947368	0.882353	0.966011		-0.0780025	-0.180572	-0.0498889
P49411-91	P49411	91	K	Elongation factor Tu, mitochondrial	TUFM	136.33	_K(su)YEEIDNAPEER_	0.094879	3	531.574	0.82	0.9	0.85	0.62	-0.286304	-0.152003	-0.234465	-0.68966			1.045	0.905	0.732	0.741	0.0635029	-0.14401	-0.450084	-0.432455	0.784689	0.994475	1.1612	0.836707	-0.349807	-0.00799279	0.215619	-0.257205
P49419-390	P49419	390	K	Alpha-aminoadipic semialdehyde dehydrogenase	ALDH7A1	49.934	_K(su)EGGTVVYGGK_	1.0456	3	398.872											0	0.962	0.644	0.526	0	-0.0558912	-0.634867	-0.926865
P49419-439	P49419	439	K	Alpha-aminoadipic semialdehyde dehydrogenase	ALDH7A1	79.471	_FK(su)NEEEVFAWNNEVK_	1.0913	3	661.643		0.51	0.48	1.03		-0.971431	-1.05889	0.0426443			0	0.962	0.644	0.526	0	-0.0558912	-0.634867	-0.926865		0.530146	0.745342	1.95817		-0.91554	-0.424026	0.96951
P49585-239	P49585	239	K	Choline-phosphate cytidylyltransferase A	PCYT1A	64.265	_K(su)YHLQER_	-0.86351	3	358.517											1.176	0	0	0	0.233888	0	0	0
P49588-366	P49588	366	K	Alanine--tRNA ligase, cytoplasmic	AARS	51.066	_K(su)DPDM(ox)VK_	1.0234	2	474.721	0.66				-0.599462						0.993	1.043	0.843	1.344	-0.0101344	0.0607392	-0.246395	0.426533	0.664653				-0.589328
P49588-558	P49588	558	K	Alanine--tRNA ligase, cytoplasmic	AARS	73.834	_VDDSSEDK(su)TEFTVK_	0.40974	2	850.381	0.67	1.03	0.79	0.85	-0.577767	0.0426443	-0.340075	-0.234465			0.993	1.043	0.843	1.344	-0.0101344	0.0607392	-0.246395	0.426533	0.674723	0.987536	0.937129	0.63244	-0.567633	-0.0180948	-0.09368	-0.660998
P49588-651	P49588	651	K	Alanine--tRNA ligase, cytoplasmic	AARS	110.44	_K(su)AEEIANEMIEAAK_	0.30599	3	549.603		0.89	0.94	1.18		-0.168123	-0.0892673	0.238787			0.993	1.043	0.843	1.344	-0.0101344	0.0607392	-0.246395	0.426533		0.853308	1.11507	0.877976		-0.228862	0.157128	-0.187746
P49589-148	P49589	148	K	Cysteine--tRNA ligase, cytoplasmic	CARS	62.166	_LNETTDPDK(su)K_	2.4667	3	420.87		1.27	0.93	1.06		0.344828	-0.104697	0.0840643			0.836	0.943	0.799	1.131	-0.258425	-0.0846703	-0.323733	0.177599		1.34677	1.16395	0.937224		0.429499	0.219035	-0.0935347
P49748-276	P49748	276	K	Very long-chain specific acyl-CoA dehydrogenase, mitochondrial	ACADVL	157.56	_TPVTDPATGAVK(su)EK_	0.99691	2	757.391		0.4	1.57	0.65		-1.32193	0.650765	-0.621488			0.879	0.7	0.832	0.687	-0.186065	-0.514573	-0.265345	-0.541618		0.571429	1.88702	0.946143		-0.807355	0.916109	-0.0798704
P49748-278	P49748	278	K	Very long-chain specific acyl-CoA dehydrogenase, mitochondrial	ACADVL	117.2	_EK(su)ITAFVVER_	-0.49831	2	646.348		0.38	1.29	0.48		-1.39593	0.367371	-1.05889			0.879	0.7	0.832	0.687	-0.186065	-0.514573	-0.265345	-0.541618		0.542857	1.55048	0.69869		-0.881356	0.632716	-0.517276
P49755-145	P49755	145	K	Transmembrane emp24 domain-containing protein 10	TMED10	73.885	_LK(su)PLEVELR_	0.43269	2	598.848		1.07	0.73	0.65		0.0976108	-0.454032	-0.621488			1.03	0.972	0.619	0.451	0.0426443	-0.0409718	-0.691989	-1.1488		1.10082	1.17932	1.44124		0.138583	0.237957	0.527312
P49821-36	P49821	36	K	NADH dehydrogenase [ubiquinone] flavoprotein 1, mitochondrial	NDUFV1	80.312	_TSFGSLK(su)DEDR_	0.27014	2	677.81		0.52	0.4	0.91		-0.943416	-1.32193	-0.136062			0.919	0.51	0.624	0.626	-0.121863	-0.971431	-0.680382	-0.675765		1.01961	0.641026	1.45367		0.0280144	-0.641546	0.539704
P49841-103	P49841	103	K	Glycogen synthase kinase-3 beta	GSK3B	70.552	_K(su)LDHCNIVR_	-3.1031	3	418.88
P49913-100	P49913	100	K	Cathelicidin antimicrobial peptide	CAMP	60.55	_TTQQSPEDCDFK(su)K_	1.0351	3	561.91											1.094	1.465	1.115	4.819	0.129613	0.550901	0.157044	2.26873
P50336-140	P50336	140	K	Protoporphyrinogen oxidase	PPOX	49.967	_GK(su)EPDETVHSFAQR_	-3.0838	3	567.601											0	1.24	0.983	0.797	0	0.31034	-0.0247367	-0.327348
P50395-435	P50395	435	K	Rab GDP dissociation inhibitor beta	GDI2	167.71	_M(ox)TGSEFDFEEM(ox)K(su)R_	-0.36466	3	580.236	0.72	1.04	0.6	0.86	-0.473931	0.0565835	-0.736966	-0.217591			1.051	1.376	1.13	1.471	0.0717627	0.46048	0.176323	0.556797	0.685062	0.755814	0.530973	0.584636	-0.545694	-0.403897	-0.913288	-0.774389
P50395-438	P50395	438	K	Rab GDP dissociation inhibitor beta	GDI2	95.815	_K(su)NDIYGED_	-0.2532	2	527.222	0.81				-0.304006						1.051	1.376	1.13	1.471	0.0717627	0.46048	0.176323	0.556797	0.770695				-0.375769
P50416-292	P50416	292	K	Carnitine O-palmitoyltransferase 1, liver isoform	CPT1A	73.26	_EEIK(su)PIR_	-0.679	2	492.772	1.19	0.47	0.3	1.36	0.250962	-1.08927	-1.73697	0.443607			0.947	1.077	1.197	1.203	-0.0785637	0.107018	0.259423	0.266637	1.2566	0.436397	0.250627	1.13051	0.329525	-1.19629	-1.99639	0.17697
P50851-2742	P50851	2742	K	Lipopolysaccharide-responsive and beige-like anchor protein	LRBA	47.712	_TLEGPENCLK(su)PK_	-1.9726	3	495.913											1.236	0.777	1.004	1.049	0.305679	-0.364013	0.00575927	0.0690147
P50990-367	P50990	367	K	T-complex protein 1 subunit theta	CCT8	63.062	_HEK(su)EDGAISTIVLR_	1.7395	3	556.625		1.08	0.77	0.76		0.111031	-0.37707	-0.395929			1.263	1.301	1.093	1.314	0.336855	0.379621	0.128293	0.393965		0.830131	0.704483	0.578387		-0.26859	-0.505363	-0.789894
P50990-540	P50990	540	K	T-complex protein 1 subunit theta	CCT8	79.148	_K(su)DWDDDQND_	0.10553	2	625.726	1.33	1.17	1.05	-Inf	0.411426	0.226509	0.0703893	-Inf			1.263	1.301	1.093	1.314	0.336855	0.379621	0.128293	0.393965	1.05305	0.899308	0.960659	-Inf	0.0745716	-0.153112	-0.0579041	-Inf
P50995-320	P50995	320	K	Annexin A11	ANXA11	57.785	_K(su)TLEEAIR_	-1.8908	2	530.288											1.236	0.882	0.801	1.1	0.305679	-0.181149	-0.320126	0.137504
P51114-246	P51114	246	K	Fragile X mental retardation syndrome-related protein 1	FXR1	140.28	_K(su)VPGVTAIELDEDTGTFR_	-0.39618	3	683.344	1.17	1.59	1.61	1.03	0.226509	0.669027	0.687061	0.0426443			0	0.99	0.94	1.644	0	-0.0144996	-0.0892673	0.71721		1.60606	1.71277	0.626521	0.226509	0.683526	0.776328	-0.674566
P51570-69	P51570	69	K	Galactokinase	GALK1	118.96	_K(su)DGLVSLLTTSEGADEPQR_	-1.2575	3	706.018		1.24	0.57	0.75		0.31034	-0.810966	-0.415037			0.946	0.857	0.967	1.22	-0.0800879	-0.222633	-0.0484122	0.286881		1.44691	0.589452	0.614754		0.532973	-0.762554	-0.701919
P51572-72	P51572	72	K	B-cell receptor-associated protein 31	BCAP31	90.827	_K(su)YDDVTEK_	2.3268	2	549.253		1.28	1.29	1.11		0.356144	0.367371	0.15056			0.883	1.287	1.33	1.309	-0.179515	0.364012	0.411426	0.388465		0.994561	0.969925	0.847976		-0.00786824	-0.0440552	-0.237905
P51572-158	P51572	158	K	B-cell receptor-associated protein 31	BCAP31	75.387	_YMEENDQLK(su)K_	-0.54595	3	466.547		1.18	0.7	1.36		0.238787	-0.514573	0.443607			0.883	1.287	1.33	1.309	-0.179515	0.364012	0.411426	0.388465		0.916861	0.526316	1.03896		-0.125225	-0.925999	0.0551416
P51572-192	P51572	192	K	B-cell receptor-associated protein 31	BCAP31	108.35	_LK(su)DELASTK_	-1.2814	3	368.864		0.99	1.05	1.11		-0.0144996	0.0703893	0.15056			0.883	1.287	1.33	1.309	-0.179515	0.364012	0.411426	0.388465		0.769231	0.789474	0.847976		-0.378512	-0.341037	-0.237905
P51648-218	P51648	218	K	Fatty aldehyde dehydrogenase	ALDH3A2	76.82	_SPCYIDK(su)DCDLDIVCR_	-1.3804	3	710.304											1.087	0.729	1.103	0.491	0.120352	-0.456009	0.141433	-1.02621
P51858-125	P51858	125	K	Hepatoma-derived growth factor	HDGF	75.334	_SCVEEPEPEPEAAEGDGDK(su)K_	0.36042	3	758.318	0.93				-0.104697						1.197	1.315	1.283	1.442	0.259423	0.395063	0.359521	0.528071	0.776942				-0.364121
P51884-172	P51884	172	K	Lumican	LUM	105.03	_LK(su)EDAVSAAFK_	0.71335	2	639.832											0.436	0.571	0.459	0.367	-1.1976	-0.808437	-1.12343	-1.44615
P51970-51	P51970	51	K	NADH dehydrogenase [ubiquinone] 1 alpha subcomplex subunit 8	NDUFA8	67.032	_WEEK(su)DPR_	-0.22219	2	530.241		0.76	0.53	1.24		-0.395929	-0.915936	0.31034			0.922	0.838	0.511	0.291	-0.117161	-0.254978	-0.968605	-1.78091		0.906921	1.03718	4.26117		-0.140951	0.0526691	2.09125
P51991-29	P51991	29	K	Heterogeneous nuclear ribonucleoprotein A3	HNRNPA3	81.803	_RGEEGHDPK(su)EPEQLR_	0.94833	4	469.975	0.85	1.3	1.78	0.68	-0.234465	0.378512	0.831877	-0.556393			1.276	1.088	1.11	0.895	0.351628	0.121679	0.15056	-0.16004	0.666144	1.19485	1.6036	0.759777	-0.586094	0.256833	0.681318	-0.396353
P51991-118	P51991	118	K	Heterogeneous nuclear ribonucleoprotein A3	HNRNPA3	92.039	_EDSVK(su)PGAHLTVK_	-1.9467	4	370.947		1.34	1.23	0.62		0.422233	0.298658	-0.68966			1.276	1.088	1.11	0.895	0.351628	0.121679	0.15056	-0.16004		1.23162	1.10811	0.692737		0.300554	0.148099	-0.529619
P52209-294	P52209	294	K	6-phosphogluconate dehydrogenase, decarboxylating	PGD	83.869	_CLSSLK(su)DER_	-0.6888	2	604.285	0.94				-0.0892673						1.253	1.02	1.052	1.326	0.325386	0.0285692	0.0731347	0.407081	0.7502				-0.414654
P52272-145	P52272	145	K	Heterogeneous nuclear ribonucleoprotein M	HNRNPM	110.08	_VK(su)EDPDGEHAR_	0.51823	2	676.807	1.16	1.41	1.87	0.19	0.214125	0.495695	0.903038	-2.39593			1.154	1.498	1.071	1.772	0.206643	0.583038	0.0989585	0.825379	1.0052	0.941255	1.74603	0.107223	0.00748158	-0.0873425	0.80408	-3.22131
P52272-239	P52272	239	K	Heterogeneous nuclear ribonucleoprotein M	HNRNPM	111.63	_ADILEDK(su)DGK_	0.39375	3	401.863	1.04	1.36	1.57	0.55	0.0565835	0.443607	0.650765	-0.862496			1.154	1.498	1.071	1.772	0.206643	0.583038	0.0989585	0.825379	0.901213	0.907877	1.46592	0.310384	-0.15006	-0.139431	0.551806	-1.68788
P52272-672	P52272	672	K	Heterogeneous nuclear ribonucleoprotein M	HNRNPM	82.877	_DK(su)FNECGHVLYADIK_	0.29795	3	636.965		1.6	2.59	0.25		0.678072	1.37295	-2			1.154	1.498	1.071	1.772	0.206643	0.583038	0.0989585	0.825379		1.06809	2.4183	0.141084		0.0950343	1.27399	-2.82538
P52565-43	P52565	43	K	Rho GDP-dissociation inhibitor 1	ARHGDIA	193.8	_SIQEIQELDK(su)DDESLRK_	0.18136	3	716.022	0.56	0.88	0.67	0.95	-0.836501	-0.184425	-0.577767	-0.0740006			0.628	1.089	1.02	1.32	-0.671164	0.123004	0.0285692	0.400538	0.89172	0.808081	0.656863	0.719697	-0.165338	-0.307429	-0.606336	-0.474539
P52565-141	P52565	141	K	Rho GDP-dissociation inhibitor 1	ARHGDIA	115.83	_IDK(su)TDYMVGSYGPR_	-1.05	3	567.931		1.18	0.49	0.56		0.238787	-1.02915	-0.836501			0.628	1.089	1.02	1.32	-0.671164	0.123004	0.0285692	0.400538		1.08356	0.480392	0.424242		0.115783	-1.05772	-1.23704
P52566-40	P52566	40	K	Rho GDP-dissociation inhibitor 2	ARHGDIB	98.943	_ELQEMDK(su)DDESLIK_	-0.46706	3	598.277	0.6	1.22	1.86	0.34	-0.736966	0.286881	0.895303	-1.55639			0.831	1.265	1.463	1.172	-0.26708	0.339137	0.54893	0.228973	0.722022	0.964427	1.27136	0.290102	-0.469886	-0.0522562	0.346373	-1.78537
P52907-103	P52907	103	K	F-actin-capping protein subunit alpha-1	CAPZA1	100.23	_K(su)EASDPQPEEADGGLK_	1.3255	3	590.939	0.89				-0.168123						0.986	1.486	1.298	1.012	-0.0203404	0.571434	0.37629	0.0172093	0.902637				-0.147782
P53618-501	P53618	501	K	Coatomer subunit beta	COPB1	71.685	_EAGELK(su)PEEEITVGPVQK_	-1.4366	3	685.016	0.85	1.26	1.02	0.38	-0.234465	0.333424	0.0285692	-1.39593			0.96	1.054	1.2	1.081	-0.0588937	0.0758749	0.263034	0.112367	0.885417	1.19545	0.85	0.351526	-0.175572	0.257549	-0.234465	-1.5083
P53618-535	P53618	535	K	Coatomer subunit beta	COPB1	91.636	_K(su)EEDRPPLR_	0.17448	3	413.882	0.79	1.18	1.08	0.43	-0.340075	0.238787	0.111031	-1.21759			0.96	1.054	1.2	1.081	-0.0588937	0.0758749	0.263034	0.112367	0.822917	1.11954	0.9	0.39778	-0.281182	0.162912	-0.152003	-1.32996
P53618-603	P53618	603	K	Coatomer subunit beta	COPB1	67.385	_K(su)PITDDDVDR_	1.1046	2	637.299	0.87	1.03	1.18	0.7	-0.200913	0.0426443	0.238787	-0.514573			0.96	1.054	1.2	1.081	-0.0588937	0.0758749	0.263034	0.112367	0.90625	0.97723	0.983333	0.647549	-0.142019	-0.0332305	-0.0242475	-0.62694
P53618-703	P53618	703	K	Coatomer subunit beta	COPB1	76.073	_K(su)EAADPLASK_	-1.3299	3	377.196	0.78	1.31	0.95	0.73	-0.358454	0.389567	-0.0740006	-0.454032			0.96	1.054	1.2	1.081	-0.0588937	0.0758749	0.263034	0.112367	0.8125	1.24288	0.791667	0.675301	-0.29956	0.313692	-0.337035	-0.566398
P53621-46	P53621	46	K	Coatomer subunit alpha	COPA	107.5	_MCTLIDK(su)FDEHDGPVR_	-0.61841	3	678.308		0.69	0.76	0.95		-0.535332	-0.395929	-0.0740006			1.076	1.258	1.115	0.829	0.105678	0.331132	0.157044	-0.270556		0.54849	0.681614	1.14596		-0.866464	-0.552972	0.196555
P53621-607	P53621	607	K	Coatomer subunit alpha	COPA	88.056	_K(su)YDEVLHMVR_	-2.0577	3	463.899		0.51	0.79	-Inf		-0.971431	-0.340075	-Inf			1.076	1.258	1.115	0.829	0.105678	0.331132	0.157044	-0.270556		0.405405	0.70852	-Inf		-1.30256	-0.497119	-Inf
P53621-782	P53621	782	K	Coatomer subunit alpha	COPA	99.044	_ETFDPEK(su)ETIPDIDPNAK_	-0.24985	3	720.339	0.52	1.06	1.2	1.02	-0.943416	0.0840643	0.263034	0.0285692			1.076	1.258	1.115	0.829	0.105678	0.331132	0.157044	-0.270556	0.483271	0.842607	1.07623	1.2304	-1.04909	-0.247068	0.105991	0.299125
P53634-334	P53634	334	K	Dipeptidyl peptidase 1	CTSC	71.692	_MK(su)EDCFR_	0.021889	2	543.223	0.68	1.18	1.71	0.55	-0.556393	0.238787	0.773996	-0.862496			1.072	0.917	1.971	1.686	0.100305	-0.125006	0.978928	0.753605	0.634328	1.2868	0.86758	0.326216	-0.656698	0.363793	-0.204931	-1.6161
P53985-224	P53985	224	K	Monocarboxylate transporter 1	SLC16A1	50.305	_K(su)DLHDANTDLIGR_	-0.56294	3	523.262											0.876	0	0	0	-0.190997	0	0	0
P53999-97	P53999	97	K	Activated RNA polymerase II transcriptional coactivator p15	SUB1	119.87	_EYWMDPEGEMK(su)PGR_	0.22919	2	912.882	0.48	0.94	0.89	0.36	-1.05889	-0.0892673	-0.168123	-1.47393			0.823	1.281	1.173	0.736	-0.281036	0.35727	0.230203	-0.442222	0.583232	0.733802	0.758738	0.48913	-0.777858	-0.446538	-0.398326	-1.03171
P54577-482	P54577	482	K	Tyrosine--tRNA ligase, cytoplasmic	YARS	58.172	_GQPDEELK(su)PK_	0.0069129	2	620.806	1.18	0.96	0.76	1.86	0.238787	-0.0588937	-0.395929	0.895303			1.276	0.863	0.794	1.317	0.351628	-0.212568	-0.332789	0.397255	0.924765	1.1124	0.957179	1.4123	-0.112841	0.153674	-0.0631396	0.498047
P54578-14	P54578	14	K	Ubiquitin carboxyl-terminal hydrolase 14	USP14	59.585	_EK(su)FEGVELNTDEPPMVFK_	-1.4927	3	737.017		1.13	1.07	-Inf		0.176323	0.0976108	-Inf			1.022	1.181	1.035	1.076	0.0313952	0.240009	0.0496308	0.105678		0.956816	1.03382	-Inf		-0.0636862	0.04798	-Inf
P54578-375	P54578	375	K	Ubiquitin carboxyl-terminal hydrolase 14	USP14	83.948	_FK(su)DLEDK_	1.6822	2	497.74		1.13	1.16	0.7		0.176323	0.214125	-0.514573			1.022	1.181	1.035	1.076	0.0313952	0.240009	0.0496308	0.105678		0.956816	1.12077	0.650558		-0.0636862	0.164494	-0.620251
P54578-443	P54578	443	K	Ubiquitin carboxyl-terminal hydrolase 14	USP14	87.476	_K(su)QDEWIK_	0.060645	2	523.761		1.18	1.24	0.5		0.238787	0.31034	-1			1.022	1.181	1.035	1.076	0.0313952	0.240009	0.0496308	0.105678		0.999153	1.19807	0.464684		-0.00122211	0.260709	-1.10568
P54578-454	P54578	454	K	Ubiquitin carboxyl-terminal hydrolase 14	USP14	102.89	_FDDDK(su)VSIVTPEDILR_	0.95659	3	654.662		0.76	0.52	0.29		-0.395929	-0.943416	-1.78588			1.022	1.181	1.035	1.076	0.0313952	0.240009	0.0496308	0.105678		0.643522	0.502415	0.269517		-0.635938	-0.993047	-1.89155
P54652-78	P54652	78	K	Heat shock-related 70 kDa protein 2	HSPA2	77.279	_K(su)FEDATVQSDMK_	0.34924	3	500.229	0.61				-0.713119						0	1.126	0.62	0.86	0	0.171207	-0.68966	-0.217591					-0.713119
P54652-592	P54652	592	K	Heat shock-related 70 kDa protein 2	HSPA2	49.243	_NQM(ox)AEK(su)DEYEHK_	-1.5681	3	546.563											0	1.126	0.62	0.86	0	0.171207	-0.68966	-0.217591
P54819-160	P54819	160	K	Adenylate kinase 2, mitochondrial	AK2	77.576	_SYHEEFNPPK(su)EPMKDDITGEPLIR_	0.70571	4	736.352		0.24	0.47	0.92		-2.05889	-1.08927	-0.120294			1.328	0.913	0.784	0.936	0.409255	-0.131313	-0.351074	-0.0954196		0.26287	0.59949	0.982906		-1.92758	-0.738193	-0.0248747
P54819-164	P54819	164	K	Adenylate kinase 2, mitochondrial	AK2	66.246	_EPMK(su)DDITGEPLIR_	-1.9371	2	857.422	0.83	0.86	1.1	1.58	-0.268817	-0.217591	0.137504	0.659925			1.328	0.913	0.784	0.936	0.409255	-0.131313	-0.351074	-0.0954196	0.625	0.94195	1.40306	1.68803	-0.678072	-0.0862782	0.488578	0.755344
P55008-133	P55008	133	K	Allograft inflammatory factor 1	AIF1	64.374	_EK(su)PTGPPAK_	-0.78793	2	512.769		1.38	2.36	0.5		0.464668	1.23879	-1			0.599	1.282	0.656	1.999	-0.739372	0.358396	-0.608232	0.999278		1.07644	3.59756	0.250125		0.106272	1.84702	-1.99928
P55011-1127	P55011	1127	K	Solute carrier family 12 member 2	SLC12A2	70.908	_MK(su)EDEPWR_	-0.21456	2	595.761											0.918	1.584	0.654	0.857	-0.123434	0.663572	-0.612637	-0.222633
P55072-190	P55072	190	K	Transitional endoplasmic reticulum ATPase	VCP	98.299	_VVETDPSPYCIVAPDTVIHCEGEPIK(su)R_	0.67336	3	1061.18		1.32	0.53	-Inf		0.400538	-0.915936	-Inf			0.906	1.339	1.205	0.892	-0.142417	0.421156	0.269033	-0.164884		0.98581	0.439834	-Inf		-0.020618	-1.18497	-Inf
P55072-288	P55072	288	K	Transitional endoplasmic reticulum ATPase	VCP	96.034	_K(su)AFEEAEK_	-0.22415	3	351.17	0.74	1.23	1.22	0.58	-0.434403	0.298658	0.286881	-0.785875			0.906	1.339	1.205	0.892	-0.142417	0.421156	0.269033	-0.164884	0.816777	0.918596	1.01245	0.650224	-0.291986	-0.122498	0.017848	-0.620991
P55072-486	P55072	486	K	Transitional endoplasmic reticulum ATPase	VCP	109.85	_ETVVEVPQVTWEDIGGLEDVK(su)R_	-2.4359	3	866.769		0.96	0.47	2.7		-0.0588937	-1.08927	1.43296			0.906	1.339	1.205	0.892	-0.142417	0.421156	0.269033	-0.164884		0.716953	0.390041	3.02691		-0.48005	-1.3583	1.59784
P55087-295	P55087	295	K	Aquaporin-4	AQP4	97.352	_SQVETDDLILK(su)PGVVHVIDVDRGEEK_	0.20602	4	748.388		0.22	0.25	1.34		-2.18442	-2	0.422233
P55145-112	P55145	112	K	Mesencephalic astrocyte-derived neurotrophic factor	MANF	68.515	_K(su)DSQICELK_	-0.12496	2	610.795	0.72				-0.473931						1.23	1.023	0.993	0.426	0.298658	0.0328061	-0.0101344	-1.23107	0.585366				-0.77259
P55786-222	P55786	222	K	Puromycin-sensitive aminopeptidase	NPEPPS	61.167	_K(su)PYPDDENLVEVK_	-1.1571	3	549.27		1.18	0.85	0.73		0.238787	-0.234465	-0.454032			0.939	1.087	0.952	1.177	-0.0908029	0.120352	-0.0709665	0.235114		1.08556	0.892857	0.620221		0.118435	-0.163499	-0.689146
P55786-730	P55786	730	K	Puromycin-sensitive aminopeptidase	NPEPPS	74.173	_FK(su)DHVEGK_	-2.6932	3	353.842		0.89	0.7	0.73		-0.168123	-0.514573	-0.454032			0.939	1.087	0.952	1.177	-0.0908029	0.120352	-0.0709665	0.235114		0.818767	0.735294	0.620221		-0.288475	-0.443607	-0.689146
P56199-259	P56199	259	K	Integrin alpha-1	ITGA1	85.355	_K(su)EAFTEAR_	0.88615	2	526.256											0.381	0.796	0.666	0.855	-1.39214	-0.32916	-0.586406	-0.226004
P56556-113	P56556	113	K	NADH dehydrogenase [ubiquinone] 1 alpha subcomplex subunit 6	NDUFA6	84.479	_GK(su)IELEETIK_	-0.59279	2	630.34	0.67				-0.577767						0.601	0.488	0.508	0.491	-0.734563	-1.03505	-0.9771	-1.02621	1.11481				0.156796
P60660-81	P60660	81	K	Myosin light polypeptide 6	MYL6	133.86	_NK(su)DQGTYEDYVEGLR_	0.80892	2	943.924	0.28				-1.8365						0.57	1.239	0.912	0.897	-0.810966	0.309176	-0.132894	-0.15682	0.491228				-1.02554
P60842-238	P60842	238	K	Eukaryotic initiation factor 4A-I	EIF4A1	87.184	_K(su)EELTLEGIR_	-0.39026	2	644.343	0.97	1.59	1.81	1.2	-0.0439433	0.669027	0.85599	0.263034			1.268	1.461	1.103	0.769	0.342555	0.546956	0.141433	-0.378944	0.764984	1.0883	1.64098	1.56047	-0.386498	0.122071	0.714557	0.641979
P60866-67	P60866	67	K	40S ribosomal protein S20	RPS20	83.862	_K(su)TPCGEGSK_	0.96447	3	355.162	0.93	1.09	0.92	1.39	-0.104697	0.124328	-0.120294	0.475085			1.145	1.129	0.786	0.725	0.195348	0.175045	-0.347399	-0.463947	0.812227	0.965456	1.17048	1.91724	-0.300045	-0.0507174	0.227105	0.939032
P60903-47	P60903	47	K	Protein S100-A10	S100A10	84.653	_EFPGFLENQK(su)DPLAVDK_	0.64885	3	683.005		1.3	0.82	0.5		0.378512	-0.286304	-1			1.622	2.305	1.975	1.003	0.697774	1.20477	0.981853	0.00432161		0.563991	0.41519	0.498504		-0.826255	-1.26816	-1.00432
P60953-135	P60953	135	K	Cell division control protein 42 homolog	CDC42	101.53	_QK(su)PITPETAEK_	0.23251	2	671.348	0.67	1.02	1.05	0.58	-0.577767	0.0285692	0.0703893	-0.785875			1.078	1.271	1.417	0.909	0.108357	0.345964	0.50284	-0.137648	0.621521	0.802518	0.741002	0.638064	-0.686124	-0.317395	-0.43245	-0.648227
P60981-22	P60981	22	K	Destrin	DSTN	85.807	_K(su)CSTPEEIK_	-1.7437	3	397.857	0.48				-1.05889						0.366	0.825	1.057	0.499	-1.45008	-0.277534	0.0799754	-1.00289	1.31148				0.391191
P61019-131	P61019	131	K	Ras-related protein Rab-2A	RAB2A	77.062	_K(su)EEGEAFAR_	0.022201	2	568.765		1.22	0.67	0.49		0.286881	-0.577767	-1.02915			0.98	1.1	0.983	0.99	-0.0291463	0.137504	-0.0247367	-0.0144996		1.10909	0.681587	0.494949		0.149378	-0.55303	-1.01465
P61026-129	P61026	129	K	Ras-related protein Rab-10	RAB10	68.915	_CDM(ox)DDK(su)R_	-0.38096	2	528.192	0.94				-0.0892673						1.184	1.329	1.947	1.012	0.243669	0.410341	0.961253	0.0172093	0.793919				-0.332936
P61158-69	P61158	69	K	Actin-related protein 3	ACTR3	151.87	_GVDDLDFFIGDEAIEK(su)PTYATK_	1.732	3	848.739		1.19	1.27	0.72		0.250962	0.344828	-0.473931			1.127	1.022	1.124	1.106	0.172488	0.0313952	0.168642	0.145351		1.16438	1.12989	0.650995		0.219566	0.176186	-0.619283
P61158-398	P61158	398	K	Actin-related protein 3	ACTR3	94.688	_K(su)DYEEIGPSICR_	0.039973	2	783.859	0.73	0.92	0.89	0.85	-0.454032	-0.120294	-0.168123	-0.234465			1.127	1.022	1.124	1.106	0.172488	0.0313952	0.168642	0.145351	0.647737	0.900196	0.791815	0.768535	-0.626519	-0.151689	-0.336765	-0.379817
P61160-368	P61160	368	K	Actin-related protein 2	ACTR2	99.752	_DK(su)DNFWM(ox)TR_	-0.092584	2	664.782	0.79	0.95	1.15	0.26	-0.340075	-0.0740006	0.201634	-1.94342			1.032	1.099	1.105	0.939	0.045443	0.136191	0.144046	-0.0908029	0.765504	0.864422	1.04072	0.27689	-0.385518	-0.210192	0.0575875	-1.85261
P61163-361	P61163	361	K	Alpha-centractin	ACTR1A	76.927	_K(su)EYEEDGAR_	-0.46338	2	598.757	0.6	1.36	0.66	0.73	-0.736966	0.443607	-0.599462	-0.454032			1.022	1.051	1.456	0.996	0.0313952	0.0717627	0.54201	-0.00578235	0.587084	1.29401	0.453297	0.732932	-0.768361	0.371844	-1.14147	-0.448249
P61221-343	P61221	343	K	ATP-binding cassette sub-family E member 1	ABCE1	96.745	_VAETANEEEVK(su)K_	0.62301	3	482.903	0.92				-0.120294						1.152	0.996	1.003	1.399	0.204141	-0.00578235	0.00432161	0.484396	0.798611				-0.324435
P61254-51	P61254	51	K	60S ribosomal protein L26	RPL26	88.596	_K(su)DDEVQVVR_	-0.63154	2	594.299	0.08	0.47	0.22	2.85	-3.64386	-1.08927	-2.18442	1.51096
P61254-136	P61254	136	K	60S ribosomal protein L26	RPL26	82.417	_YK(su)EETIEK_	-0.49051	2	570.277	0.71	0.87	0.73	1.25	-0.494109	-0.200913	-0.454032	0.321928
P61326-61	P61326	61	K	Protein mago nashi homolog	MAGOH	101.9	_SVMEELK(su)R_	-2.0518	2	546.274		1.33	1.29	0.79		0.411426	0.367371	-0.340075
P61326-71	P61326	71	K	Protein mago nashi homolog	MAGOH	40.384	_IIDDSEITK(su)EDDALWPPPDR_	1.0497	3	809.052
P61586-140	P61586	140	K	Transforming protein RhoA	RHOA	94.767	_QEPVK(su)PEEGR_	0.29571	3	423.542	0.66	1.04	1	0.56	-0.599462	0.0565835	0	-0.836501			0.824	1.631	0.987	1.032	-0.279284	0.705757	-0.018878	0.045443	0.800971	0.637646	1.01317	0.542636	-0.320178	-0.649173	0.018878	-0.881944
P61604-86	P61604	86	K	10 kDa heat shock protein, mitochondrial	HSPE1	51.726	_VVLDDK(su)DYFLFR_	1.6961	2	815.412											1.524	1.658	1.079	2.366	0.607863	0.729444	0.109695	1.24245
P61604-99	P61604	99	K	10 kDa heat shock protein, mitochondrial	HSPE1	50.353	_DGDILGK(su)YVD_	-0.066821	2	597.78		0.87	1.81	3.92		-0.200913	0.85599	1.97085			1.524	1.658	1.079	2.366	0.607863	0.729444	0.109695	1.24245		0.524729	1.67748	1.6568		-0.930357	0.746295	0.728404
P61978-34	P61978	34	K	Heterogeneous nuclear ribonucleoprotein K	HNRNPK	95.067	_RPAEDMEEEQAFK(su)R_	1.0202	3	612.612	0.74				-0.434403						1.356	1.169	1.155	1.199	0.439357	0.225275	0.207893	0.261832	0.545723				-0.87376
P62158-22	P62158	22	K	Calmodulin	CALM1	120.77	_EAFSLFDK(su)DGDGTITTK_	-0.80856	4	486.982		0.87	0.61	0.71		-0.200913	-0.713119	-0.494109			0.95	1.417	1.367	0.728	-0.0740006	0.50284	0.451013	-0.45799		0.613973	0.446233	0.975275		-0.703752	-1.16413	-0.0361194
P62158-78	P62158	78	K	Calmodulin	CALM1	172.33	_MK(su)DTDSEEEIR_	0.59225	3	484.877	0.67	1.07	0.91	0.78	-0.577767	0.0976108	-0.136062	-0.358454			0.95	1.417	1.367	0.728	-0.0740006	0.50284	0.451013	-0.45799	0.705263	0.755116	0.665691	1.07143	-0.503766	-0.405229	-0.587075	0.0995357
P62158-95	P62158	95	K	Calmodulin	CALM1	80.738	_VFDK(su)DGNGYISAAELR_	-0.70455	2	927.947		0.99	0.64	1.13		-0.0144996	-0.643856	0.176323			0.95	1.417	1.367	0.728	-0.0740006	0.50284	0.451013	-0.45799		0.698659	0.468178	1.5522		-0.517339	-1.09487	0.634312
P62191-86	P62191	86	K	26S protease regulatory subunit 4	PSMC1	72.29	_NQEQM(ox)K(su)PLEEK_	0.62935	3	497.233	1.34	1.07	2.84	0.59	0.422233	0.0976108	1.50589	-0.761213			1.195	1.133	1.441	1.281	0.257011	0.180148	0.52707	0.35727	1.12134	0.944395	1.97085	0.460578	0.165222	-0.0825371	0.978821	-1.11848
P62258-73	P62258	73	K	14-3-3 protein epsilon	YWHAE	87.184	_EENK(su)GGEDK_	0.35587	2	553.236		1.72	1.08	1.06		0.782409	0.111031	0.0840643			0.987	0.725	0.96	0.98	-0.018878	-0.463947	-0.0588937	-0.0291463		2.37241	1.125	1.08163		1.24636	0.169925	0.113211
P62266-108	P62266	108	K	40S ribosomal protein S23	RPS23	71.176	_K(su)GHAVGDIPGVR_	-0.34836	3	435.902		0.8	0.51	-Inf		-0.321928	-0.971431	-Inf			0	1.274	0.861	1.494	0	0.349365	-0.215915	0.57918		0.627943	0.592334	-Inf		-0.671293	-0.755516	-Inf
P62269-47	P62269	47	K	40S ribosomal protein S18	RPS18	82.417	_K(su)ADIDLTK_	-1.6395	2	502.269		1.25	0.9	2.24		0.321928	-0.152003	1.1635			0	1.358	0.6	1.719	0	0.441483	-0.736966	0.78157		0.920471	1.5	1.30308		-0.119555	0.584963	0.381929
P62328-4	P62328	4	K	Thymosin beta-4	TMSB4X	78.903	_(ac)SDK(su)PDMAEIEK_	-2.8812	3	468.878											0.696	0.908	0.574	0.417	-0.522841	-0.139236	-0.800877	-1.26188
P62333-298	P62333	298	K	26S protease regulatory subunit 10B	PSMC6	48.467	_K(su)IHIDLPNEQAR_	-3.0759	3	511.939											0.99	1.121	1.178	0.769	-0.0144996	0.164786	0.23634	-0.378944
P62805-32	P62805	32	K	Histone H4	HIST1H4A	65.329	_DNIQGITK(su)PAIR_	-0.96236	2	713.388											0.789	0.567	1.62	0.578	-0.341903	-0.818579	0.695994	-0.790859
P62841-72	P62841	72	K	40S ribosomal protein S15	RPS15	64.121	_EAPPMEK(su)PEVVK_	0.83609	3	485.246		0.47	0.81	1.87		-1.08927	-0.304006	0.903038			0	0.775	0.891	0.669	0	-0.367732	-0.166503	-0.579922		0.606452	0.909091	2.79522		-0.721536	-0.137504	1.48296
P62851-20	P62851	20	K	40S ribosomal protein S25	RPS25	75.109	_DK(su)DPVNK_	-1.2484	3	305.819		2.24	1.45	1.17		1.1635	0.536053	0.226509			0	1.644	0.994	1.338	0	0.71721	-0.00868224	0.420078		1.36253	1.45875	0.874439		0.446288	0.544735	-0.19357
P62906-212	P62906	212	K	60S ribosomal protein L10a	RPL10A	67.897	_STMGK(su)PQR_	-1.1175	2	502.745		0.99	0.85	0.45		-0.0144996	-0.234465	-1.152			0	0.981	0.874	0.705	0	-0.027675	-0.194295	-0.504305		1.00917	0.97254	0.638298		0.0131754	-0.0401704	-0.647698
P62937-155	P62937	155	K	Peptidyl-prolyl cis-trans isomerase A	PPIA	107.06	_K(su)ITIADCGQLE_	-0.034685	2	674.327	0.54	1.29	0.49	-Inf	-0.888969	0.367371	-1.02915	-Inf			0.919	1.181	1.004	1.235	-0.121863	0.240009	0.00575927	0.304511	0.587595	1.09229	0.488048	-Inf	-0.767105	0.127362	-1.03491	-Inf
P62987-33	P62987	33	K	Ubiquitin-60S ribosomal protein L40	UBA52	123.29	_IQDK(su)EGIPPDQQR_	-0.51509	2	812.402	0.72	1.08	0.71	0.59	-0.473931	0.111031	-0.494109	-0.761213			0	0	0	0	0	0	0	0					-0.473931	0.111031	-0.494109	-0.761213
P63000-123	P63000	123	K	Ras-related C3 botulinum toxin substrate 1	RAC1	104.22	_DDK(su)DTIEK_	0.56031	2	532.243	0.87	1.21	1.16	0.82	-0.200913	0.275007	0.214125	-0.286304			0	0.569	0.601	0.204	0	-0.813499	-0.734563	-2.29336		2.12654	1.93012	4.01961	-0.200913	1.08851	0.948688	2.00705
P63010-131	P63010	131	K	AP-2 complex subunit beta	AP2B1	95.477	_CLK(su)DEDPYVR_	-0.077053	2	697.816											0.919	1.264	1.236	1.178	-0.121863	0.337996	0.305679	0.23634
P63096-271	P63096	271	K	Guanine nucleotide-binding protein G(i) subunit alpha-1	GNAI1	82.287	_K(su)DLFEEK_	0.32442	2	504.748											0	0	0	0	0	0	0	0
P63098-142	P63098	142	K	Calcineurin subunit B type 1	PPP3R1	77.776	_TIINADK(su)DGDGR_	-1.2241	2	687.828		1.29	1.69	0.5		0.367371	0.757023	-1			0.928	0.626	1.572	0.935	-0.107803	-0.675765	0.652601	-0.0969617		2.0607	1.07506	0.534759		1.04314	0.104422	-0.903038
P63104-85	P63104	85	K	14-3-3 protein zeta/delta	YWHAZ	80.688	_EK(su)IETELR_	0.1487	2	559.29	0.81	1.25	0.93	0.58	-0.304006	0.321928	-0.104697	-0.785875			0.991	0.883	1.086	1.266	-0.013043	-0.179515	0.119024	0.340277	0.817356	1.41563	0.856354	0.458136	-0.290963	0.501443	-0.223721	-1.12615
P63104-138	P63104	138	K	14-3-3 protein zeta/delta	YWHAZ	128.54	_YLAEVAAGDDK(su)K_	-0.8668	2	690.338		1.75	1.29	0.82		0.807355	0.367371	-0.286304			0.991	0.883	1.086	1.266	-0.013043	-0.179515	0.119024	0.340277		1.98188	1.18785	0.647709		0.98687	0.248347	-0.626582
P63104-158	P63104	158	K	14-3-3 protein zeta/delta	YWHAZ	110.38	_K(su)EM(ox)QPTHPIR_	-2.3079	3	451.559		1.24	1.08	0.43		0.31034	0.111031	-1.21759			0.991	0.883	1.086	1.266	-0.013043	-0.179515	0.119024	0.340277		1.4043	0.994475	0.339652		0.489855	-0.00799279	-1.55787
P63208-78	P63208	78	K	S-phase kinase-associated protein 1	SKP1	113.25	_DDPPPPEDDENK(su)EK_	-0.74406	3	575.576		1.19	1.43	1.9		0.250962	0.516015	0.925999			1.294	1.172	0.995	0.938	0.371838	0.228973	-0.00723157	-0.0923402		1.01536	1.43719	2.02559		0.021989	0.523247	1.01834
P63208-155	P63208	155	K	S-phase kinase-associated protein 1	SKP1	111.63	_K(su)ENQWCEEK_	-0.10097	3	450.859	0.83				-0.268817						1.294	1.172	0.995	0.938	0.371838	0.228973	-0.00723157	-0.0923402	0.641422				-0.640654
P67936-13	P67936	13	K	Tropomyosin alpha-4 chain	TPM4	87.519	_K(su)IQALQQQADEAEDR_	0.010419	3	614.966	0.78				-0.358454						0.579	1.42	1.112	1.079	-0.788365	0.505891	0.153157	0.109695	1.34715				0.429911
P67936-44	P67936	44	K	Tropomyosin alpha-4 chain	TPM4	134.49	_EK(su)AEGDVAALNR_	1.0455	2	686.839	0.66				-0.599462						0.579	1.42	1.112	1.079	-0.788365	0.505891	0.153157	0.109695	1.1399				0.188903
P78417-143	P78417	143	K	Glutathione S-transferase omega-1	GSTO1	93.345	_EDYAGLK(su)EEFR_	0.12134	2	728.833	0.79	1.03	0.61	0.88	-0.340075	0.0426443	-0.713119	-0.184425			1.173	1.497	1.591	1.368	0.230203	0.582074	0.669934	0.452068	0.673487	0.688043	0.383407	0.643275	-0.570278	-0.53943	-1.38305	-0.636493
P80303-372	P80303	372	K	Nucleobindin-2	NUCB2	80.438	_QK(su)EELQR_	-2.1484	2	515.762											0.855	0.872	0.554	0.694	-0.226004	-0.1976	-0.852042	-0.526992
P82663-120	P82663	120	K	28S ribosomal protein S25, mitochondrial	MRPS25	56.65	_NEETLREEEEEK(su)K_	-0.32632	3	588.271		1.11	1.43	0.43		0.15056	0.516015	-1.21759			1.106	0	0	0	0.145351	0	0	0						0.15056	0.516015	-1.21759
P83111-284	P83111	284	K	Serine beta-lactamase-like protein LACTB, mitochondrial	LACTB	151.74	_K(su)NDFEQGELYLR_	1.2118	2	806.386	2.01	0.93	1.43	0.6	1.0072	-0.104697	0.516015	-0.736966			1.153	0	0	0	0.205393	0	0	0	1.74328				0.801803	-0.104697	0.516015	-0.736966
P83111-543	P83111	543	K	Serine beta-lactamase-like protein LACTB, mitochondrial	LACTB	77.662	_IALEFDK(su)DR_	-1.5565	2	603.804		1.18	0.58	1.21		0.238787	-0.785875	0.275007			1.153	0	0	0	0.205393	0	0	0						0.238787	-0.785875	0.275007
P83731-97	P83731	97	K	60S ribosomal protein L24	RPL24	87.754	_NQK(su)PEVR_	-0.23426	2	485.751	1.07	1.59	1.26	1	0.0976108	0.669027	0.333424	0			0	1.418	0.966	0.434	0	0.503858	-0.0499049	-1.20423		1.1213	1.30435	2.30415	0.0976108	0.165169	0.383329	1.20423
Q00325-209	Q00325	209	K	Phosphate carrier protein, mitochondrial	SLC25A3	111.61	_M(ox)YK(su)EEGLK_	-2.8261	3	371.843		0.55	0.33	0.98		-0.862496	-1.59946	-0.0291463			0.99	0.67	1.027	0.733	-0.0144996	-0.577767	0.0384362	-0.448115		0.820896	0.321324	1.33697		-0.284729	-1.6379	0.418969
Q00610-456	Q00610	456	K	Clathrin heavy chain 1	CLTC	113.4	_EDK(su)LECSEELGDLVK_	0.51222	3	621.956	0.8	0.84	0.81	0.91	-0.321928	-0.251539	-0.304006	-0.136062			1.149	0.978	1.08	1.007	0.200379	-0.0320936	0.111031	0.0100637	0.696258	0.858896	0.75	0.903674	-0.522307	-0.219445	-0.415037	-0.146125
Q00610-1612	Q00610	1612	K	Clathrin heavy chain 1	CLTC	91.62	_VDK(su)LDASESLR_	0.28739	2	666.836	0.89	0.75	0.59	1.2	-0.168123	-0.415037	-0.761213	0.263034			1.149	0.978	1.08	1.007	0.200379	-0.0320936	0.111031	0.0100637	0.774587	0.766871	0.546296	1.19166	-0.368502	-0.382944	-0.872244	0.252971
Q00796-87	Q00796	87	K	Sorbitol dehydrogenase	SORD	66.073	_HLK(su)PGDR_	-2.1794	3	308.163		1.13	0.41	0.36		0.176323	-1.2863	-1.47393			0.925	1.017	1.042	0.611	-0.112475	0.0243197	0.0593553	-0.710756		1.11111	0.393474	0.589198		0.152003	-1.34566	-0.763175
Q00839-464	Q00839	464	K	Heterogeneous nuclear ribonucleoprotein U	HNRNPU	123.06	_EK(su)PYFPIPEEYTFIQNVPLEDR_	1.879	4	706.848		2.14	1.44	0.47		1.09761	0.526069	-1.08927			1.171	1.494	1.314	1.245	0.227741	0.57918	0.393965	0.316146		1.4324	1.09589	0.37751		0.518431	0.132104	-1.40541
Q00839-670	Q00839	670	K	Heterogeneous nuclear ribonucleoprotein U	HNRNPU	82.85	_LLEQYK(su)EESK_	-0.037567	2	683.84		1.21	1.17	0.74		0.275007	0.226509	-0.434403			1.171	1.494	1.314	1.245	0.227741	0.57918	0.393965	0.316146		0.809906	0.890411	0.594378		-0.304173	-0.167457	-0.750549
Q01082-170	Q01082	170	K	Spectrin beta chain, non-erythrocytic 1	SPTBN1	110.84	_FQIQDISVETEDNK(su)EK_	-1.2691	3	674.988		1	0.64	0.6		0	-0.643856	-0.736966			0.944	1.165	0.872	1.184	-0.0831412	0.22033	-0.1976	0.243669		0.858369	0.733945	0.506757		-0.22033	-0.446256	-0.980635
Q01082-602	Q01082	602	K	Spectrin beta chain, non-erythrocytic 1	SPTBN1	66.826	_FATDGEGYK(su)PCDPQVIR_	0.40253	3	684.983	0.71	1.11	0.74	0.41	-0.494109	0.15056	-0.434403	-1.2863			0.944	1.165	0.872	1.184	-0.0831412	0.22033	-0.1976	0.243669	0.752119	0.95279	0.848624	0.346284	-0.410968	-0.0697703	-0.236803	-1.52997
Q01082-1021	Q01082	1021	K	Spectrin beta chain, non-erythrocytic 1	SPTBN1	71.148	_EAEK(su)LESEHPDQAQAILSR_	-2.6144	3	751.033	0.47	1.11	1	0.62	-1.08927	0.15056	0	-0.68966			0.944	1.165	0.872	1.184	-0.0831412	0.22033	-0.1976	0.243669	0.497881	0.95279	1.14679	0.523649	-1.00613	-0.0697703	0.1976	-0.933329
Q01082-1210	Q01082	1210	K	Spectrin beta chain, non-erythrocytic 1	SPTBN1	148.57	_K(su)QEDFMTTMDANEEK_	-0.31063	3	639.601	0.61	1.37	0.89	0.84	-0.713119	0.454176	-0.168123	-0.251539			0.944	1.165	0.872	1.184	-0.0831412	0.22033	-0.1976	0.243669	0.646186	1.17597	1.02064	0.709459	-0.629978	0.233846	0.0294772	-0.495208
Q01082-1622	Q01082	1622	K	Spectrin beta chain, non-erythrocytic 1	SPTBN1	104.24	_AK(su)DEQSAVSM(ox)LK_	2.1139	3	474.898		1.02	0.97	0.77		0.0285692	-0.0439433	-0.37707			0.944	1.165	0.872	1.184	-0.0831412	0.22033	-0.1976	0.243669		0.875536	1.11239	0.650338		-0.191761	0.153657	-0.620739
Q01082-1827	Q01082	1827	K	Spectrin beta chain, non-erythrocytic 1	SPTBN1	74.165	_K(su)LPEELGR_	-1.3092	2	521.282											0.944	1.165	0.872	1.184	-0.0831412	0.22033	-0.1976	0.243669
Q01082-1939	Q01082	1939	K	Spectrin beta chain, non-erythrocytic 1	SPTBN1	90.05	_QIEAQEK(su)PR_	-0.27925	3	400.207	0.82	1.22	1.01	0.54	-0.286304	0.286881	0.0143553	-0.888969			0.944	1.165	0.872	1.184	-0.0831412	0.22033	-0.1976	0.243669	0.868644	1.04721	1.15826	0.456081	-0.203163	0.0665512	0.211955	-1.13264
Q01082-1981	Q01082	1981	K	Spectrin beta chain, non-erythrocytic 1	SPTBN1	92.538	_K(su)HYASEEIK_	1.0031	3	402.2											0.944	1.165	0.872	1.184	-0.0831412	0.22033	-0.1976	0.243669
Q01082-2005	Q01082	2005	K	Spectrin beta chain, non-erythrocytic 1	SPTBN1	57.174	_EMIDK(su)WEDR_	-1.5397	2	661.29	1.13				0.176323						0.944	1.165	0.872	1.184	-0.0831412	0.22033	-0.1976	0.243669	1.19703				0.259464
Q01082-2207	Q01082	2207	K	Spectrin beta chain, non-erythrocytic 1	SPTBN1	83.862	_K(su)HEWEAHNK_	0.084999	4	320.402	1.06				0.0840643						0.944	1.165	0.872	1.184	-0.0831412	0.22033	-0.1976	0.243669	1.12288				0.167206
Q01469-82	Q01469	82	K	Fatty acid-binding protein, epidermal	FABP5	100.9	_K(su)TQTVCNFTDGALVQHQEWDGK_	1.792	3	888.078		1.44	0.65	0.58		0.526069	-0.621488	-0.785875			2.303	1.264	1.202	0.86	1.20351	0.337996	0.265437	-0.217591		1.13924	0.540765	0.674419		0.188072	-0.886925	-0.568284
Q01518-173	Q01518	173	K	Adenylyl cyclase-associated protein 1	CAP1	63.216	_EYK(su)DVDK_	1.6483	2	498.73	0.79	1.36	0.99	0.85	-0.340075	0.443607	-0.0144996	-0.234465			1.014	1.081	1.256	1.003	0.0200577	0.112367	0.328836	0.00432161	0.779093	1.25809	0.788217	0.847458	-0.360133	0.33124	-0.343336	-0.238787
Q01518-317	Q01518	317	K	Adenylyl cyclase-associated protein 1	CAP1	92.65	_K(su)EPAVLELEGK_	-0.82374	2	656.853	0.9	0.63	0.85	0.88	-0.152003	-0.666576	-0.234465	-0.184425			1.014	1.081	1.256	1.003	0.0200577	0.112367	0.328836	0.00432161	0.887574	0.582794	0.676752	0.877368	-0.172061	-0.778943	-0.563302	-0.188746
Q02252-117	Q02252	117	K	Methylmalonate-semialdehyde dehydrogenase [acylating], mitochondrial	ALDH6A1	94.692	_ENLK(su)EIAK_	0.9012	2	522.782		0.1	0.46	0.51		-3.32193	-1.12029	-0.971431			0.704	0.507	0.362	0.45	-0.506353	-0.979942	-1.46594	-1.152		0.197239	1.27072	1.13333		-2.34199	0.345644	0.180572
Q02487-381	Q02487	381	K	Desmocollin-2	DSC2	45.826	_VTVEDK(su)DLVNTANWR_	-2.6184	3	620.643											1.74	1.508	1.536	1.446	0.799087	0.592636	0.619178	0.532068
Q02750-36	Q02750	36	K	Dual specificity mitogen-activated protein kinase kinase 1	MAP2K1	97.797	_K(su)LEELELDEQQR_	1.404	2	815.402		1.05	1.17	0.71		0.0703893	0.226509	-0.494109			0	1.173	1.055	1.461	0	0.230203	0.077243	0.546956		0.895141	1.109	0.485969		-0.159814	0.149266	-1.04107
Q02818-177	Q02818	177	K	Nucleobindin-1	NUCB1	48.899	_DLAQYDAAHHEEFK(su)R_	-2.1461	4	483.224	0.57				-0.810966						1.108	0.926	0.963	1.186	0.147958	-0.110916	-0.0543923	0.246104	0.51444				-0.958924
Q02878-239	Q02878	239	K	60S ribosomal protein L6	RPL6	108.35	_EK(su)YEITEQR_	-0.44294	2	648.309	0.93	0.97	1.55	0.73	-0.104697	-0.0439433	0.632268	-0.454032			0.921	0.979	1.228	0.974	-0.118727	-0.0306192	0.296311	-0.0380063	1.00977	0.990807	1.26221	0.749487	0.0140296	-0.0133241	0.335958	-0.416025
Q03013-83	Q03013	83	K	Glutathione S-transferase Mu 4	GSTM4	118.87	_K(su)HNLCGETEEEK_	-0.25646	3	525.231	0.35				-1.51457						0	0.558	1.005	0.554	0	-0.841663	0.0071955	-0.852042					-1.51457
Q03252-61	Q03252	61	K	Lamin-B2	LMNB2	73.082	_ISEK(su)EEVTTR_	-0.074848	3	431.217	0.72				-0.473931						0.83	0.708	0.894	0.878	-0.268817	-0.498179	-0.161653	-0.187707	0.86747				-0.205114
Q03252-474	Q03252	474	K	Lamin-B2	LMNB2	52.5	_NNSDK(su)DQSLGNWR_	-0.83119	3	545.245		1	0.93	0.39		0	-0.104697	-1.35845			0.83	0.708	0.894	0.878	-0.268817	-0.498179	-0.161653	-0.187707		1.41243	1.04027	0.444191		0.498179	0.0569559	-1.17075
Q04637-602	Q04637	602	K	Eukaryotic translation initiation factor 4 gamma 1	EIF4G1	55.604	_SDQWK(su)PLNLEEK_	1.1255	3	529.595											1.077	1.496	1.319	1.257	0.107018	0.58111	0.399445	0.329985
Q04637-855	Q04637	855	K	Eukaryotic translation initiation factor 4 gamma 1	EIF4G1	85.536	_DK(su)DDDEVFEK_	-0.85326	2	670.28	0.7	0.91	1.06	1.11	-0.514573	-0.136062	0.0840643	0.15056			1.077	1.496	1.319	1.257	0.107018	0.58111	0.399445	0.329985	0.649954	0.608289	0.803639	0.883055	-0.621591	-0.717172	-0.31538	-0.179425
Q04637-881	Q04637	881	K	Eukaryotic translation initiation factor 4 gamma 1	EIF4G1	92.866	_LK(su)EELEEAR_	0.36765	2	608.806	1.09	0.93	1.04	1.15	0.124328	-0.104697	0.0565835	0.201634			1.077	1.496	1.319	1.257	0.107018	0.58111	0.399445	0.329985	1.01207	0.621658	0.788476	0.914877	0.0173099	-0.685808	-0.342861	-0.128351
Q04637-1244	Q04637	1244	K	Eukaryotic translation initiation factor 4 gamma 1	EIF4G1	115.57	_AALSEEELEK(su)K_	-1.4224	3	449.561	1.1	1.32	1.03	0.8	0.137504	0.400538	0.0426443	-0.321928			1.077	1.496	1.319	1.257	0.107018	0.58111	0.399445	0.329985	1.02136	0.882353	0.780895	0.636436	0.0304853	-0.180572	-0.3568	-0.651913
Q05513-347	Q05513	347	K	Protein kinase C zeta type	PRKCZ	66.27	_K(su)LPEEHAR_	-0.65625	3	360.521
Q05682-149	Q05682	149	K	Caldesmon	CALD1	135.23	_MQNDTAENETTEK(su)EEK_	1.5388	3	666.281	0.38	1.14	1.01	0.63	-1.39593	0.189034	0.0143553	-0.666576			0.524	0.943	0.918	0.897	-0.932361	-0.0846703	-0.123434	-0.15682	0.725191	1.20891	1.10022	0.702341	-0.463567	0.273704	0.137789	-0.509756
Q05682-577	Q05682	577	K	Caldesmon	CALD1	97.734	_K(su)VLEEEEQR_	-1.3767	2	630.309	0.85	0.91	0.99	0.89	-0.234465	-0.136062	-0.0144996	-0.168123			0.524	0.943	0.918	0.897	-0.932361	-0.0846703	-0.123434	-0.15682	1.62214	0.965005	1.07843	0.992196	0.697896	-0.0513912	0.108934	-0.0113026
Q05682-605	Q05682	605	K	Caldesmon	CALD1	73.233	_LK(su)EEIER_	-0.36874	2	508.767	0.36				-1.47393						0.524	0.943	0.918	0.897	-0.932361	-0.0846703	-0.123434	-0.15682	0.687023				-0.54157
Q05707-394	Q05707	394	K	Collagen alpha-1(XIV) chain	COL14A1	81.016	_GGK(su)PDEVVVDGTVSSTVLK_	0.37853	3	663.013		0.36	0.29	0.49		-1.47393	-1.78588	-1.02915			0.429	0.503	0.364	0.319	-1.22095	-0.99137	-1.45799	-1.64837		0.715706	0.796703	1.53605		-0.482561	-0.327886	0.619225
Q05707-754	Q05707	754	K	Collagen alpha-1(XIV) chain	COL14A1	76.358	_VK(su)WDISDSDVQQFR_	2.3591	3	608.292											0.429	0.503	0.364	0.319	-1.22095	-0.99137	-1.45799	-1.64837
Q06830-185	Q06830	185	K	Peroxiredoxin-1	PRDX1	66.393	_PGSDTIK(su)PDVQK_	0.082606	2	692.851		1.37	1.82	1		0.454176	0.863938	0			1.175	1.396	1.289	0.914	0.232661	0.481299	0.366252	-0.129734		0.981375	1.41195	1.09409		-0.027123	0.497686	0.129734
Q07021-91	Q07021	91	K	Complement component 1 Q subcomponent-binding protein, mitochondrial	C1QBP	164.64	_AFVDFLSDEIK(su)EER_	0.44435	2	899.431		1.32	1.5	0.5		0.400538	0.584963	-1			1.241	0.82	1.147	0.725	0.311503	-0.286304	0.197865	-0.463947		1.60976	1.30776	0.689655		0.686842	0.387097	-0.536053
Q07666-139	Q07666	139	K	KH domain-containing, RNA-binding, signal transduction-associated protein 1	KHDRBS1	150.34	_K(su)DDEENYLDLFSHK_	-0.58853	3	618.279	0.71	1.51	1.77	0.39	-0.494109	0.594549	0.823749	-1.35845			1.116	1.134	2.06	1.052	0.158337	0.181421	1.04264	0.0731347	0.636201	1.33157	0.859223	0.370722	-0.652446	0.413128	-0.218895	-1.43159
Q07955-30	Q07955	30	K	Serine/arginine-rich splicing factor 1	SRSF1	96.745	_TK(su)DIEDVFYK_	-1.235	2	679.33		1.14	1.37	0.65		0.189034	0.454176	-0.621488			1.274	1.374	1.369	1.276	0.349365	0.458382	0.453122	0.351628		0.829694	1.00073	0.509404		-0.269348	0.00105345	-0.973117
Q07955-165	Q07955	165	K	Serine/arginine-rich splicing factor 1	SRSF1	78.136	_K(su)EDMTYAVR_	-0.19135	2	606.782	1				0						1.274	1.374	1.369	1.276	0.349365	0.458382	0.453122	0.351628	0.784929				-0.349365
Q08211-596	Q08211	596	K	ATP-dependent RNA helicase A	DHX9	105.35	_DK(su)DDDGGEDDDANCNLICGDEYGPETR_	0.75893	3	1049.06	-Inf				-Inf						1.158	1.007	1.205	1.219	0.211635	0.0100637	0.269033	0.285698	-Inf				-Inf
Q09161-684	Q09161	684	K	Nuclear cap-binding protein subunit 1	NCBP1	61.409	_K(su)DGVLEEQIER_	0.2085	2	708.354	0.79				-0.340075						0.848	0	0	0	-0.237864	0	0	0	0.931604				-0.102212
Q09666-134	Q09666	134	K	Neuroblast differentiation-associated protein AHNAK	AHNAK	46.494	_LK(su)SEDGVEGDLGETQSR_	-1.24	3	640.632		1.07	1.12	-Inf		0.0976108	0.163499	-Inf			0.887	1.126	1.089	0.657	-0.172994	0.171207	0.123004	-0.606035		0.950266	1.02847	-Inf		-0.073596	0.0404948	-Inf
Q09666-1796	Q09666	1796	K	Neuroblast differentiation-associated protein AHNAK	AHNAK	77.506	_LK(su)GEIDASVPELEGDLR_	0.10595	3	647.665											0.887	1.126	1.089	0.657	-0.172994	0.171207	0.123004	-0.606035
Q09666-1870	Q09666	1870	K	Neuroblast differentiation-associated protein AHNAK	AHNAK	49.448	_VK(su)GDADVSVPK_	-1.2509	3	405.547		1.3	1.1	0.37		0.378512	0.137504	-1.4344			0.887	1.126	1.089	0.657	-0.172994	0.171207	0.123004	-0.606035		1.15453	1.0101	0.563166		0.207305	0.0144996	-0.828368
Q09666-2993	Q09666	2993	K	Neuroblast differentiation-associated protein AHNAK	AHNAK	75.764	_VEGDLK(su)GPEVDIR_	-1.6197	2	763.888	0.68				-0.556393						0.887	1.126	1.089	0.657	-0.172994	0.171207	0.123004	-0.606035	0.766629				-0.383399
Q09666-4489	Q09666	4489	K	Neuroblast differentiation-associated protein AHNAK	AHNAK	89.468	_VESDLK(su)GPEVDIEGPEGK_	-1.3388	3	666.657	0.76				-0.395929						0.887	1.126	1.089	0.657	-0.172994	0.171207	0.123004	-0.606035	0.856821				-0.222935
Q10471-42	Q10471	42	K	Polypeptide N-acetylgalactosaminyltransferase 2	GALNT2	80.69	_K(su)EDWNEIDPIK_	-0.51341	3	496.24		1.46	1.46	0.62		0.545968	0.545968	-0.68966			0	0.755	1.735	0.923	0	-0.405451	0.794936	-0.115597		1.93377	0.841499	0.671723		0.95142	-0.248967	-0.574062
Q10589-112	Q10589	112	K	Bone marrow stromal antigen 2	BST2	109.79	_K(su)VEELEGEITTLNHK_	-0.83375	3	613.983		1.28	1.18	0.66		0.356144	0.238787	-0.599462			1.495	0	0	0	0.580145	0	0	0						0.356144	0.238787	-0.599462
Q12765-340	Q12765	340	K	Secernin-1	SCRN1	60.436	_FQEK(su)PDR_	0.090308	2	510.243	0.22	0.66	0.62	0.79	-2.18442	-0.599462	-0.68966	-0.340075			0.425	1.037	0.744	1.26	-1.23447	0.0524159	-0.426625	0.333424	0.517647	0.636451	0.833333	0.626984	-0.949959	-0.651878	-0.263034	-0.673499
Q12846-108	Q12846	108	K	Syntaxin-4	STX4	89.684	_AIEPQK(su)EEADENYNSVNTR_	0.84907	3	769.684		1.2	0.55	0.44		0.263034	-0.862496	-1.18442			1	0	0	0	0	0	0	0						0.263034	-0.862496	-1.18442
Q12873-1654	Q12873	1654	K	Chromodomain-helicase-DNA-binding protein 3	CHD3	61.235	_GEEK(su)PLDGQEHR_	-1.1016	3	498.899
Q12874-64	Q12874	64	K	Splicing factor 3A subunit 3	SF3A3	80.245	_DLYDDK(su)DGLR_	-0.27537	2	655.299	0.72	1.33	1.62	0.51	-0.473931	0.411426	0.695994	-0.971431			0	1.553	2.248	1.12	0	0.635058	1.16864	0.163499		0.856407	0.720641	0.455357	-0.473931	-0.223632	-0.472648	-1.13493
Q12904-167	Q12904	167	K	Aminoacyl tRNA synthase complex-interacting multifunctional protein 1	AIMP1	96.016	_K(su)HPDADSLYVEEVDVGEIAPR_	0.074077	3	813.727	-Inf				-Inf						1.426	0.891	1.172	1.557	0.511974	-0.166503	0.228973	0.638769	-Inf				-Inf
Q12906-119	Q12906	119	K	Interleukin enhancer-binding factor 3	ILF3	105.65	_EK(su)PTTALLDK_	-0.039203	3	405.887		1.45	2.27	1.03		0.536053	1.18269	0.0426443			0	1.303	1.338	1.169	0	0.381837	0.420078	0.225275		1.11282	1.69656	0.881095		0.154216	0.762614	-0.182631
Q13011-231	Q13011	231	K	Delta(3,5)-Delta(2,4)-dienoyl-CoA isomerase, mitochondrial	ECH1	97.214	_K(su)M(ox)M(ox)ADEALGSGLVSR_	-0.54907	3	566.268		0.43	1.12	0.89		-1.21759	0.163499	-0.168123			0.914	0.929	0.845	0.924	-0.129734	-0.106249	-0.242977	-0.114035		0.462863	1.32544	0.963203		-1.11134	0.406475	-0.0540875
Q13087-40	Q13087	40	K	Protein disulfide-isomerase A2	PDIA2	88.945	_SPSEEPPEEEIPK(su)EDGILVLSR_	-2.1722	3	850.753		0.04	1.27	-Inf		-4.64386	0.344828	-Inf			0.494	0.279	0.284	0.291	-1.01742	-1.84166	-1.81604	-1.78091		0.143369	4.47183	-Inf		-2.80219	2.16087	-Inf
Q13185-21	Q13185	21	K	Chromobox protein homolog 3	CBX3	113.4	_K(su)VEEAEPEEFVVEK_	0.10893	2	881.425	1.11	1.84	2	0.49	0.15056	0.879706	1	-1.02915			1.291	1.339	1.641	1.419	0.368489	0.421156	0.714575	0.504875	0.859799	1.37416	1.21877	0.345314	-0.217929	0.45855	0.285425	-1.53402
Q13185-143	Q13185	143	K	Chromobox protein homolog 3	CBX3	109.44	_WK(su)DSDEADLVLAK_	0.073568	2	795.388		1.42	1.54	0.77		0.505891	0.62293	-0.37707			1.291	1.339	1.641	1.419	0.368489	0.421156	0.714575	0.504875		1.06049	0.938452	0.542636		0.084735	-0.0916449	-0.881944
Q13200-902	Q13200	902	K	26S proteasome non-ATPase regulatory subunit 2	PSMD2	63.287	_K(su)NPNYDL_	-0.59297	2	482.225	0.67	1.06	1.08	0.46	-0.577767	0.0840643	0.111031	-1.12029			1.123	1.356	1.132	0.868	0.167358	0.439357	0.178874	-0.204233	0.596616	0.781711	0.954064	0.529954	-0.745125	-0.355293	-0.0678426	-0.916061
Q13217-129	Q13217	129	K	DnaJ homolog subfamily C member 3	DNAJC3	113.22	_LDEAEDDFK(su)K_	0.31874	2	655.293	0.89	0.73	0.71	0.82	-0.168123	-0.454032	-0.494109	-0.286304			1.288	1.307	0.727	0.585	0.365133	0.386259	-0.459973	-0.773491	0.690994	0.558531	0.976616	1.40171	-0.533255	-0.840291	-0.0341363	0.487187
Q13217-321	Q13217	321	K	DnaJ homolog subfamily C member 3	DNAJC3	49.466	_DEK(su)PVEAIR_	0.39063	2	578.796											1.288	1.307	0.727	0.585	0.365133	0.386259	-0.459973	-0.773491
Q13242-28	Q13242	28	K	Serine/arginine-rich splicing factor 9	SRSF9	84.365	_EK(su)DLEDLFYK_	0.19844	2	700.335											0	1.423	1.569	1.366	0	0.508936	0.649845	0.449957
Q13242-155	Q13242	155	K	Serine/arginine-rich splicing factor 9	SRSF9	53.237	_K(su)EDMEYALR_	-1.2143	2	627.787	1.04	1.47	1.85	0.73	0.0565835	0.555816	0.887525	-0.454032			0	1.423	1.569	1.366	0	0.508936	0.649845	0.449957		1.03303	1.17909	0.534407	0.0565835	0.0468805	0.23768	-0.903989
Q13268-69	Q13268	69	K	Dehydrogenase/reductase SDR family member 2, mitochondrial	DHRS2	118.74	_K(su)QQNVDR_	0.90407	2	494.246	114.26				6.83618
Q13361-136	Q13361	136	K	Microfibrillar-associated protein 5	MFAP5	122.7	_EHEAM(ox)K(su)DELCR_	-0.78374	3	511.882	0.11	0.85	0.35	1.1	-3.18442	-0.234465	-1.51457	0.137504			0	0	0	0	0	0	0	0					-3.18442	-0.234465	-1.51457	0.137504
Q13409-255	Q13409	255	K	Cytoplasmic dynein 1 intermediate chain 2	DYNC1I2	136.24	_DLEDK(su)EGEIQAGAK_	0.39124	3	534.921	0.67	1.06	0.68	0.92	-0.577767	0.0840643	-0.556393	-0.120294			1.061	1.083	0.841	0.99	0.0854247	0.115033	-0.249822	-0.0144996	0.63148	0.978763	0.808561	0.929293	-0.663192	-0.030969	-0.306571	-0.105795
Q13423-70	Q13423	70	K	NAD(P) transhydrogenase, mitochondrial	NNT	74.165	_EIFQNEK(su)R_	1.9889	2	582.288	1.21	0.16	0.44	0.61	0.275007	-2.64386	-1.18442	-0.713119			0.717	0.551	0.382	0.651	-0.479955	-0.859876	-1.38836	-0.619271	1.68759	0.290381	1.15183	0.93702	0.754962	-1.78398	0.203931	-0.0938483
Q13423-1071	Q13423	1071	K	NAD(P) transhydrogenase, mitochondrial	NNT	106.62	_K(su)TCDALQAK_	1.5335	3	378.853		0.46	0.41	0.82		-1.12029	-1.2863	-0.286304			0.717	0.551	0.382	0.651	-0.479955	-0.859876	-1.38836	-0.619271		0.834846	1.0733	1.2596		-0.260418	0.102051	0.332966
Q13464-527	Q13464	527	K	Rho-associated protein kinase 1	ROCK1	75.387	_DQLEDLK(su)K_	1.8631	2	544.777		1.25	1.26	1		0.321928	0.333424	0			0.811	0.826	0.887	1.594	-0.302226	-0.275786	-0.172994	0.672652		1.51332	1.42052	0.627353		0.597714	0.506418	-0.672652
Q13464-864	Q13464	864	K	Rho-associated protein kinase 1	ROCK1	81.92	_ELK(su)EEIEEK_	-0.73865	2	623.806		1.06	1.15	1.02		0.0840643	0.201634	0.0285692			0.811	0.826	0.887	1.594	-0.302226	-0.275786	-0.172994	0.672652		1.28329	1.29651	0.6399		0.359851	0.374628	-0.644082
Q13464-934	Q13464	934	K	Rho-associated protein kinase 1	ROCK1	87.083	_QEITDK(su)DHTVSR_	0.68341	3	510.246											0.811	0.826	0.887	1.594	-0.302226	-0.275786	-0.172994	0.672652
Q13526-132	Q13526	132	K	Peptidyl-prolyl cis-trans isomerase NIMA-interacting 1	PIN1	50.305	_GQMQK(su)PFEDASFALR_	0.62535	2	912.933		1.16	1.22	-Inf		0.214125	0.286881	-Inf			0	1.205	1.463	1.098	0	0.269033	0.54893	0.134878		0.962656	0.833903	-Inf		-0.0549083	-0.262049	-Inf
Q13813-190	Q13813	190	K	Spectrin alpha chain, non-erythrocytic 1	SPTAN1	128.74	_K(su)FEEFQTDMAAHEER_	0.43211	3	656.62	0.57	1.43	0.93	0.45	-0.810966	0.516015	-0.104697	-1.152			0.965	1.061	0.886	1.14	-0.0513992	0.0854247	-0.174621	0.189034	0.590674	1.34779	1.04966	0.394737	-0.759567	0.43059	0.069924	-1.34104
Q13813-229	Q13813	229	K	Spectrin alpha chain, non-erythrocytic 1	SPTAN1	91.202	_TK(su)QDEVNAAWQR_	-0.10462	3	515.915		1.1	0.86	1.12		0.137504	-0.217591	0.163499			0.965	1.061	0.886	1.14	-0.0513992	0.0854247	-0.174621	0.189034		1.03676	0.970655	0.982456		0.0520789	-0.04297	-0.0255351
Q13813-274	Q13813	274	K	Spectrin alpha chain, non-erythrocytic 1	SPTAN1	109.07	_EK(su)EQLM(ox)ASDDFGR_	-0.63424	2	821.357	0.97	1.23	0.68	1.39	-0.0439433	0.298658	-0.556393	0.475085			0.965	1.061	0.886	1.14	-0.0513992	0.0854247	-0.174621	0.189034	1.00518	1.15928	0.767494	1.2193	0.0074558	0.213234	-0.381772	0.286051
Q13813-296	Q13813	296	K	Spectrin alpha chain, non-erythrocytic 1	SPTAN1	103.74	_K(su)HEGLER_	-0.17313	2	484.743	0.98	0.81	0.47	0.59	-0.0291463	-0.304006	-1.08927	-0.761213			0.965	1.061	0.886	1.14	-0.0513992	0.0854247	-0.174621	0.189034	1.01554	0.763431	0.530474	0.517544	0.0222528	-0.389431	-0.914646	-0.950247
Q13813-508	Q13813	508	K	Spectrin alpha chain, non-erythrocytic 1	SPTAN1	120.15	_K(su)HEDFEK_	0.58663	3	344.826	1.01	0.76	0.39	0.83	0.0143553	-0.395929	-1.35845	-0.268817			0.965	1.061	0.886	1.14	-0.0513992	0.0854247	-0.174621	0.189034	1.04663	0.716305	0.440181	0.72807	0.0657544	-0.481353	-1.18383	-0.457851
Q13813-602	Q13813	602	K	Spectrin alpha chain, non-erythrocytic 1	SPTAN1	97.767	_TATDEAYK(su)DPSNLQGK_	-0.075171	3	613.287		0.94	0.59	0.73		-0.0892673	-0.761213	-0.454032			0.965	1.061	0.886	1.14	-0.0513992	0.0854247	-0.174621	0.189034		0.885957	0.665914	0.640351		-0.174692	-0.586592	-0.643065
Q13813-719	Q13813	719	K	Spectrin alpha chain, non-erythrocytic 1	SPTAN1	51.495	_K(su)HALLEADVAAHQDR_	0.45071	4	444.227											0.965	1.061	0.886	1.14	-0.0513992	0.0854247	-0.174621	0.189034
Q13813-756	Q13813	756	K	Spectrin alpha chain, non-erythrocytic 1	SPTAN1	106.93	_QFQDAGHFDAENIK(su)K_	1.4796	4	462.719											0.965	1.061	0.886	1.14	-0.0513992	0.0854247	-0.174621	0.189034
Q13813-758	Q13813	758	K	Spectrin alpha chain, non-erythrocytic 1	SPTAN1	66.692	_K(su)QEALVAR_	-1.5562	2	507.783											0.965	1.061	0.886	1.14	-0.0513992	0.0854247	-0.174621	0.189034
Q13813-803	Q13813	803	K	Spectrin alpha chain, non-erythrocytic 1	SPTAN1	83.137	_EK(su)EPIAASTNR_	0.34889	3	439.221	0.76	1.32	0.69	0.83	-0.395929	0.400538	-0.535332	-0.268817			0.965	1.061	0.886	1.14	-0.0513992	0.0854247	-0.174621	0.189034	0.787565	1.24411	0.778781	0.72807	-0.34453	0.315113	-0.36071	-0.457851
Q13813-920	Q13813	920	K	Spectrin alpha chain, non-erythrocytic 1	SPTAN1	69.704	_EKEPIVGSTDYGK(su)DEDSAEALLK_	0.46928	4	649.314		1.06	0.69	0.75		0.0840643	-0.535332	-0.415037			0.965	1.061	0.886	1.14	-0.0513992	0.0854247	-0.174621	0.189034		0.999057	0.778781	0.657895		-0.00136039	-0.36071	-0.604071
Q13813-1274	Q13813	1274	K	Spectrin alpha chain, non-erythrocytic 1	SPTAN1	100.02	_K(su)HEGFER_	-0.75124	2	501.736	0.78	0.95	0.38	0.67	-0.358454	-0.0740006	-1.39593	-0.577767			0.965	1.061	0.886	1.14	-0.0513992	0.0854247	-0.174621	0.189034	0.80829	0.895382	0.428894	0.587719	-0.307055	-0.159425	-1.22131	-0.766801
Q13813-1419	Q13813	1419	K	Spectrin alpha chain, non-erythrocytic 1	SPTAN1	112.84	_QK(su)LDILDQER_	-3.4407	3	453.237		0.9	0.54	0.39		-0.152003	-0.888969	-1.35845			0.965	1.061	0.886	1.14	-0.0513992	0.0854247	-0.174621	0.189034		0.848256	0.609481	0.342105		-0.237428	-0.714347	-1.54749
Q13813-1473	Q13813	1473	K	Spectrin alpha chain, non-erythrocytic 1	SPTAN1	101.17	_EAFLNTEDK(su)GDSLDSVEALIK_	0.27293	3	798.723	0.55	1.05	0.76	1.32	-0.862496	0.0703893	-0.395929	0.400538			0.965	1.061	0.886	1.14	-0.0513992	0.0854247	-0.174621	0.189034	0.569948	0.989632	0.857788	1.15789	-0.811097	-0.0150353	-0.221307	0.211504
Q13813-1486	Q13813	1486	K	Spectrin alpha chain, non-erythrocytic 1	SPTAN1	107.57	_K(su)HEDFDK_	2.6175	3	340.154	0.87	0.82	0.31	1.16	-0.200913	-0.286304	-1.68966	0.214125			0.965	1.061	0.886	1.14	-0.0513992	0.0854247	-0.174621	0.189034	0.901554	0.772856	0.349887	1.01754	-0.149514	-0.371729	-1.51504	0.025091
Q13813-1580	Q13813	1580	K	Spectrin alpha chain, non-erythrocytic 1	SPTAN1	133.78	_LQTASDESYK(su)DPTNIQSK_	0.43497	3	709.003		1.11	1.14	0.8		0.15056	0.189034	-0.321928			0.965	1.061	0.886	1.14	-0.0513992	0.0854247	-0.174621	0.189034		1.04618	1.28668	0.701754		0.065135	0.363655	-0.510962
Q13813-1911	Q13813	1911	K	Spectrin alpha chain, non-erythrocytic 1	SPTAN1	85.909	_K(su)HEAFETDFTVHK_	-0.24974	4	422.953											0.965	1.061	0.886	1.14	-0.0513992	0.0854247	-0.174621	0.189034
Q13907-37	Q13907	37	K	Isopentenyl-diphosphate Delta-isomerase 1	IDI1	55.578	_K(su)NCHLNENIEK_	0.068484	3	500.237	0.64				-0.643856						0.731	0	0	0	-0.452057	0	0	0	0.875513				-0.1918
Q13951-11	Q13951	11	K	Core-binding factor subunit beta	CBFB	49.774	_SK(su)FENEEFFR_	0.27864	2	716.823											0	0.783	0.639	0.91	0	-0.352916	-0.646112	-0.136062
Q13976-486	Q13976	486	K	cGMP-dependent protein kinase 1	PRKG1	65.809	_DLK(su)PENLILDHR_	-3.4442	3	521.611											0.395	0.748	0.905	0.683	-1.34008	-0.41889	-0.14401	-0.550043
Q14008-988	Q14008	988	K	Cytoskeleton-associated protein 5	CKAP5	98.942	_EWLEGEDLSEELK(su)K_	-0.24774	3	602.288	1.06				0.0840643						0.998	0.853	0.887	1.215	-0.00288828	-0.229382	-0.172994	0.280956	1.06212				0.0869525
Q14019-118	Q14019	118	K	Coactosin-like protein	COTL1	117.7	_K(su)ELEEDFIK_	0.36876	3	417.543	0.94	0.8	0.81	1.01	-0.0892673	-0.321928	-0.304006	0.0143553			1.234	0.826	1.173	0.613	0.303342	-0.275786	0.230203	-0.706041	0.76175	0.968523	0.690537	1.64763	-0.39261	-0.0461418	-0.534209	0.720396
Q14108-391	Q14108	391	K	Lysosome membrane protein 2	SCARB2	105.03	_K(su)LDDFVETGDIR_	1.3496	3	503.247	0.83	0.79	0.75	0.79	-0.268817	-0.340075	-0.415037	-0.340075			0.967	0.449	1.023	1.21	-0.0484122	-1.15521	0.0328061	0.275007	0.858325	1.75947	0.733138	0.652893	-0.220405	0.815137	-0.447844	-0.615082
Q14112-1297	Q14112	1297	K	Nidogen-2	NID2	94.023	_K(su)LECTLPDGTGR_	-0.29083	2	723.848		0.74	0.75	0.96		-0.434403	-0.415037	-0.0588937			0.569	0.722	1.09	0.927	-0.813499	-0.469929	0.124328	-0.109359		1.02493	0.688073	1.0356		0.0355264	-0.539366	0.0504651
Q14116-176	Q14116	176	K	Interleukin-18	IL18	73.499	_K(su)EDELGDR_	-0.3348	2	531.241	1.7				0.765535						0	2.274	2.58	0.96	0	1.18523	1.36737	-0.0588937					0.765535
Q14118-687	Q14118	687	K	Dystroglycan	DAG1	75.509	_IAEDDGK(su)PR_	1.1872	2	550.765	0.37				-1.4344						0	0.826	0.614	0.61	0	-0.275786	-0.703689	-0.713119					-1.4344
Q14152-420	Q14152	420	K	Eukaryotic translation initiation factor 3 subunit A	EIF3A	91.733	_EQPEK(su)EPELQQYVPQLQNNTILR_	0.54599	3	965.489		0.7	Inf	-Inf		-0.514573	Inf	-Inf			1.012	1.672	1.068	1.25	0.0172093	0.741575	0.0949116	0.321928		0.41866	Inf	-Inf		-1.25615	Inf	-Inf
Q14152-591	Q14152	591	K	Eukaryotic translation initiation factor 3 subunit A	EIF3A	80.231	_EK(su)EELEQR_	1.1895	2	580.775											1.012	1.672	1.068	1.25	0.0172093	0.741575	0.0949116	0.321928
Q14152-720	Q14152	720	K	Eukaryotic translation initiation factor 3 subunit A	EIF3A	128.73	_IK(su)DMDLWEQQEEER_	-1.3605	2	974.933	1	0.98	1.09	0.24	0	-0.0291463	0.124328	-2.05889			1.012	1.672	1.068	1.25	0.0172093	0.741575	0.0949116	0.321928	0.988142	0.586124	1.0206	0.192	-0.0172093	-0.770721	0.0294165	-2.38082
Q14152-901	Q14152	901	K	Eukaryotic translation initiation factor 3 subunit A	EIF3A	54.023	_K(su)GPEADSEWR_	-0.40705	2	637.786											1.012	1.672	1.068	1.25	0.0172093	0.741575	0.0949116	0.321928
Q14165-69	Q14165	69	K	Malectin	MLEC	67.494	_K(su)DPLEGR_	-2.4022	2	457.733	1.02	1.12	0.67	0.7	0.0285692	0.163499	-0.577767	-0.514573			1.161	0.864	0.804	0.675	0.215368	-0.210897	-0.314733	-0.567041	0.878553	1.2963	0.833333	1.03704	-0.186799	0.374396	-0.263034	0.0524674
Q14165-230	Q14165	230	K	Malectin	MLEC	149.97	_K(su)EEEEEEEEYDEGSNLK_	-0.33722	3	729.297	0.75	1.21	0.58	1.24	-0.415037	0.275007	-0.785875	0.31034			1.161	0.864	0.804	0.675	0.215368	-0.210897	-0.314733	-0.567041	0.645995	1.40046	0.721393	1.83704	-0.630405	0.485904	-0.471143	0.877381
Q14165-246	Q14165	246	K	Malectin	MLEC	89.468	_KEEEEEEEEYDEGSNLK(su)K_	-0.46392	4	579.249		1.04	0.42	-Inf		0.0565835	-1.25154	-Inf			1.161	0.864	0.804	0.675	0.215368	-0.210897	-0.314733	-0.567041		1.2037	0.522388	-Inf		0.26748	-0.936806	-Inf
Q14203-962	Q14203	962	K	Dynactin subunit 1	DCTN1	47.301	_IK(su)GEELSEANVR_	0.098643	2	722.868	0.43	0.95	0.54	1.06	-1.21759	-0.0740006	-0.888969	0.0840643			0.793	0.992	0.842	0.921	-0.334607	-0.011588	-0.248108	-0.118727	0.542245	0.957661	0.64133	1.15092	-0.882984	-0.0624126	-0.640861	0.202791
Q14204-2401	Q14204	2401	K	Cytoplasmic dynein 1 heavy chain 1	DYNC1H1	100.07	_GK(su)EDEGEEAASPM(ox)LQIQR_	0.73116	3	701.988	0.62	0.92	0.92	0.44	-0.68966	-0.120294	-0.120294	-1.18442			0.972	1.112	1	1.039	-0.0409718	0.153157	0	0.0551957	0.63786	0.827338	0.92	0.423484	-0.648688	-0.273451	-0.120294	-1.23962
Q14204-3209	Q14204	3209	K	Cytoplasmic dynein 1 heavy chain 1	DYNC1H1	65.212	_IK(su)ETVDQVEELR_	-2.6381	2	779.902		1.03	0.6	1.29		0.0426443	-0.736966	0.367371			0.972	1.112	1	1.039	-0.0409718	0.153157	0	0.0551957		0.926259	0.6	1.24158		-0.110512	-0.736966	0.312175
Q14204-4204	Q14204	4204	K	Cytoplasmic dynein 1 heavy chain 1	DYNC1H1	108.56	_K(su)YEFGESDLR_	0.5709	2	672.309	0.81	1.1	0.89	1.09	-0.304006	0.137504	-0.168123	0.124328			0.972	1.112	1	1.039	-0.0409718	0.153157	0	0.0551957	0.833333	0.989209	0.89	1.04909	-0.263034	-0.0156533	-0.168123	0.0691325
Q14204-4406	Q14204	4406	K	Cytoplasmic dynein 1 heavy chain 1	DYNC1H1	124.12	_TVENIK(su)DPLFR_	0.9506	3	477.921		1.09	0.64	0.67		0.124328	-0.643856	-0.577767			0.972	1.112	1	1.039	-0.0409718	0.153157	0	0.0551957		0.980216	0.64	0.644851		-0.0288287	-0.643856	-0.632963
Q14240-239	Q14240	239	K	Eukaryotic initiation factor 4A-II	EIF4A2	123.95	_K(su)EELTLEGIK_	-0.47572	3	420.562		0.88	0.45	0.74		-0.184425	-1.152	-0.434403			0.933	1.331	1.215	0.66	-0.100051	0.412511	0.280956	-0.599462		0.661157	0.37037	1.12121		-0.596935	-1.43296	0.165059
Q14247-72	Q14247	72	K	Src substrate cortactin	CTTN	72.531	_EK(su)ELETGPK_	0.38069	2	565.782	1.66				0.731183						1.59	0.952	1.119	1.024	0.669027	-0.0709665	0.16221	0.0342157	1.04403				0.0621565
Q14247-390	Q14247	390	K	Src substrate cortactin	CTTN	66.692	_K(su)LEEQAR_	-0.89321	2	487.251	1.62				0.695994						1.59	0.952	1.119	1.024	0.669027	-0.0709665	0.16221	0.0342157	1.01887				0.026967
Q14315-332	Q14315	332	K	Filamin-C	FLNC	59.908	_VVPNNDK(su)DR_	-1.2702	2	578.783		0.57	0.49	0.6		-0.810966	-1.02915	-0.736966			0.341	0.497	0.583	0.559	-1.55216	-1.00868	-0.778432	-0.83908		1.14688	0.84048	1.07335		0.197716	-0.250714	0.102114
Q14315-431	Q14315	431	K	Filamin-C	FLNC	73.279	_DTVEVALEDK(su)GDSTFR_	-0.57264	3	627.962	0.19				-2.39593						0.341	0.497	0.583	0.559	-1.55216	-1.00868	-0.778432	-0.83908	0.557185				-0.843772
Q14376-100	Q14376	100	K	UDP-glucose 4-epimerase	GALE	52.527	_AVGESVQK(su)PLDYYR_	1.6626	2	862.928	0.75				-0.415037						0	0.742	1.27	1.042	0	-0.430509	0.344828	0.0593553					-0.415037
Q14444-223	Q14444	223	K	Caprin-1	CAPRIN1	67.385	_EK(su)PVCGTTYK_	1.303	3	428.204		1.49	1.89	0.63		0.575312	0.918386	-0.666576			1.466	1.997	1.468	1.622	0.551885	0.997834	0.553852	0.697774		0.746119	1.28747	0.388409		-0.422522	0.364534	-1.36435
Q14520-382	Q14520	382	K	Hyaluronan-binding protein 2	HABP2	57.003	_K(su)EEFHEQSFR_	1.6902	3	479.553	1.25				0.321928
Q14554-460	Q14554	460	K	Protein disulfide-isomerase A5	PDIA5	69.92	_DK(su)NQDLCQQEAVK_	-1.9417	3	559.258											0.541	0.955	0.763	0.437	-0.8863	-0.0664274	-0.390245	-1.19429
Q14558-238	Q14558	238	K	Phosphoribosyl pyrophosphate synthase-associated protein 1	PRPSAP1	41.482	_EK(su)PPITVVGDVGGR_	-3.3805	3	508.607											0.835	0.824	1.062	1.356	-0.260152	-0.279284	0.0867838	0.439357
Q14677-251	Q14677	251	K	Clathrin interactor 1	CLINT1	95.264	_GEFK(su)DEEETVTTK_	0.0080001	3	538.246	0.97	1.69	1.32	0.22	-0.0439433	0.757023	0.400538	-2.18442			1.112	1.133	0.976	0.861	0.153157	0.180148	-0.0350469	-0.215915	0.872302	1.49162	1.35246	0.255517	-0.1971	0.576875	0.435585	-1.96851
Q14683-844	Q14683	844	K	Structural maintenance of chromosomes protein 1A	SMC1A	63.624	_K(su)DENEIEK_	-0.77434	2	552.756	1.29				0.367371						0.909	1.446	1.332	1.487	-0.137648	0.532068	0.413594	0.572405	1.41914				0.505019
Q14696-72	Q14696	72	K	LDLR chaperone MESD	MESDC2	48.371	_LLEQWEK(su)DDDIEEGDLPEHK_	-0.2613	4	635.293											0	0	0	0	0	0	0	0
Q14697-191	Q14697	191	K	Neutral alpha-glucosidase AB	GANAB	96.591	_VSQGSK(su)DPAEGDGAQPEETPR_	0.26428	3	752.34	0.24				-2.05889						1.03	1.015	1.196	0.83	0.0426443	0.0214797	0.258217	-0.268817	0.23301				-2.10154
Q14697-220	Q14697	220	K	Neutral alpha-glucosidase AB	GANAB	121.99	_AEK(su)DEPGAWEETFK_	0.34938	2	868.886	0.59	1.21	1.05	0.55	-0.761213	0.275007	0.0703893	-0.862496			1.03	1.015	1.196	0.83	0.0426443	0.0214797	0.258217	-0.268817	0.572816	1.19212	0.877926	0.662651	-0.803857	0.253527	-0.187828	-0.59368
Q14764-132	Q14764	132	K	Major vault protein	MVP	90.412	_ALLDFEDK(su)DGDK_	-0.9612	2	733.338	0.51	1.9	1.85	0.79	-0.971431	0.925999	0.887525	-0.340075			1.012	1.205	1.333	1.205	0.0172093	0.269033	0.414677	0.269033	0.503953	1.57676	1.38785	0.655602	-0.98864	0.656966	0.472848	-0.609109
Q14789-1020	Q14789	1020	K	Golgin subfamily B member 1	GOLGB1	47.774	_LEEELANLK(su)DESK_	3.4735	3	539.933											1.095	1.095	1.01	1.066	0.130931	0.130931	0.0143553	0.0922074
Q14789-2758	Q14789	2758	K	Golgin subfamily B member 1	GOLGB1	70.438	_DHANEELDELK(su)R_	0.58783	3	523.578											1.095	1.095	1.01	1.066	0.130931	0.130931	0.0143553	0.0922074
Q14847-87	Q14847	87	K	LIM and SH3 domain protein 1	LASP1	74.376	_YK(su)EEFEK_	1.0403	2	536.745	1.04	1.29	1.12	0.56	0.0565835	0.367371	0.163499	-0.836501			1.05	0.976	0.895	1.044	0.0703893	-0.0350469	-0.16004	0.0621217	0.990476	1.32172	1.2514	0.536398	-0.0138058	0.402418	0.323539	-0.898623
Q14914-204	Q14914	204	K	Prostaglandin reductase 1	PTGR1	108.7	_TVESLEETLK(su)K_	0.16313	2	688.861		0.74	0.45	-Inf		-0.434403	-1.152	-Inf			0.769	1.106	0.615	0.513	-0.378944	0.145351	-0.701342	-0.962969		0.669078	0.731707	-Inf		-0.579754	-0.450661	-Inf
Q14974-183	Q14974	183	K	Importin subunit beta-1	KPNB1	48.284	_K(su)EEPSNNVK_	-0.31894	2	572.778		2.26	2.51	2.94		1.17632	1.32769	1.55582			1.225	1.424	1.194	1.417	0.292782	0.509949	0.255803	0.50284		1.58708	2.10218	2.07481		0.666374	1.07188	1.05298
Q14974-211	Q14974	211	K	Importin subunit beta-1	KPNB1	77.662	_ANFDK(su)ESER_	-2.8377	2	598.265	1.04				0.0565835						1.225	1.424	1.194	1.417	0.292782	0.509949	0.255803	0.50284	0.84898				-0.236198
Q14980-284	Q14980	284	K	Nuclear mitotic apparatus protein 1	NUMA1	63.694	_DK(su)NESLTMR_	0.75731	2	597.277	1.02				0.0285692						1.014	1.113	1.034	1.194	0.0200577	0.154454	0.0482362	0.255803	1.00592				0.0085115
Q14BN4-504	Q14BN4	504	K	Sarcolemmal membrane-associated protein	SLMAP	67.234	_K(su)ELIEAQELAR_	0.84565	2	700.375	0.41				-1.2863						0.31	1.005	0.808	0.613	-1.68966	0.0071955	-0.307573	-0.706041	1.32258				0.403356
Q15005-44	Q15005	44	K	Signal peptidase complex subunit 2	SPCS2	49.358	_IDDK(su)PVK_	-2.3693	3	305.499											0.672	0.734	1.084	0.427	-0.573467	-0.446148	0.116365	-1.22769
Q15008-75	Q15008	75	K	26S proteasome non-ATPase regulatory subunit 6	PSMD6	68.657	_K(su)ANEDELK_	0.89792	2	523.754	1.25				0.321928						1.4	0.885	1.185	1.068	0.485427	-0.176251	0.244887	0.0949116	0.892857				-0.163499
Q15019-310	Q15019	310	K	Septin-2	SEPT2	46.796	_K(su)VENEDMNK_	-0.88919	2	603.769											0.837	0.854	0.926	1.078	-0.2567	-0.227692	-0.110916	0.108357
Q15020-296	Q15020	296	K	Squamous cell carcinoma antigen recognized by T-cells 3	SART3	68.576	_YK(su)PYEEALLQAEAPR_	2.8193	3	626.648	0.23				-2.12029						0	0.958	1.116	1.44	0	-0.0619024	0.158337	0.526069					-2.12029
Q15063-549	Q15063	549	K	Periostin	POSTN	71.558	_GMTSEEK(su)EILIR_	-0.56138	2	753.379	0.53				-0.915936						0.47	0.625	0.646	0.665	-1.08927	-0.678072	-0.630394	-0.588574	1.12766				0.173332
Q15063-777	Q15063	777	K	Periostin	POSTN	101.53	_ISTGGGETEETLK(su)K_	-0.62212	3	517.258	0.27	0.52	0.4	1.53	-1.88897	-0.943416	-1.32193	0.613532			0.47	0.625	0.646	0.665	-1.08927	-0.678072	-0.630394	-0.588574	0.574468	0.832	0.619195	2.30075	-0.799701	-0.265345	-0.691534	1.20211
Q15084-160	Q15084	160	K	Protein disulfide-isomerase A6	PDIA6	80.746	_K(su)DVIELTDDSFDK_	0.4087	3	542.258	0.58	1.19	1.28	0.79	-0.785875	0.250962	0.356144	-0.340075			0.928	1.077	0.999	0.856	-0.107803	0.107018	-0.00144342	-0.224317	0.625	1.10492	1.28128	0.922897	-0.678072	0.143943	0.357587	-0.115758
Q15124-411	Q15124	411	K	Phosphoglucomutase-like protein 5	PGM5	87.184	_K(su)QSVEEIVR_	-0.97067	2	594.317	0.1				-3.32193						0.133	0.35	0.711	0.504	-2.9105	-1.51457	-0.492079	-0.988504	0.75188				-0.411426
Q15149-1055	Q15149	1055	K	Plectin	PLEC	82.645	_TLK(su)PEEQR_	-0.10096	2	550.783	0.96	2.03	1.72	0.39	-0.0588937	1.02148	0.782409	-1.35845			1.063	1.36	1.168	1.337	0.0881416	0.443607	0.22404	0.418999	0.903104	1.49265	1.4726	0.291698	-0.147035	0.577873	0.558368	-1.77745
Q15149-1150	Q15149	1150	K	Plectin	PLEC	62.005	_LPLDK(su)EPAR_	0.97649	2	569.809		1.81	1.51	0.62		0.85599	0.594549	-0.68966			1.063	1.36	1.168	1.337	0.0881416	0.443607	0.22404	0.418999		1.33088	1.29281	0.463725		0.412383	0.370508	-1.10866
Q15149-2037	Q15149	2037	K	Plectin	PLEC	62.466	_K(su)ASDSELER_	0.13085	2	567.767	0.93				-0.104697						1.063	1.36	1.168	1.337	0.0881416	0.443607	0.22404	0.418999	0.874882				-0.192839
Q15149-2142	Q15149	2142	K	Plectin	PLEC	87.184	_K(su)AALEEVER_	0.85528	2	572.796	1.08				0.111031						1.063	1.36	1.168	1.337	0.0881416	0.443607	0.22404	0.418999	1.01599				0.0228897
Q15149-2350	Q15149	2350	K	Plectin	PLEC	63.473	_LK(su)AEATEAAR_	1.2015	2	580.301	0.98				-0.0291463						1.063	1.36	1.168	1.337	0.0881416	0.443607	0.22404	0.418999	0.921919				-0.117288
Q15149-2706	Q15149	2706	K	Plectin	PLEC	55.724	_K(su)QEELQQLEQQR_	0.36321	2	828.913	0.72				-0.473931						1.063	1.36	1.168	1.337	0.0881416	0.443607	0.22404	0.418999	0.677328				-0.562073
Q15181-199	Q15181	199	K	Inorganic pyrophosphatase	PPA1	84.94	_VPDGK(su)PENEFAFNAEFK_	-0.44312	3	680.318		1.55	2.02	0.44		0.632268	1.01436	-1.18442			1.576	1.54	1.86	1.323	0.656268	0.62293	0.895303	0.403813		1.00649	1.08602	0.332577		0.00933786	0.119053	-1.58824
Q15181-213	Q15181	213	K	Inorganic pyrophosphatase	PPA1	92.856	_DK(su)DFAIDIIK_	0.3775	3	426.559		1.71	2.26	0.9		0.773996	1.17632	-0.152003			1.576	1.54	1.86	1.323	0.656268	0.62293	0.895303	0.403813		1.11039	1.21505	0.680272		0.151066	0.28102	-0.555816
Q15233-295	Q15233	295	K	Non-POU domain-containing octamer-binding protein	NONO	86.944	_EK(su)LEMEMEAAR_	3.6698	2	718.823	1.06	1.44	1.52	0.58	0.0840643	0.526069	0.604071	-0.785875			1.2	1.071	1.293	1.54	0.263034	0.0989585	0.370722	0.62293	0.883333	1.34454	1.17556	0.376623	-0.17897	0.42711	0.233349	-1.40881
Q15257-28	Q15257	28	K	Serine/threonine-protein phosphatase 2A activator	PPP2R4	78.324	_K(su)EIHTVPDMGK_	0.17483	3	452.227		1	1	0.68		0	0	-0.556393			1.117	0.857	0.766	0.595	0.159629	-0.222633	-0.384584	-0.749038		1.16686	1.30548	1.14286		0.222633	0.384584	0.192645
Q15349-186	Q15349	186	K	Ribosomal protein S6 kinase alpha-2	RPS6KA2	117.18	_DLK(su)PENILLDEEGHIK_	3.6568	3	655.005
Q15370-46	Q15370	46	K	Transcription elongation factor B polypeptide 2	TCEB2	119.39	_LYK(su)DDQLLDDGK_	-0.55135	2	761.867	0.97	1.56	0.98	1.11	-0.0439433	0.641546	-0.0291463	0.15056			1.015	0	0	0	0.0214797	0	0	0	0.955665				-0.0654231	0.641546	-0.0291463	0.15056
Q15643-1169	Q15643	1169	K	Thyroid receptor-interacting protein 11	TRIP11	75.589	_EK(su)DIEIDALSQK_	2.6243	3	496.919											0	0.661	0.861	0.867	0	-0.597278	-0.215915	-0.205896
Q15833-586	Q15833	586	K	Syntaxin-binding protein 2	STXBP2	58.981	_K(su)LEDIALP_	0.31062	2	499.774		1.17	1.11	-Inf		0.226509	0.15056	-Inf			0.946	1.091	1.259	1.477	-0.0800879	0.125651	0.332278	0.56267		1.07241	0.881652	-Inf		0.100857	-0.181719	-Inf
Q16181-373	Q16181	373	K	Septin-7	SEPT7	72.29	_LK(su)DSEAELQR_	0.81619	2	644.823	0.44				-1.18442						0.821	1.224	0.847	0.855	-0.284546	0.291604	-0.239566	-0.226004	0.535932				-0.899879
Q16543-69	Q16543	69	K	Hsp90 co-chaperone Cdc37	CDC37	63.091	_LK(su)ELEVAEGGK_	0.51242	3	424.894											1.223	1.133	1.386	1.503	0.290424	0.180148	0.470927	0.587845
Q16576-159	Q16576	159	K	Histone-binding protein RBBP7	RBBP7	74.141	_HPAK(su)PDPSGECNPDLR_	-0.42427	3	630.62	0.34	1.6	1.56	-Inf	-1.55639	0.678072	0.641546	-Inf			1.309	0.578	1.162	1.228	0.388465	-0.790859	0.21661	0.296311	0.25974	2.76817	1.34251	-Inf	-1.94486	1.46893	0.424936	-Inf
Q16666-561	Q16666	561	K	Gamma-interferon-inducible protein 16	IFI16	98.175	_LK(su)TEPEEVSIEDSAQSDLK_	-0.62854	3	740.025	0.73				-0.454032						1.04	1.425	1.129	0.951	0.0565835	0.510962	0.175045	-0.0724828	0.701923				-0.510615
Q16706-996	Q16706	996	K	Alpha-mannosidase 2	MAN2A1	48.701	_SAVNTEEEK(su)K_	0.57516	3	412.198											1.117	0	0	0	0.159629	0	0	0
Q16718-46	Q16718	46	K	NADH dehydrogenase [ubiquinone] 1 alpha subcomplex subunit 5	NDUFA5	104.82	_K(su)YTEQITNEK_	0.77529	3	451.889	0.66	0.41	0.16	0.84	-0.599462	-1.2863	-2.64386	-0.251539			0.981	0.941	0.606	0.78	-0.027675	-0.0877334	-0.72261	-0.358454	0.672783	0.435707	0.264026	1.07692	-0.571787	-1.19857	-1.92125	0.106915
Q16787-2329	Q16787	2329	K	Laminin subunit alpha-3	LAMA3	59.067	_TQNEDFK(su)K_	1.2664	2	555.259	0.88				-0.184425						0.973	1.568	1.873	0.896	-0.0394883	0.648926	0.905351	-0.158429	0.904419				-0.144936
Q16790-133	Q16790	133	K	Carbonic anhydrase 9	CA9	172.13	_DK(su)EGDDQSHWR_	0.37419	3	491.539		0.23	0.07	1.41		-2.12029	-3.8365	0.495695			1.02	0.527	0.293	0.381	0.0285692	-0.924125	-1.77103	-1.39214		0.436433	0.238908	3.70079		-1.19617	-2.06547	1.88783
Q16836-68	Q16836	68	K	Hydroxyacyl-coenzyme A dehydrogenase, mitochondrial	HADH	65.933	_K(su)GIEESLR_	0.37545	2	516.272	0.74				-0.434403						0.991	0.624	0.971	0.644	-0.013043	-0.680382	-0.0424568	-0.634867	0.74672				-0.42136
Q16854-275	Q16854	275	K	Deoxyguanosine kinase, mitochondrial	DGUOK	93.649	_EVNTFVK(su)NL_	-0.7706	2	582.301		0.47	0.78	-Inf		-1.08927	-0.358454	-Inf
Q1KMD3-207	Q1KMD3	207	K	Heterogeneous nuclear ribonucleoprotein U-like protein 2	HNRNPUL2	50.04	_DEK(su)DEHGR_	-2.2316	3	362.488											1.059	1.035	1.143	1.222	0.0827026	0.0496308	0.192825	0.289244
Q27J81-941	Q27J81	941	K	Inverted formin-2	INF2	74.611	_K(su)QQLAEEEAR_	1.9726	2	651.32											0.803	1.242	1.265	1.611	-0.316528	0.312665	0.339137	0.687956
Q2M2I8-218	Q2M2I8	218	K	AP2-associated protein kinase 1	AAK1	113.88	_FQNPQTEGVNAVEDEIK(su)K_	0.86112	3	716.015		0.71	0.71	0.39		-0.494109	-0.494109	-1.35845			0	0.758	0.672	0.896	0	-0.39973	-0.573467	-0.158429		0.936675	1.05655	0.435268		-0.0943788	0.0793578	-1.20002
Q2TAA2-237	Q2TAA2	237	K	Isoamyl acetate-hydrolyzing esterase 1 homolog	IAH1	92.8	_DVAEAK(su)PELSLLGDGDH_	0.77042	2	933.442	0.37	1.02	1.2	0.32	-1.4344	0.0285692	0.263034	-1.64386			0	0.865	1.353	0.844	0	-0.209228	0.436162	-0.244685		1.17919	0.886918	0.379147	-1.4344	0.237797	-0.173127	-1.39917
Q2VIR3-466	Q2VIR3	466	K	Putative eukaryotic translation initiation factor 2 subunit 3-like protein	EIF2S3L	81.799	_GVTIK(su)PTVDDD_	1.0462	2	630.304											1.02	0	0	0	0.0285692	0	0	0
Q3SY69-753	Q3SY69	753	K	Mitochondrial 10-formyltetrahydrofolate dehydrogenase	ALDH1L2	87.323	_VVEEIK(su)K_	0.80177	2	472.769		0.62	0.32	1.35		-0.68966	-1.64386	0.432959			0	0.681	0.583	0.693	0	-0.554273	-0.778432	-0.529073		0.910426	0.548885	1.94805		-0.135387	-0.865424	0.962032
Q4V328-782	Q4V328	782	K	GRIP1-associated protein 1	GRIPAP1	64.121	_DLVK(su)PGDENLR_	-0.11934	2	678.344											1.335	0.803	1.091	1.036	0.41684	-0.316528	0.125651	0.051024
Q53FA7-22	Q53FA7	22	K	Quinone oxidoreductase PIG3	TP53I3	76.82	_EVAK(su)PSPGEGEVLLK_	-2.1626	3	551.63											1.328	0.361	2.442	0	0.409255	-1.46993	1.28806	0
Q53FA7-194	Q53FA7	194	K	Quinone oxidoreductase PIG3	TP53I3	92.295	_K(su)EDFSEATLK_	0.52542	2	634.306		1.32	1.65	0.65		0.400538	0.722466	-0.621488			1.328	0.361	2.442	0	0.409255	-1.46993	1.28806	0		3.65651	0.675676			1.87047	-0.565597	-0.621488
Q53GQ0-86	Q53GQ0	86	K	Estradiol 17-beta-dehydrogenase 12	HSD17B12	103.76	_DK(su)LDQVSSEIK_	0.95654	2	681.343											1.024	0.92	0.917	0.617	0.0342157	-0.120294	-0.125006	-0.696658
Q5JRA6-619	Q5JRA6	619	K	Melanoma inhibitory activity protein 3	MIA3	72.29	_EELK(su)EELVLK_	-0.57491	2	665.361	0.5				-1						0.864	1.05	0.89	1.053	-0.210897	0.0703893	-0.168123	0.0745054	0.578704				-0.789103
Q5R3I4-449	Q5R3I4	449	K	Tetratricopeptide repeat protein 38	TTC38	53.6	_DALK(su)PNSPLTER_	-2.9313	2	720.87		1.33	0.85	1.06		0.411426	-0.234465	0.0840643			0	1.379	0.737	0.492	0	0.463622	-0.440263	-1.02327		0.964467	1.15332	2.15447		-0.0521962	0.205798	1.10733
Q5VTE0-386	Q5VTE0	386	K	Putative elongation factor 1-alpha-like 3	EEF1A1P5	101.64	_K(su)LEDGPK_	-1.5382	3	296.155	1.31	1.58	1.26	0.12	0.389567	0.659925	0.333424	-3.05889			1.102	1.324	1.039	0.855	0.140124	0.404903	0.0551957	-0.226004	1.18875	1.19335	1.2127	0.140351	0.249443	0.255021	0.278228	-2.83289
Q5VW32-401	Q5VW32	401	K	BRO1 domain-containing protein BROX	BROX	54.157	_EPDIK(su)PQK_	-0.66321	3	352.185											0.971	1.823	2.918	2.051	-0.0424568	0.866315	1.54498	1.03633
Q63ZY3-486	Q63ZY3	486	K	KN motif and ankyrin repeat domain-containing protein 2	KANK2	53.448	_K(su)EEVADPTAHR_	0.07143	3	451.553											0.362	0.6	0.578	0.703	-1.46594	-0.736966	-0.790859	-0.508403
Q6IS14-68	Q6IS14	68	K	Eukaryotic translation initiation factor 5A-1-like	EIF5AL1	77.871	_K(su)YEDICPSTHNMDVPNIK_	0.14142	4	566.011		0.95	1.1	0.49		-0.0740006	0.137504	-1.02915
Q6NUK1-243	Q6NUK1	243	K	Calcium-binding mitochondrial carrier protein SCaMC-1	SLC25A24	82.261	_QMVK(su)EGGIR_	-0.76985	2	559.287		0.7	1.96	0.66		-0.514573	0.970854	-0.599462			1.065	1.009	1.04	0.777	0.0908534	0.0129262	0.0565835	-0.364013		0.693756	1.88462	0.849421		-0.527499	0.91427	-0.235449
Q6NVY1-92	Q6NVY1	92	K	3-hydroxyisobutyryl-CoA hydrolase, mitochondrial	HIBCH	49.149	_GAGGK(su)AFCAGGDIR_	-0.5283	2	718.833		0.82	1.87	0.5		-0.286304	0.903038	-1			0.91	1.037	1.674	0.808	-0.136062	0.0524159	0.7433	-0.307573		0.790743	1.11708	0.618812		-0.33872	0.159739	-0.692427
Q6NZI2-137	Q6NZI2	137	K	Polymerase I and transcript release factor	PTRF	111.52	_K(su)LEVNEAELLR_	0.26705	3	471.924	0.11	0.44	0.53	1.14	-3.18442	-1.18442	-0.915936	0.189034			0.502	0.727	0.471	0.509	-0.994241	-0.459973	-1.0862	-0.974262	0.219124	0.605227	1.12527	2.23969	-2.19018	-0.724452	0.170265	1.1633
Q6P474-226	Q6P474	226	K	Putative pyridoxal-dependent decarboxylase domain-containing protein 2	PDXDC2P	85.355	_LIK(su)DDIER_	-1.1085	2	551.293	0.85	1.75	1.2	0.67	-0.234465	0.807355	0.263034	-0.577767
Q6P4E1-181	Q6P4E1	181	K	Protein CASC4	CASC4	85.355	_AQHEENIK(su)K_	0.83206	3	399.535											1.036	0	0	0	0.051024	0	0	0
Q6P587-113	Q6P587	113	K	Acylpyruvase FAHD1, mitochondrial	FAHD1	80.688	_DVQDECK(su)K_	-0.13018	2	561.243	3.52	1.49	3.33	0.82	1.81558	0.575312	1.73552	-0.286304			0	1.372	0.756	0.705	0	0.45628	-0.403542	-0.504305		1.08601	4.40476	1.16312	1.81558	0.119032	2.13906	0.218001
Q6P587-139	Q6P587	139	K	Acylpyruvase FAHD1, mitochondrial	FAHD1	63.419	_EK(su)IPDPHK_	-0.092056	3	355.185											0	1.372	0.756	0.705	0	0.45628	-0.403542	-0.504305
Q6UX06-224	Q6UX06	224	K	Olfactomedin-4	OLFM4	93.096	_LK(su)ECEASK_	1.1628	2	532.75	32.46	1.9	62.27	-Inf	5.02059	0.925999	5.96047	-Inf			3.918	0.924	1.607	1.397	1.97012	-0.114035	0.68437	0.482332	8.28484	2.05628	38.7492	-Inf	3.05047	1.04003	5.2761	-Inf
Q6YN16-87	Q6YN16	87	K	Hydroxysteroid dehydrogenase-like protein 2	HSDL2	86.214	_DEQQISAAVEK(su)AIK_	1.9635	3	543.949											0.881	1.168	0.663	0.747	-0.182786	0.22404	-0.592919	-0.42082
Q709C8-179	Q709C8	179	K	Vacuolar protein sorting-associated protein 13C	VPS13C	82.287	_K(su)DTFVEK_	-1.4022	2	483.743		1.05	1.01	0.73		0.0703893	0.0143553	-0.454032			0.712	0.882	1.1	0.744	-0.490051	-0.181149	0.137504	-0.426625		1.19048	0.918182	0.981183		0.251539	-0.123148	-0.0274062
Q71DI3-80	Q71DI3	80	K	Histone H3.2	HIST2H3A	69.345	_EIAQDFK(su)TDLR_	1.4758	2	718.357											0.656	1.462	1.412	0.582	-0.608232	0.547943	0.49774	-0.780909
Q71U36-430	Q71U36	430	K	Tubulin alpha-1A chain	TUBA1A	46.404	_EDMAALEK(su)DYEEVGVDSVEGEGEEEGEEY_	1.0011	3	1112.78	-Inf				-Inf						1.015	0	0	0	0.0214797	0	0	0	-Inf				-Inf
Q7KZF4-497	Q7KZF4	497	K	Staphylococcal nuclease domain-containing protein 1	SND1	83.614	_K(su)EVPIHR_	0.76174	3	326.85	0.67				-0.577767						0.948	0.951	0.919	0.745	-0.077041	-0.0724828	-0.121863	-0.424688	0.706751				-0.500726
Q7L1Q6-133	Q7L1Q6	133	K	Basic leucine zipper and W2 domain-containing protein 1	BZW1	69.825	_GFEDEVK(su)K_	0.48662	3	351.17	0.81	1.09	0.97	0.96	-0.304006	0.124328	-0.0439433	-0.0588937			1.104	1.511	1.427	1.686	0.14274	0.595504	0.512985	0.753605	0.733696	0.721377	0.679748	0.569395	-0.446746	-0.471176	-0.556929	-0.812498
Q7L576-1192	Q7L576	1192	K	Cytoplasmic FMR1-interacting protein 1	CYFIP1	86.898	_HDGK(su)DEIIK_	0.58955	3	385.528		0.89	0.6	0.53		-0.168123	-0.736966	-0.915936			0.865	1.057	1.037	0.995	-0.209228	0.0799754	0.0524159	-0.00723157		0.842006	0.578592	0.532663		-0.248098	-0.789381	-0.908704
Q7L5A8-121	Q7L5A8	121	K	Fatty acid 2-hydroxylase	FA2H	64.313	_VVDWDK(su)DLVDWR_	2.4657	2	823.396		0.68	0.24	0.92		-0.556393	-2.05889	-0.120294
Q7L5L3-154	Q7L5L3	154	K	Glycerophosphodiester phosphodiesterase domain-containing protein 3	GDPD3	62.463	_GK(su)NEELIR_	0.67334	2	529.777											0	1.125	1.434	0.908	0	0.169925	0.520045	-0.139236
Q7Z2Z1-1901	Q7Z2Z1	1901	K	Treslin	TICRR	70.028	_K(su)LM(ox)GTWLEDL_	2.2743	2	661.321	0.83	1.02	1	0.28	-0.268817	0.0285692	0	-1.8365
Q7Z3D6-173	Q7Z3D6	173	K	UPF0317 protein C14orf159, mitochondrial	C14orf159	59.067	_DK(su)LEGLVR_	0.42224	2	515.282		0.33	0.26	1.29		-1.59946	-1.94342	0.367371			0	0.573	0.47	0.683	0	-0.803393	-1.08927	-0.550043		0.575916	0.553191	1.88873		-0.796069	-0.854149	0.917414
Q7Z406-934	Q7Z406	934	K	Myosin-14	MYH14	91.076	_K(su)QELELVVSELEAR_	-0.76087	2	871.962	1.83	3.04	2.61	0.89	0.871844	1.60407	1.38405	-0.168123			1.429	1.43	1.771	1.536	0.515006	0.516015	0.824564	0.619178	1.28062	2.12587	1.47374	0.579427	0.356838	1.08806	0.559486	-0.787301
Q7Z406-999	Q7Z406	999	K	Myosin-14	MYH14	138.01	_K(su)FEEDLLLLEDQNSK_	0.75459	3	640.986	1.52				0.604071						1.429	1.43	1.771	1.536	0.515006	0.516015	0.824564	0.619178	1.06368				0.0890654
Q7Z406-1197	Q7Z406	1197	K	Myosin-14	MYH14	81.771	_EQEVTELK(su)K_	-0.090691	2	602.309	1.59				0.669027						1.429	1.43	1.771	1.536	0.515006	0.516015	0.824564	0.619178	1.11267				0.154021
Q7Z406-1638	Q7Z406	1638	K	Myosin-14	MYH14	78.342	_K(su)LEGELEELK_	1.8353	3	429.894	1.83	3.34	2.27	1.01	0.871844	1.73985	1.18269	0.0143553			1.429	1.43	1.771	1.536	0.515006	0.516015	0.824564	0.619178	1.28062	2.33566	1.28176	0.657552	0.356838	1.22383	0.358128	-0.604823
Q7Z478-359	Q7Z478	359	K	ATP-dependent RNA helicase DHX29	DHX29	40.067	_K(su)EPHDVR_	-0.15151	3	327.498
Q7Z6Z7-4014	Q7Z6Z7	4014	K	E3 ubiquitin-protein ligase HUWE1	HUWE1	42.336	_K(su)EDM(ox)AVHVR_	0.27831	3	400.861											1.049	1.142	1.11	1.506	0.0690147	0.191563	0.15056	0.590722
Q7Z7H5-152	Q7Z7H5	152	K	Transmembrane emp24 domain-containing protein 4	TMED4	75.819	_DK(su)LTELQLR_	0.074302	2	608.333		0.92	0.49	0.77		-0.120294	-1.02915	-0.37707			0.976	1.057	0.707	0.866	-0.0350469	0.0799754	-0.500218	-0.207561		0.870388	0.693069	0.889145		-0.20027	-0.528928	-0.169509
Q86SF2-257	Q86SF2	257	K	N-acetylgalactosaminyltransferase 7	GALNT7	72.434	_EK(su)LDEYIK_	-0.045284	2	569.287	1.14	1.93	1.39	1.13	0.189034	0.948601	0.475085	0.176323			0.934	1.516	1.266	0.989	-0.0985055	0.60027	0.340277	-0.0159576	1.22056	1.27309	1.09795	1.14257	0.287539	0.348331	0.134807	0.19228
Q86TX2-42	Q86TX2	42	K	Acyl-coenzyme A thioesterase 1	ACOT1	88.803	_DEK(su)GALFQAHAR_	-1.5911	3	481.572											0	0.674	0.833	0.783	0	-0.56918	-0.263612	-0.352916
Q86UE4-157	Q86UE4	157	K	Protein LYRIC	MTDH	46.462	_QPPEIDK(su)K_	-0.59273	3	352.185		1.14	0.51	1.39		0.189034	-0.971431	0.475085			1.309	0.907	0.718	1.065	0.388465	-0.140826	-0.477944	0.0908534		1.25689	0.710306	1.30516		0.329859	-0.493487	0.384231
Q86UP2-842	Q86UP2	842	K	Kinectin	KTN1	94.717	_ALK(su)EEIGNVQLEK_	-2.0834	3	524.282											1.141	1.181	0.714	1.298	0.190299	0.240009	-0.486004	0.37629
Q86UP2-888	Q86UP2	888	K	Kinectin	KTN1	57.532	_EK(su)DLANTGK_	2.9711	3	359.18											1.141	1.181	0.714	1.298	0.190299	0.240009	-0.486004	0.37629
Q86UX7-567	Q86UX7	567	K	Fermitin family homolog 3	FERMT3	107.06	_K(su)DEILGIANNR_	-0.093957	2	671.852		1.03	1.92	0.5		0.0426443	0.941106	-1			1.019	1.028	1.495	1.002	0.0271541	0.0398403	0.580145	0.00288251		1.00195	1.28428	0.499002		0.00280407	0.360961	-1.00288
Q86VP6-20	Q86VP6	20	K	Cullin-associated NEDD8-dissociated protein 1	CAND1	70.056	_MTSSDK(su)DFR_	0.64947	2	593.756	0.86				-0.217591						0.977	1.088	1.02	0.952	-0.0335695	0.121679	0.0285692	-0.0709665	0.880246				-0.184022
Q86WR0-23	Q86WR0	23	K	Coiled-coil domain-containing protein 25	CCDC25	92.856	_DK(su)YENEDLIK_	1.5742	2	683.822											0.763	0	0	0	-0.390245	0	0	0
Q8IU60-416	Q8IU60	416	K	m7GpppN-mRNA hydrolase	DCP2	40.154	_FDHNAIMK(su)ILDL_	1.355	2	765.387		0.34	0.51	-Inf		-1.55639	-0.971431	-Inf
Q8IVG5-21	Q8IVG5	21	K	Sterile alpha motif domain-containing protein 9-like	SAMD9L	48.794	_K(su)WVNEDLK_	-2.6785	3	377.861	3.71				1.89142
Q8IWX8-667	Q8IWX8	667	K	Calcium homeostasis endoplasmic reticulum protein	CHERP	54.343	_LEDHEYK(su)PLDPK_	-1.7155	3	528.591
Q8IXB1-88	Q8IXB1	88	K	DnaJ homolog subfamily C member 10	DNAJC10	78.324	_AYEVLK(su)DEDLR_	-0.0056251	2	725.857		0.74	0.64	0.62		-0.434403	-0.643856	-0.68966			0	0	0	0	0	0	0	0						-0.434403	-0.643856	-0.68966
Q8IY21-1254	Q8IY21	1254	K	Probable ATP-dependent RNA helicase DDX60	DDX60	89.827	_GEELK(su)ALAER_	-0.73777	2	608.314		0.85	0.78	0.43		-0.234465	-0.358454	-1.21759			0.792	1.509	1.317	1.055	-0.336428	0.593593	0.397255	0.077243		0.563287	0.592255	0.407583		-0.828058	-0.755709	-1.29483
Q8IYB5-196	Q8IYB5	196	K	Stromal membrane-associated protein 1	SMAP1	74.376	_K(su)DQQLEPK_	-1.6824	3	362.521		1.15	1.76	0.95		0.201634	0.815575	-0.0740006			0	0.764	1.261	2.046	0	-0.388355	0.334568	1.03281		1.50524	1.39572	0.464321		0.589989	0.481007	-1.10681
Q8N163-916	Q8N163	916	K	Cell cycle and apoptosis regulator protein 2	CCAR2	54.09	_ADSWVEK(su)EEPAPSN_	1.7472	3	553.578	1.09				0.124328						1.299	1.552	1.337	1.329	0.377401	0.634129	0.418999	0.410341	0.839107				-0.253073
Q8N4T8-190	Q8N4T8	190	K	Carbonyl reductase family member 4	CBR4	70.056	_DLK(su)EEHLK_	-0.40843	3	371.193		0.51	0.46	0.83		-0.971431	-1.12029	-0.268817
Q8N8S7-574	Q8N8S7	574	K	Protein enabled homolog	ENAH	55.261	_LK(su)EELIDAIR_	-2.9829	2	650.361		0.73	0.88	0.55		-0.454032	-0.184425	-0.862496			0	0	0	0	0	0	0	0						-0.454032	-0.184425	-0.862496
Q8NBF2-303	Q8NBF2	303	K	NHL repeat-containing protein 2	NHLRC2	72.2	_K(su)IDLEAEK_	0.63005	2	523.274		0.95	0.78	0.65		-0.0740006	-0.358454	-0.621488			0.886	0.826	0.729	0.918	-0.174621	-0.275786	-0.456009	-0.123434		1.15012	1.06996	0.708061		0.201786	0.0975553	-0.498054
Q8NBJ4-67	Q8NBJ4	67	K	Golgi membrane protein 1	GOLM1	74.987	_K(su)NEFQGELEK_	-0.95241	2	661.317	0.69				-0.535332						0.879	1.568	0.959	1.326	-0.186065	0.648926	-0.0603973	0.407081	0.784983				-0.349267
Q8NBJ4-384	Q8NBJ4	384	K	Golgi membrane protein 1	GOLM1	88.075	_NIDVFNVEDQK(su)R_	0.53299	2	788.884		1.12	0.83	0.28		0.163499	-0.268817	-1.8365			0.879	1.568	0.959	1.326	-0.186065	0.648926	-0.0603973	0.407081		0.714286	0.865485	0.211161		-0.485427	-0.208419	-2.24358
Q8NBM8-386	Q8NBM8	386	K	Prenylcysteine oxidase-like	PCYOX1L	59.198	_K(su)QPQEAAVWR_	0.55589	2	656.836	0.78				-0.358454
Q8NC51-140	Q8NC51	140	K	Plasminogen activator inhibitor 1 RNA-binding protein	SERBP1	88.056	_RFEK(su)PLEEK_	1.0153	3	425.891		1.69	1.56	0.8		0.757023	0.641546	-0.321928			1.41	1.279	1.032	1.475	0.495695	0.355016	0.045443	0.560715		1.32134	1.51163	0.542373		0.402007	0.596103	-0.882643
Q8NC51-310	Q8NC51	310	K	Plasminogen activator inhibitor 1 RNA-binding protein	SERBP1	53.6	_K(su)PNEGADGQWK_	0.82165	3	443.874		1.61	1.19	0.8		0.687061	0.250962	-0.321928			1.41	1.279	1.032	1.475	0.495695	0.355016	0.045443	0.560715		1.2588	1.1531	0.542373		0.332044	0.205519	-0.882643
Q8NC56-256	Q8NC56	256	K	LEM domain-containing protein 2	LEMD2	65.719	_K(su)TDEFCQAK_	1.1067	2	613.772	0.84	1.15	0.97	0.81	-0.251539	0.201634	-0.0439433	-0.304006			0	0.914	0.883	0.903	0	-0.129734	-0.179515	-0.147202		1.25821	1.09853	0.89701	-0.251539	0.331368	0.135571	-0.156804
Q8ND30-218	Q8ND30	218	K	Liprin-beta-2	PPFIBP2	46.88	_IK(su)VEELENER_	0.21168	2	679.844											0	0	0	0	0	0	0	0
Q8NE86-332	Q8NE86	332	K	Calcium uniporter protein, mitochondrial	MCU	95.854	_DAIAQAEMDLK(su)R_	0.82326	3	487.573	2.21	1.08	2.11	0.37	1.14405	0.111031	1.07724	-1.4344			1.004	1.414	1.584	0.982	0.00575927	0.499782	0.663572	-0.0262051	2.2012	0.763791	1.33207	0.376782	1.13829	-0.388751	0.413671	-1.4082
Q8NHP1-214	Q8NHP1	214	K	Aflatoxin B1 aldehyde reductase member 4	AKR7L	52.255	_YEDK(su)DGK_	-1.451	2	477.706	0.96				-0.0588937						0	0	0	0	0	0	0	0					-0.0588937
Q8NI22-130	Q8NI22	130	K	Multiple coagulation factor deficiency protein 2	MCFD2	92.264	_DDDK(su)NNDGYIDYAEFAK_	0.13313	3	698.292	1.22				0.286881
Q8TAQ2-568	Q8TAQ2	568	K	SWI/SNF complex subunit SMARCC2	SMARCC2	59.294	_EK(su)PTDMQNFGLR_	2.091	2	768.362		1.12	1.93	0.85		0.163499	0.948601	-0.234465			0.99	1.252	1.549	1.292	-0.0144996	0.324235	0.631337	0.369606		0.894569	1.24597	0.657895		-0.160736	0.317264	-0.604071
Q8TAQ2-704	Q8TAQ2	704	K	SWI/SNF complex subunit SMARCC2	SMARCC2	70.134	_MK(su)EEVPTALVEAHVR_	2.1779	3	603.645		0.97	2.14	0.5		-0.0439433	1.09761	-1			0.99	1.252	1.549	1.292	-0.0144996	0.324235	0.631337	0.369606		0.77476	1.38154	0.386997		-0.368178	0.466274	-1.36961
Q8TAX9-252	Q8TAX9	252	K	Gasdermin-B	GSDMB	55.261	_EK(su)LEDMESVLK_	2.0829	3	474.234											1.083	2.025	1.224	1.79	0.115033	1.01792	0.291604	0.83996
Q8TBY8-2	Q8TBY8	2	K	Polyamine-modulated factor 1-binding protein 1	PMFBP1	128.61	_K(su)DEAGER_	-2.4343	2	452.704		4.98	1.21	0.59		2.31615	0.275007	-0.761213
Q8TCJ2-784	Q8TCJ2	784	K	Dolichyl-diphosphooligosaccharide--protein glycosyltransferase subunit STT3B	STT3B	78.77	_ETLDHK(su)PR_	0.03837	3	365.852	0.71				-0.494109						0.801	0	0	0	-0.320126	0	0	0	0.886392				-0.173983
Q8TCS8-521	Q8TCS8	521	K	Polyribonucleotide nucleotidyltransferase 1, mitochondrial	PNPT1	53.377	_TDPEK(su)GEIEDYR_	0.22586	2	776.344		1.18	1.25	1.82		0.238787	0.321928	0.863938			1.182	0.791	1.225	1.462	0.24123	-0.33825	0.292782	0.547943		1.49178	1.02041	1.24487		0.577037	0.0291463	0.315995
Q8TDB6-164	Q8TDB6	164	K	E3 ubiquitin-protein ligase DTX3L	DTX3L	57.175	_K(su)MEGHDGIEK_	-4.164	3	415.192											1.382	1.443	1.158	2.084	0.466758	0.529071	0.211635	1.05936
Q8WU39-111	Q8WU39	111	K	Marginal zone B- and B1-cell-specific protein	MZB1	60.436	_EVDQVK(su)R_	-2.6457	2	487.251	1.8				0.847997						0.781	0.812	1.073	0.752	-0.356606	-0.300448	0.10165	-0.411195	2.30474				1.2046
Q8WUM4-269	Q8WUM4	269	K	Programmed cell death 6-interacting protein	PDCD6IP	79.148	_K(su)FGEEIAR_	-0.61206	2	525.267	0.89	1.17	0.92	0.85	-0.168123	0.226509	-0.120294	-0.234465			0.943	1.095	1.071	0.889	-0.0846703	0.130931	0.0989585	-0.169745	0.943796	1.06849	0.85901	0.95613	-0.0834524	0.0955777	-0.219253	-0.0647206
Q8WUM4-313	Q8WUM4	313	K	Programmed cell death 6-interacting protein	PDCD6IP	57.175	_K(su)DNDFIYHDR_	-0.35896	3	474.881		1	0.7	-Inf		0	-0.514573	-Inf			0.943	1.095	1.071	0.889	-0.0846703	0.130931	0.0989585	-0.169745		0.913242	0.653595	-Inf		-0.130931	-0.613532	-Inf
Q8WWV3-246	Q8WWV3	246	K	Reticulon-4-interacting protein 1, mitochondrial	RTN4IP1	42.031	_K(su)LGADDVIDYK_	-0.2371	3	446.226
Q8WXH0-2090	Q8WXH0	2090	K	Nesprin-2	SYNE2	51.092	_EIILLK(su)PEGDAR_	1.3748	2	727.398											0.816	0.973	1.167	1.221	-0.293359	-0.0394883	0.222805	0.288063
Q92504-281	Q92504	281	K	Zinc transporter SLC39A7	SLC39A7	100.02	_QSSEEEEK(su)ETR_	1.486	3	484.543		1.45	0.73	0.74		0.536053	-0.454032	-0.434403
Q92544-159	Q92544	159	K	Transmembrane 9 superfamily member 4	TM9SF4	76.326	_EK(su)DVQFEHGYR_	0.44051	3	503.232	0.61				-0.713119						1.26	0	0	0	0.333424	0	0	0	0.484127				-1.04654
Q92544-474	Q92544	474	K	Transmembrane 9 superfamily member 4	TM9SF4	63.216	_K(su)QPYDNPVR_	1.7995	2	608.801	0.71				-0.494109						1.26	0	0	0	0.333424	0	0	0	0.563492				-0.827533
Q92575-241	Q92575	241	K	UBX domain-containing protein 4	UBXN4	57.174	_K(su)QEEELTK_	2.0324	2	552.775		1.26	1.43	0.72		0.333424	0.516015	-0.473931			0	0.645	1.135	1.357	0	-0.632629	0.182692	0.440421		1.95349	1.25991	0.530582		0.966053	0.333323	-0.914352
Q92597-14	Q92597	14	K	Protein NDRG1	NDRG1	74.732	_EMQDVDLAEVK(su)PLVEK_	0.59118	3	648.327	1.2	0.88	0.86	1.04	0.263034	-0.184425	-0.217591	0.0565835			1.263	1.247	0.96	0.612	0.336855	0.318461	-0.0588937	-0.708396	0.950119	0.705694	0.895833	1.69935	-0.0738202	-0.502886	-0.158698	0.76498
Q92598-577	Q92598	577	K	Heat shock protein 105 kDa	HSPH1	57.347	_K(su)VDQPPEAK_	1.0036	2	556.285											1.212	1.003	1.523	2.859	0.27739	0.00432161	0.606916	1.51551
Q92614-1741	Q92614	1741	K	Unconventional myosin-XVIIIa	MYO18A	59.067	_EK(su)NEIQNR_	0.35304	2	565.775	1.27				0.344828						1.16	0.881	0.906	1.288	0.214125	-0.182786	-0.142417	0.365133	1.09483				0.130704
Q92616-1137	Q92616	1137	K	Translational activator GCN1	GCN1L1	65.535	_FDK(su)EEEIR_	-0.18115	2	583.272	0.83				-0.268817						1.077	1.407	1.211	1.332	0.107018	0.492622	0.276199	0.413594	0.770659				-0.375835
Q92688-68	Q92688	68	K	Acidic leucine-rich nuclear phosphoprotein 32 family member B	ANP32B	79.986	_K(su)LELSENR_	0.088796	2	544.783	0.85	1.97	3.6	1.15	-0.234465	0.978196	1.848	0.201634			1.165	1.885	1.697	1.094	0.22033	0.914565	0.762987	0.129613	0.729614	1.04509	2.12139	1.05119	-0.454795	0.0636311	1.08501	0.0720211
Q92747-179	Q92747	179	K	Actin-related protein 2/3 complex subunit 1A	ARPC1A	105.14	_EVDEK(su)PASTPWGSK_	-0.32757	3	544.258		0.94	0.81	1.05		-0.0892673	-0.304006	0.0703893			0.677	1.159	0.91	0.741	-0.562772	0.212881	-0.136062	-0.432455		0.811044	0.89011	1.417		-0.302148	-0.167945	0.502844
Q92878-1032	Q92878	1032	K	DNA repair protein RAD50	RAD50	102.5	_NEELK(su)EVEEER_	0.66482	2	752.344	0.88	1.29	0.94	0.62	-0.184425	0.367371	-0.0892673	-0.68966			0.871	1.126	1.174	1.003	-0.199255	0.171207	0.231432	0.00432161	1.01033	1.14565	0.800681	0.618146	0.0148308	0.196164	-0.3207	-0.693981
Q92890-280	Q92890	280	K	Ubiquitin fusion degradation protein 1 homolog	UFD1L	99.539	_K(su)VEEDEAGGR_	1.428	2	595.27	0.95				-0.0740006						0	1.49	0.885	1.369	0	0.575312	-0.176251	0.453122					-0.0740006
Q92896-958	Q92896	958	K	Golgi apparatus protein 1	GLG1	69.979	_AK(su)DDSELEGQVISCLK_	1.7372	3	631.303		1.27	0.3	2.7		0.344828	-1.73697	1.43296			1.154	1.121	0.926	1.312	0.206643	0.164786	-0.110916	0.391768		1.13292	0.323974	2.05793		0.180042	-1.62605	1.04119
Q92900-282	Q92900	282	K	Regulator of nonsense transcripts 1	UPF1	62.678	_ENPSATLEDLEK(su)PGVDEEPQHVLLR_	0.44869	4	729.612		0.92	0.8	-Inf		-0.120294	-0.321928	-Inf			1.102	1.265	1.322	1.318	0.140124	0.339137	0.402722	0.39835		0.727273	0.605144	-Inf		-0.459432	-0.72465	-Inf
Q92900-318	Q92900	318	K	Regulator of nonsense transcripts 1	UPF1	75.213	_LEADYDK(su)K_	-2.6448	3	361.173	0.9	1.41	Inf	0.99	-0.152003	0.495695	Inf	-0.0144996			1.102	1.265	1.322	1.318	0.140124	0.339137	0.402722	0.39835	0.816697	1.11462	Inf	0.751138	-0.292127	0.156558	Inf	-0.41285
Q92945-71	Q92945	71	K	Far upstream element-binding protein 2	KHSRP	73.435	_K(su)DAFADAVQR_	-0.83093	2	610.799											1.165	1.357	1.289	1.502	0.22033	0.440421	0.366252	0.586885
Q92968-400	Q92968	400	K	Peroxisomal membrane protein PEX13	PEX13	46.813	_DGEK(su)QDL_	-0.72834	2	452.698		1.79	0.83	0.84		0.83996	-0.268817	-0.251539
Q969H8-137	Q969H8	137	K	UPF0556 protein C19orf10	C19orf10	121.99	_ESDVPLK(su)TEEFEVTK_	-0.035917	2	925.949	0.57	1	0.85	0.6	-0.810966	0	-0.234465	-0.736966			0.911	0.499	1.169	0.991	-0.134477	-1.00289	0.225275	-0.013043	0.625686	2.00401	0.727117	0.605449	-0.676489	1.00289	-0.45974	-0.723923
Q96A26-144	Q96A26	144	K	Protein FAM162A	FAM162A	98.048	_LK(su)EEAAM(ox)K_	0.64237	3	345.839		0.6	0.17	1.57		-0.736966	-2.55639	0.650765
Q96A33-286	Q96A33	286	K	Coiled-coil domain-containing protein 47	CCDC47	51.771	_EMQDLSEFCSDK(su)PK_	4.8541	3	605.259											0.89	0	0	0	-0.168123	0	0	0
Q96A49-110	Q96A49	110	K	Synapse-associated protein 1	SYAP1	51.436	_K(su)FVEEQHTK_	0.9442	3	415.875	1.31	2.27	1.07	0.83	0.389567	1.18269	0.0976108	-0.268817			0.972	0.96	0.728	0.993	-0.0409718	-0.0588937	-0.45799	-0.0101344	1.34774	2.36458	1.46978	0.835851	0.430539	1.24159	0.5556	-0.258682
Q96AE4-312	Q96AE4	312	K	Far upstream element-binding protein 1	FUBP1	122.78	_IQFK(su)PDDGTTPER_	-0.78505	2	802.384	0.99	1.56	2.08	0.24	-0.0144996	0.641546	1.05658	-2.05889			1.124	1.443	1.332	1.47	0.168642	0.529071	0.413594	0.555816	0.880783	1.08108	1.56156	0.163265	-0.183142	0.112475	0.642989	-2.61471
Q96AG4-14	Q96AG4	14	K	Leucine-rich repeat-containing protein 59	LRRC59	154.34	_DK(su)LDGNELDLSLSDLNEVPVK_	-0.59477	4	604.055		0.58	0.41	1.91		-0.785875	-1.2863	0.933573			1.379	1.486	0.693	0.799	0.463622	0.571434	-0.529073	-0.323733		0.39031	0.591631	2.39049		-1.35731	-0.757231	1.25731
Q96AG4-219	Q96AG4	219	K	Leucine-rich repeat-containing protein 59	LRRC59	67.897	_K(su)EANQAPK_	-0.1548	3	329.17											1.379	1.486	0.693	0.799	0.463622	0.571434	-0.529073	-0.323733
Q96AY3-570	Q96AY3	570	K	Peptidyl-prolyl cis-trans isomerase FKBP10	FKBP10	77.062	_LK(su)SDEDEER_	0.10403	2	610.768	1.94				0.956057						1.241	1.372	1.027	1.405	0.311503	0.45628	0.0384362	0.49057	1.56326				0.644554
Q96C19-212	Q96C19	212	K	EF-hand domain-containing protein D2	EFHD2	88.706	_FEEEIK(su)AEQEER_	-1.9785	3	546.249	1.45				0.536053						1.286	1.524	1.075	1.14	0.362891	0.607863	0.104337	0.189034	1.12753				0.173162
Q96CM8-559	Q96CM8	559	K	Acyl-CoA synthetase family member 2, mitochondrial	ACSF2	72.321	_LK(su)DGEETTVEEIK_	0.80856	3	530.93		0.6	0.21	1.73		-0.736966	-2.25154	0.790772			0.945	0.637	0.351	0.455	-0.0816138	-0.650635	-1.51046	-1.13606		0.941915	0.598291	3.8022		-0.0863309	-0.741082	1.92683
Q96CV9-140	Q96CV9	140	K	Optineurin	OPTN	96.745	_AEAEQEK(su)DQLR_	-1.0691	2	708.834	0.71	1.08	1.13	0.71	-0.494109	0.111031	0.176323	-0.494109			0	1.463	0.873	1.144	0	0.54893	-0.195946	0.194087		0.738209	1.29439	0.620629	-0.494109	-0.437898	0.372269	-0.688196
Q96DG6-227	Q96DG6	227	K	Carboxymethylenebutenolidase homolog	CMBL	102.65	_EDCSPADK(su)PYIDEAR_	-2.5312	3	622.6	0.53				-0.915936						0.907	1.638	1.328	0.627	-0.140826	0.711935	0.409255	-0.673463	0.584344				-0.77511
Q96E52-490	Q96E52	490	K	Metalloendopeptidase OMA1, mitochondrial	OMA1	56.514	_HFLEESEK(su)EDLNITK_	-1.5974	3	644.646
Q96EY7-539	Q96EY7	539	K	Pentatricopeptide repeat domain-containing protein 3, mitochondrial	PTCD3	82.609	_DK(su)HPPELQVAFADCAADIK_	2.3682	3	742.356											0	1.116	1.124	1.085	0	0.158337	0.168642	0.117695
Q96G03-44	Q96G03	44	K	Phosphoglucomutase-2	PGM2	77.279	_LIAEGNK(su)EELR_	2.3311	2	686.359	0.54				-0.888969						0.928	1.122	1.29	0.921	-0.107803	0.166073	0.367371	-0.118727	0.581897				-0.781165
Q96G03-532	Q96G03	532	K	Phosphoglucomutase-2	PGM2	64.534	_DLTTGYDDSQPDK(su)K_	-0.79437	3	561.585	0.62				-0.68966						0.928	1.122	1.29	0.921	-0.107803	0.166073	0.367371	-0.118727	0.668103				-0.581857
Q96GG9-73	Q96GG9	73	K	DCN1-like protein 1	DCUN1D1	66.299	_YK(su)DPQDENK_	-1.0909	3	412.851	0.69				-0.535332						0	0.942	1.637	0.931	0	-0.086201	0.711054	-0.103147					-0.535332
Q96GK7-295	Q96GK7	295	K	Fumarylacetoacetate hydrolase domain-containing protein 2A	FAHD2A	107.98	_K(su)GDEVQCEIEELGVIINK_	1.1922	3	725.028		0.19	0.29	-Inf		-2.39593	-1.78588	-Inf
Q96HY6-170	Q96HY6	170	K	DDRGK domain-containing protein 1	DDRGK1	113.69	_LEEEQK(su)EEEER_	-0.28465	2	774.339	0.58	0.91	0.78	0.25	-0.785875	-0.136062	-0.358454	-2			0.848	1.376	0.977	0.783	-0.237864	0.46048	-0.0335695	-0.352916	0.683962	0.661337	0.798362	0.319285	-0.548011	-0.596542	-0.324884	-1.64708
Q96I24-290	Q96I24	290	K	Far upstream element-binding protein 3	FUBP3	63.29	_IQFK(su)PDDGISPER_	0.023171	2	801.394	0.9	1.74	1.37	0.79	-0.152003	0.799087	0.454176	-0.340075			1.09	0.893	0.973	1.945	0.124328	-0.163268	-0.0394883	0.95977	0.825688	1.94849	1.40802	0.40617	-0.276331	0.962355	0.493664	-1.29985
Q96I59-353	Q96I59	353	K	Probable asparagine--tRNA ligase, mitochondrial	NARS2	78.556	_TEHEK(su)YLVK_	1.3541	3	416.215		0.61	2.44	0.91		-0.713119	1.28688	-0.136062			0	0	0	0	0	0	0	0						-0.713119	1.28688	-0.136062
Q96I99-200	Q96I99	200	K	Succinyl-CoA ligase [GDP-forming] subunit beta, mitochondrial	SUCLG2	65.175	_EQIDIFEGIK(su)DSQAQR_	-1.1552	3	659.657											0.789	0.726	0.488	0.64	-0.341903	-0.461959	-1.03505	-0.643856
Q96IZ0-304	Q96IZ0	304	K	PRKC apoptosis WT1 regulator protein	PAWR	77.597	_LK(su)EEIDLLNR_	1.378	2	671.864											0	0.894	0.722	1.184	0	-0.161653	-0.469929	0.243669
Q96JB5-146	Q96JB5	146	K	CDK5 regulatory subunit-associated protein 3	CDK5RAP3	123.29	_K(su)EEECQAGAAEMR_	-0.52464	2	804.835	0.73				-0.454032						0.804	0.925	0.933	0.905	-0.314733	-0.112475	-0.100051	-0.14401	0.90796				-0.139299
Q96JJ7-119	Q96JJ7	119	K	Protein disulfide-isomerase TMX3	TMX3	68.548	_TK(su)DDIIEFAHR_	-0.26349	3	482.24		0.8	0.89	-Inf		-0.321928	-0.168123	-Inf
Q96KC8-98	Q96KC8	98	K	DnaJ homolog subfamily C member 1	DNAJC1	105.65	_NK(su)DENAETQFR_	0.42104	2	726.323	0.76				-0.395929						0	0.724	0.815	1.096	0	-0.465938	-0.295128	0.132248					-0.395929
Q96KN7-72	Q96KN7	72	K	X-linked retinitis pigmentosa GTPase regulator-interacting protein 1	RPGRIP1	69.825	_QQDEIK(su)R_	-0.074274	2	508.754
Q96LP2-445	Q96LP2	445	K	Protein FAM81B	FAM81B	77.282	_K(su)IVELQEV_	1.1821	2	529.292	0.85	0.67	1.14	-Inf	-0.234465	-0.577767	0.189034	-Inf
Q96NY7-542	Q96NY7	542	K	Chloride intracellular channel protein 6	CLIC6	175.21	_TDVNK(su)IEEFLEEK_	0.94076	2	847.412		0.03	0.04	1.55		-5.05889	-4.64386	0.632268			1.758	0.21	0.251	0.361	0.813935	-2.25154	-1.99424	-1.46993		0.142857	0.159363	4.29363		-2.80735	-2.64962	2.1022
Q96NY7-586	Q96NY7	586	K	Chloride intracellular channel protein 6	CLIC6	81.017	_K(su)DANEIHEK_	-0.52074	3	395.191	5.35	0.23	0.17	1.54	2.41954	-2.12029	-2.55639	0.62293			1.758	0.21	0.251	0.361	0.813935	-2.25154	-1.99424	-1.46993	3.04323	1.09524	0.677291	4.26593	1.6056	0.131245	-0.562153	2.09286
Q96PV4-238	Q96PV4	238	K	Paraneoplastic antigen-like protein 5	PNMA5	47.429	_QIFGDK(su)EDFR_	0.42347	2	677.817											3.159	0	0	0	1.65947	0	0	0
Q96PY5-60	Q96PY5	60	K	Formin-like protein 2	FMNL2	65.295	_K(su)WELICDQER_	-2.848	2	738.843
Q96Q05-185	Q96Q05	185	K	Trafficking protein particle complex subunit 9	TRAPPC9	56.569	_K(su)DFVGLDTDSR_	1.848	2	676.82		0.87	0.73	0.64		-0.200913	-0.454032	-0.643856			1.032	0	0	0	0.045443	0	0	0						-0.200913	-0.454032	-0.643856
Q96QK1-552	Q96QK1	552	K	Vacuolar protein sorting-associated protein 35	VPS35	63.816	_VDDK(su)WEK_	-0.48463	2	510.238	1.11	1.23	1.02	1.13	0.15056	0.298658	0.0285692	0.176323			0.872	1.039	0.952	0.954	-0.1976	0.0551957	-0.0709665	-0.0679388	1.27294	1.18383	1.07143	1.18449	0.34816	0.243463	0.0995357	0.244262
Q96RQ3-295	Q96RQ3	295	K	Methylcrotonoyl-CoA carboxylase subunit alpha, mitochondrial	MCCC1	93.909	_IIEEAPAPGIK(su)SEVR_	1.07	3	570.309		0.38	1.02	0.35		-1.39593	0.0285692	-1.51457			1.009	0.739	0.402	0.562	0.0129262	-0.436354	-1.31473	-0.831358		0.514208	2.53731	0.622776		-0.959575	1.3433	-0.683215
Q96RQ3-721	Q96RQ3	721	K	Methylcrotonoyl-CoA carboxylase subunit alpha, mitochondrial	MCCC1	109.1	_HTPLVEFEEEESDK(su)R_	1.7456	3	648.966		1.71	0.98	-Inf		0.773996	-0.0291463	-Inf			1.009	0.739	0.402	0.562	0.0129262	-0.436354	-1.31473	-0.831358		2.31394	2.43781	-Inf		1.21035	1.28559	-Inf
Q96TA1-62	Q96TA1	62	K	Niban-like protein 1	FAM129B	74.255	_K(su)VPLDER_	1.416	2	478.756		1.32	0.81	0.3		0.400538	-0.304006	-1.73697			1.094	1.048	1.297	1.071	0.129613	0.0676387	0.375178	0.0989585		1.25954	0.624518	0.280112		0.332899	-0.679185	-1.83592
Q99584-30	Q99584	30	K	Protein S100-A13	S100A13	47.712	_K(su)DSLSVNEFK_	-0.45664	2	633.814											0	0.804	1.271	1.231	0	-0.314733	0.345964	0.299831
Q99598-14	Q99598	14	K	Translin-associated protein X	TSNAX	68.657	_K(su)HDNFPHNQR_	-1.308	4	348.916	1.92				0.941106						0	1.108	1.068	1.192	0	0.147958	0.0949116	0.253384					0.941106
Q99613-782	Q99613	782	K	Eukaryotic translation initiation factor 3 subunit C	EIF3C	68.847	_K(su)IQEESLR_	1.2176	2	551.791											0.92	0	0	0	-0.120294	0	0	0
Q99653-126	Q99653	126	K	Calcineurin B homologous protein 1	CHP1	47.302	_LYDLDK(su)DEK_	0.90407	2	619.793	0.52				-0.943416						0	0.782	1.109	0.941	0	-0.354759	0.149259	-0.0877334					-0.943416
Q99714-105	Q99714	105	K	3-hydroxyacyl-CoA dehydrogenase type-2	HSD17B10	43.761	_K(su)GQTHTLEDFQR_	-2.3199	3	520.586											0.826	1.211	1.007	0.803	-0.275786	0.276199	0.0100637	-0.316528
Q99715-1608	Q99715	1608	K	Collagen alpha-1(XII) chain	COL12A1	92.939	_TPEEDVK(su)EVEVDR_	0.86347	2	822.884	0.52				-0.943416						0.957	1.279	1.062	1.759	-0.0634092	0.355016	0.0867838	0.814755	0.543365				-0.880007
Q99729-209	Q99729	209	K	Heterogeneous nuclear ribonucleoprotein A/B	HNRNPAB	86.794	_EEEPVK(su)K_	0.12517	3	320.162	2.61	1.88	3	0.56	1.38405	0.910733	1.58496	-0.836501			0	1.947	1.446	1.423	0	0.961253	0.532068	0.508936		0.965588	2.07469	0.393535	1.38405	-0.0505202	1.05289	-1.34544
Q99798-370	Q99798	370	K	Aconitate hydratase, mitochondrial	ACO2	65.565	_VAEK(su)EGWPLDIR_	-0.25007	3	504.928											0.888	0.472	0.543	0.573	-0.171368	-1.08314	-0.880976	-0.803393
Q99798-520	Q99798	520	K	Aconitate hydratase, mitochondrial	ACO2	89.466	_FNPETDYLTGTDGK(su)K_	2.12	3	595.944		0.33	0.46	0.86		-1.59946	-1.12029	-0.217591			0.888	0.472	0.543	0.573	-0.171368	-1.08314	-0.880976	-0.803393		0.699153	0.847145	1.50087		-0.516321	-0.239318	0.585802
Q99798-534	Q99798	534	K	Aconitate hydratase, mitochondrial	ACO2	45.099	_LEAPDADELPK(su)GEFDPGQDTYQHPPK_	-1.3461	4	749.346											0.888	0.472	0.543	0.573	-0.171368	-1.08314	-0.880976	-0.803393
Q99816-286	Q99816	286	K	Tumor susceptibility gene 101 protein	TSG101	50.178	_LDQEVAEVDK(su)NIELLK_	1.7767	3	652.677											0	0.578	1.195	1.501	0	-0.790859	0.257011	0.585924
Q99832-148	Q99832	148	K	T-complex protein 1 subunit eta	CCT7	56.091	_ADK(su)VEQR_	2.6754	2	473.235											1.28	1.047	1.276	1.197	0.356144	0.0662614	0.351628	0.259423
Q99832-320	Q99832	320	K	T-complex protein 1 subunit eta	CCT7	54.191	_VPEEDLK(su)R_	-0.093804	2	543.277	0.94				-0.0892673						1.28	1.047	1.276	1.197	0.356144	0.0662614	0.351628	0.259423	0.734375				-0.445411
Q99873-135	Q99873	135	K	Protein arginine N-methyltransferase 1	PRMT1	50.088	_GK(su)VEEVELPVEK_	0.44138	3	485.924		1.53	1.54	1.28		0.613532	0.62293	0.356144			0	1.618	1.35	1.163	0	0.694212	0.432959	0.217851		0.945612	1.14074	1.1006		-0.08068	0.189971	0.138293
Q99873-223	Q99873	223	K	Protein arginine N-methyltransferase 1	PRMT1	71.781	_DVAIK(su)EPLVDVVDPK_	-0.46726	3	579.649											0	1.618	1.35	1.163	0	0.694212	0.432959	0.217851
Q99959-880	Q99959	880	K	Plakophilin-2	PKP2	70.912	_AYHSLK(su)D_	0.69637	2	467.219		1.39	1.38	0.64		0.475085	0.464668	-0.643856			1.797	1.56	1.593	1.533	0.84559	0.641546	0.671746	0.616358		0.891026	0.86629	0.417482		-0.166461	-0.207078	-1.26021
Q99961-34	Q99961	34	K	Endophilin-A2	SH3GL1	69.03	_LDDDFK(su)EMEK_	0.87878	2	685.295	0.91	1.04	1.02	0.58	-0.136062	0.0565835	0.0285692	-0.785875			1.372	1.244	1.139	1.53	0.45628	0.314986	0.187768	0.613532	0.663265	0.836013	0.895522	0.379085	-0.592342	-0.258403	-0.159199	-1.39941
Q9BQE5-311	Q9BQE5	311	K	Apolipoprotein L2	APOL2	65.224	_SESAEELK(su)K_	-1.0665	3	374.184	0.89				-0.168123						1.075	2.243	1.316	1.787	0.104337	1.16543	0.396159	0.83754	0.827907				-0.272459
Q9BQQ3-65	Q9BQQ3	65	K	Golgi reassembly-stacking protein 1	GORASP1	62.463	_ANVEK(su)PVK_	0.41485	2	492.772											0	0	0	0	0	0	0	0
Q9BRF8-109	Q9BRF8	109	K	Calcineurin-like phosphoesterase domain-containing protein 1	CPPED1	88.596	_TEQTEDLK(su)R_	-0.51015	3	407.198	0.59				-0.761213						0.744	0.921	0.78	1.144	-0.426625	-0.118727	-0.358454	0.194087	0.793011				-0.334588
Q9BSJ8-727	Q9BSJ8	727	K	Extended synaptotagmin-1	ESYT1	50.354	_DLDK(su)DDFLGR_	1.3479	2	647.302											0.922	0.877	1.463	1.227	-0.117161	-0.189351	0.54893	0.295135
Q9BST9-44	Q9BST9	44	K	Rhotekin	RTKN	45.081	_K(su)LDHEIR_	-0.373	3	337.514
Q9BT40-228	Q9BT40	228	K	Inositol polyphosphate 5-phosphatase K	INPP5K	40.268	_K(su)HDPLLR_	0.70617	3	326.85											0	0	0	0	0	0	0	0
Q9BUJ2-172	Q9BUJ2	172	K	Heterogeneous nuclear ribonucleoprotein U-like protein 1	HNRNPUL1	74.464	_K(su)RPYEENR_	1.5277	3	397.863											0	0	0	0	0	0	0	0
Q9BUJ2-539	Q9BUJ2	539	K	Heterogeneous nuclear ribonucleoprotein U-like protein 1	HNRNPUL1	109.07	_AIVICPTDEDLK(su)DR_	-0.18076	3	582.286		0.55	0.76	0.66		-0.862496	-0.395929	-0.599462			0	0	0	0	0	0	0	0						-0.862496	-0.395929	-0.599462
Q9BUJ2-551	Q9BUJ2	551	K	Heterogeneous nuclear ribonucleoprotein U-like protein 1	HNRNPUL1	109.87	_TDEEGK(su)DVPDHAVLEM(ox)K_	-0.13246	3	676.974	0.76	1.21	0.93	1.02	-0.395929	0.275007	-0.104697	0.0285692			0	0	0	0	0	0	0	0					-0.395929	0.275007	-0.104697	0.0285692
Q9BUP3-54	Q9BUP3	54	K	Oxidoreductase HTATIP2	HTATIP2	96.745	_K(su)LTFDEEAYK_	1.1481	2	672.322		1.26	1.34	1.29		0.333424	0.422233	0.367371			0	1.343	1.416	1.326	0	0.425459	0.501821	0.407081		0.938198	0.946328	0.972851		-0.0920356	-0.0795883	-0.0397097
Q9BV79-317	Q9BV79	317	K	Trans-2-enoyl-CoA reductase, mitochondrial	MECR	75.509	_K(su)DHSPDQFK_	-0.93938	3	401.188	1.24	0.5	0.97	0.27	0.31034	-1	-0.0439433	-1.88897			0	0	0	0	0	0	0	0					0.31034	-1	-0.0439433	-1.88897
Q9BVG4-201	Q9BVG4	201	K	Protein PBDC1	PBDC1	85.006	_GADSGEEK(su)EEGINR_	-1.2743	2	795.848		1.82	1.87	0.41		0.863938	0.903038	-1.2863			0	1.407	1.451	1.292	0	0.492622	0.537048	0.369606		1.29353	1.28877	0.317337		0.371316	0.365991	-1.65591
Q9BVK6-160	Q9BVK6	160	K	Transmembrane emp24 domain-containing protein 9	TMED9	63.046	_DK(su)LSELQLR_	0.024785	2	601.325											0.995	1.057	0.731	0.872	-0.00723157	0.0799754	-0.452057	-0.1976
Q9BXN1-118	Q9BXN1	118	K	Asporin	ASPN	76.228	_EIK(su)ENDFK_	0.55545	2	561.769	0.13				-2.94342						0.534	0.703	0.484	0.343	-0.905088	-0.508403	-1.04692	-1.54372	0.243446				-2.03833
Q9BXN1-262	Q9BXN1	262	K	Asporin	ASPN	101.89	_ISTVELEDFK(su)R_	0.19707	3	479.58		0.15	0.19	0.47		-2.73697	-2.39593	-1.08927			0.534	0.703	0.484	0.343	-0.905088	-0.508403	-1.04692	-1.54372		0.213371	0.392562	1.37026		-2.22856	-1.34901	0.454452
Q9BXP5-403	Q9BXP5	403	K	Serrate RNA effector molecule homolog	SRRT	45.081	_EEEWEK(su)PK_	1.3427	3	392.18											1.31	1.149	1.244	1.098	0.389567	0.200379	0.314986	0.134878
Q9BXP5-691	Q9BXP5	691	K	Serrate RNA effector molecule homolog	SRRT	57.175	_K(su)DPEQEVEK_	-0.53711	2	601.283	1.45	1.71	2.16	0.74	0.536053	0.773996	1.11103	-0.434403			1.31	1.149	1.244	1.098	0.389567	0.200379	0.314986	0.134878	1.10687	1.48825	1.73633	0.673953	0.146486	0.573618	0.796045	-0.569281
Q9BZL4-767	Q9BZL4	767	K	Protein phosphatase 1 regulatory subunit 12C	PPP1R12C	58.172	_LK(su)DENAALIR_	-1.8528	2	621.838	0.66				-0.599462
Q9BZR8-202	Q9BZR8	202	K	Apoptosis facilitator Bcl-2-like protein 14	BCL2L14	51.286	_K(su)DEEEQILAK_	0.11546	2	651.825	0.58				-0.785875
Q9GZL7-44	Q9GZL7	44	K	Ribosome biogenesis protein WDR12	WDR12	66.351	_DK(su)NEFHK_	0.45133	3	339.826
Q9GZV4-113	Q9GZV4	113	K	Eukaryotic translation initiation factor 5A-2	EIF5A2	51.726	_EDLK(su)LPEGELGK_	-0.61832	2	714.367
Q9H061-20	Q9H061	20	K	Transmembrane protein 126A	TMEM126A	59.265	_K(su)INQLPEAER_	-1.0366	2	649.341		0.82	0.79	0.71		-0.286304	-0.340075	-0.494109			0	0	0	0	0	0	0	0						-0.286304	-0.340075	-0.494109
Q9H0N5-125	Q9H0N5	125	K	Pterin-4-alpha-carbinolamine dehydratase 2	PCBD2	64.841	_FIEK(su)AAASV_	1.3535	2	518.271											0	0.824	0.412	0.803	0	-0.279284	-1.27928	-0.316528
Q9H0R1-66	Q9H0R1	66	K	AP-5 complex subunit mu-1	AP5M1	48.532	_LLDDDK(su)DFVESR_	0.47178	2	776.362	1.57				0.650765
Q9H0U4-129	Q9H0U4	129	K	Ras-related protein Rab-1B	RAB1B	72.34	_K(su)VVDNTTAK_	0.50332	3	359.193		1.59	1.07	1.15		0.669027	0.0976108	0.201634			0.99	1.24	0.751	0.487	-0.0144996	0.31034	-0.413115	-1.03801		1.28226	1.42477	2.3614		0.358687	0.510726	1.23964
Q9H2U2-224	Q9H2U2	224	K	Inorganic pyrophosphatase 2, mitochondrial	PPA2	107.57	_FHDIDDVK(su)K_	0.40208	2	608.796		0.53	0.4	1.21		-0.915936	-1.32193	0.275007			1.168	0.984	0.681	0.554	0.22404	-0.0232698	-0.554273	-0.852042		0.538618	0.587372	2.18412		-0.892666	-0.767655	1.12705
Q9H2W6-265	Q9H2W6	265	K	39S ribosomal protein L46, mitochondrial	MRPL46	64.82	_DELGDYLK(su)PK_	-0.9729	3	426.547		0.86	0.88	1.06		-0.217591	-0.184425	0.0840643			0	1.254	0.747	1.328	0	0.326537	-0.42082	0.409255		0.685805	1.17805	0.798193		-0.544129	0.236395	-0.325191
Q9H3Z4-32	Q9H3Z4	32	K	DnaJ homolog subfamily C member 5	DNAJC5	74.962	_NATSDDIK(su)K_	-1.4449	2	546.264											0	0	0	0	0	0	0	0
Q9H3Z4-46	Q9H3Z4	46	K	DnaJ homolog subfamily C member 5	DNAJC5	83.37	_YHPDK(su)NPDNPEAADK_	-1.9507	3	604.267	0.78	1.31	0.69	2.29	-0.358454	0.389567	-0.535332	1.19535			0	0	0	0	0	0	0	0					-0.358454	0.389567	-0.535332	1.19535
Q9H446-171	Q9H446	171	K	RWD domain-containing protein 1	RWDD1	67.214	_MK(su)EEEQAGK_	0.70563	2	575.258
Q9H479-122	Q9H479	122	K	Fructosamine-3-kinase	FN3K	53.557	_LK(su)EEENTVGR_	-0.38346	2	637.815	1.01				0.0143553						0	0.653	0.703	1.25	0	-0.614845	-0.508403	0.321928					0.0143553
Q9H4A6-52	Q9H4A6	52	K	Golgi phosphoprotein 3	GOLPH3	66.246	_RDEQDDDDK(su)GDSK_	-0.85621	3	541.552	1.04	1.19	1.18	1.44	0.0565835	0.250962	0.238787	0.526069			0.766	1.194	1.101	0.98	-0.384584	0.255803	0.138814	-0.0291463	1.3577	0.99665	1.07175	1.46939	0.441167	-0.00484126	0.0999724	0.555215
Q9H4M9-269	Q9H4M9	269	K	EH domain-containing protein 1	EHD1	66.989	_K(su)LFEAEEQDLFK_	-1.2773	3	532.931											0.676	0.528	0.796	1.413	-0.564905	-0.92139	-0.32916	0.498761
Q9H788-105	Q9H788	105	K	SH2 domain-containing protein 4A	SH2D4A	55.604	_LK(su)AEQEAEEPR_	-0.46976	2	700.339	0.96				-0.0588937
Q9H7C9-87	Q9H7C9	87	K	Mth938 domain-containing protein	AAMDC	83.206	_K(su)HGIDVR_	-1.5416	3	308.835		-Inf	0.24	-Inf		-Inf	-2.05889	-Inf			0.414	1.131	0.725	0.863	-1.2723	0.177599	-0.463947	-0.212568		-Inf	0.331034	-Inf		-Inf	-1.59495	-Inf
Q9H993-178	Q9H993	178	K	UPF0364 protein C6orf211	C6orf211	56.527	_TIEDLDENQLK(su)DEFFK_	-0.21152	3	695.328	0.58	1.46	1.04	1.05	-0.785875	0.545968	0.0565835	0.0703893			0	0	0	0	0	0	0	0					-0.785875	0.545968	0.0565835	0.0703893
Q9HA77-407	Q9HA77	407	K	Probable cysteine--tRNA ligase, mitochondrial	CARS2	94.09	_AVK(su)AALADDFDTPR_	1.9612	3	530.598		0.54	0.83	0.29		-0.888969	-0.268817	-1.78588			1.49	0.715	0.964	1.464	0.575312	-0.483985	-0.0528949	0.549916		0.755245	0.860996	0.198087		-0.404984	-0.215922	-2.33579
Q9HAV7-131	Q9HAV7	131	K	GrpE protein homolog 1, mitochondrial	GRPEL1	89.301	_EEIK(su)DDNPHLK_	0.13239	3	479.9	1.02	0.87	0.69	1.1	0.0285692	-0.200913	-0.535332	0.137504			0	0.757	1.017	1.388	0	-0.401635	0.0243197	0.473008		1.14927	0.678466	0.792507	0.0285692	0.200722	-0.559651	-0.335504
Q9HB71-178	Q9HB71	178	K	Calcyclin-binding protein	CACYBP	128.74	_EK(su)PSYDTETDPSEGLM(ox)NVLK_	1.7583	3	790.362		1.32	1.58	0.45		0.400538	0.659925	-1.152			2.131	1.313	1.74	2.262	1.09153	0.392867	0.799087	1.1776		1.00533	0.908046	0.198939		0.00767101	-0.139163	-2.3296
Q9HB71-207	Q9HB71	207	K	Calcyclin-binding protein	CACYBP	91.961	_IYEDGDDDMK(su)R_	-0.71748	2	728.798	1.39				0.475085						2.131	1.313	1.74	2.262	1.09153	0.392867	0.799087	1.1776	0.652276				-0.616446
Q9HBL7-107	Q9HBL7	107	K	Plasminogen receptor (KT)	PLGRKT	69.258	_M(ox)K(su)GEAEDILETEK_	-0.53079	3	536.915											0.913	1.221	2.3	0.706	-0.131313	0.288063	1.20163	-0.50226
Q9HC07-200	Q9HC07	200	K	Transmembrane protein 165	TMEM165	59.908	_KK(su)DEEFQR_	3.8584	3	393.86											0	1.567	2.215	0.546	0	0.648005	1.14731	-0.873027
Q9HC35-334	Q9HC35	334	K	Echinoderm microtubule-associated protein-like 4	EML4	88.385	_IATGQIAGVDK(su)DGR_	0.9128	2	750.886		1.32	0.95	1.09		0.400538	-0.0740006	0.124328			1.104	1.36	0.959	1.413	0.14274	0.443607	-0.0603973	0.498761		0.970588	0.990615	0.771408		-0.0430687	-0.0136033	-0.374433
Q9HC38-181	Q9HC38	181	K	Glyoxalase domain-containing protein 4	GLOD4	89.047	_IYEK(su)DEEK_	0.53193	2	577.267	0.87				-0.200913						1.136	1.039	0.738	0.692	0.183963	0.0551957	-0.438307	-0.531156	0.765845				-0.384876
Q9HCC0-506	Q9HCC0	506	K	Methylcrotonoyl-CoA carboxylase beta chain, mitochondrial	MCCC2	62.94	_QFSSADEAALK(su)EPIIK_	-1.0593	3	616.319											1.069	0.934	0.654	1.049	0.0962619	-0.0985055	-0.612637	0.0690147
Q9HD45-99	Q9HD45	99	K	Transmembrane 9 superfamily member 3	TM9SF3	122.01	_FK(su)DDVMPATYCEIDLDK_	-0.19169	3	720.655		0.83	0.89	0.8		-0.268817	-0.168123	-0.321928			0.972	1.208	1.912	0.679	-0.0409718	0.27262	0.935083	-0.558517		0.687086	0.465481	1.1782		-0.541437	-1.10321	0.236588
Q9NNW7-329	Q9NNW7	329	K	Thioredoxin reductase 2, mitochondrial	TXNRD2	101.92	_SLNLEK(su)AGVDTSPDTQK_	2.1515	3	634.981		0.3	0.59	0.26		-1.73697	-0.761213	-1.94342			0	0.507	0.379	0.705	0	-0.979942	-1.39973	-0.504305		0.591716	1.55673	0.368794		-0.757023	0.638517	-1.43911
Q9NRV9-26	Q9NRV9	26	K	Heme-binding protein 1	HEBP1	60.55	_GDK(su)EEVAYEER_	0.15571	2	712.812		0.97	0.63	1.18		-0.0439433	-0.666576	0.238787			0.899	0.737	0.498	0.833	-0.153607	-0.440263	-1.00578	-0.263612		1.31615	1.26506	1.41657		0.39632	0.339206	0.502398
Q9NRV9-49	Q9NRV9	49	K	Heme-binding protein 1	HEBP1	106.6	_FATVEVTDK(su)PVDEALR_	-0.63516	3	630.655		0.77	0.45	1.43		-0.37707	-1.152	0.516015			0.899	0.737	0.498	0.833	-0.153607	-0.440263	-1.00578	-0.263612		1.04478	0.903614	1.71669		0.0631938	-0.146221	0.779627
Q9NSE4-872	Q9NSE4	872	K	Isoleucine--tRNA ligase, mitochondrial	IARS2	73.279	_K(su)PGLEEAVESACAMR_	0.99576	2	874.403		0.87	0.95	0.36		-0.200913	-0.0740006	-1.47393			1.11	0.936	0.785	0.98	0.15056	-0.0954196	-0.349235	-0.0291463		0.929487	1.21019	0.367347		-0.105493	0.275235	-1.44478
Q9NTK5-354	Q9NTK5	354	K	Obg-like ATPase 1	OLA1	127.32	_YEDFK(su)EEGSENAVK_	0.10434	3	582.256		0.96	2.28	0.48		-0.0588937	1.18903	-1.05889			1.315	1.364	1.346	1.417	0.395063	0.447844	0.428678	0.50284		0.703812	1.69391	0.338744		-0.506737	0.760355	-1.56173
Q9NUB1-233	Q9NUB1	233	K	Acetyl-coenzyme A synthetase 2-like, mitochondrial	ACSS1	101.25	_K(su)IVDEAVK_	0.71163	3	334.522											0.92	0.666	0.406	1.088	-0.120294	-0.586406	-1.30045	0.121679
Q9NUQ6-326	Q9NUQ6	326	K	SPATS2-like protein	SPATS2L	73.887	_K(su)YDEELGK_	-0.21624	2	541.256											0	2.023	0.811	1.356	0	1.0165	-0.302226	0.439357
Q9NUU7-52	Q9NUU7	52	K	ATP-dependent RNA helicase DDX19A	DDX19A	76.332	_TDEEEK(su)EDR_	0.93252	2	625.755		2.85	0.81	-Inf		1.51096	-0.304006	-Inf			0	1.205	0.957	0.935	0	0.269033	-0.0634092	-0.0969617		2.36515	0.846395	-Inf		1.24193	-0.240597	-Inf
Q9NUV9-156	Q9NUV9	156	K	GTPase IMAP family member 4	GIMAP4	85.469	_K(su)DDLGDTNLHDYLR_	0.73337	3	592.28											0.626	0.866	0.954	0.845	-0.675765	-0.207561	-0.0679388	-0.242977
Q9NVI7-231	Q9NVI7	231	K	ATPase family AAA domain-containing protein 3A	ATAD3A	58.604	_HK(su)NEMLR_	1.0926	3	343.171		1.22	0.72	-Inf		0.286881	-0.473931	-Inf			0	1.412	0.885	1.137	0	0.49774	-0.176251	0.185232		0.864023	0.813559	-Inf		-0.210859	-0.297681	-Inf
Q9NVS9-148	Q9NVS9	148	K	Pyridoxine-5'-phosphate oxidase	PNPO	121.42	_K(su)LPEEEAECYFHSR_	0.36149	3	632.281		1.12	0.93	-Inf		0.163499	-0.104697	-Inf
Q9NX14-78	Q9NX14	78	K	NADH dehydrogenase [ubiquinone] 1 beta subcomplex subunit 11, mitochondrial	NDUFB11	113.49	_NPDSHGYDK(su)DPVLDVWNMR_	0.33263	3	786.687		0.47	0.45	0.43		-1.08927	-1.152	-1.21759			0.72	0.591	0.669	0	-0.473931	-0.75877	-0.579922	0		0.795262	0.672646			-0.330497	-0.572081	-1.21759
Q9NY33-209	Q9NY33	209	K	Dipeptidyl peptidase 3	DPP3	74.789	_EVDGEGK(su)PYYEVR_	-2.4358	2	820.876		1.3	1.1	1.21		0.378512	0.137504	0.275007			0.752	0.855	1.061	1.236	-0.411195	-0.226004	0.0854247	0.305679		1.52047	1.03676	0.978964		0.604515	0.0520789	-0.0306717
Q9NYL9-13	Q9NYL9	13	K	Tropomodulin-3	TMOD3	122.49	_YK(su)DLDEDELLGNLSETELK_	0.79389	3	775.372	0.9	1.2	1.09	0.69	-0.152003	0.263034	0.124328	-0.535332			0.988	1.129	1.236	1.365	-0.0174171	0.175045	0.305679	0.448901	0.910931	1.06289	0.881877	0.505495	-0.134586	0.0879889	-0.181351	-0.984233
Q9NYL9-103	Q9NYL9	103	K	Tropomodulin-3	TMOD3	101.35	_QK(su)PVQTFTEEK_	-1.0111	2	717.859	0.89	1.27	1.14	0.78	-0.168123	0.344828	0.189034	-0.358454			0.988	1.129	1.236	1.365	-0.0174171	0.175045	0.305679	0.448901	0.90081	1.12489	0.92233	0.571429	-0.150706	0.169783	-0.116645	-0.807355
Q9NYU2-157	Q9NYU2	157	K	UDP-glucose:glycoprotein glucosyltransferase 1	UGGT1	94.45	_K(su)TCESDTLEALLLTASER_	-0.22149	3	713.016	0.17	1.64	0.8	-Inf	-2.55639	0.713696	-0.321928	-Inf			0.76	0.944	0.932	1.027	-0.395929	-0.0831412	-0.101598	0.0384362	0.223684	1.73729	0.858369	-Inf	-2.16046	0.796837	-0.22033	-Inf
Q9NZ01-60	Q9NZ01	60	K	Very-long-chain enoyl-CoA reductase	TECR	93.623	_SLK(su)DEDVLQK_	-0.57328	2	637.827	0.92	0.62	0.75	1.22	-0.120294	-0.68966	-0.415037	0.286881			1.191	0	0	0	0.252173	0	0	0	0.77246				-0.372468	-0.68966	-0.415037	0.286881
Q9NZ45-55	Q9NZ45	55	K	CDGSH iron-sulfur domain-containing protein 1	CISD1	85.087	_DNPK(su)IVHAFDMEDLGDK_	0.068258	3	681.982											1.013	0.648	0.574	0.53	0.0186342	-0.625934	-0.800877	-0.915936
Q9NZM1-553	Q9NZM1	553	K	Myoferlin	MYOF	55.755	_K(su)LEPISNDDLLVVEK_	0.87842	3	604.659											1.217	0.937	1.174	1.438	0.283329	-0.093879	0.231432	0.524064
Q9NZM1-1866	Q9NZM1	1866	K	Myoferlin	MYOF	65.374	_K(su)EHFWSIDQTEFR_	-0.90256	3	608.285											1.217	0.937	1.174	1.438	0.283329	-0.093879	0.231432	0.524064
Q9P258-508	Q9P258	508	K	Protein RCC2	RCC2	59.908	_DESETEK(su)EK_	1.5649	2	597.754		4.37	3.11	0.62		2.12763	1.63691	-0.68966			1.354	1.645	1.94	1.752	0.437228	0.718088	0.956057	0.809003		2.65653	1.60309	0.353881		1.40955	0.680858	-1.49866
Q9P265-398	Q9P265	398	K	Disco-interacting protein 2 homolog B	DIP2B	45.829	_NEPVLK(su)PGDR_	1.3999	2	612.815	1.07				0.0976108						0	0.733	0.856	1.305	0	-0.448115	-0.224317	0.38405					0.0976108
Q9P2E9-261	Q9P2E9	261	K	Ribosome-binding protein 1	RRBP1	80.986	_K(su)AEGAQNQGK_	1.2493	3	377.519											1.003	1.279	0.68	0.754	0.00432161	0.355016	-0.556393	-0.407364
Q9P2E9-1185	Q9P2E9	1185	K	Ribosome-binding protein 1	RRBP1	96.135	_LK(su)GELESSDQVR_	-0.75237	3	487.579	0.73	1.09	0.71	1.18	-0.454032	0.124328	-0.494109	0.238787			1.003	1.279	0.68	0.754	0.00432161	0.355016	-0.556393	-0.407364	0.727817	0.852228	1.04412	1.56499	-0.458353	-0.230688	0.0622843	0.64615
Q9P2E9-1390	Q9P2E9	1390	K	Ribosome-binding protein 1	RRBP1	105.98	_K(su)LQEQLEK_	-1.941	2	558.301											1.003	1.279	0.68	0.754	0.00432161	0.355016	-0.556393	-0.407364
Q9P2F9-418	Q9P2F9	418	K	Zinc finger protein 319	ZNF319	50.353	_HK(su)CLPGAAER_	4.6997	2	619.801	0.57				-0.810966
Q9P2R7-215	Q9P2R7	215	K	Succinyl-CoA ligase [ADP-forming] subunit beta, mitochondrial	SUCLA2	87.184	_EPIDIEEGIK(su)K_	1.6441	3	457.573											1.087	0.91	0.718	0.703	0.120352	-0.136062	-0.477944	-0.508403
Q9UBR2-166	Q9UBR2	166	K	Cathepsin Z	CTSZ	118.48	_DQECDK(su)FNQCGTCNEFK_	-0.45431	3	760.626	0.63				-0.666576						0.993	0	0	0	-0.0101344	0	0	0	0.634441				-0.656442
Q9UBT2-630	Q9UBT2	630	K	SUMO-activating enzyme subunit 2	UBA2	70.889	_IEQK(su)EELDDVIALD_	-0.10676	2	865.423											1.282	0.935	1.006	0.783	0.358396	-0.0969617	0.00863031	-0.352916
Q9UBV8-260	Q9UBV8	260	K	Peflin	PEF1	48.527	_EK(su)DTAVQGNIR_	0.22033	2	665.834											0.74	0	0	0	-0.434403	0	0	0
Q9UGI8-298	Q9UGI8	298	K	Testin	TES	125.16	_HYCDSEK(su)PR_	0.14201	3	431.184	0.5				-1						0.694	0.957	0.923	2.044	-0.526992	-0.0634092	-0.115597	1.0314	0.720461				-0.473008
Q9UGP8-607	Q9UGP8	607	K	Translocation protein SEC63 homolog	SEC63	122.01	_QNK(su)DDEAEWQELQQSIQR_	-2.2961	3	782.36		0.81	0.73	-Inf		-0.304006	-0.454032	-Inf			0	1.298	1.073	1.697	0	0.37629	0.10165	0.762987		0.624037	0.680336	-Inf		-0.680297	-0.555682	-Inf
Q9UHB9-356	Q9UHB9	356	K	Signal recognition particle subunit SRP68	SRP68	80.688	_EELK(su)PDQK_	0.17361	3	362.849	0.94	0.97	0.76	0.88	-0.0892673	-0.0439433	-0.395929	-0.184425			1.02	0.989	0.744	0.648	0.0285692	-0.0159576	-0.426625	-0.625934	0.921569	0.980789	1.02151	1.35802	-0.117836	-0.0279858	0.0306968	0.44151
Q9UI08-399	Q9UI08	399	K	Ena/VASP-like protein	EVL	61.11	_VK(su)EEIIDAIR_	1.6311	2	643.354	0.62	0.74	1.47	0.62	-0.68966	-0.434403	0.555816	-0.68966			1.043	1.315	1.33	0.482	0.0607392	0.395063	0.411426	-1.05289	0.594439	0.562738	1.10526	1.28631	-0.750399	-0.829466	0.14439	0.363235
Q9UIJ7-181	Q9UIJ7	181	K	GTP:AMP phosphotransferase AK3, mitochondrial	AK3	77.42	_AYEDQTK(su)PVLEYYQK_	-1.8806	3	658.983		0.46	0.38	2.48		-1.12029	-1.39593	1.31034			0.976	0.633	0.711	0.589	-0.0350469	-0.659723	-0.492079	-0.76366		0.726698	0.534459	4.21053		-0.460572	-0.90385	2.074
Q9UJ70-237	Q9UJ70	237	K	N-acetyl-D-glucosamine kinase	NAGK	42.599	_K(su)AGEM(ox)LGR_	0.027632	2	489.24											0.733	0.903	1.547	1.075	-0.448115	-0.147202	0.629473	0.104337
Q9UJ72-248	Q9UJ72	248	K	Annexin A10	ANXA10	68.657	_DK(su)PAYFAYR_	-2.4202	2	615.793		1.03	0.67	1		0.0426443	-0.577767	0			0.453	0.762	0.929	0.704	-1.14242	-0.392137	-0.106249	-0.506353		1.35171	0.721206	1.42045		0.434781	-0.471518	0.506353
Q9UJC3-303	Q9UJC3	303	K	Protein Hook homolog 1	HOOK1	51.286	_ALK(su)DEIDVLR_	1.6056	2	636.346		0.91	0.78	0.67		-0.136062	-0.358454	-0.577767			0	0	0	0	0	0	0	0						-0.136062	-0.358454	-0.577767
Q9UJS0-251	Q9UJS0	251	K	Calcium-binding mitochondrial carrier protein Aralar2	SLC25A13	97.797	_DVEVTK(su)EEFVLAAQK_	-1.1669	3	602.644		0.61	0.37	0.82		-0.713119	-1.4344	-0.286304			1.064	0.817	0.846	1.368	0.0894982	-0.291592	-0.24127	0.452068		0.746634	0.437352	0.599415		-0.421527	-1.19313	-0.738372
Q9UKK9-55	Q9UKK9	55	K	ADP-sugar pyrophosphatase	NUDT5	43.767	_K(su)EQTADGVAVIPVLQR_	-0.67599	3	608.667											1.198	0.805	1.396	1.23	0.260628	-0.312939	0.481299	0.298658
Q9UL46-235	Q9UL46	235	K	Proteasome activator complex subunit 2	PSME2	67.981	_GEEK(su)PSMY_	-1.9042	2	520.716	0.71	1.51	0.73	0.33	-0.494109	0.594549	-0.454032	-1.59946			1.787	1.214	1.5	1.674	0.83754	0.279768	0.584963	0.7433	0.397314	1.24382	0.486667	0.197133	-1.33165	0.31478	-1.03899	-2.34276
Q9ULV4-428	Q9ULV4	428	K	Coronin-1C	CORO1C	40.477	_K(su)TTDTASVQNEAK_	0.45615	3	498.242											0.839	1.296	1.185	0.98	-0.253257	0.374066	0.244887	-0.0291463
Q9UM54-993	Q9UM54	993	K	Unconventional myosin-VI	MYO6	48.555	_QK(su)EEESQQQAVLEQER_	-0.38142	3	686.991											0.9	1.073	1.414	0.936	-0.152003	0.10165	0.499782	-0.0954196
Q9UMS4-200	Q9UMS4	200	K	Pre-mRNA-processing factor 19	PRPF19	96.464	_TVPEELVK(su)PEELSK_	-0.96082	3	566.633		1.22	1.82	0.67		0.286881	0.863938	-0.577767			1.649	1.259	1.498	1.427	0.721591	0.332278	0.583038	0.512985		0.969023	1.21495	0.469516		-0.0453971	0.280901	-1.09075
Q9UMS6-539	Q9UMS6	539	K	Synaptopodin-2	SYNPO2	87.639	_K(su)EEESVR_	-0.21236	2	488.733	0.04	1.11	0.81	0.7	-4.64386	0.15056	-0.304006	-0.514573			0.431	0.549	0.6	0.466	-1.21424	-0.865122	-0.736966	-1.1016	0.0928074	2.02186	1.35	1.50215	-3.42962	1.01568	0.432959	0.587025
Q9UMX0-47	Q9UMX0	47	K	Ubiquilin-1	UBQLN1	66.068	_EK(su)EEFAVPENSSVQQFK_	-0.75058	3	699.332											0	0.459	1.165	1.581	0	-1.12343	0.22033	0.660837
Q9UN86-210	Q9UN86	210	K	Ras GTPase-activating protein-binding protein 2	G3BP2	57.225	_TEELK(su)PQVEEK_	0.35418	3	477.24	1.44				0.526069						1.514	0	0	0	0.598365	0	0	0	0.951123				-0.0722964
Q9UNL2-103	Q9UNL2	103	K	Translocon-associated protein subunit gamma	SSR3	83.456	_K(su)LSEADNR_	-1.31	2	516.751	0.8	0.82	0.4	0.85	-0.321928	-0.286304	-1.32193	-0.234465			0.949	1.339	0.723	1.418	-0.07552	0.421156	-0.467932	0.503858	0.842993	0.612397	0.55325	0.599436	-0.246408	-0.70746	-0.853996	-0.738323
Q9UNM6-329	Q9UNM6	329	K	26S proteasome non-ATPase regulatory subunit 13	PSMD13	60.398	_GSIDEVDK(su)R_	1.6108	2	559.77	1.08				0.111031						0.956	0.931	1.633	1.223	-0.0649175	-0.103147	0.707525	0.290424	1.12971				0.175949
Q9UPQ8-429	Q9UPQ8	429	K	Dolichol kinase	DOLK	50.354	_PCTQK(su)GSLGGAR_	2.0255	2	666.322
Q9UPT5-19	Q9UPT5	19	K	Exocyst complex component 7	EXOC7	69.92	_LK(su)QEEETLSFIR_	2.2186	2	796.912		1.28	0.87	0.5		0.356144	-0.200913	-1			0.812	0	0	0	-0.300448	0	0	0						0.356144	-0.200913	-1
Q9UQ16-90	Q9UQ16	90	K	Dynamin-3	DNM3	92.866	_K(su)FTDFDEVR_	0.53634	2	628.793	0.86	1.47	1.62	0.67	-0.217591	0.555816	0.695994	-0.577767			0	0	0	0	0	0	0	0					-0.217591	0.555816	0.695994	-0.577767
Q9UQ80-287	Q9UQ80	287	K	Proliferation-associated protein 2G4	PA2G4	81.296	_AFEDEK(su)K_	0.37619	2	483.724	1.55	1.44	2.34	1.03	0.632268	0.526069	1.22651	0.0426443			1.331	1.156	2.085	1.332	0.412511	0.209141	1.06005	0.413594	1.16454	1.24567	1.1223	0.773273	0.219758	0.316927	0.166461	-0.37095
Q9UQE7-684	Q9UQE7	684	K	Structural maintenance of chromosomes protein 3	SMC3	56.569	_K(su)AEEELGELEAK_	0.67452	3	482.572											0.931	0.928	1.262	1.777	-0.103147	-0.107803	0.335712	0.829444
Q9Y262-207	Q9Y262	207	K	Eukaryotic translation initiation factor 3 subunit L	EIF3L	116.24	_K(su)SEEEIDFLR_	-0.65318	2	683.33	0.86	1.18	1.01	0.55	-0.217591	0.238787	0.0143553	-0.862496			0.758	1.297	1.056	1.177	-0.39973	0.375178	0.0786098	0.235114	1.13456	0.909792	0.956439	0.46729	0.182139	-0.136392	-0.0642545	-1.09761
Q9Y263-567	Q9Y263	567	K	Phospholipase A-2-activating protein	PLAA	82.069	_K(su)LTEDDLILLEK_	-1.7003	3	510.615											0.966	1.185	1.229	0.966	-0.0499049	0.244887	0.297485	-0.0499049
Q9Y265-108	Q9Y265	108	K	RuvB-like 1	RUVBL1	60.157	_K(su)TEVLMENFR_	-1.7416	2	683.837		1.64	2.16	0.71		0.713696	1.11103	-0.494109			1.145	1.409	1.242	1.195	0.195348	0.494672	0.312665	0.257011		1.16395	1.73913	0.594142		0.219024	0.798366	-0.75112
Q9Y266-39	Q9Y266	39	K	Nuclear migration protein nudC	NUDC	103.13	_K(su)TDFFIGGEEGMAEK_	-1.573	3	586.935											1.348	1.627	1.33	1.698	0.43082	0.702214	0.411426	0.763836
Q9Y266-123	Q9Y266	123	K	Nuclear migration protein nudC	NUDC	101.39	_K(su)DAENHEAQLK_	-0.16066	3	461.556	1.42	2.12	3.97	-Inf	0.505891	1.08406	1.98914	-Inf			1.348	1.627	1.33	1.698	0.43082	0.702214	0.411426	0.763836	1.05341	1.30301	2.98496	-Inf	0.0750704	0.38185	1.57771	-Inf
Q9Y282-110	Q9Y282	110	K	Endoplasmic reticulum-Golgi intermediate compartment protein 3	ERGIC3	76.82	_LDK(su)DGIPVSSEAER_	-0.46161	2	808.394	0.67				-0.577767						0.445	0	0	0	-1.16812	0	0	0	1.50562				0.590356
Q9Y2A7-659	Q9Y2A7	659	K	Nck-associated protein 1	NCKAP1	83.862	_EK(su)PGVESMR_	1.4886	2	566.769		0.92	0.67	0.72		-0.120294	-0.577767	-0.473931			0	1.22	1.041	1.085	0	0.286881	0.0579701	0.117695		0.754098	0.643612	0.663594		-0.407175	-0.635737	-0.591626
Q9Y2D0-249	Q9Y2D0	249	K	Carbonic anhydrase 5B, mitochondrial	CA5B	178.03	_K(su)QPVEVDHDQLEQFR_	-0.18369	3	656.653	0.89	0.22	0.71	-Inf	-0.168123	-2.18442	-0.494109	-Inf
Q9Y2Q3-169	Q9Y2Q3	169	K	Glutathione S-transferase kappa 1	GSTK1	128.54	_NQLK(su)ETTEAACR_	0.29313	3	507.572	1.95	0.79	2.12	0.38	0.963474	-0.340075	1.08406	-1.39593			1.426	1.325	0.888	0.702	0.511974	0.405992	-0.171368	-0.510457	1.36746	0.596226	2.38739	0.541311	0.4515	-0.746068	1.25543	-0.885472
Q9Y2W1-486	Q9Y2W1	486	K	Thyroid hormone receptor-associated protein 3	THRAP3	97.203	_K(su)TEELEEESFPER_	-0.059437	2	861.889	1.5				0.584963						0	1.304	1.384	1.294	0	0.382944	0.468844	0.371838					0.584963
Q9Y2W1-711	Q9Y2W1	711	K	Thyroid hormone receptor-associated protein 3	THRAP3	54.784	_YK(su)DDPVDLR_	-0.88289	2	610.793		0.84	0.84	1.17		-0.251539	-0.251539	0.226509			0	1.304	1.384	1.294	0	0.382944	0.468844	0.371838		0.644172	0.606936	0.904173		-0.634483	-0.720383	-0.145329
Q9Y2Z0-41	Q9Y2Z0	41	K	Suppressor of G2 allele of SKP1 homolog	SUGT1	95.067	_ALEQK(su)PDDAQYYCQR_	-0.8171	2	992.939		1.75	1.82	0.4		0.807355	0.863938	-1.32193			1.774	1.231	1.102	1.836	0.827006	0.299831	0.140124	0.876566		1.42161	1.65154	0.217865		0.507524	0.723814	-2.19849
Q9Y2Z0-295	Q9Y2Z0	295	K	Suppressor of G2 allele of SKP1 homolog	SUGT1	54.259	_LVGEIK(su)EEEK_	-0.83094	2	637.33	1.34				0.422233						1.774	1.231	1.102	1.836	0.827006	0.299831	0.140124	0.876566	0.755355				-0.404773
Q9Y394-103	Q9Y394	103	K	Dehydrogenase/reductase SDR family member 7	DHRS7	140.45	_EK(su)DILVLPLDLTDTGSHEAATK_	0.0043661	3	822.759		0.45	0.51	0.59		-1.152	-0.971431	-0.761213			0.906	0.723	0.979	0.601	-0.142417	-0.467932	-0.0306192	-0.734563		0.622407	0.52094	0.981697		-0.684071	-0.940812	-0.02665
Q9Y3A5-68	Q9Y3A5	68	K	Ribosome maturation protein SBDS	SBDS	98.175	_K(su)EDLISAFGTDDQTEICK_	-0.78888	3	724	0.51	0.92	2.09	0.32	-0.971431	-0.120294	1.0635	-1.64386			0.724	1.129	1.702	0.942	-0.465938	0.175045	0.767231	-0.086201	0.70442	0.81488	1.22797	0.339703	-0.505492	-0.29534	0.296272	-1.55766
Q9Y3A5-98	Q9Y3A5	98	K	Ribosome maturation protein SBDS	SBDS	50.354	_GEVQVSDK(su)ER_	0.43705	2	623.799	0.66				-0.599462						0.724	1.129	1.702	0.942	-0.465938	0.175045	0.767231	-0.086201	0.911602				-0.133524
Q9Y3A5-248	Q9Y3A5	248	K	Ribosome maturation protein SBDS	SBDS	63.734	_DVEEGDEK(su)FE_	0.063177	2	648.759	0.68				-0.556393						0.724	1.129	1.702	0.942	-0.465938	0.175045	0.767231	-0.086201	0.939227				-0.090455
Q9Y3C8-33	Q9Y3C8	33	K	Ubiquitin-fold modifier-conjugating enzyme 1	UFC1	84.169	_LK(su)EEYQSLIR_	0.27228	2	689.864		0.87	0.9	0.8		-0.200913	-0.152003	-0.321928			0	0	0	0	0	0	0	0						-0.200913	-0.152003	-0.321928
Q9Y3L3-192	Q9Y3L3	192	K	SH3 domain-binding protein 1	SH3BP1	59.294	_VETLK(su)EEEEELKR_	0.64174	3	577.96	1.24				0.31034						0	1.253	1.174	0.689	0	0.325386	0.231432	-0.537424					0.31034
Q9Y490-138	Q9Y490	138	K	Talin-1	TLN1	69.721	_K(su)EEITGTLR_	0.93349	2	573.804	0.31	0.94	1.23	0.61	-1.68966	-0.0892673	0.298658	-0.713119			0.565	0.994	0.948	0.86	-0.823677	-0.00868224	-0.077041	-0.217591	0.548673	0.945674	1.29747	0.709302	-0.865983	-0.0805851	0.375699	-0.495527
Q9Y490-1948	Q9Y490	1948	K	Talin-1	TLN1	72.243	_K(su)ELIECAR_	-0.94681	2	559.779	0.43				-1.21759						0.565	0.994	0.948	0.86	-0.823677	-0.00868224	-0.077041	-0.217591	0.761062				-0.393914
Q9Y4L1-402	Q9Y4L1	402	K	Hypoxia up-regulated protein 1	HYOU1	104.22	_AVGK(su)EELGK_	1.1033	2	515.774		0.81	0.52	1.46		-0.304006	-0.943416	0.545968			0.879	1.032	0.951	0.559	-0.186065	0.045443	-0.0724828	-0.83908		0.784884	0.546793	2.61181		-0.349449	-0.870934	1.38505
Q9Y4L1-530	Q9Y4L1	530	K	Hypoxia up-regulated protein 1	HYOU1	72.325	_K(su)YPDYESK_	1.3286	2	565.256	0.69	1.11	0.76	1.3	-0.535332	0.15056	-0.395929	0.378512			0.879	1.032	0.951	0.559	-0.186065	0.045443	-0.0724828	-0.83908	0.784983	1.07558	0.799159	2.32558	-0.349267	0.105117	-0.323446	1.21759
Q9Y4P3-71	Q9Y4P3	71	K	Transducin beta-like protein 2	TBL2	72.34	_EK(su)PQQHNFTHR_	1.0385	3	507.911	0.72	0.42	0.89	-Inf	-0.473931	-1.25154	-0.168123	-Inf			0	1.008	0.594	0.812	0	0.0114956	-0.751465	-0.300448		0.416667	1.49832	-Inf	-0.473931	-1.26303	0.583342	-Inf
Q9Y4W6-122	Q9Y4W6	122	K	AFG3-like protein 2	AFG3L2	55.98	_K(su)DDSHWWSR_	-0.057545	3	439.527											1.143	0.782	0.686	1.035	0.192825	-0.354759	-0.54372	0.0496308
Q9Y4W6-300	Q9Y4W6	300	K	AFG3-like protein 2	AFG3L2	107.06	_VLK(su)DEIDVK_	-1.3586	3	386.88		0.67	0.56	1.26		-0.577767	-0.836501	0.333424			1.143	0.782	0.686	1.035	0.192825	-0.354759	-0.54372	0.0496308		0.856777	0.816327	1.21739		-0.223008	-0.292782	0.283793
Q9Y4W6-738	Q9Y4W6	738	K	AFG3-like protein 2	AFG3L2	128.73	_EVLDK(su)NDMVELLGPR_	-2.0735	2	914.461		0.92	0.52	0.4		-0.120294	-0.943416	-1.32193			1.143	0.782	0.686	1.035	0.192825	-0.354759	-0.54372	0.0496308		1.17647	0.758017	0.386473		0.234465	-0.399697	-1.37156
Q9Y512-59	Q9Y512	59	K	Sorting and assembly machinery component 50 homolog	SAMM50	99.055	_TK(su)DDIIICEIGDVFK_	0.15796	3	622.645		0.45	0.53	0.64		-1.152	-0.915936	-0.643856			0	0.652	0.71	0.691	0	-0.617056	-0.494109	-0.533242		0.690184	0.746479	0.926194		-0.534947	-0.421827	-0.110614
Q9Y5K6-64	Q9Y5K6	64	K	CD2-associated protein	CD2AP	62.528	_ETEFK(su)DDSLPIK_	0.093524	3	507.915											1.183	1.234	1.167	1.045	0.24245	0.303342	0.222805	0.0635029
Q9Y5K6-579	Q9Y5K6	579	K	CD2-associated protein	CD2AP	58.433	_VETDDVK(su)K_	-0.35348	2	517.256	1.58				0.659925						1.183	1.234	1.167	1.045	0.24245	0.303342	0.222805	0.0635029	1.33559				0.417474
Q9Y678-8	Q9Y678	8	K	Coatomer subunit gamma-1	COPG1	157.54	_K(su)DEESGGGSNPFQHLEK_	-0.62125	3	653.629		1.4	0.71	0.92		0.485427	-0.494109	-0.120294			0.98	1.112	1.145	0.838	-0.0291463	0.153157	0.195348	-0.254978		1.25899	0.620087	1.09785		0.33227	-0.689457	0.134684
Q9Y696-15	Q9Y696	15	K	Chloride intracellular channel protein 4	CLIC4	109	_EEDK(su)EPLIELFVK_	0.13177	3	563.626	0.45	0.73	1.25	0.76	-1.152	-0.454032	0.321928	-0.395929			0.56	0.939	1.299	0.682	-0.836501	-0.0908029	0.377401	-0.552156	0.803571	0.777423	0.962279	1.11437	-0.315502	-0.363229	-0.0554733	0.156228
Q9Y6E2-24	Q9Y6E2	24	K	Basic leucine zipper and W2 domain-containing protein 2	BZW2	63.624	_EK(su)FEPTVFR_	0.83964	2	626.814											1.4	1.208	1.592	1.588	0.485427	0.27262	0.67084	0.667211
Q9Y6F6-544	Q9Y6F6	544	K	Protein MRVI1	MRVI1	111.64	_NLTEENTEK(su)ELENFK_	1.1543	3	646.637	0.1				-3.32193						0	0	0	0	0	0	0	0					-3.32193
Q9Y6G9-355	Q9Y6G9	355	K	Cytoplasmic dynein 1 light intermediate chain 1	DYNC1LI1	61.265	_AEDNFEDIITK(su)PPVR_	0.80794	3	615.307											0	0.36	1.162	1.051	0	-1.47393	0.21661	0.0717627
Q9Y6N5-65	Q9Y6N5	65	K	Sulfide:quinone oxidoreductase, mitochondrial	SQRDL	71.354	_K(su)VGAENVAIVEPSER_	1.3442	3	566.628											1.408	1.066	0.978	1.223	0.493647	0.0922074	-0.0320936	0.290424
Q9Y6N5-135	Q9Y6N5	135	K	Sulfide:quinone oxidoreductase, mitochondrial	SQRDL	112.96	_NCIHTDDDEK(su)ISYR_	0.70828	3	622.604											1.408	1.066	0.978	1.223	0.493647	0.0922074	-0.0320936	0.290424
Q9Y6N5-320	Q9Y6N5	320	K	Sulfide:quinone oxidoreductase, mitochondrial	SQRDL	119.38	_TSPVADAAGWVDVDK(su)ETLQHR_	-0.86679	3	799.056	1.42	0.92	0.83	0.97	0.505891	-0.120294	-0.268817	-0.0439433			1.408	1.066	0.978	1.223	0.493647	0.0922074	-0.0320936	0.290424	1.00852	0.863039	0.848671	0.793132	0.0122436	-0.212502	-0.236723	-0.334368
Q9Y6U3-350	Q9Y6U3	350	K	Adseverin	SCIN	46.063	_DK(su)DQSDGFGK_	1.2353	2	598.757											0.756	1.28	0.94	1.018	-0.403542	0.356144	-0.0892673	0.0257376
Q9Y6Y8-910	Q9Y6Y8	910	K	SEC23-interacting protein	SEC23IP	95.417	_VANQIK(su)EEEEK_	0.94144	2	708.846		0.94	0.73	1.24		-0.0892673	-0.454032	0.31034			0.869	0.942	0.944	0.825	-0.202572	-0.086201	-0.0831412	-0.277534		0.997877	0.773305	1.50303		-0.0030663	-0.37089	0.587874
Q9Y6Y8-931	Q9Y6Y8	931	K	SEC23-interacting protein	SEC23IP	78.69	_VVESPDFSK(su)DEDYLGK_	1.3379	3	643.298											0.869	0.942	0.944	0.825	-0.202572	-0.086201	-0.0831412	-0.277534

## Sheet: Differentially expressed Ksucc
Name	Protein accession	Position	Amino acid	Protein names	Gene names	Score	Modified sequence	Mass error [ppm]	Charge	m/z	S2:T/N Ratio	S3:T/N Ratio	S4:T/N Ratio	S5:T/N Ratio	S2:Log2 Ratio	S3:Log2 Ratio	S4:Log2 Ratio	S5:Log2 Ratio	Log2 T/N Ratio	P value	Regulation
P42224-279	P42224	279	K	Signal transducer and activator of transcription 1-alpha/beta	STAT1	93.649	_K(su)LEELEQK_	-0.48185	3	372.864	2.94	3.5	2.96	2.88	1.55582	1.80735	1.5656	1.52607	1.61371	0.000143903	up
P16422-129	P16422	129	K	Epithelial cell adhesion molecule	EPCAM	109.07	_RTDK(su)DTEITCSER_	0.64915	3	570.925	2.55	4.81	4.14	1.23	1.3505	2.26604	2.04963	0.298658	1.49121	0.0435157	up
P31947-77	P31947	77	K	14-3-3 protein sigma	SFN	120.63	_SNEEGSEEK(su)GPEVR_	0.44901	2	823.861	3.16	2.94	1.52	1.96	1.65992	1.55582	0.604071	0.970854	1.19767	0.0171663	up
P29728-239	P29728	239	K	2'-5'-oligoadenylate synthase 2	OAS2	63.091	_K(su)DNFDIAEGVR_	2.1091	2	682.328	2.56	1.84	1.98	1.99	1.35614	0.879706	0.9855	0.992768	1.05353	0.00205664	up
P32455-487	P32455	487	K	Interferon-induced guanylate-binding protein 1	GBP1	63.624	_EK(su)EIEVER_	1.3256	2	566.28	1.64	2.66	2.35	1.8	0.713696	1.41143	1.23266	0.847997	1.05144	0.00752501	up
P54886-409	P54886	409	K	Delta-1-pyrroline-5-carboxylate synthase	ALDH18A1	72.34	_K(su)DLEEAEGR_	-0.10649	2	573.767	2.02	1.42	2.6	1.62	1.01436	0.505891	1.37851	0.695994	0.898688	0.0182348	up
P16435-291	P16435	291	K	NADPH--cytochrome P450 reductase	POR	56.916	_K(su)LNQGTER_	0.064718	2	523.267	1.3	2.59	2.04	1.4	0.378512	1.37295	1.02857	0.485427	0.816365	0.0397255	up
P26641-243	P26641	243	K	Elongation factor 1-gamma	EEF1G	63.565	_QK(su)PQAER_	0.89339	2	478.743	2	2.11	1.46	1.44	1	1.07724	0.545968	0.526069	0.78732	0.0124957	up
P08238-550	P08238	550	K	Heat shock protein HSP 90-beta	HSP90AB1	112.44	_EGLELPEDEEEK(su)K_	0.87941	3	548.921	1.23	1.44	1.7	1.98	0.298658	0.526069	0.765535	0.9855	0.643941	0.0226203	up
P49411-286	P49411	286	K	Elongation factor Tu, mitochondrial	TUFM	71.879	_K(su)GDECELLGHSK_	-0.010241	3	491.561	0.95	0.66	0.73	0.6	-0.0740006	-0.599462	-0.454032	-0.736966	-0.466115	0.0470657	down
P22061-125	P22061	125	K	Protein-L-isoaspartate(D-aspartate) O-methyltransferase	PCMT1	59.227	_K(su)DDPTLLSSGR_	0.11663	2	644.823	0.64	0.83	0.68	0.75	-0.643856	-0.268817	-0.556393	-0.415037	-0.471026	0.0105686	down
P21980-468	P21980	468	K	Protein-glutamine gamma-glutamyltransferase 2	TGM2	89.507	_LAEK(su)EETGM(ox)AMR_	-1.819	2	741.334	0.72	0.91	0.6	0.68	-0.473931	-0.136062	-0.736966	-0.556393	-0.475838	0.0324368	down
P56192-866	P56192	866	K	Methionine--tRNA ligase, cytoplasmic	MARS	84.753	_ADK(su)NEVAAEVAK_	1.1343	2	672.836	0.65	0.64	0.68	0.92	-0.621488	-0.643856	-0.556393	-0.120294	-0.485508	0.0290857	down
P11021-353	P11021	353	K	78 kDa glucose-regulated protein	HSPA5	157.47	_K(su)SDIDEIVLVGGSTR_	1.7668	3	563.628	0.73	0.65	0.74	0.74	-0.454032	-0.621488	-0.434403	-0.434403	-0.486081	0.00173882	down
P46781-66	P46781	66	K	40S ribosomal protein S9	RPS9	124.42	_ELLTLDEK(su)DPR_	0.63551	3	476.912	0.73	0.82	0.62	0.7	-0.454032	-0.286304	-0.68966	-0.514573	-0.486142	0.0100112	down
P47756-95	P47756	95	K	F-actin-capping protein subunit beta	CAPZB	130.47	_K(su)LEVEANNAFDQYR_	0.035203	2	898.926	0.64	0.88	0.73	0.62	-0.643856	-0.184425	-0.454032	-0.68966	-0.492993	0.0232254	down
P62330-131	P62330	131	K	ADP-ribosylation factor 6	ARF6	112.34	_QDLPDAMK(su)PHEIQEK_	-0.74977	3	626.968	0.79	0.59	0.61	0.88	-0.340075	-0.761213	-0.713119	-0.184425	-0.499708	0.0383028	down
Q9Y315-282	Q9Y315	282	K	Putative deoxyribose-phosphate aldolase	DERA	115.91	_EELGDEWLK(su)PELFR_	1.5172	2	930.954	0.6	0.86	0.71	0.67	-0.736966	-0.217591	-0.494109	-0.577767	-0.506608	0.0186458	down
Q07065-283	Q07065	283	K	Cytoskeleton-associated protein 4	CKAP4	70.373	_VASLEESEGNK(su)QDLK_	0.043095	3	582.951	0.66	0.65	0.68	0.84	-0.599462	-0.621488	-0.556393	-0.251539	-0.507221	0.0098243	down
Q14204-613	Q14204	613	K	Cytoplasmic dynein 1 heavy chain 1	DYNC1H1	67.997	_VK(su)DDIESLHDK_	-0.18505	3	466.896	0.71	0.67	0.65	0.78	-0.494109	-0.577767	-0.621488	-0.358454	-0.512955	0.00302926	down
P02787-588	P02787	588	K	Serotransferrin	TF	130.1	_K(su)PVEEYANCHLAR_	0.05302	3	562.935	0.45	0.79	0.74	0.68	-1.152	-0.340075	-0.434403	-0.556393	-0.620719	0.0424505	down
P15311-438	P15311	438	K	Ezrin	EZR	99.539	_RK(su)EDEVEEWQHR_	-0.8056	4	435.954	0.48	0.61	0.79	0.73	-1.05889	-0.713119	-0.340075	-0.454032	-0.64153	0.0276143	down
P04843-538	P04843	538	K	Dolichyl-diphosphooligosaccharide--protein glycosyltransferase subunit 1	RPN1	77.185	_LK(su)TEGSDLCDR_	-0.82882	3	465.214	0.79	0.57	0.48	0.54	-0.340075	-0.810966	-1.05889	-0.888969	-0.774726	0.0150958	down
P17612-30	P17612	30	K	cAMP-dependent protein kinase catalytic subunit alpha	PRKACA	118.72	_K(su)WESPAQNTAHLDQFER_	-0.02927	3	719.671	0.47	0.84	0.63	0.46	-1.08927	-0.251539	-0.666576	-1.12029	-0.781919	0.0316373	down
Q99497-62	Q99497	62	K	Protein DJ-1	PARK7	108.58	_DVVICPDASLEDAK(su)K_	1.4909	3	587.285	0.45	0.64	0.36	0.82	-1.152	-0.643856	-1.47393	-0.286304	-0.889024	0.0433807	down
P02787-576	P02787	576	K	Serotransferrin	TF	188.41	_NLNEK(su)DYELLCLDGTR_	-1.0246	2	1026.98	0.53	0.47	0.5	0.58	-0.915936	-1.08927	-1	-0.785875	-0.94777	0.000684684	down
P08670-373	P08670	373	K	Vimentin	VIM	140.22	_LQDEIQNM(ox)K(su)EEM(ox)AR_	-0.6643	3	622.945	0.44	0.78	0.33	0.63	-1.18442	-0.358454	-1.59946	-0.666576	-0.952229	0.0405334	down
O43707-455	O43707	455	K	Alpha-actinin-4	ACTN4	154.46	_K(su)HEAFESDLAAHQDR_	-0.62099	3	618.619	0.53	0.71	0.29	0.51	-0.915936	-0.494109	-1.78588	-0.971431	-1.04184	0.0307427	down
O95298-105	O95298	105	K	NADH dehydrogenase [ubiquinone] 1 subunit C2	NDUFC2	111.63	_LHPEDFPEEDK(su)K_	-0.11698	3	528.579	0.8	0.49	0.29	0.47	-0.321928	-1.02915	-1.78588	-1.08927	-1.05655	0.038566	down
P12814-420	P12814	420	K	Alpha-actinin-1	ACTN1	107.65	_QK(su)DYETATLSEIK_	0.55313	3	542.602	0.29	0.6	0.55	0.53	-1.78588	-0.736966	-0.862496	-0.915936	-1.07532	0.0206855	down
Q05682-569	Q05682	569	K	Caldesmon	CALD1	128.06	_QQEAALELEELK(su)K_	0.96187	3	543.617	0.25	0.52	0.64	0.55	-2	-0.943416	-0.643856	-0.862496	-1.11244	0.03483	down
Q14204-3284	Q14204	3284	K	Cytoplasmic dynein 1 heavy chain 1	DYNC1H1	124.29	_EDLDK(su)VEPAVIEAQNAVK_	-0.5155	3	690.02	0.67	0.36	0.42	0.37	-0.577767	-1.47393	-1.25154	-1.4344	-1.18441	0.0107285	down
P08133-478	P08133	478	K	Annexin A6	ANXA6	119.39	_AINEAYK(su)EDYHK_	1.4223	3	527.579	0.36	0.68	0.34	0.42	-1.47393	-0.556393	-1.55639	-1.25154	-1.20956	0.0129236	down
O43396-226	O43396	226	K	Thioredoxin-like protein 1	TXNL1	120.33	_SEPTQALELTEDDIK(su)EDGIVPLR_	0.60914	3	890.112	0.34	0.54	0.41	-Inf	-1.55639	-0.888969	-1.2863	-Inf	-1.24389	0.00429064	down
P21333-865	P21333	865	K	Filamin-A	FLNA	66.989	_VK(su)VEPSHDASK_	0.72654	3	432.886	0.32	0.78	0.34	0.31	-1.64386	-0.358454	-1.55639	-1.68966	-1.31209	0.026047	down
P12111-869	P12111	869	K	Collagen alpha-3(VI) chain	COL6A3	119.96	_IIDELNVK(su)PEGTR_	-0.44544	2	792.417	0.15	0.58	0.44	0.5	-2.73697	-0.785875	-1.18442	-1	-1.42682	0.0488893	down
Q01995-21	Q01995	21	K	Transgelin	TAGLN	144.65	_K(su)YDEELEER_	-0.58507	2	655.791	0.15	0.29	0.31	0.74	-2.73697	-1.78588	-1.68966	-0.434403	-1.66173	0.0389968	down
P18206-387	P18206	387	K	Vinculin	VCL	90.475	_K(su)IDAAQNWLADPNGGPEGEEQIR_	-0.81194	3	870.081	0.22	0.27	0.18	0.62	-2.18442	-1.88897	-2.47393	-0.68966	-1.80925	0.0191166	down
P14625-800	P14625	800	K	Endoplasmin	HSP90B1	98.582	_ESTAEK(su)DEL_	0.53453	2	561.246	-Inf	0.26	0.19	-Inf	-Inf	-1.94342	-2.39593	-Inf	-2.16967	0.000475082	down
P35749-1499	P35749	1499	K	Myosin-11	MYH11	117	_ALEEALEAK(su)EELER_	1.9799	2	865.428	0.06	0.22	0.18	0.49	-4.05889	-2.18442	-2.47393	-1.02915	-2.4366	0.0298688	down

## Sheet: motif_model
Amino	-10	-9	-8	-7	-6	-5	-4	-3	-2	-1	K	1	2	3	4	5	6	7	8	9	10
A	1.38568	0.934731	2.02615	3.09193	3.71488	0.0427747	2.69922	-0.79359	1.67277	-8.93292	0	-8.17581	-4.90558	0.390182	1.70087	0.80388	4.5078	-0.192044	1.24569	1.01747	0.927378
C	-3.19065	-2.96179	-1.84992	-2.76154	-2.12014	-2.11175	-0.70023	-0.870988	-6.55224	-4.91901	0	-7.24439	-3.91452	-0.845503	-4.26719	-0.441041	-0.59071	-2.848	-2.52336	-0.727451	-3.56185
D	-0.0236232	2.95528	1.2881	0.942787	1.02148	5.00844	4.87576	7.70753	10.2436	43.5335	0	77.0744	39.034	18.9286	11.273	6.44631	-0.13277	3.5536	2.00716	0.741014	0.498086
E	0.992473	1.01085	1.74076	2.27543	3.63314	9.4406	4.2744	28.906	7.06277	4.06452	0	23.2201	113.143	37.6331	22.1863	19.6619	6.21636	4.07499	2.57778	3.72038	0.657219
F	0.704674	0.726518	-0.154241	0.544412	-0.844426	-0.0862504	-0.687352	-1.05423	-2.58086	-1.00229	0	-0.889101	-3.84375	-3.25745e-12	0.0572005	-0.263226	-1.95949	0.23822	-1.5255	-0.194139	-0.0893329
G	0.177811	0.0957718	0.238148	0.621313	-0.457215	-0.665409	0.124508	-0.0466214	-0.915568	-4.6152	0	-2.11991	1.8644	-1.04009	-0.0956707	-1.68588	-0.0459207	-0.892744	0.115595	-1.84741	-9.53913e-13
H	-2.08997	-0.834361	-2.37904	-1.88952	-1.30429	-1.96158	-2.62227	-0.190905	-5.79061	-3.42283	0	0.235036	-1.76585	-2.44478	-2.41631	-0.0671041	-1.50977	-1.85728	-0.498566	-0.0336723	-1.23711
I	0.132072	-0.505213	-0.131434	0.671765	0.4508	0.217472	0.603971	1.44307	-0.786464	-0.392156	0	-4.22414	-4.76082	1.16897	0.649138	-0.80494	0.0764263	0.202376	-0.106921	-1.70645	0.515645
K	1.39742	0.169412	2.11546	-0.102157	1.24141	1.19174	0.0378698	-0.486992	10.0533	27.5078	0	-1.66897	-13.328	-13.0728	-10.8722	-1.76236	-0.124058	1.65617	2.40457	4.05372	-0.0191228
L	-0.25266	2.38601	0.508948	-0.0357951	-1.1234e-11	-1.29438	-1.10897	-0.33666	-3.6781	0.246124	0	-1.20209	-8.6447	-0.113412	-1.02931	-0.573597	-0.0169709	-0.0754036	-0.405694	-0.0172312	2.04678
M	-0.0748228	-0.708022	-0.0733076	0.371535	-0.113016	-0.254197	0.257056	0.0353427	-0.825421	-0.703604	0	-6.92759	-2.24793	0.0368409	0.457212	-3.98865e-12	-1.24741	-0.67868	-0.217225	-0.441165	-0.452468
N	-1.19702e-11	-1.45635	-0.297706	-0.184569	-2.85346	-0.298455	-2.24835	-0.562159	-1.55166	-3.14138	0	-0.603148	-0.750688	-0.477199	-1.55305	-2.167	0.11686	-0.0259986	-1.21263	-0.333234	-1.12792
P	-1.66978	-1.07537	-5.19739	-2.39795	-2.10424	-1.19824	-1.2147	-6.07378	-1.40291	-13.134	0	26.6699	1.34357	-1.54095	-0.393682	-0.969554	-2.0781	-3.30429	-3.3093	-3.17899	-2.57967
Q	-0.161122	-2.87899	0.296541	-1.21182	-0.0750094	0.336288	0.263205	0.100818	0.165101	-5.64126	0	-2.15702	-0.375587	-0.32815	-0.444131	0.649919	0.968136	-0.489574	-0.0238009	-0.418019	-4.32809e-12
R	0.275949	0.643325	-0.0223823	1.6031	0.400732	-0.178815	0.215045	-0.722493	2.52624	24.0328	0	-5.19016	-10.5151	-5.67089	-2.66869	-1.89265	1.27934	2.48043	9.63252	5.56792	3.40772
S	-0.741439	-2.27586	-4.53262	-2.17782	-1.90511	-1.34471	-3.33756	-4.57189	-2.46308	-24.4548	0	-23.4798	-7.11122	-7.31209	-3.84369	-6.94513	-7.35145	-8.12324	-4.53326	-5.88668	-4.53706
T	-0.183418	-0.28421	0.852294	-0.776655	-0.685331	-0.215489	-0.519929	-1.18944	-0.979751	-6.64148	0	-7.96383	-0.729185	-2.64813	-0.154176	-0.0477387	-0.0473529	-0.706099	-3.53493	-0.699188	-1.21067
V	0.333726	0.794934	0.659559	0.178001	0.602229	0.403549	0.149345	-1.3416	-0.0217746	-2.8735	0	-5.00939	-0.853658	0.521947	0.856258	1.1746	0.603831	2.37914	-0.861566	-0.605997	0.61216
W	-0.384496	-4.34029e-12	-0.536821	0.667196	-0.0491803	-2.38062	0.0494046	-0.686517	-0.276278	-4.44432	0	-1.03015e-11	-2.79959	-1.74243	-8.85335e-12	-0.540504	-3.41714e-12	-0.169587	-9.43006e-12	-0.485619	-0.168713
Y	1.07833	0.486296	-0.0660231	-0.903146	0.10396	-0.418644	-0.269892	-1.47426	-1.71899	-0.0316402	0	-0.101653	-1.67168	-0.384655	-1.34953	-0.321762	-0.970013	0.282371	-0.0321026	0.482453	-0.104942

## Sheet: motif_X
Motif Logo	Motif	Motif Score	Foreground		Background		Fold Increase
			Matches	Size	Matches	Size
	.........KK.E........	28.84	74	1178	3877	601791	9.75
	..........K.E.E......	26.94	70	1104	4634	597914	8.18
	.........DKD.........	32	56	1034	1697	593280	18.93
	.......E..KP.........	26.83	34	978	2225	591583	9.24
	..........KEE........	25.89	55	944	4305	589358	7.98
	..........K.DE.......	28.55	32	889	1948	585053	10.81
	.......E..KD.........	27.53	33	857	2424	583105	9.26
	.........RK.....E....	24.76	36	824	3002	580681	8.45
	..........KDD........	25.53	25	788	1148	577679	15.96
	..........KDE........	26.47	26	763	1391	576531	14.12
	..........KD.E.......	22.84	21	737	2001	575140	8.19
	.......E..KK.........	27.8	44	716	5118	573139	6.88
	.......D..KP.........	23.41	21	672	1363	568021	13.02
	.........KKD.........	24.21	20	651	1519	566658	11.46
	..........KED........	29.42	31	631	2371	565139	11.71
	.........RK.E........	22.98	21	600	1844	562768	10.68
	..........KP.........	16	95	579	29979	560924	3.07
	.........DK..........	16	84	484	21975	530945	4.19
	.........KK..........	16	88	400	38716	508970	2.89
	.........RK..........	16	70	312	29900	470254	3.53
	.......E..K..........	11.76	57	242	37646	440354	2.76
	..........KD.........	10.73	35	185	20477	402708	3.72
	.......D..K..........	8.57	30	150	22203	382231	3.44
	..........K.E........	8.82	27	120	21237	360028	3.81
	..........KE.........	10.52	32	93	31640	338791	3.68
