# Supplementary material for: Quantitative global proteome and lysine succinylome analyses provide insights into metabolic regulation and lymph node metastasis in gastric cancer
Source: Sci Rep. 2017 Feb 6;7:42053. doi: 10.1038/srep42053 (PMC5292683; doi:10.1038/srep42053)
Supplement: Supplementary Table 5 [file srep42053-s6.xls]

## Sheet: Pro_TCA cycle pathway
Protein accession	Protein description	Protein Expression Level
		S2:T/N Ratio	S3:T/N Ratio	S4:T/N Ratio	S5:T/N Ratio
P50213	Isocitrate dehydrogenase [NAD] subunit alpha, mitochondrial		0.747	0.758	0.548
P11177	Pyruvate dehydrogenase E1 component subunit beta, mitochondrial	0.882	0.658	0.442	0.58
Q99798	Aconitate hydratase, mitochondrial	0.888	0.472	0.543	0.573
Q96I99	Succinyl-CoA ligase [GDP-forming] subunit beta, mitochondrial	0.789	0.726	0.488	0.64
O43837	Isocitrate dehydrogenase [NAD] subunit beta, mitochondrial	1.224	1.004	0.884	1.207
P10515	Dihydrolipoyllysine-residue acetyltransferase component of pyruvate dehydrogenase complex, mitochondrial	0.922	0.783	0.693	0.594
O75390	Citrate synthase, mitochondrial	0.985	1.178	1.028	0.976
P36957	Dihydrolipoyllysine-residue succinyltransferase component of 2-oxoglutarate dehydrogenase complex, mitochondrial	1.013	0.828	0.654	0.688
P08559	Pyruvate dehydrogenase E1 component subunit alpha, somatic form, mitochondrial	0.923	0.6	0.622	0.758
P07954	Fumarate hydratase, mitochondrial	0.966	0.674	0.695	0.642
O75874	Isocitrate dehydrogenase [NADP] cytoplasmic	0.955	1.453	1.327	0.902
P11498	Pyruvate carboxylase, mitochondrial		0.771	0.612	1.112
P09622	Dihydrolipoyl dehydrogenase, mitochondrial	1.02	0.855	0.417	0.538
P40925	Malate dehydrogenase, cytoplasmic	0.952	0.708	0.493	0.524
P31040	Succinate dehydrogenase [ubiquinone] flavoprotein subunit, mitochondrial	0.923	0.773	0.56	0.557
P48735	Isocitrate dehydrogenase [NADP], mitochondrial	1.008	0.5	0.289	0.428
Q9P2R7	Succinyl-CoA ligase [ADP-forming] subunit beta, mitochondrial	1.087	0.91	0.718	0.703
P53396	ATP-citrate synthase	0.961	1.217	1.235	1.288
P21399	Cytoplasmic aconitate hydratase	0.819	1.163	0.833	0.752
P53597	Succinyl-CoA ligase [ADP/GDP-forming] subunit alpha, mitochondrial		1.378	0.624	0.661
P21912	Succinate dehydrogenase [ubiquinone] iron-sulfur subunit, mitochondrial		0.773	1.476	0.693
P40926	Malate dehydrogenase, mitochondrial	1.064	0.818	1.504	0.78
P51553	Isocitrate dehydrogenase [NAD] subunit gamma, mitochondrial		1.095	0.486	1.819

## Sheet: Pro_Pentose phosphate pathway
Protein accession	Protein description	Protein Expression Level
		S2:T/N Ratio	S3:T/N Ratio	S4:T/N Ratio	S5:T/N Ratio
P09467	Fructose-1,6-bisphosphatase 1	0.783	0.965	0.807	0.773
P52209	6-phosphogluconate dehydrogenase, decarboxylating	1.253	1.02	1.052	1.326
P49247	Ribose-5-phosphate isomerase	1.036	0.994	1.394	1.445
P37837	Transaldolase	0.951	1.48	1.279	1.049
Q15493	Regucalcin		0.384	0.442	0.876
P08237	6-phosphofructokinase, muscle type		0.694	0.909	0.858
P11413	Glucose-6-phosphate 1-dehydrogenase	1.034	1.078	1.604	2.489
Q9Y315	Putative deoxyribose-phosphate aldolase		1.128	1.189	1.673
P29401	Transketolase	0.952	1.182	1.094	1.551
Q01813	6-phosphofructokinase type C	0.989	1.293	1.358	2.216
P09972	Fructose-bisphosphate aldolase C	0.722	0.831	0.892	1.203
O95336	6-phosphogluconolactonase	1.064	1.062	0.939	1.031
P11908	Ribose-phosphate pyrophosphokinase 2		1.108	0.513	1.036
P17858	6-phosphofructokinase, liver type	0.993	0.994	1.048	0.979
Q96AT9	Ribulose-phosphate 3-epimerase		1.136	0.851	0.947
P60891	Ribose-phosphate pyrophosphokinase 1	0.839
P05062	Fructose-bisphosphate aldolase B	0.9	1.319	0.297	0.811
P04075	Fructose-bisphosphate aldolase A	0.847	0.871	1.047	1.287
P36871	Phosphoglucomutase-1	0.825	0.975	1.238	1.078
P06744	Glucose-6-phosphate isomerase	0.911	1.318	0.99	0.708
Q96G03	Phosphoglucomutase-2	0.928	1.122	1.29	0.921
O95479	GDH/6PGL endoplasmic bifunctional protein
Q9H477	Ribokinase

## Sheet: Ksucc_TCA cycle pathway
Protein accession	Position	Protein description	Kuscc Expression Level				Protein Expression Level				Normalized Kuscc Expression Level
			S2:T/N Ratio	S3:T/N Ratio	S4:T/N Ratio	S5:T/N Ratio	S2:T/N Ratio	S3:T/N Ratio	S4:T/N Ratio	S5:T/N Ratio	S2:T/N Ratio	S3:T/N Ratio	S4:T/N Ratio	S5:T/N Ratio
O75390	76	Citrate synthase, mitochondrial	1.79	0.73	2.9	1.14	0.985	1.178	1.028	0.976	1.81726	0.619694	2.82101	1.16803
O75390	321	Citrate synthase, mitochondrial	1.14	0.75	1.22	0.77	0.985	1.178	1.028	0.976	1.15736	0.636672	1.18677	0.788934
O75874	65	Isocitrate dehydrogenase [NADP] cytoplasmic					0.955	1.453	1.327	0.902
P08559	336	Pyruvate dehydrogenase E1 component subunit alpha, somatic form, mitochondrial		0.19	0.78	1.31	0.923	0.6	0.622	0.758		0.316667	1.25402	1.72823
P09622	410	Dihydrolipoyl dehydrogenase, mitochondrial	0.78	0.39	0.33	1.17	1.02	0.855	0.417	0.538	0.764706	0.45614	0.791367	2.17472
P10515	466	Dihydrolipoyllysine-residue acetyltransferase component of pyruvate dehydrogenase complex, mitochondrial		0.28	1.01	0.25	0.922	0.783	0.693	0.594		0.357599	1.45743	0.420875
P21399	387	Cytoplasmic aconitate hydratase		0.73	0.68	1.76	0.819	1.163	0.833	0.752		0.627687	0.816327	2.34043
P21912	80	Succinate dehydrogenase [ubiquinone] iron-sulfur subunit, mitochondrial		0.46	0.29	0.72		0.773	1.476	0.693		0.595084	0.196477	1.03896
P31040	608	Succinate dehydrogenase [ubiquinone] flavoprotein subunit, mitochondrial		0.33	0.45	1.18	0.923	0.773	0.56	0.557		0.426908	0.803571	2.11849
P31040	616	Succinate dehydrogenase [ubiquinone] flavoprotein subunit, mitochondrial	0.61	0.14	0.06	1.11	0.923	0.773	0.56	0.557	0.660888	0.181113	0.107143	1.99282
P36957	154	Dihydrolipoyllysine-residue succinyltransferase component of 2-oxoglutarate dehydrogenase complex, mitochondrial		1.09	0.66	0.98	1.013	0.828	0.654	0.688		1.31643	1.00917	1.42442
P40925	73	Malate dehydrogenase, cytoplasmic	0.78	0.33	0.39	1	0.952	0.708	0.493	0.524	0.819328	0.466102	0.791075	1.9084
P40925	214	Malate dehydrogenase, cytoplasmic		0.32	0.44	0.82	0.952	0.708	0.493	0.524		0.451977	0.892495	1.56489
P40926	329	Malate dehydrogenase, mitochondrial	1.71	0.48	4.28	1.14	1.064	0.818	1.504	0.78	1.60714	0.586797	2.84574	1.46154
P48735	48	Isocitrate dehydrogenase [NADP], mitochondrial	0.97	0.15	0.62	0.39	1.008	0.5	0.289	0.428	0.962302	0.3	2.14533	0.911215
P48735	106	Isocitrate dehydrogenase [NADP], mitochondrial	0.39	0.08	0.37	0.51	1.008	0.5	0.289	0.428	0.386905	0.16	1.28028	1.19159
P48735	155	Isocitrate dehydrogenase [NADP], mitochondrial		0.17	0.52	0.61	1.008	0.5	0.289	0.428		0.34	1.79931	1.42523
P48735	180	Isocitrate dehydrogenase [NADP], mitochondrial	0.47	0.18	0.64	0.07	1.008	0.5	0.289	0.428	0.46627	0.36	2.21453	0.163551
P48735	275	Isocitrate dehydrogenase [NADP], mitochondrial					1.008	0.5	0.289	0.428
P48735	280	Isocitrate dehydrogenase [NADP], mitochondrial	1.69	0.22	0.89	0.24	1.008	0.5	0.289	0.428	1.67659	0.44	3.07958	0.560748
P48735	384	Isocitrate dehydrogenase [NADP], mitochondrial	0.82	0.17	0.27	0.83	1.008	0.5	0.289	0.428	0.813492	0.34	0.934256	1.93925
Q96I99	200	Succinyl-CoA ligase [GDP-forming] subunit beta, mitochondrial					0.789	0.726	0.488	0.64
Q99798	370	Aconitate hydratase, mitochondrial					0.888	0.472	0.543	0.573
Q99798	520	Aconitate hydratase, mitochondrial		0.33	0.46	0.86	0.888	0.472	0.543	0.573		0.699153	0.847145	1.50087
Q99798	534	Aconitate hydratase, mitochondrial					0.888	0.472	0.543	0.573
Q9P2R7	215	Succinyl-CoA ligase [ADP-forming] subunit beta, mitochondrial					1.087	0.91	0.718	0.703

## Sheet: Ksucc_Pentose phosphate pathway
Protein accession	Position	Protein description	Kuscc Expression Level				Protein Expression Level				Normalized Kuscc Expression Level
			S2:T/N Ratio	S3:T/N Ratio	S4:T/N Ratio	S5:T/N Ratio	S2:T/N Ratio	S3:T/N Ratio	S4:T/N Ratio	S5:T/N Ratio	S2:T/N Ratio	S3:T/N Ratio	S4:T/N Ratio	S5:T/N Ratio
P04075	14	Fructose-bisphosphate aldolase A	0.5	1.71	0.62		0.847	0.871	1.047	1.287	0.590319	1.96326	0.592168
P04075	140	Fructose-bisphosphate aldolase A	0.73	1.39	1.01	0.77	0.847	0.871	1.047	1.287	0.861865	1.59587	0.964661	0.598291
P04075	200	Fructose-bisphosphate aldolase A		1.5	1.55		0.847	0.871	1.047	1.287		1.72216	1.48042
P05062	48	Fructose-bisphosphate aldolase B		1.59	0.31	4.08	0.9	1.319	0.297	0.811		1.20546	1.04377	5.03083
P05062	140	Fructose-bisphosphate aldolase B		1.98	0.19	6.72	0.9	1.319	0.297	0.811		1.50114	0.639731	8.28607
P09467	110	Fructose-1,6-bisphosphatase 1		1	1.83	1.21	0.783	0.965	0.807	0.773		1.03627	2.26766	1.56533
P11413	408	Glucose-6-phosphate 1-dehydrogenase					1.034	1.078	1.604	2.489
P17858	727	6-phosphofructokinase, liver type	0.84	1.33	0.21		0.993	0.994	1.048	0.979	0.845921	1.33803	0.200382
P29401	6	Transketolase		1.08	0.28	2.23	0.952	1.182	1.094	1.551		0.913706	0.255941	1.43778
P36871	16	Phosphoglucomutase-1		0.96	0.84	0.53	0.825	0.975	1.238	1.078		0.984615	0.678514	0.491651
P37837	71	Transaldolase		1.13	0.8	1.25	0.951	1.48	1.279	1.049		0.763514	0.625489	1.19161
P52209	294	6-phosphogluconate dehydrogenase, decarboxylating	0.94				1.253	1.02	1.052	1.326	0.7502
Q96G03	44	Phosphoglucomutase-2	0.54				0.928	1.122	1.29	0.921	0.581897
Q96G03	532	Phosphoglucomutase-2	0.62				0.928	1.122	1.29	0.921	0.668103
Q9Y315	282	Putative deoxyribose-phosphate aldolase	0.6	0.86	0.71	0.67		1.128	1.189	1.673		0.762411	0.59714	0.400478
