# Supplementary material for: Quantitative global proteome and lysine succinylome analyses provide insights into metabolic regulation and lymph node metastasis in gastric cancer
Source: Sci Rep. 2017 Feb 6;7:42053. doi: 10.1038/srep42053 (PMC5292683; doi:10.1038/srep42053)
Supplement: Supplementary Table 6 [file srep42053-s7.xls]

## Sheet: lncRNA
LncRNA ProbeName	Gene Symbol	Associated_gene_name	S2	S3	S4	S5	average	T test P value	Regulation	source	RNAlength	chrom	strand	txStart	txEnd	relationship
ASHGA5P034738	AX748312	AC018755.11	-1.79434	-1.7548	-2.77027	-1.31871	-1.90953	0.00833713	down	UCSC_knowngene	1503	chr19	+	52094258	52095761	natural antisense
ASHGA5P030797	CTD-3076O17.1	ADAMTS17	-3.19647	-4.38754	-3.20193	-2.23546	-3.25535	0.00512356	down	GENCODE	572	chr15	+	100510419	100514215	natural antisense
ASHGA5P038860	ADAMTS9-AS2	ADAMTS9	-1.77736	-1.71107	-1.52625	-1.59224	-1.65173	8.88739e-05	down	GENCODE	2388	chr3	+	64670779	64961211	intronic antisense
ASHGA5P013198	ADARB1	ADARB1	-1.10576	-1.11186	-1.23116	-1.45643	-1.2263	0.000647961	down	RefSeq	5073	chr21	+	46494492	46646478	exon sense-overlapping
ASHGA5P036012	AC092667.2	AFF3	-3.66742	-3.31689	-3.80915	-2.12399	-3.22936	0.00349281	down	GENCODE	2586	chr2	+	100721380	100723966	natural antisense
ASHGA5P030237	LOC727915	AGBL1	-4.75039	-2.10225	-2.28593	-2.68646	-2.95626	0.0167903	down	RefSeq	905	chr15	-	86840064	86860199	intronic antisense
ASHGA5P032562	RP11-166P13.3	AKAP1	-1.39941	-2.2464	-4.18066	-1.06637	-2.22321	0.0499253	down	GENCODE	713	chr17	-	55155658	55162383	bidirectional
ASHGA5P038976	ALDH1L1-AS1	ALDH1L1	-1.78576	-2.01648	-3.80044	-2.86929	-2.61799	0.0106152	down	GENCODE	437	chr3	+	125822482	125826912	natural antisense
ASHGA5P019460	FAM86JP	ALG1L	-2.79072	-2.40273	-2.29678	-1.30951	-2.19994	0.00603795	down	RefSeq	2068	chr3	+	125635443	125648867	natural antisense
ASHGA5P036329	AC013264.2	ANKRD44	-4.9357	-2.71658	-6.34473	-3.27176	-4.31719	0.0135358	down	GENCODE	455	chr2	+	198062714	198063997	intronic antisense
ASHGA5P034986	LOC375196	ARHGEF33	-2.37304	-2.38661	-4.90519	-2.00496	-2.91745	0.0222398	down	RefSeq	1068	chr2	-	39186428	39187485	natural antisense
ASHGA5P015048	RP13-131K19.1	ARIH2	-5.5581	-3.83357	-3.02467	-1.7877	-3.55101	0.020572	down	GENCODE	520	chr3	-	49017350	49021418	natural antisense
ASHGA5P016356	RP13-131K19.1	ARIH2	-5.15142	-3.37303	-3.37311	-2.32069	-3.55456	0.00904612	down	GENCODE	555	chr3	-	49017364	49021299	natural antisense
ASHGA5P017247	AC026202.3	ARL8B	-4.25173	-3.29925	-2.30088	-1.54134	-2.8483	0.0169612	down	GENCODE	672	chr3	-	5198589	5229014	intronic antisense
ASHGA5P041974	ARMC2-AS1	ARMC2	-5.95533	-2.70754	-2.60012	-2.16268	-3.35642	0.0311691	down	GENCODE	112	chr6	-	109244178	109245306	intronic antisense
ASHGA5P033041	RP11-40A13.1	ASIC2	-2.38187	-1.06165	-3.06225	-2.60039	-2.27654	0.0130712	down	GENCODE	557	chr17	+	31438875	31458761	natural antisense
ASHGA5P053902	RP13-297E16.3	ASMT	-2.11983	-1.93656	-1.57672	-2.70175	-2.08371	0.00301946	down	GENCODE	510	chrX	+	1746638	1755356	exon sense-overlapping
ASHGA5P055309	RP11-515B12.1	ATF7IP	-2.52293	-2.175	-2.85147	-1.63104	-2.29511	0.00309501	down	GENCODE	358	chr12	-	14510229	14518437	bidirectional
ASHGA5P030436	ATPBD4-AS1	ATPBD4	-3.13607	-4.35	-2.77838	-3.05606	-3.33013	0.00243107	down	RefSeq	1507	chr15	+	35838395	36151202	natural antisense
ASHGA5P023257	RP11-1197K16.2	B3GNTL1	-2.23905	-1.91524	-2.6046	-2.97451	-2.43335	0.00177729	down	GENCODE	401	chr17	+	80938957	80939614	intronic antisense
ASHGA5P027887	RP11-625L16.3	BCAT1	-6.76727	-3.94236	-4.95914	-2.8178	-4.62164	0.0117514	down	GENCODE	451	chr12	+	24983354	24989492	natural antisense
ASHGA5P035051	AL833181	BCL11A	-1.13536	-1.48078	-2.8873	-1.04223	-1.63642	0.0314051	down	UCSC_knowngene	3727	chr2	-	60751623	60755350	intron sense-overlapping
ASHGA5P026273	BDNF-AS1	BDNF	-2.67429	-2.815	-1.21545	-2.61627	-2.33025	0.0083328	down	UCSC_knowngene	1489	chr11	+	27528398	27699350	natural antisense
ASHGA5P026274	BDNF-AS	BDNF	-3.3976	-2.52942	-2.80428	-1.85387	-2.64629	0.00371313	down	RefSeq	1279	chr11	+	27528398	27719718	natural antisense
ASHGA5P045633	RP11-62F24.2	BNC2	-3.81833	-2.49318	-2.42403	-1.31037	-2.51148	0.0163101	down	GENCODE	428	chr9	+	16726811	16727522	intronic antisense
ASHGA5P016088	HCG23	BTNL2	-3.844	-3.14357	-2.96883	-2.35474	-3.07779	0.00209923	down	RefSeq	615	chr6	+	32358286	32361468	natural antisense
ASHGA5P048162	DKFZP434K028	C11orf9	-1.20584	-3.7083	-2.82421	-1.61867	-2.33925	0.0263126	down	RefSeq	936	chr11	-	61521500	61525136	intronic antisense
ASHGA5P016975	RP11-38J22.6	C1orf186	-2.99057	-2.25929	-5.07106	-1.61272	-2.98341	0.0284808	down	GENCODE	515	chr1	-	206288155	206306115	exon sense-overlapping
ASHGA5P054166	RP11-38J22.6	C1orf186	-3.10182	-1.20383	-3.71937	-1.97992	-2.50123	0.0211775	down	GENCODE	292	chr1	-	206288268	206289577	exon sense-overlapping
ASHGA5P025980	C20orf27	C20orf27	-1.02446	-1.07492	-1.38157	-1.32791	-1.20222	0.000887177	down	RefSeq	1457	chr20	-	3734145	3749035	exon sense-overlapping
ASHGA5P037206	C21orf91-OT1	C21orf91	-2.54281	-4.1815	-3.73456	-2.32417	-3.19576	0.00580508	down	GENCODE	717	chr21	-	19135631	19164840	exon sense-overlapping
ASHGA5P035942	DQ588163	C2orf81	-2.40235	-1.82788	-3.25597	-1.72418	-2.3026	0.00720634	down	UCSC_knowngene	1121	chr2	+	74642573	74643694	natural antisense
ASHGA5P038893	RP11-373L8.2	C3orf38	-1.59499	-2.97227	-1.52296	-3.29833	-2.34714	0.0145692	down	GENCODE	433	chr3	+	88206038	88217879	exon sense-overlapping
ASHGA5P000015	0	C6orf201	-1.4796	-1.2686	-2.06654	-2.00665	-1.70535	0.00321516	down	LincRNAs identified by Khalil et al	377	chr6	+	4099336	4174378	intron sense-overlapping
ASHGA5P045631	BX648501	C9orf92	-4.57012	-2.16368	-2.5545	-2.38874	-2.91926	0.0134604	down	UCSC_knowngene	2421	chr9	+	16216805	16219226	intronic antisense
ASHGA5P026969	CACNA1C-AS2	CACNA1C	-2.6961	-2.29894	-2.33482	-1.03891	-2.09219	0.0103298	down	GENCODE	609	chr12	-	2777665	2781386	natural antisense
ASHGA5P020425	RP11-94C24.11	CACNA1G	-2.78037	-1.9384	-1.24826	-1.14821	-1.77881	0.0180609	down	GENCODE	156	chr17	-	48640563	48641144	intronic antisense
ASHGA5P034693	LOC100505812	CARD8	-1.55409	-1.44116	-2.7754	-1.31434	-1.77125	0.0135575	down	RefSeq	1984	chr19	+	48758931	48761450	natural antisense
ASHGA5P009689	CCNDBP1	CCNDBP1	-1.81438	-1.70201	-1.11232	-1.48836	-1.52927	0.00219546	down	RefSeq	3572	chr15	+	43477465	43489375	exon sense-overlapping
ASHGA5P042259	RP11-404F10.2	CD48	-3.08442	-1.64976	-4.94728	-1.91273	-2.89855	0.030713	down	GENCODE	791	chr1	+	160643135	160653612	intronic antisense
ASHGA5P054321	RP11-261C10.4	CEP170	-2.61823	-1.3284	-1.0252	-3.21226	-2.04602	0.0292373	down	GENCODE	373	chr1	+	243327939	243332747	natural antisense
ASHGA5P031776	RP11-295M3.2	CHD9	-3.55525	-3.79852	-1.45419	-1.04925	-2.4643	0.0398509	down	GENCODE	510	chr16	+	53202433	53203362	intron sense-overlapping
ASHGA5P054315	CHRM3-AS2	CHRM3	-2.24533	-1.55369	-2.97503	-2.23928	-2.25333	0.00444378	down	GENCODE	950	chr1	-	239870423	239882419	intronic antisense
ASHGA5P030417	DQ786280	CHRNA7	-4.048	-5.21882	-5.21186	-2.85654	-4.33381	0.00458154	down	UCSC_knowngene	830	chr15	+	32449483	32450313	exon sense-overlapping
ASHGA5P019421	RP11-80H8.4	CHST2	-2.79571	-1.95313	-2.43886	-2.79329	-2.49525	0.00109685	down	GENCODE	391	chr3	+	142842203	142850735	exon sense-overlapping
ASHGA5P018700	RP4-651E10.4	CLCA4	-2.27664	-1.2648	-1.77407	-2.12865	-1.86104	0.0037005	down	GENCODE	522	chr1	-	87036863	87158886	natural antisense
ASHGA5P055476	RP11-977G19.11	CNPY2	-1.41294	-1.22783	-1.37882	-1.91548	-1.48377	0.00217249	down	GENCODE	437	chr12	+	56694495	56708592	intronic antisense
ASHGA5P035597	AC097662.2	COL4A3	-3.90846	-2.93599	-4.4402	-1.24703	-3.13292	0.0209144	down	GENCODE	2568	chr2	-	228085767	228189880	intronic antisense
ASHGA5P051166	DKFZp586E1322	COL6A2	-2.09748	-1.09697	-2.05385	-1.17839	-1.60667	0.00963258	down	UCSC_knowngene	4364	chr21	+	47548398	47552762	exon sense-overlapping
ASHGA5P019473	CSF2RA	CSF2RA	-1.38182	-2.29909	-3.55168	-1.48034	-2.17823	0.0225712	down	RefSeq	1719	chrX	+	1387692	1428828	exon sense-overlapping
ASHGA5P052171	AK023178	CTD-2228K2.5	-2.03562	-2.1299	-1.42373	-3.72716	-2.3291	0.0178296	down	UCSC_knowngene	2508	chr5	-	470570	473078	exon sense-overlapping
ASHGA5P045089	CTD-2517M22.16	CYHR1	-1.19782	-2.41551	-1.61598	-1.46922	-1.67463	0.00773095	down	GENCODE	429	chr8	+	145689199	145690484	natural antisense
ASHGA5P047670	CYP17A1-AS1	CYP17A1	-2.03679	-1.45197	-2.33204	-2.04082	-1.96541	0.00177019	down	GENCODE	491	chr10	+	104592477	104594273	intronic antisense
ASHGA5P036169	AC093391.2	DARS	-3.29655	-2.45149	-3.22871	-3.94906	-3.23145	0.0018231	down	GENCODE	488	chr2	+	136743043	136756701	natural antisense
ASHGA5P033487	RP11-874J12.3	DLGAP1	-1.08171	-1.15119	-1.71029	-1.38545	-1.33216	0.00255518	down	GENCODE	557	chr18	-	3770016	3771430	intron sense-overlapping
ASHGA5P035259	LOC389023	DPP10	-4.53644	-2.52711	-3.43661	-4.92211	-3.85557	0.00575441	down	RefSeq	744	chr2	-	115901624	115918920	intronic antisense
ASHGA5P050015	CTD-2541J13.2	DSEL	-4.17876	-2.5143	-2.55222	-1.7609	-2.75154	0.0124412	down	GENCODE	554	chr18	+	65173825	65178533	natural antisense
ASHGA5P035759	AC104699.1	DTNB	-3.60495	-2.73845	-4.88534	-1.81058	-3.25983	0.0155283	down	GENCODE	414	chr2	+	25643985	25650512	natural antisense
ASHGA5P049335	RP11-525K10.3	DYNLRB2	-3.04142	-2.9017	-2.54162	-2.8757	-2.84011	0.000113891	down	GENCODE	1470	chr16	-	80188949	80597032	intronic antisense
ASHGA5P041506	RP11-175K6.1	EBF1	-1.69086	-1.85635	-3.51714	-1.87898	-2.23583	0.0137466	down	GENCODE	2664	chr5	+	158527689	158544486	bidirectional
ASHGA5P045551	RP11-251M1.1	EGFL7	-1.89662	-2.20239	-2.08621	-2.52431	-2.17738	0.000481596	down	GENCODE	557	chr9	-	139543061	139554873	intronic antisense
ASHGA5P055426	RP11-983P16.4	EIF4B	-2.30508	-2.17381	-2.71091	-2.53423	-2.43101	0.000258885	down	GENCODE	529	chr12	-	53408379	53412743	natural antisense
ASHGA5P035415	RP1-43E13.2	EMC1	-2.27724	-2.3046	-2.34473	-1.21622	-2.0357	0.00502023	down	GENCODE	507	chr1	+	19536994	19567198	natural antisense
ASHGA5P041852	RP1-8B1.4	ENPP4	-2.86548	-3.51709	-2.31743	-1.26927	-2.49232	0.0135369	down	GENCODE	453	chr6	-	46064829	46097328	bidirectional
ASHGA5P016151	RP11-429G19.2	ENTPD1	-2.64269	-2.67798	-2.1976	-2.84562	-2.59097	0.000332639	down	GENCODE	746	chr10	-	97635156	97667639	natural antisense
ASHGA5P033720	RP11-286N3.1	EPB41L3	-6.60494	-2.34601	-3.03524	-2.62055	-3.65169	0.0349595	down	GENCODE	578	chr18	+	5463625	5480974	intronic antisense
ASHGA5P036477	AX747413	EPHA4	-2.41442	-1.8636	-2.34656	-2.91826	-2.38571	0.00158423	down	UCSC_knowngene	1949	chr2	+	222437225	222439174	natural antisense
ASHGA5P045340	LINC00476	ERCC6L2	-2.95486	-3.41615	-1.86372	-1.22745	-2.36554	0.017883	down	RefSeq	8030	chr9	-	98568369	98638259	natural antisense
ASHGA5P045342	LINC00476	ERCC6L2	-2.17777	-2.63737	-2.33074	-1.02381	-2.04242	0.0102465	down	GENCODE	893	chr9	-	98632121	98637552	bidirectional
ASHGA5P022344	RP11-187O7.3	ESRRB	-1.95906	-3.32166	-3.50511	-1.95157	-2.68435	0.00789246	down	GENCODE	632	chr14	-	76961705	77193055	intronic antisense
ASHGA5P018234	RP11-704J17.5	EYA4	-2.70958	-4.22717	-3.37753	-1.45995	-2.94356	0.0150527	down	GENCODE	753	chr6	-	133823389	133832866	natural antisense
ASHGA5P042055	RP1-283K11.3	EYA4	-2.3875	-1.16434	-1.89014	-1.80676	-1.81218	0.00548683	down	GENCODE	631	chr6	-	133756214	133760602	intronic antisense
ASHGA5P045978	RP11-203J24.8	FAM102A	-2.99665	-2.68051	-2.27924	-2.44761	-2.601	0.000464675	down	GENCODE	546	chr9	+	130702573	130703231	natural antisense
ASHGA5P052411	RP11-325L7.1	FAM13B	-1.07039	-2.73962	-3.31292	-1.31781	-2.11018	0.0303496	down	GENCODE	1253	chr5	+	137368462	137372955	natural antisense
ASHGA5P038405	XLOC_011256	FAM214A	-2.38371	-1.93161	-4.10916	-1.05574	-2.37005	0.0344619	down	LincRNAs identified by Cabili et al	1140	chr15	+	52977217	52982263	intronic antisense
ASHGA5P045846	RP11-342C23.4	FBP2	-3.59067	-5.17344	-4.42443	-2.04558	-3.80853	0.0108211	down	GENCODE	1080	chr9	+	97320995	97330312	natural antisense
ASHGA5P043234	PCOLCE-AS1	FBXO24	-1.85605	-2.23311	-3.50705	-2.37962	-2.49396	0.00593671	down	RefSeq	2550	chr7	-	100187023	100201661	natural antisense
ASHGA5P030495	RP11-367J7.2	FCRL3	-4.33011	-4.39663	-7.91114	-1.77236	-4.60256	0.0354749	down	GENCODE	414	chr1	-	157644110	157646522	exon sense-overlapping
ASHGA5P036040	AC012360.6	FHL2	-2.537	-1.72907	-2.44543	-1.36211	-2.0184	0.00571343	down	GENCODE	2008	chr2	+	105992322	105995298	intronic antisense
ASHGA5P015711	RP1-127D3.4	FMO2	-2.49609	-3.80291	-1.07938	-2.5782	-2.48914	0.0208644	down	GENCODE	442	chr1	-	171168385	171196864	natural antisense
ASHGA5P045785	RP11-439K3.3	FRMD3	-2.83609	-2.62961	-3.51594	-1.66055	-2.66055	0.00613466	down	GENCODE	527	chr9	+	85891290	85894414	intronic antisense
ASHGA5P047265	AK055017	FRMD4A	-1.22746	-1.26671	-2.01231	-1.40882	-1.47883	0.00389992	down	UCSC_knowngene	5227	chr10	+	13680942	13686169	natural antisense
ASHGA5P029193	FUT8-AS1	FUT8	-3.25249	-3.35278	-2.90526	-1.84228	-2.8382	0.00377693	down	RefSeq	2026	chr14	-	65877310	65879335	natural antisense
ASHGA5P055707	RP11-143E21.7	FZD10	-2.69203	-2.56118	-2.11979	-1.00521	-2.09455	0.0120348	down	GENCODE	694	chr12	-	130639816	130646689	bidirectional
ASHGA5P017742	RP1-28O10.1	G0S2	-3.55228	-4.54046	-3.50941	-2.3819	-3.49601	0.00418975	down	GENCODE	381	chr1	-	209834708	209848592	bidirectional
ASHGA5P049980	RP11-627G18.3	GATA6	-4.78508	-5.21593	-1.20708	-5.18334	-4.09786	0.0241584	down	GENCODE	1788	chr18	-	19746858	19748929	bidirectional
ASHGA5P037446	GCFC1-AS1	GCFC1	-1.79709	-1.95979	-3.16913	-1.5163	-2.11058	0.0102502	down	RefSeq	3548	chr21	+	34100424	34115433	intronic antisense
ASHGA5P031191	RP11-441F2.1	GNAO1	-3.35134	-5.31231	-2.53445	-1.93126	-3.28234	0.0210346	down	GENCODE	1639	chr16	-	56385797	56387436	intronic antisense
ASHGA5P030552	RP11-430B1.2	GNB5	-1.95518	-2.22986	-5.37091	-2.17165	-2.9319	0.0368462	down	GENCODE	1972	chr15	+	52472413	52498071	intronic antisense
ASHGA5P036179	AC016910.1	GTDC1	-1.83938	-1.8552	-3.01254	-1.50594	-2.05326	0.00835088	down	GENCODE	1046	chr2	+	144694639	144721723	intronic antisense
ASHGA5P019742	NBLA00301	HAND2	-2.39238	-1.52559	-1.9507	-2.44057	-2.07731	0.00233499	down	UCSC_knowngene	4252	chr4	+	174451608	174462981	bidirectional
ASHGA5P019939	NBLA00301	HAND2	-3.85041	-3.83747	-4.79156	-2.41542	-3.72372	0.00472757	down	RefSeq	766	chr4	+	174451608	174462981	bidirectional
ASHGA5P020249	RP11-471J12.1	HAND2	-3.23665	-2.61797	-4.15073	-2.51135	-3.12917	0.00364107	down	GENCODE	3408	chr4	+	174451608	174463082	bidirectional
ASHGA5P040239	RP11-471J12.1	HAND2	-5.79726	-6.04447	-6.32046	-3.71025	-5.46811	0.00273284	down	GENCODE	358	chr4	+	174451608	174462981	bidirectional
ASHGA5P052140	RP11-471J12.1	HAND2	-3.81526	-3.48275	-4.22003	-3.15991	-3.66949	0.000515644	down	GENCODE	673	chr4	+	174451608	174462981	bidirectional
ASHGA5P018752	AC004692.4	HECW1	-2.06515	-1.72702	-2.28642	-2.51273	-2.14783	0.0010217	down	GENCODE	355	chr7	-	43278664	43288867	intronic antisense
ASHGA5P036327	BC062769	HECW2	-4.49741	-3.33907	-5.06645	-1.3843	-3.57181	0.0218455	down	UCSC_knowngene	1407	chr2	+	197124837	197128922	intronic antisense
ASHGA5P025689	HLA-F-AS1	HLA-F	-1.1882	-1.5785	-1.82051	-1.03728	-1.40612	0.00430487	down	RefSeq	698	chr6	-	29694377	29716826	natural antisense
ASHGA5P035445	HOXD-AS2	HOXD3	-2.26661	-1.87707	-2.00305	-1.35617	-1.87572	0.00225312	down	RefSeq	692	chr2	-	176999568	177001826	natural antisense
ASHGA5P025691	LOC339524	HS2ST1	-1.48389	-1.00977	-2.18538	-1.18033	-1.46484	0.0109929	down	RefSeq	3229	chr1	+	87597608	87602352	exon sense-overlapping
ASHGA5P047233	RP11-536K7.5	IL2RA	-2.7863	-1.15101	-3.92406	-2.14444	-2.50145	0.0231034	down	GENCODE	480	chr10	+	6067940	6078390	natural antisense
ASHGA5P036552	AC019068.2	IQCA1	-2.63725	-4.88536	-1.4188	-2.05953	-2.75024	0.035548	down	GENCODE	489	chr2	+	237299716	237301031	natural antisense
ASHGA5P041087	AK097288	ITGA1	-2.15431	-1.91231	-2.2501	-1.45333	-1.94251	0.00164352	down	UCSC_knowngene	3851	chr5	+	52251186	52255037	exon sense-overlapping
ASHGA5P035427	AC078883.3	ITGA6	-1.76148	-1.14227	-2.85002	-1.29492	-1.76217	0.0196833	down	GENCODE	754	chr2	-	173329874	173330740	natural antisense
ASHGA5P027890	RP11-666F17.1	ITPR2	-1.12479	-3.96233	-4.23556	-1.65897	-2.74541	0.0403228	down	GENCODE	876	chr12	+	26776301	26802412	intronic antisense
ASHGA5P026013	JAM2	JAM2	-3.27065	-3.25621	-3.21578	-1.50709	-2.81243	0.00752071	down	RefSeq	4353	chr21	+	27011593	27089874	exon sense-overlapping
ASHGA5P017340	AP000320.6	KCNE2	-1.23756	-3.1696	-1.72551	-2.7919	-2.23114	0.0158225	down	GENCODE	471	chr21	-	35743100	35747647	natural antisense
ASHGA5P037480	AK027145	KCNJ15	-6.28397	-6.82664	-3.97025	-6.2861	-5.84174	0.00273839	down	UCSC_knowngene	2046	chr21	+	39645397	39647443	intron sense-overlapping
ASHGA5P042496	KCNQ5-IT1	KCNQ5	-3.6926	-2.14009	-4.50771	-2.54885	-3.22231	0.00941283	down	GENCODE	563	chr6	+	73340222	73388282	intron sense-overlapping
ASHGA5P031073	CTD-2574D22.4	KCTD13	-2.2107	-2.03542	-2.31964	-2.59849	-2.29106	0.000298585	down	GENCODE	2270	chr16	-	29930956	29933226	intron sense-overlapping
ASHGA5P041888	RP1-240B8.3	KHDRBS2	-2.36978	-3.20095	-3.74525	-2.15301	-2.86725	0.00445774	down	GENCODE	675	chr6	-	62340137	62390954	exon sense-overlapping
ASHGA5P032116	AC109333.10	KIF1C	-2.26746	-2.22696	-4.93208	-1.20044	-2.65673	0.0446907	down	GENCODE	583	chr17	-	4922508	4923388	natural antisense
ASHGA5P037956	RP1-302D9.3	LARGE	-3.3285	-2.96804	-1.71853	-3.2119	-2.80674	0.00476858	down	GENCODE	567	chr22	+	33560048	33562425	natural antisense
ASHGA5P017320	RP11-302K17.7	LDB1	-1.02245	-1.41138	-1.39326	-1.69298	-1.38002	0.00210696	down	GENCODE	374	chr10	+	103880409	103881139	bidirectional
ASHGA5P028294	RP11-82C23.2	LHX5	-6.92452	-4.81758	-7.59956	-6.57766	-6.47983	0.00164313	down	GENCODE	379	chr12	+	113909807	113918286	natural antisense
ASHGA5P016657	BC048201	LIPI	-2.75409	-2.39963	-2.55855	-2.41739	-2.53242	7.45819e-05	down	UCSC_knowngene	1073	chr21	+	15399741	15516778	intronic antisense
ASHGA5P046817	RP11-20J15.3	LOC100130539	-2.50225	-2.24188	-2.27569	-1.84974	-2.21739	0.000496494	down	GENCODE	915	chr10	-	44787705	44789157	natural antisense
ASHGA5P041656	LY86-AS1	LY86	-1.66644	-2.14788	-5.3927	-2.05018	-2.8143	0.0474605	down	GENCODE	938	chr6	-	6366364	6587426	bidirectional
ASHGA5P032634	LOC643723	LYPLAL1	-1.60487	-1.4963	-2.49748	-1.98266	-1.89533	0.00356338	down	RefSeq	1642	chr1	-	219254316	219347130	bidirectional
ASHGA5P038301	AK124433	MAGI1	-2.69938	-2.25912	-1.41471	-1.85039	-2.0559	0.00496608	down	UCSC_knowngene	2185	chr3	-	65364374	65366559	exon sense-overlapping
ASHGA5P015892	MAGI2-AS3	MAGI2	-2.41863	-1.97861	-1.48414	-1.3546	-1.80899	0.00505633	down	GENCODE	520	chr7	+	79083330	79088941	bidirectional
ASHGA5P053158	MAGI2-AS3	MAGI2	-3.70517	-2.28188	-3.63761	-1.5154	-2.78501	0.0137992	down	RefSeq	8498	chr7	+	79083275	79096783	bidirectional
ASHGA5P045274	RP11-195E11.2	MAMDC2	-3.76419	-3.95006	-2.07108	-3.6277	-3.35326	0.00446187	down	GENCODE	622	chr9	-	72702212	72728782	intronic antisense
ASHGA5P041120	MAST4-IT1	MAST4	-1.52662	-1.90938	-3.70757	-1.31936	-2.11573	0.0302095	down	GENCODE	658	chr5	+	65958158	65958816	intron sense-overlapping
ASHGA5P044084	CTD-2541M15.1	MCPH1	-3.2455	-2.93574	-2.9376	-2.85742	-2.99407	5.187e-05	down	GENCODE	2147	chr8	-	6475995	6506328	natural antisense
ASHGA5P041227	CTC-454M9.1	MEF2C	-3.70068	-2.81827	-4.51279	-2.25468	-3.32161	0.00679992	down	GENCODE	713	chr5	+	88185276	88237187	intronic antisense
ASHGA5P035078	MEIS1-AS1	MEIS1	-3.22078	-3.37701	-3.1196	-3.15429	-3.21792	1.22637e-05	down	GENCODE	586	chr2	-	66666574	66668968	intronic antisense
ASHGA5P049979	mir-133b	MIB1	-3.96681	-3.16003	-2.68964	-3.37716	-3.29841	0.00111763	down	UCSC_knowngene	4364	chr18	-	19405447	19411359	intronic antisense
ASHGA5P043342	AC018642.1	MKLN1	-2.85751	-2.93244	-1.19344	-1.38409	-2.09187	0.0205728	down	GENCODE	2043	chr7	-	130994502	131012535	intronic antisense
ASHGA5P043264	AF520793	MLL5	-1.73928	-1.24158	-1.82173	-1.42451	-1.55677	0.00141574	down	UCSC_knowngene	487	chr7	-	104748533	104749020	intronic antisense
ASHGA5P047818	FAM99B	MOB2	-1.29295	-1.54011	-1.98079	-1.55229	-1.59154	0.00154945	down	RefSeq	1066	chr11	-	1704499	1706859	intron sense-overlapping
ASHGA5P026242	RP11-583F24.8	MRGPRX1	-2.0487	-5.95424	-3.41156	-2.2829	-3.42435	0.0313739	down	GENCODE	707	chr11	+	18956531	18961268	natural antisense
ASHGA5P026125	AK126380	MRPL23	-1.78951	-1.34178	-2.0811	-2.03131	-1.81092	0.00173311	down	UCSC_knowngene	4686	chr11	+	1994988	1999674	intron sense-overlapping
ASHGA5P037651	CTA-85E5.10	MTMR3	-3.57235	-4.83633	-5.26546	-2.94014	-4.15357	0.00459178	down	GENCODE	902	chr22	-	30404730	30476219	natural antisense
ASHGA5P030749	XLOC_002997	MUC20	-1.89849	-3.92893	-3.88115	-1.59548	-2.82601	0.0203253	down	LincRNAs identified by Cabili et al	818	chr3	+	195437319	195438452	intron sense-overlapping
ASHGA5P036807	RP5-864K19.4	MYCBP	-1.9406	-1.84785	-2.55378	-2.26981	-2.15301	0.000910156	down	GENCODE	631	chr1	+	39325671	39385068	intronic antisense
ASHGA5P053071	BC041623	MYO1G	-1.11015	-1.2453	-2.49498	-1.43545	-1.57147	0.0154852	down	UCSC_knowngene	867	chr7	-	45008119	45008986	intron sense-overlapping
ASHGA5P050939	RP4-694B14.5	NANP	-1.80095	-2.30191	-2.16743	-2.24315	-2.12836	0.000322888	down	GENCODE	817	chr20	+	25604792	25654544	natural antisense
ASHGA5P042021	RP1-293L8.5	NCOA7	-2.70185	-2.87809	-2.32765	-2.11369	-2.50532	0.00072381	down	GENCODE	501	chr6	-	126119001	126140004	intronic antisense
ASHGA5P052237	RP11-159F24.1	NNT	-1.25251	-1.6336	-1.39746	-1.48877	-1.44309	0.000371504	down	GENCODE	557	chr5	-	43575879	43603278	natural antisense
ASHGA5P030293	RP11-327J17.3	NR2F2	-4.82222	-4.84654	-4.2979	-4.85546	-4.70553	5.31518e-05	down	GENCODE	468	chr15	-	96833673	96870556	intronic antisense
ASHGA5P048919	AK000872	NR2F2	-1.62497	-2.50679	-2.58646	-3.48631	-2.55113	0.00676014	down	UCSC_knowngene	1917	chr15	-	96812000	96870577	intronic antisense
ASHGA5P023092	NTRK3-AS1	NTRK3	-5.78036	-2.30967	-3.06327	-2.16494	-3.32956	0.0287122	down	RefSeq	2663	chr15	+	88795960	88814297	intronic antisense
ASHGA5P029073	CTD-2213F21.3	NUBPL	-4.61465	-2.13055	-2.45117	-1.74361	-2.735	0.0238219	down	GENCODE	288	chr14	-	32027712	32030540	intronic antisense
ASHGA5P027414	LOC100507250	NUP107	-2.65785	-2.56464	-3.8317	-1.45363	-2.62695	0.0124063	down	RefSeq	1737	chr12	-	69068150	69080639	natural antisense
ASHGA5P040865	CTB-178M22.2	ODZ2	-2.32681	-2.70955	-4.96213	-3.807	-3.45137	0.0101137	down	GENCODE	503	chr5	-	167656587	167659362	intronic antisense
ASHGA5P045610	RP11-634B7.4	OR6F1	-2.27704	-1.84674	-1.02924	-1.89047	-1.76087	0.00674899	down	GENCODE	1541	chr1	+	247803050	247910364	intronic antisense
ASHGA5P016436	OSTN-AS1	OSTN	-3.16641	-1.97277	-4.00591	-2.36099	-2.87652	0.00780843	down	GENCODE	515	chr3	-	190931079	190952394	natural antisense
ASHGA5P058913	uc.156	OTP	-2.46282	-3.16941	-3.06167	-2.90403	-2.89948	0.000336168	down	UCR	213	chr5	-	76935418	76935631	intron sense-overlapping
ASHGA5P046625	AF070581	PAK3	-3.80739	-3.69051	-3.96633	-2.52797	-3.49805	0.00176625	down	UCSC_knowngene	4939	chrX	+	110367492	110372431	intron sense-overlapping
ASHGA5P030460	RP11-133K1.7	PAK6	-1.82876	-1.80608	-1.56317	-1.49036	-1.67209	0.000290426	down	GENCODE	3902	chr15	+	40524282	40528308	intron sense-overlapping
ASHGA5P047475	RP11-710A11.2	PALD1	-3.05887	-2.6384	-3.14068	-3.60839	-3.11159	0.00056694	down	GENCODE	312	chr10	+	72307688	72316552	intron sense-overlapping
ASHGA5P045714	RP11-297B17.3	PAX5	-3.91898	-4.03913	-5.55647	-2.06192	-3.89413	0.0121767	down	GENCODE	739	chr9	+	37002693	37008037	natural antisense
ASHGA5P027226	AX747844	PCED1B	-2.43131	-1.00611	-3.5159	-1.35074	-2.07602	0.0353547	down	UCSC_knowngene	2073	chr12	-	47599681	47601754	intronic antisense
ASHGA5P055366	RP11-493L12.2	PCED1B	-5.19616	-3.30386	-5.73597	-1.60568	-3.96042	0.0245877	down	GENCODE	625	chr12	-	47599684	47610032	natural antisense
ASHGA5P055367	RP11-493L12.2	PCED1B	-3.02578	-3.77019	-4.95061	-2.3071	-3.51342	0.00836371	down	GENCODE	673	chr12	-	47599680	47610191	natural antisense
ASHGA5P037340	AP001627.1	PDE9A	-2.26424	-3.12138	-4.17578	-1.29246	-2.71347	0.0215213	down	GENCODE	1754	chr21	-	44153703	44161868	intronic antisense
ASHGA5P015206	PGM5-AS1	PGM5	-4.10217	-4.58978	-4.96435	-3.44356	-4.27496	0.000980322	down	RefSeq	536	chr9	-	70970108	70972757	intronic antisense
ASHGA5P015505	RP11-561O23.6	PGM5	-3.33047	-3.62878	-3.49287	-2.48031	-3.23311	0.00109842	down	GENCODE	572	chr9	-	70970104	70972736	intronic antisense
ASHGA5P042556	BVES-AS1	POPDC3	-1.99734	-2.68029	-3.44542	-1.11785	-2.31023	0.0186132	down	RefSeq	1725	chr6	+	105585561	105617819	intronic antisense
ASHGA5P050221	LOC100505622	POU2F2	-2.78321	-4.39516	-3.91509	-2.954	-3.51186	0.00279887	down	RefSeq	701	chr19	+	42636780	42641251	intronic antisense
ASHGA5P022041	RP11-121G22.3	PPFIA2	-2.38113	-1.31281	-2.29326	-2.85517	-2.21059	0.00642456	down	GENCODE	875	chr12	+	81672979	81706068	intronic antisense
ASHGA5P022177	RP11-121G22.3	PPFIA2	-3.94562	-1.14308	-2.86264	-2.614	-2.64133	0.0195708	down	GENCODE	792	chr12	+	81676462	81706188	intronic antisense
ASHGA5P047262	RP1-163G9.2	PRDM16	-2.915	-5.34654	-2.79726	-3.55118	-3.6525	0.00842717	down	GENCODE	469	chr1	-	3049490	3050273	intronic antisense
ASHGA5P027198	RP11-328C8.5	PRICKLE1	-3.21957	-3.10653	-1.6106	-1.34334	-2.32001	0.0178924	down	GENCODE	447	chr12	-	42879154	42883821	intron sense-overlapping
ASHGA5P044022	RP13-452N2.1	PRKAG2	-2.49227	-2.25507	-1.37246	-2.52012	-2.15998	0.00403998	down	GENCODE	2139	chr7	+	151503819	151507906	intronic antisense
ASHGA5P044023	PRKAG2-AS1	PRKAG2	-1.60485	-3.11439	-3.63027	-2.0068	-2.58908	0.011883	down	RefSeq	808	chr7	+	151574126	151576308	natural antisense
ASHGA5P036456	AX748340	PRKAG3	-3.8056	-1.92792	-4.37331	-1.09074	-2.79939	0.0361989	down	UCSC_knowngene	2359	chr2	+	219684883	219687242	natural antisense
ASHGA5P029055	BC062469	PRKD1	-1.44811	-2.42351	-2.04191	-1.3997	-1.82831	0.00506064	down	UCSC_knowngene	964	chr14	-	30084073	30085037	intron sense-overlapping
ASHGA5P048374	RP11-736K20.5	PRSS23	-3.54655	-3.26757	-3.51295	-3.05077	-3.34446	9.15542e-05	down	GENCODE	1156	chr11	-	86603255	86633146	intronic antisense
ASHGA5P047574	AK130076	PTEN	-1.98024	-1.37269	-2.36404	-1.98334	-1.92508	0.00255791	down	UCSC_knowngene	1770	chr10	+	89706924	89708694	intron sense-overlapping
ASHGA5P019355	PTGER3	PTGER3	-1.50036	-2.09368	-1.4585	-1.57371	-1.65656	0.00151761	down	RefSeq	1984	chr1	-	71318035	71513491	exon sense-overlapping
ASHGA5P033508	LOC100192426	PTPRM	-3.9838	-4.32948	-1.97857	-3.95493	-3.5617	0.00689068	down	RefSeq	616	chr18	-	8360817	8367032	intronic antisense
ASHGA5P033509	RP11-789C17.5	PTPRM	-1.29722	-1.31054	-2.34692	-2.68829	-1.91074	0.0127832	down	GENCODE	193	chr18	-	8406758	8406951	natural antisense
ASHGA5P007631	RP11-56D16.2	PTRH1	-1.42573	-1.99064	-1.78519	-2.40947	-1.90276	0.00265879	down	GENCODE	759	chr9	-	130455256	130477926	exon sense-overlapping
ASHGA5P027132	LOC100506451	RASSF8	-2.18087	-2.20688	-2.09686	-2.21187	-2.17412	4.05251e-06	down	UCSC_knowngene	2084	chr12	-	26097789	26110985	bidirectional
ASHGA5P027134	RP11-877E17.2	RASSF8	-2.79819	-1.97306	-1.81639	-2.29986	-2.22188	0.0019833	down	GENCODE	588	chr12	-	26107967	26111998	natural antisense
ASHGA5P055328	RP11-877E17.2	RASSF8	-3.16545	-1.57588	-1.42008	-1.73628	-1.97442	0.0161878	down	GENCODE	815	chr12	-	26107737	26111998	natural antisense
ASHGA5P036857	RP4-800J21.3	RBM38	-2.73016	-1.9347	-4.61859	-1.77423	-2.76442	0.0240645	down	GENCODE	1540	chr20	-	55959215	55968118	natural antisense
ASHGA5P038146	RBMS3-AS3	RBMS3	-4.89465	-3.50739	-4.13958	-1.79814	-3.58494	0.0122295	down	GENCODE	613	chr3	-	29305684	29332217	intronic antisense
ASHGA5P035948	RCAN3AS	RCAN3	-2.00237	-1.67868	-4.18431	-1.08963	-2.23875	0.0452457	down	UCSC_knowngene	277	chr1	-	24822822	24828850	natural antisense
ASHGA5P037647	RFPL1-AS1	RFPL1	-3.416	-2.33117	-3.94867	-1.3682	-2.76601	0.0170868	down	RefSeq	5125	chr22	-	29833003	29838118	natural antisense
ASHGA5P018606	RP11-126K1.6	RFX5	-1.77253	-1.67219	-4.21116	-1.29743	-2.23833	0.0436258	down	GENCODE	618	chr1	+	151319442	151320503	intronic antisense
ASHGA5P021242	RIC3	RIC3	-4.00754	-3.09803	-2.66349	-2.80026	-3.14233	0.00190055	down	RefSeq	5879	chr11	-	8127596	8190590	exon sense-overlapping
ASHGA5P045692	RP11-195F19.9	RP11-195F19.5	-2.79754	-1.28383	-3.39368	-1.5475	-2.25564	0.0206696	down	GENCODE	665	chr9	+	34665661	34681295	natural antisense
ASHGA5P027609	RP11-57H12.5	RWDD3	-1.62608	-1.57027	-1.35041	-1.49655	-1.51083	0.000135239	down	GENCODE	371	chr1	-	95708780	95729610	intronic antisense
ASHGA5P027723	RP4-575N6.4	S1PR1	-1.62587	-1.58513	-1.06817	-1.70111	-1.49507	0.00191874	down	GENCODE	403	chr1	-	101701238	101702084	bidirectional
ASHGA5P028723	SACS-AS1	SACS	-3.04321	-2.84373	-3.54675	-2.7228	-3.03912	0.00046487	down	GENCODE	2044	chr13	+	23993109	24002818	intronic antisense
ASHGA5P038246	U73167.7	SEMA3B	-4.76634	-5.38476	-2.6251	-2.86715	-3.91084	0.0107019	down	GENCODE	338	chr3	-	50304072	50304803	bidirectional
ASHGA5P026736	RP11-712B9.2	SESN3	-1.33442	-1.99911	-2.14749	-1.21008	-1.67277	0.00567786	down	GENCODE	755	chr11	+	94965734	94967268	bidirectional
ASHGA5P040657	FLJ33630	SLC12A2	-1.72815	-1.14589	-1.52331	-1.20025	-1.3994	0.00202776	down	UCSC_knowngene	1105	chr5	-	127276131	127418766	bidirectional
ASHGA5P030005	AK021664	SLC24A5	-2.57687	-2.88259	-5.6749	-2.01862	-3.28825	0.0274184	down	UCSC_knowngene	2145	chr15	-	48426827	48428972	natural antisense
ASHGA5P044979	RP11-654G14.1	SLC30A8	-1.98236	-1.04788	-2.08441	-1.95365	-1.76707	0.00526393	down	GENCODE	497	chr8	+	118140693	118142538	intron sense-overlapping
ASHGA5P033292	RP4-799P18.2	SLC35F3	-2.79211	-2.46753	-3.65746	-3.43556	-3.08817	0.00153884	down	GENCODE	1723	chr1	-	234348351	234350834	intronic antisense
ASHGA5P041525	CTB-174D11.1	SLIT3	-2.08563	-1.1595	-1.81432	-2.55456	-1.9035	0.00728699	down	GENCODE	573	chr5	+	168440252	168449876	intronic antisense
ASHGA5P034832	AC116614.1	SNTG2	-2.54848	-3.15531	-2.75135	-3.05135	-2.87662	0.00024628	down	GENCODE	532	chr2	-	945319	945960	bidirectional
ASHGA5P053000	AC004540.4	SNX10	-2.68796	-3.85057	-3.61795	-1.21407	-2.84264	0.0176798	down	GENCODE	611	chr7	-	26411763	26415892	natural antisense
ASHGA5P051792	SOX2-OT	SOX2	-1.22395	-1.75246	-2.35556	-3.86857	-2.30014	0.0275767	down	GENCODE	606	chr3	+	181328121	181457481	intron sense-overlapping
ASHGA5P032264	RP11-209D14.2	SPECC1	-2.43269	-1.47002	-1.70936	-2.28547	-1.97438	0.00329755	down	GENCODE	1184	chr17	-	19911363	19912547	bidirectional
ASHGA5P018958	SRGN	SRGN	-2.66893	-1.43297	-2.22464	-1.03667	-1.8408	0.0156468	down	RefSeq	1122	chr10	+	70847827	70864567	exon sense-overlapping
ASHGA5P021555	RP11-364C11.3	SRRM4	-2.35818	-2.1351	-2.4623	-1.30117	-2.06419	0.00432391	down	GENCODE	455	chr12	+	119438580	119439647	intron sense-overlapping
ASHGA5P038334	ST3GAL6-AS1	ST3GAL6	-1.12788	-1.12711	-2.18605	-2.90726	-1.83708	0.0243238	down	RefSeq	769	chr3	-	98433176	98451495	natural antisense
ASHGA5P043550	LOC100506178	STEAP1B	-3.91224	-4.68383	-3.22397	-3.74478	-3.89121	0.00101023	down	RefSeq	2434	chr7	+	22602955	22613617	intronic antisense
ASHGA5P047325	LOC387647	SVIL	-1.22424	-1.70121	-2.07782	-1.75287	-1.68903	0.00239804	down	UCSC_knowngene	3018	chr10	+	29698500	29774636	natural antisense
ASHGA5P027186	RP11-438D14.2	SYT10	-3.10782	-2.70935	-3.64208	-1.64449	-2.77594	0.00718571	down	GENCODE	1022	chr12	-	33557809	33558831	intron sense-overlapping
ASHGA5P032202	AC005324.6	TBC1D26	-5.2477	-4.62832	-2.96418	-3.91845	-4.18966	0.00337179	down	GENCODE	484	chr17	-	15641816	15647113	natural antisense
ASHGA5P043519	BC040327	THSD7A	-3.38009	-2.32079	-3.64259	-2.23236	-2.89396	0.00404918	down	UCSC_knowngene	2079	chr7	+	11292739	11425306	intronic antisense
ASHGA5P022369	THTPA	THTPA	-2.83022	-1.24197	-4.37422	-1.52123	-2.49191	0.0401297	down	RefSeq	1260	chr14	+	24025197	24028790	exon sense-overlapping
ASHGA5P020121	AC010226.4	TMED7-TICAM2	-2.36648	-2.27283	-3.73432	-1.24926	-2.40572	0.0180468	down	GENCODE	539	chr5	+	114937940	114955975	intronic antisense
ASHGA5P016617	RP11-251A15.4	TNKS2	-2.34308	-1.26266	-2.88515	-1.60051	-2.02285	0.0116185	down	GENCODE	609	chr10	-	93542692	93557953	bidirectional
ASHGA5P044839	RP11-25K19.1	TOX	-4.35859	-4.26344	-5.22647	-1.37904	-3.80688	0.0199608	down	GENCODE	1079	chr8	+	60031776	60033905	bidirectional
ASHGA5P027435	TRHDE-AS1	TRHDE	-2.52444	-3.64753	-5.27698	-1.72752	-3.29412	0.0234067	down	RefSeq	3175	chr12	-	72656326	72667289	natural antisense
ASHGA5P017363	RP11-295G20.2	TSNAX	-1.56879	-1.50384	-1.97749	-1.35799	-1.60203	0.00122272	down	GENCODE	416	chr1	-	231658206	231664001	bidirectional
ASHGA5P021450	RP11-770J1.3	TTC36	-2.73087	-2.41835	-2.30111	-2.2888	-2.43478	0.000165517	down	GENCODE	313	chr11	-	118382625	118401292	intronic antisense
ASHGA5P035846	AC073283.7	TTC7A	-2.87318	-5.24951	-5.11047	-2.84774	-4.02022	0.00927956	down	GENCODE	860	chr2	+	47294960	47298343	intron sense-overlapping
ASHGA5P027254	RP11-161H23.5	TUBA1C	-3.39625	-2.13782	-1.22661	-2.26266	-2.25583	0.0148007	down	GENCODE	674	chr12	-	49658938	49667089	natural antisense
ASHGA5P017416	RP11-445F6.2	TXLNB	-3.18117	-2.73234	-5.22968	-2.12367	-3.31672	0.016044	down	GENCODE	914	chr6	+	139592498	139608444	intronic antisense
ASHGA5P039013	BX537742	UBA5	-1.42636	-1.46859	-1.67737	-1.3024	-1.46868	0.000326917	down	UCSC_knowngene	2160	chr3	+	132396199	132398359	exon sense-overlapping
ASHGA5P016721	RP11-162J8.3	UST	-2.03027	-1.82304	-2.25784	-2.37878	-2.12248	0.000426271	down	GENCODE	130	chr6	-	149348835	149353709	intronic antisense
ASHGA5P021126	VNN2	VNN2	-2.26792	-1.58373	-3.21064	-1.57968	-2.16049	0.0112347	down	RefSeq	1719	chr6	-	133065008	133079022	exon sense-overlapping
ASHGA5P021417	VNN2	VNN2	-2.66453	-1.55396	-2.87277	-1.26552	-2.08919	0.0135525	down	RefSeq	1479	chr6	-	133065008	133079022	exon sense-overlapping
ASHGA5P021675	RP11-463O12.3	VPS37B	-2.75615	-3.23232	-2.55431	-3.07058	-2.90334	0.000317468	down	GENCODE	482	chr12	+	123349881	123351568	natural antisense
ASHGA5P040008	WDFY3-AS2	WDFY3	-2.41453	-1.73025	-2.63111	-2.47753	-2.31336	0.00137981	down	UCSC_knowngene	1739	chr4	+	85887970	85928168	bidirectional
ASHGA5P039722	WWC2-AS2	WWC2	-1.60495	-1.31301	-1.19026	-1.50305	-1.40281	0.000635826	down	RefSeq	2179	chr4	-	184018173	184020352	bidirectional
ASHGA5P037906	CTA-292E10.6	XBP1	-2.45335	-1.60802	-3.23856	-2.2733	-2.39331	0.00566129	down	GENCODE	505	chr22	+	29196670	29244547	bidirectional
ASHGA5P041186	CTC-564N23.3	ZBED3	-1.72414	-1.06899	-3.9787	-3.06328	-2.45878	0.0330161	down	GENCODE	527	chr5	+	76383287	76447216	bidirectional
ASHGA5P035345	ZEB2	ZEB2	-1.82786	-1.37006	-3.09576	-1.48945	-1.94578	0.0160774	down	RefSeq	3026	chr2	-	145268951	145277958	exon sense-overlapping
ASHGA5P044965	RP11-642D21.1	ZFPM2	-3.74914	-2.41974	-3.37951	-1.76457	-2.82824	0.00823044	down	GENCODE	716	chr8	+	106682218	106691259	intron sense-overlapping
ASHGA5P030254	AK055981	ZNF710	-3.82314	-3.79606	-2.81958	-3.04834	-3.37178	0.000957734	down	UCSC_knowngene	2023	chr15	-	90617746	90619769	intronic antisense
ASHGA5P019395	RP11-553L6.2	ZNF80	-2.45594	-2.21393	-4.04127	-2.13566	-2.7117	0.00906923	down	GENCODE	743	chr3	+	113933159	113954241	natural antisense
ASHGA5P051621	RP11-553L6.2	ZNF80	-1.8886	-2.25119	-2.51871	-1.96176	-2.15506	0.000651444	down	GENCODE	3023	chr3	+	113933237	113955051	natural antisense
ASHGA5P038489	ZRANB2-AS1	ZRANB2	-2.98919	-2.97545	-2.83223	-2.48874	-2.8214	0.000154024	down	GENCODE	553	chr1	+	71514537	71532867	natural antisense
ASHGA5P038495	BC054887	ZRANB2	-1.5114	-1.3054	-1.74466	-1.7003	-1.56544	0.000572485	down	UCSC_knowngene	740	chr1	+	71547049	71703406	bidirectional
ASHGA5P000009	0		-2.80528	-3.47269	-2.36645	-2.55466	-2.79977	0.00138069	down	NRED	1576	chr18	+	31329599	31331156	intergenic
ASHGA5P000047	0		-1.29912	-1.05468	-1.53137	-2.23591	-1.53027	0.00922212	down	NRED	1683	chr1	+	82458559	82462210	intergenic
ASHGA5P000067	0		-2.76804	-2.23077	-3.8987	-1.23771	-2.5338	0.0196608	down	NRED	1322	chr1	+	92654807	92656269	intergenic
ASHGA5P000080	0		-4.00124	-3.21445	-3.63088	-1.44443	-3.07275	0.0122691	down	LincRNAs identified by Khalil et al	377	chr18	+	61034977	61048862	intergenic
ASHGA5P000153	chr1:221930725-221941025		-2.31927	-1.00287	-1.04775	-2.28456	-1.66361	0.0203438	down	LincRNAs identified by Khalil et al	10300	chr1	-	223864102	223874402	intergenic
ASHGA5P000351	chr2:231247700-231258825		-5.45522	-2.20463	-2.34461	-2.11969	-3.03104	0.0332337	down	LincRNAs identified by Khalil et al	11125	chr2	-	231539456	231550581	intergenic
ASHGA5P000368	chr2:68059800-68077075		-1.18854	-1.74953	-1.46022	-1.4349	-1.4583	0.00105217	down	LincRNAs identified by Khalil et al	17275	chr2	+	68206296	68223571	intergenic
ASHGA5P000401	chr3:45182150-45196400		-1.38773	-1.21533	-1.09382	-1.6511	-1.337	0.00158088	down	LincRNAs identified by Khalil et al	14250	chr3	-	45207146	45221396	intergenic
ASHGA5P000493	chr7:1314975-1333125		-3.60245	-3.13955	-3.24927	-3.58543	-3.39417	9.11927e-05	down	LincRNAs identified by Khalil et al	18150	chr7	-	1348449	1366599	intergenic
ASHGA5P014142	LINC00478		-1.91099	-1.53188	-1.53094	-3.66765	-2.16036	0.0241224	down	GENCODE	700	chr21	+	17443433	17979450	intergenic
ASHGA5P014800	RP1-163G9.1		-9.66437	-9.47517	-8.92649	-5.8608	-8.48171	0.00243063	down	GENCODE	561	chr1	-	2976180	2978315	intergenic
ASHGA5P014951	TPTEP1		-2.9963	-1.39911	-4.05148	-1.19854	-2.41136	0.0380129	down	GENCODE	1067	chr22	+	17130819	17134695	intergenic
ASHGA5P015106	RP11-58A12.3		-3.88259	-3.56612	-4.87016	-2.6271	-3.73649	0.00396119	down	GENCODE	681	chr9	+	69146938	69149621	intergenic
ASHGA5P015232	IGKJ5		-4.08381	-3.93	-3.09714	-1.31303	-3.106	0.016398	down	GENCODE	253	chr2	-	89130699	89161435	intergenic
ASHGA5P015335	RP11-383C5.4		-1.62952	-1.76987	-2.84302	-1.36171	-1.90103	0.00997781	down	GENCODE	446	chr10	-	127389005	127396118	intergenic
ASHGA5P015405	RP3-525N10.2		-2.50482	-3.97365	-2.768	-2.91135	-3.03946	0.00253304	down	GENCODE	534	chr6	-	69342554	69344216	intergenic
ASHGA5P015474	RP5-1158E12.1		-6.37218	-1.87041	-2.89685	-2.54316	-3.42065	0.0425177	down	GENCODE	767	chrX	-	45772701	45776475	intergenic
ASHGA5P015765	MIAT		-3.09977	-2.30938	-3.419	-1.39875	-2.55673	0.0108703	down	RefSeq	10193	chr22	+	27053445	27072440	intergenic
ASHGA5P015808	LINC00434		-1.03671	-1.07573	-1.04172	-1.79931	-1.23837	0.00703243	down	GENCODE	419	chr13	-	60788485	60789080	intergenic
ASHGA5P016243	RP11-88H9.2		-1.02176	-2.18269	-2.91822	-1.26557	-1.84706	0.0240494	down	GENCODE	709	chr1	+	112532917	112533795	intergenic
ASHGA5P016422	AF131217.1		-7.87656	-4.44032	-3.21958	-2.05532	-4.39794	0.0395648	down	GENCODE	683	chr21	-	29816869	29998926	intergenic
ASHGA5P016529	BC045735		-4.165	-3.09891	-4.21106	-4.88627	-4.09031	0.00157667	down	UCSC_knowngene	961	chr1	+	221002596	221005770	intergenic
ASHGA5P016589	RP1-288M22.2		-2.93624	-2.78121	-2.96989	-1.21223	-2.47489	0.00994522	down	GENCODE	454	chr6	+	72160536	72168577	intergenic
ASHGA5P016635	RP4-672N11.1		-3.38728	-1.44315	-3.15358	-2.97626	-2.74007	0.00837161	down	GENCODE	411	chr3	-	43820452	43821474	intergenic
ASHGA5P016699	AL078621.4		-4.39683	-5.09459	-4.82819	-1.63382	-3.98836	0.0154047	down	GENCODE	590	chr2	-	114297632	114300242	intergenic
ASHGA5P016712	AC079776.2		-4.79662	-4.85832	-5.06246	-2.76031	-4.36943	0.00393134	down	GENCODE	400	chr2	-	130680435	130691890	intergenic
ASHGA5P016977	AC027612.3		-2.24396	-2.01882	-1.85747	-4.05634	-2.54415	0.0155109	down	GENCODE	1145	chr2	-	91874127	91900136	intergenic
ASHGA5P017727	RP4-610C12.1		-2.78903	-2.55094	-1.62061	-1.0876	-2.01205	0.0149458	down	GENCODE	719	chr20	-	29558487	29570363	intergenic
ASHGA5P017829	RP11-414H17.7		-1.64872	-2.31453	-2.00178	-1.12362	-1.77216	0.00613843	down	GENCODE	371	chr10	-	6163690	6168004	intergenic
ASHGA5P018130	AC068535.3		-1.04019	-1.29642	-1.13662	-1.177	-1.16256	0.000208018	down	GENCODE	493	chr2	-	105028684	105030466	intergenic
ASHGA5P018205	AY343891		-3.78069	-3.40172	-4.48519	-2.05038	-3.4295	0.00677293	down	UCSC_knowngene	534	chr2	-	114297631	114300242	intergenic
ASHGA5P018349	RP11-14N7.2		-4.47187	-2.2434	-2.2566	-1.07893	-2.5127	0.0382539	down	GENCODE	549	chr1	+	148928321	148951594	intergenic
ASHGA5P018666	AC073479.1		-6.42905	-7.35427	-5.08749	-6.23161	-6.27561	0.00088269	down	GENCODE	1434	chr2	+	6072818	6120819	intergenic
ASHGA5P019396	GGTA1P		-4.10226	-2.58995	-2.22241	-2.44411	-2.83968	0.00695624	down	GENCODE	1487	chr9	-	124217317	124262306	intergenic
ASHGA5P019704	AC006445.8		-4.59635	-1.10984	-2.15326	-2.00113	-2.46514	0.0456919	down	GENCODE	1263	chr4	-	13547699	13549425	intergenic
ASHGA5P019862	RP11-834C11.5		-3.09744	-1.88693	-3.10743	-2.0522	-2.536	0.00452945	down	GENCODE	307	chr12	-	54515059	54519678	intergenic
ASHGA5P020242	FLJ42709		-1.18056	-1.64772	-2.00355	-1.20271	-1.50864	0.00462173	down	UCSC_knowngene	2817	chr5	-	92745064	92916738	intergenic
ASHGA5P020246	RP11-701P16.5		-1.97042	-3.5158	-1.8164	-1.16948	-2.11803	0.0237217	down	GENCODE	576	chr4	-	185767431	185776836	intergenic
ASHGA5P020449	LOC100507387		-3.9107	-3.14396	-3.39522	-2.5434	-3.24832	0.0014348	down	RefSeq	1005	chr5	+	175546551	175552168	intergenic
ASHGA5P020722	RP11-622O11.2		-2.5355	-1.79155	-4.76702	-1.48005	-2.64353	0.0377015	down	GENCODE	585	chr8	-	126934614	126963493	intergenic
ASHGA5P020985	RP11-317N12.1		-2.35272	-2.09999	-2.46798	-3.14422	-2.51623	0.00149255	down	GENCODE	784	chr8	+	33865374	33896526	intergenic
ASHGA5P021124	CTD-2313N18.4		-2.32931	-2.00837	-3.52821	-1.70656	-2.39311	0.00929257	down	pseudogene	427	chr11	-	71511708	71515691
ASHGA5P021371	LOC643733		-2.04943	-1.284	-1.92113	-1.27903	-1.6334	0.00411524	down	UCSC_knowngene	1785	chr11	-	104772275	104788902	intergenic
ASHGA5P022480	CTD-2007A10.1		-1.11827	-1.07736	-1.06492	-1.00241	-1.06574	2.51092e-05	down	GENCODE	555	chr14	-	88100722	88121638	intergenic
ASHGA5P022485	RP11-526I2.1		-2.98667	-1.25657	-2.03013	-3.26585	-2.3848	0.0139187	down	GENCODE	429	chr15	+	101098895	101100003	intergenic
ASHGA5P022671	RP11-279F6.3		-7.02681	-5.05565	-2.45222	-1.55407	-4.02219	0.0483564	down	GENCODE	428	chr15	+	69884551	69988069	intergenic
ASHGA5P022992	RP11-299H22.5		-2.52464	-1.5495	-3.04166	-3.24492	-2.59018	0.00639012	down	GENCODE	589	chr15	-	62555442	62558483	intergenic
ASHGA5P023025	PWRN1		-4.15169	-1.56253	-2.20475	-5.82454	-3.43588	0.0381006	down	GENCODE	359	chr15	+	24832743	24897263	intergenic
ASHGA5P023094	X69637		-2.46273	-3.91726	-3.37952	-1.58572	-2.83631	0.011705	down	UCSC_knowngene	1306	chr16	+	32772265	32782580	intergenic
ASHGA5P023387	LINC00271		-1.84715	-1.22154	-2.09302	-1.86928	-1.75775	0.00255747	down	GENCODE	464	chr6	+	135993451	136037193	intergenic
ASHGA5P023689	HMlincRNA152		-2.72171	-1.47786	-2.94576	-2.73099	-2.46908	0.00513846	down	LincRNAs identified by Khalil et al	10779	chr6	-	132581948	132592727	intergenic
ASHGA5P025734	LOC100134317		-4.74509	-2.09533	-2.36123	-1.17769	-2.59483	0.0420556	down	RefSeq	611	chr19	+	36802244	36803570	intergenic
ASHGA5P025760	LOC392232		-3.46771	-4.26147	-2.5564	-4.31415	-3.64993	0.00304776	down	UCSC_knowngene	2675	chr8	-	73117533	73163869	intergenic
ASHGA5P026288	WT1-AS		-1.82048	-2.16263	-2.42128	-2.9024	-2.3267	0.00200442	down	GENCODE	561	chr11	+	32459168	32459872	intergenic
ASHGA5P026507	XLOC_005442		-2.36388	-1.46939	-3.71357	-1.24292	-2.19744	0.0294913	down	LincRNAs identified by Cabili et al	465	chr6	+	115319521	115323156	intergenic
ASHGA5P026609	RP11-807H22.5		-7.07686	-6.27783	-2.15008	-3.56603	-4.7677	0.0255743	down	GENCODE	698	chr11	+	71869907	71870905	intergenic
ASHGA5P026656	0		-2.36034	-2.01876	-1.22509	-2.48687	-2.02277	0.00567761	down	LincRNAs identified by Khalil et al	3057	chr6	+	84673047	84676105	intergenic
ASHGA5P026721	RP11-660M18.2		-2.38188	-1.77407	-1.3291	-2.43183	-1.97922	0.00487745	down	GENCODE	774	chr11	+	89984399	90648220	intergenic
ASHGA5P026733	RP11-712B9.2		-1.17865	-1.63588	-2.44507	-1.47897	-1.68464	0.00835937	down	GENCODE	1926	chr11	+	94883702	94892312	intergenic
ASHGA5P026749	XLOC_008182		-3.066	-3.19496	-5.24969	-1.34775	-3.2146	0.0275311	down	LincRNAs identified by Cabili et al	4113	chrX	-	70994969	71004228	intergenic
ASHGA5P026991	XLOC_005433		-1.63094	-1.80479	-1.41986	-2.20266	-1.76456	0.00177565	down	LincRNAs identified by Cabili et al	292	chr6	+	113038589	113058872	intergenic
ASHGA5P027033	BC036594		-2.11063	-2.46593	-1.60075	-1.94219	-2.02987	0.0014936	down	UCSC_knowngene	3165	chr1	-	84041470	84326679	intergenic
ASHGA5P027041	LINC00612		-2.66265	-2.40868	-2.2046	-1.32947	-2.15135	0.00504455	down	RefSeq	2236	chr12	-	9208184	9217666	intergenic
ASHGA5P027169	0		-3.55076	-2.86639	-2.55791	-2.03319	-2.75206	0.00321436	down	LincRNAs identified by Khalil et al	893	chr8	+	16982524	16983395	intergenic
ASHGA5P027187	RP11-313F23.4		-2.06193	-1.7179	-4.32357	-1.73789	-2.46032	0.0293335	down	GENCODE	743	chr12	-	34343971	34371788	intergenic
ASHGA5P027378	LOC100506844		-2.89868	-1.97603	-3.83024	-1.36171	-2.51667	0.0186309	down	RefSeq	711	chr12	-	58325231	58329947	intergenic
ASHGA5P027411	RP11-81H14.2		-1.00955	-1.10856	-3.05333	-1.38107	-1.63813	0.0416777	down	GENCODE	565	chr12	-	68727032	68835996	intergenic
ASHGA5P027668	XLOC_008233		-1.66807	-2.2137	-1.81813	-1.80477	-1.87616	0.000534272	down	LincRNAs identified by Cabili et al	285	chrX	-	128809963	128812358	intergenic
ASHGA5P027789	RP11-24P14.1		-4.72103	-3.13031	-3.7154	-3.37532	-3.73551	0.00175407	down	GENCODE	377	chr1	-	106470246	106496111	intergenic
ASHGA5P027801	FAM66C		-1.68498	-1.54543	-4.11005	-1.79909	-2.28489	0.0332974	down	RefSeq	3266	chr12	+	8332804	8353596	intergenic
ASHGA5P027814	LOC100499405		-1.12667	-1.50342	-3.32529	-1.78761	-1.93575	0.0277995	down	RefSeq	2469	chr12	+	9392598	9395645	intergenic
ASHGA5P027820	XLOC_004638		-3.05676	-5.09272	-4.99988	-2.73075	-3.97003	0.00790176	down	LincRNAs identified by Cabili et al	305	chr5	+	172722153	172724670	intergenic
ASHGA5P027855	RP11-508P1.2		-2.22664	-3.27531	-2.45159	-1.75228	-2.42645	0.0046851	down	GENCODE	605	chr12	+	15154766	15159617	intergenic
ASHGA5P027894	XLOC_005567		-2.48397	-3.62968	-4.90463	-1.03143	-3.01243	0.0354433	down	LincRNAs identified by Cabili et al	721	chr6	-	277863	286279	intergenic
ASHGA5P027945	RP11-493L12.4		-1.06125	-1.20449	-2.22701	-1.06501	-1.38944	0.0158961	down	GENCODE	277	chr12	+	47642918	47651322	intergenic
ASHGA5P028021	RP11-284N8.3		-3.9735	-3.03709	-7.53106	-1.78161	-4.08082	0.0455514	down	GENCODE	3481	chr1	-	111196181	111199662	intergenic
ASHGA5P028120	GS1-410F4.4		-2.70041	-6.10482	-2.69638	-3.66413	-3.79144	0.018058	down	GENCODE	444	chr12	+	68323042	68363797	intergenic
ASHGA5P028187	RP11-263K4.3		-1.81231	-1.78819	-2.45085	-2.27036	-2.08042	0.00109468	down	GENCODE	3141	chr12	+	82906455	82909596	intergenic
ASHGA5P028330	RP11-340F14.5		-1.87027	-1.50071	-2.46585	-1.15157	-1.7471	0.00838189	down	GENCODE	477	chr12	+	121625358	121625835	intergenic
ASHGA5P028418	LINC00420		-4.31956	-4.03715	-4.88001	-1.99616	-3.80822	0.00903591	down	GENCODE	1059	chr13	-	19982181	19983669	intergenic
ASHGA5P028459	LINC00365		-2.40805	-3.19763	-2.08733	-1.59241	-2.32135	0.00625937	down	GENCODE	2618	chr13	-	30677314	30683005	intergenic
ASHGA5P028495	XLOC_005110		-1.17665	-1.15228	-1.41411	-1.11263	-1.21392	0.000383685	down	LincRNAs identified by Cabili et al	982	chr5	-	180257007	180258290	intergenic
ASHGA5P028545	LINC00462		-1.15262	-1.25485	-2.44512	-1.01006	-1.46566	0.0212796	down	RefSeq	1023	chr13	-	49151109	49155037	intergenic
ASHGA5P028574	XLOC_004270		-2.87895	-2.61859	-3.53211	-3.18686	-3.05413	0.000584515	down	LincRNAs identified by Cabili et al	3403	chr5	+	5688510	5701975	intergenic
ASHGA5P028760	DKFZp666K117		-2.43418	-2.26037	-1.95454	-2.18963	-2.20968	0.000199055	down	UCSC_knowngene	3234	chr13	+	32524331	32527565	intergenic
ASHGA5P028943	AK055145		-2.61766	-4.1746	-1.7324	-3.05799	-2.89566	0.0106865	down	UCSC_knowngene	2523	chr13	+	112762363	112764886	intergenic
ASHGA5P029009	AE000661.37		-1.52997	-1.29432	-1.04287	-1.29743	-1.29115	0.000987191	down	GENCODE	571	chr14	-	22850512	22901731	intergenic
ASHGA5P029012	AE000661.37		-3.2766	-2.51208	-5.2819	-1.94224	-3.25321	0.0209852	down	GENCODE	1951	chr14	-	22849082	22951948	intergenic
ASHGA5P029046	XLOC_004829		-2.80217	-2.75022	-3.01403	-3.02294	-2.89734	3.20649e-05	down	LincRNAs identified by Cabili et al	1165	chr5	-	55745620	55749277	intergenic
ASHGA5P029095	LINC00517		-1.06663	-1.73828	-2.49751	-1.28392	-1.64658	0.0137732	down	GENCODE	3460	chr14	-	38365264	38371329	intergenic
ASHGA5P029156	RP11-403I13.9		-3.394	-5.13149	-4.13986	-3.55101	-4.05409	0.00194846	down	GENCODE	537	chr1	-	149305909	149313076	intergenic
ASHGA5P029158	RP11-999E24.3		-4.89947	-5.47337	-2.81716	-3.02004	-4.05251	0.00892625	down	GENCODE	981	chr14	-	58460262	58461243	intergenic
ASHGA5P029269	RP11-299L17.3		-1.43301	-1.75673	-2.74052	-1.96911	-1.97484	0.00573972	down	GENCODE	637	chr14	-	81908330	81916501	intergenic
ASHGA5P029285	RP11-1152H15.1		-1.39254	-1.91097	-1.34924	-1.02255	-1.41882	0.00450967	down	GENCODE	813	chr14	-	88202745	88282595	intergenic
ASHGA5P029384	RP11-731F5.1		-2.53191	-2.7089	-2.83003	-2.82636	-2.7243	3.7364e-05	down	GENCODE	497	chr14	-	106067993	106069282	intergenic
ASHGA5P029388	AL928768.3		-6.01038	-6.09971	-7.74133	-1.43651	-5.32198	0.0293696	down	GENCODE	359	chr14	-	106170300	106170939	intergenic
ASHGA5P029429	RP11-219E7.1		-5.37117	-3.19935	-4.69278	-2.14637	-3.85242	0.0131382	down	GENCODE	294	chr14	+	21252046	21252452	intergenic
ASHGA5P029653	XLOC_003775		-5.44605	-3.74864	-3.83607	-3.97859	-4.25234	0.00178807	down	LincRNAs identified by Cabili et al	345	chr4	+	171147755	171194975	intergenic
ASHGA5P029699	XLOC_003805		-4.38394	-4.53123	-5.03196	-1.41925	-3.8416	0.0183365	down	LincRNAs identified by Cabili et al	289	chr4	+	185193149	185195410	intergenic
ASHGA5P029854	RP11-32B5.7		-3.57735	-2.04951	-3.88901	-1.03819	-2.63851	0.0289358	down	GENCODE	2161	chr15	-	21941146	21968151	intergenic
ASHGA5P029857	AJ004954		-4.2978	-4.46429	-8.737	-2.08982	-4.89723	0.0388008	down	UCSC_knowngene	426	chr15	-	22448275	22448786	intergenic
ASHGA5P030110	RP11-798K3.3		-1.93566	-1.01981	-2.22943	-2.48185	-1.91669	0.00924513	down	GENCODE	709	chr15	-	67223884	67248856	intergenic
ASHGA5P030224	RP11-561C5.6		-3.17171	-3.16687	-6.08565	-1.63517	-3.51485	0.0324656	down	GENCODE	470	chr15	-	85857897	85858747	intergenic
ASHGA5P030357	PWRN1		-3.91758	-3.42607	-1.34725	-3.52634	-3.05431	0.01327	down	GENCODE	433	chr15	+	24758216	24779055	intergenic
ASHGA5P030362	HBT8		-4.18784	-4.26557	-4.12376	-2.3467	-3.73097	0.00397529	down	UCSC_knowngene	4102	chr15	+	25277533	25281635	intergenic
ASHGA5P030370	PAR1		-2.72597	-2.06726	-3.10963	-2.04204	-2.48623	0.00246017	down	RefSeq	2412	chr15	+	25380788	25383200	intergenic
ASHGA5P030419	BC037839		-2.67581	-1.91814	-2.53346	-2.16328	-2.32267	0.000889856	down	UCSC_knowngene	1279	chr15	+	32828914	32872810	intergenic
ASHGA5P030529	RP11-353B9.1		-1.47311	-1.94854	-3.56865	-1.3546	-2.08622	0.0264815	down	GENCODE	4094	chr15	+	49944335	49948429	intergenic
ASHGA5P030626	RP11-279F6.1		-2.50903	-3.08491	-2.59417	-2.44609	-2.65855	0.000356362	down	GENCODE	1033	chr15	+	69857530	69863775	intergenic
ASHGA5P030686	XLOC_002952		-1.51049	-1.75776	-1.32379	-1.24372	-1.45894	0.00103514	down	LincRNAs identified by Cabili et al	847	chr3	+	184451846	184456867	intergenic
ASHGA5P030779	RP11-327J17.2		-2.12576	-3.21938	-1.2911	-2.44594	-2.27055	0.0107646	down	GENCODE	639	chr15	+	96714823	96717568	intergenic
ASHGA5P030790	AC144835.1		-2.24792	-3.96447	-3.00522	-1.56883	-2.69661	0.013517	down	GENCODE	686	chr15	+	98563823	98565007	intergenic
ASHGA5P030995	RP11-457I16.2		-1.62938	-1.94624	-1.7401	-1.40724	-1.68074	0.000648166	down	GENCODE	536	chr16	-	18581776	18583005	intergenic
ASHGA5P031126	BC041879		-1.38027	-3.62288	-2.04308	-2.9039	-2.48753	0.0147968	down	UCSC_knowngene	2514	chr16	-	33298267	33319211	intergenic
ASHGA5P031181	CTD-3032H12.1		-1.15244	-1.36123	-1.36575	-1.18534	-1.26619	0.000195412	down	GENCODE	533	chr16	-	54971942	54972583	intergenic
ASHGA5P031229	XLOC_002746		-2.059	-1.66754	-2.03561	-1.1893	-1.73786	0.00338049	down	LincRNAs identified by Cabili et al	573	chr3	+	106967129	106970413	intergenic
ASHGA5P031453	XLOC_002606		-3.32878	-3.49672	-3.08509	-1.23077	-2.78534	0.0130755	down	LincRNAs identified by Cabili et al	626	chr3	+	30392213	30433637	intergenic
ASHGA5P031564	RP11-317P15.5		-2.63817	-1.28819	-3.1824	-1.81859	-2.23184	0.0131273	down	GENCODE	1492	chr1	-	182610950	182612442	intergenic
ASHGA5P031757	RP11-401P9.4		-3.42254	-3.56989	-1.59917	-1.15285	-2.43611	0.0292868	down	GENCODE	3441	chr16	+	50679719	50683160	intergenic
ASHGA5P031767	RP11-7O14.1		-2.64031	-1.55021	-2.7741	-1.91166	-2.21907	0.00475601	down	GENCODE	437	chr16	+	51796429	51806557	intergenic
ASHGA5P031851	RP11-553K8.2		-2.34637	-3.52208	-6.20525	-1.46911	-3.3857	0.0461396	down	GENCODE	363	chr1	-	198566853	198567998	intergenic
ASHGA5P031902	XLOC_003228		-1.4299	-1.56395	-3.01025	-1.49838	-1.87562	0.0158547	down	LincRNAs identified by Cabili et al	3524	chr3	-	124788639	124798378	intergenic
ASHGA5P031937	RP11-467I17.1		-2.55738	-1.25969	-3.25816	-2.60432	-2.41989	0.0102866	down	GENCODE	419	chr16	+	79539499	79550190	intergenic
ASHGA5P032003	LINC00304		-1.16215	-2.32914	-3.7848	-1.68161	-2.23942	0.0290502	down	GENCODE	1864	chr16	+	89228789	89230653	intergenic
ASHGA5P032241	CCDC144B		-2.55484	-2.06295	-2.64187	-2.57773	-2.45935	0.000348339	down	UCSC_knowngene	2454	chr17	-	18486654	18528930	intergenic
ASHGA5P032242	CCDC144B		-1.66032	-2.03184	-2.07792	-2.70716	-2.11931	0.0022841	down	UCSC_knowngene	8695	chr17	-	18441114	18528930	intergenic
ASHGA5P032255	AC007952.4		-2.3701	-1.83476	-1.72636	-1.267	-1.79955	0.0041597	down	GENCODE	428	chr17	-	19067521	19077741	intergenic
ASHGA5P032272	LOC284578		-5.22557	-5.56342	-4.70865	-4.37249	-4.96753	0.000331441	down	RefSeq	2363	chr1	-	205523400	205525763	intergenic
ASHGA5P032331	RP11-848P1.3		-2.33073	-1.41479	-2.81238	-1.50102	-2.01473	0.00933908	down	GENCODE	409	chr17	-	29291952	29292518	intergenic
ASHGA5P032455	XLOC_014397		-1.88677	-1.48221	-2.80435	-1.02854	-1.80047	0.0175419	down	LincRNAs identified by Cabili et al	256	chr22	-	45894163	45894662	intergenic
ASHGA5P032579	XLOC_013986		-3.05051	-1.5919	-4.4567	-1.70388	-2.70075	0.0277304	down	LincRNAs identified by Cabili et al	1225	chr21	+	47392726	47394868	intergenic
ASHGA5P032607	AMZ2P1		-2.50056	-2.04021	-2.89923	-1.07358	-2.12839	0.0123454	down	UCSC_knowngene	2511	chr17	-	62962667	62971168	intergenic
ASHGA5P032724	AF075112		-1.59287	-2.78016	-3.20763	-1.43589	-2.25414	0.0141381	down	UCSC_knowngene	304	chr17	-	80338986	80340511	intergenic
ASHGA5P032772	RP11-141J13.5		-2.25321	-3.36206	-1.62781	-2.64346	-2.47163	0.00648418	down	GENCODE	1273	chr17	+	4513743	4520945	intergenic
ASHGA5P032775	0		-1.58119	-1.42847	-1.57692	-1.14027	-1.43171	0.000816173	down	LincRNAs identified by Khalil et al	367	chr11	-	115994454	115994807	intergenic
ASHGA5P032802	XLOC_013926		-1.08392	-1.86127	-1.45745	-1.24753	-1.41254	0.00352806	down	LincRNAs identified by Cabili et al	402	chr21	+	35779934	35780677	intergenic
ASHGA5P032833	CTB-41I6.2		-3.31566	-1.47577	-4.16345	-1.82024	-2.69378	0.0236898	down	GENCODE	557	chr17	+	8870839	8880312	intergenic
ASHGA5P032845	CTC-297N7.7		-3.32644	-2.49727	-3.71709	-3.2286	-3.19235	0.00109345	down	GENCODE	566	chr17	+	10515224	10526172	intergenic
ASHGA5P032858	XLOC_014001		-1.97745	-1.06773	-2.24758	-1.50481	-1.69939	0.0073235	down	LincRNAs identified by Cabili et al	456	chr21	-	16049035	16125734	intergenic
ASHGA5P032919	AC004448.2		-1.92735	-1.92758	-3.59455	-2.07269	-2.38054	0.00990054	down	GENCODE	520	chr17	+	19322347	19327670	intergenic
ASHGA5P033236	LINC00582		-6.40086	-5.24085	-4.98759	-1.82446	-4.61344	0.0181032	down	RefSeq	612	chr1	-	231727037	231747836	intergenic
ASHGA5P033247	XLOC_013608		-1.50227	-1.69075	-1.14966	-1.06773	-1.3526	0.00271136	down	LincRNAs identified by Cabili et al	631	chr20	+	61747568	61748555	intergenic
ASHGA5P033320	LOC100506795		-5.69844	-5.86069	-4.37925	-2.56466	-4.62576	0.00900297	down	RefSeq	2860	chr1	-	234663636	234667525	intergenic
ASHGA5P033462	RP11-720L2.3		-4.67724	-4.38896	-6.08203	-1.43649	-4.14618	0.0238989	down	GENCODE	492	chr18	-	316739	317366	intergenic
ASHGA5P033557	LOC728606		-6.56352	-5.53427	-5.68553	-4.58333	-5.59166	0.000825508	down	RefSeq	2598	chr18	-	24267584	24283602	intergenic
ASHGA5P033597	AK095045		-5.23692	-1.75654	-1.45933	-3.34481	-2.9494	0.0424745	down	UCSC_knowngene	2468	chr18	-	44247784	44250252	intergenic
ASHGA5P033630	XLOC_013682		-3.14652	-1.33055	-3.09311	-2.77851	-2.58718	0.00900109	down	LincRNAs identified by Cabili et al	268	chr20	-	22449342	22452197	intergenic
ASHGA5P033689	RP11-720L2.4		-2.48575	-3.67999	-3.41249	-1.43699	-2.7538	0.01232	down	GENCODE	548	chr18	+	316736	319165	intergenic
ASHGA5P033880	RP11-775G23.1		-2.6476	-1.81189	-2.38806	-1.81701	-2.16614	0.0019393	down	GENCODE	852	chr18	+	63273325	63319289	intergenic
ASHGA5P033970	XLOC_001853		-2.68415	-2.53296	-1.35724	-1.67368	-2.06201	0.00782121	down	LincRNAs identified by Cabili et al	421	chr2	+	216773380	216777417	intergenic
ASHGA5P034045	XLOC_001908		-1.75159	-1.28345	-3.13415	-3.64751	-2.45417	0.0218988	down	LincRNAs identified by Cabili et al	303	chr2	+	238121307	238121926	intergenic
ASHGA5P034135	CTC-459F4.1		-2.87089	-2.3539	-2.55225	-1.77874	-2.38894	0.00189421	down	GENCODE	3666	chr19	-	28248091	28251757	intergenic
ASHGA5P034153	CTC-523E23.1		-1.47689	-1.64414	-1.04193	-2.2872	-1.61254	0.00828361	down	GENCODE	2512	chr19	-	35302737	35305249	intergenic
ASHGA5P034525	XLOC_001641		-3.65203	-3.47018	-3.17961	-3.6915	-3.49833	8.14535e-05	down	LincRNAs identified by Cabili et al	625	chr2	+	121334544	121335384	intergenic
ASHGA5P034772	XLOC_001313		-3.59874	-2.5686	-2.66532	-2.08748	-2.73003	0.0032599	down	LincRNAs identified by Cabili et al	495	chr2	+	1556216	1558473	intergenic
ASHGA5P034882	RP11-254F7.2		-1.85008	-1.54194	-2.13277	-1.09865	-1.65586	0.00495561	down	GENCODE	1572	chr2	-	10179218	10180790	intergenic
ASHGA5P034920	AC068490.1		-1.48686	-2.17644	-1.83004	-1.41229	-1.72641	0.0022309	down	GENCODE	579	chr2	-	22167480	22188423	intergenic
ASHGA5P034933	AC012074.2		-1.47653	-1.83896	-1.90913	-1.40575	-1.65759	0.000962561	down	GENCODE	419	chr2	-	25592041	25598714	intergenic
ASHGA5P035063	DBIL5P2		-3.30897	-1.78756	-1.25555	-1.77436	-2.03161	0.0195237	down	GENCODE	1692	chr2	-	63344985	63346677	intergenic
ASHGA5P035071	AC007386.2		-2.43988	-3.94926	-6.23877	-2.31393	-3.73546	0.0264261	down	GENCODE	2928	chr2	-	65128973	65132271	intergenic
ASHGA5P035076	MEIS1-AS3		-3.5256	-1.18115	-1.88331	-3.56892	-2.53974	0.0240374	down	RefSeq	4115	chr2	-	66650474	66660602	intergenic
ASHGA5P035081	AC078941.1		-5.17323	-2.19161	-2.52948	-2.1506	-3.01123	0.0254294	down	GENCODE	571	chr2	-	67402554	67442409	intergenic
ASHGA5P035144	AK128525		-3.55342	-2.62184	-4.3982	-1.61838	-3.04796	0.0146613	down	UCSC_knowngene	3599	chr2	-	89156675	89160274	intergenic
ASHGA5P035150	LOC654342		-3.54555	-1.35771	-3.70766	-1.41897	-2.50748	0.0304262	down	UCSC_knowngene	1169	chr2	-	91805187	91847975	intergenic
ASHGA5P035247	AL078621.4		-3.40153	-3.41905	-4.06573	-2.20038	-3.27167	0.00352907	down	GENCODE	739	chr2	-	114286223	114300213	intergenic
ASHGA5P035254	AC104653.1		-2.62592	-1.65588	-3.47079	-1.56644	-2.32976	0.0139584	down	GENCODE	390	chr2	-	114588764	114600933	intergenic
ASHGA5P035271	AC073257.2		-3.80039	-1.03682	-2.55444	-1.82537	-2.30425	0.0294357	down	GENCODE	528	chr2	-	121300484	121301902	intergenic
ASHGA5P035403	0		-3.67082	-3.05119	-2.46072	-2.89718	-3.01998	0.00122668	down	LincRNAs identified by Khalil et al	403	chr12	+	38450353	38450755	intergenic
ASHGA5P035417	AC007405.4		-1.931	-3.548	-5.40285	-3.55608	-3.60948	0.0146757	down	GENCODE	2026	chr2	-	171579718	171627276	intergenic
ASHGA5P035448	LOC375295		-2.35255	-2.48696	-2.46292	-1.55408	-2.21413	0.00214367	down	RefSeq	1058	chr2	-	177494308	177502302	intergenic
ASHGA5P035515	XLOC_002128		-2.65661	-1.7316	-3.55908	-1.07483	-2.25553	0.0252725	down	LincRNAs identified by Cabili et al	1334	chr2	-	64747475	64751427	intergenic
ASHGA5P035520	XLOC_002133		-2.02868	-1.61106	-4.00132	-1.93123	-2.39308	0.0217173	down	LincRNAs identified by Cabili et al	360	chr2	-	65282663	65283317	intergenic
ASHGA5P035544	XLOC_002153		-2.88543	-3.93537	-3.0071	-1.00829	-2.70905	0.0215552	down	LincRNAs identified by Cabili et al	272	chr2	-	71063564	71088005	intergenic
ASHGA5P035558	XLOC_002176		-1.61429	-1.2041	-1.99565	-3.41064	-2.05617	0.0233162	down	LincRNAs identified by Cabili et al	451	chr2	-	79102284	79107703	intergenic
ASHGA5P035746	AC012065.7		-3.42593	-3.75767	-3.35639	-1.48571	-3.00643	0.00998309	down	GENCODE	1437	chr2	+	20877568	20879005	intergenic
ASHGA5P035817	CYP1B1-AS1		-1.39716	-2.13861	-5.37553	-2.33774	-2.81226	0.0492254	down	RefSeq	1776	chr2	+	38358246	38408993	intergenic
ASHGA5P035976	XLOC_007720		-1.11015	-1.94379	-2.33657	-1.96629	-1.8392	0.00575573	down	LincRNAs identified by Cabili et al	719	chr9	-	70958613	70966054	intergenic
ASHGA5P035999	BC016831		-4.94174	-4.64628	-6.35478	-8.47612	-6.10473	0.00602271	down	UCSC_knowngene	1119	chr2	+	96331831	96334463	intergenic
ASHGA5P036045	AC108868.4		-1.13605	-2.50729	-1.60551	-1.73855	-1.74685	0.00869016	down	GENCODE	618	chr2	+	107103884	107120781	intergenic
ASHGA5P036165	XLOC_013301		-2.7706	-2.25966	-1.22097	-1.41514	-1.91659	0.013262	down	LincRNAs identified by Cabili et al	815	chr19	-	33177953	33182862	intergenic
ASHGA5P036182	AC010090.1		-2.31855	-2.42669	-4.14125	-1.84811	-2.68365	0.012789	down	GENCODE	362	chr2	+	145324001	145337001	intergenic
ASHGA5P036189	AC074093.1		-2.79104	-1.44022	-2.38628	-1.82513	-2.11067	0.00582126	down	GENCODE	629	chr2	+	145929563	145940216	intergenic
ASHGA5P036232	0		-1.15622	-1.86298	-3.80523	-1.32086	-2.03632	0.0442031	down	LincRNAs identified by Khalil et al	577	chr12	+	47092533	47105194	intergenic
ASHGA5P036273	RP11-65L3.1		-4.78741	-3.67815	-4.01799	-1.70709	-3.54766	0.0123936	down	GENCODE	2058	chr2	+	179265560	179267618	intergenic
ASHGA5P036357	XLOC_012643		-5.0204	-2.25038	-2.74563	-2.33501	-3.08785	0.0179369	down	LincRNAs identified by Cabili et al	691	chr18	+	22080014	22081308	intergenic
ASHGA5P036390	AC079767.4		-1.67143	-2.98068	-6.04294	-2.18363	-3.21967	0.0461077	down	GENCODE	492	chr2	+	208527098	208531748	intergenic
ASHGA5P036410	AC093381.2		-4.43066	-4.1264	-1.78939	-2.34817	-3.17365	0.0164948	down	GENCODE	403	chr2	+	213660063	213683986	intergenic
ASHGA5P036446	RP11-378A13.1		-3.5077	-2.16283	-2.15645	-1.40907	-2.30901	0.01322	down	GENCODE	2046	chr2	+	219120041	219122087	intergenic
ASHGA5P036560	XLOC_012318		-1.53272	-1.7562	-1.27558	-1.51241	-1.51923	0.000586936	down	LincRNAs identified by Cabili et al	366	chr17	+	75663171	75663808	intergenic
ASHGA5P036723	RP4-610C12.3		-1.62902	-2.25836	-2.65922	-1.03858	-1.89629	0.0129225	down	GENCODE	553	chr20	-	29521636	29522987	intergenic
ASHGA5P036836	AK055386		-6.70838	-6.53691	-6.04494	-2.87093	-5.54029	0.00864829	down	UCSC_knowngene	3404	chr20	-	47980422	47983826	intergenic
ASHGA5P037002	NR_002577		-1.71947	-3.23245	-3.36799	-1.43666	-2.43914	0.0165781	down	UCSC_knowngene	490	chr20	+	30009241	30016977	intergenic
ASHGA5P037011	RP1-310O13.12		-1.67172	-1.27501	-2.68493	-2.69943	-2.08278	0.0103553	down	GENCODE	4341	chr20	+	30586849	30591190	intergenic
ASHGA5P037042	SNHG11		-3.45914	-7.52611	-4.9524	-1.63085	-4.39213	0.0387802	down	GENCODE	1181	chr20	+	37075366	37079564	intergenic
ASHGA5P037068	BC036500		-1.0702	-1.07268	-2.50514	-1.67039	-1.5796	0.0186935	down	UCSC_knowngene	4105	chr20	+	42846121	42852332	intergenic
ASHGA5P037190	AP001464.4		-2.87992	-2.31863	-1.77616	-2.28145	-2.31404	0.00197508	down	GENCODE	323	chr21	-	14371996	14389013	intergenic
ASHGA5P037208	XLOC_012582		-1.67042	-3.83937	-4.12375	-1.94145	-2.89374	0.0196516	down	LincRNAs identified by Cabili et al	857	chr17	-	76613497	76614757	intergenic
ASHGA5P037231	LINC00158		-1.65692	-1.53476	-4.7458	-3.36594	-2.82586	0.0343504	down	GENCODE	1476	chr21	-	26758132	26804013	intergenic
ASHGA5P037351	AP001055.6		-2.3278	-1.25023	-4.46843	-1.69377	-2.43506	0.041981	down	GENCODE	863	chr21	-	45578622	45579955	intergenic
ASHGA5P037352	AP001058.3		-6.00532	-4.77942	-5.0685	-1.45625	-4.32738	0.0222793	down	GENCODE	463	chr21	-	45626407	45627282	intergenic
ASHGA5P037394	LINC00478		-2.15129	-2.29775	-2.12331	-3.29101	-2.46584	0.00301185	down	GENCODE	716	chr21	+	17791751	17860215	intergenic
ASHGA5P037410	AP000477.3		-4.23631	-4.34303	-3.01857	-1.4857	-3.2709	0.0162047	down	GENCODE	847	chr21	+	25415571	25422601	intergenic
ASHGA5P037425	AJ006995.3		-3.55923	-1.89801	-3.50378	-3.08102	-3.01051	0.004384	down	GENCODE	572	chr21	+	29327239	29357614	intergenic
ASHGA5P037500	AP001046.6		-2.00401	-5.30753	-2.52584	-3.93038	-3.44194	0.0189536	down	GENCODE	2816	chr21	+	44783211	44786446	intergenic
ASHGA5P037636	RP5-1172A22.1		-2.17707	-1.35387	-3.50696	-2.11503	-2.28823	0.0144535	down	GENCODE	637	chr22	-	27617309	27620688	intergenic
ASHGA5P037637	CTA-929C8.7		-5.354	-2.10035	-1.5017	-2.24296	-2.79975	0.0481652	down	GENCODE	578	chr22	-	27703443	27714499	intergenic
ASHGA5P037716	CTA-250D10.23		-2.31737	-3.51809	-5.99739	-1.71105	-3.38598	0.0375057	down	GENCODE	1078	chr22	-	42318026	42319104	intergenic
ASHGA5P037784	TPTEP1		-2.21351	-1.11873	-2.97565	-1.91003	-2.05448	0.012781	down	UCSC_knowngene	1603	chr22	+	17082800	17179521	intergenic
ASHGA5P037797	DGCR5		-1.61979	-1.02554	-2.44702	-1.89561	-1.74699	0.00967873	down	UCSC_knowngene	1313	chr22	+	18958010	19018742	intergenic
ASHGA5P037830	LL22NC03-23C6.13		-3.167	-3.05127	-3.56897	-1.65169	-2.85973	0.00637742	down	GENCODE	779	chr22	+	22390742	22394463	intergenic
ASHGA5P038201	RP11-101C21.1		-2.09497	-1.4905	-1.39746	-1.03144	-1.50359	0.00646177	down	GENCODE	732	chr3	-	44462618	44465499	intergenic
ASHGA5P038347	LOC100302640		-3.12641	-2.40686	-2.88022	-1.94525	-2.58968	0.00219235	down	RefSeq	615	chr3	-	106828636	106959485	intergenic
ASHGA5P038348	RP11-280F2.2		-2.40351	-2.91955	-3.20151	-1.53851	-2.51577	0.00626942	down	GENCODE	875	chr3	-	106830408	106959474	intergenic
ASHGA5P038352	RP11-59E19.4		-2.83515	-1.34542	-2.48844	-3.06619	-2.4338	0.00781049	down	GENCODE	928	chr3	-	108895284	108896212	intergenic
ASHGA5P038698	RP5-887A10.1		-4.34108	-4.8421	-7.35986	-1.27425	-4.45432	0.0376461	down	GENCODE	473	chr1	+	81106968	81112473	intergenic
ASHGA5P038731	AC116035.1		-5.10376	-3.44285	-4.5809	-2.82601	-3.98838	0.00460205	down	GENCODE	436	chr3	+	30566236	30568677	intergenic
ASHGA5P038748	XLOC_007635		-3.56799	-1.30683	-2.6758	-1.43912	-2.24744	0.0249117	down	LincRNAs identified by Cabili et al	283	chr9	-	5308117	5311063	intergenic
ASHGA5P038775	DQ592230		-2.99945	-2.81885	-5.44726	-1.98705	-3.31315	0.0211308	down	UCSC_knowngene	4060	chr3	+	44159797	44163857	intergenic
ASHGA5P038836	XLOC_011177		-4.77494	-4.38346	-1.12979	-4.93346	-3.80541	0.024151	down	LincRNAs identified by Cabili et al	328	chr15	+	24592557	24603204	intergenic
ASHGA5P038897	RP11-389G6.3		-3.02496	-1.25472	-2.82095	-2.29541	-2.34901	0.0095626	down	GENCODE	2008	chr3	+	97478366	97480374	intergenic
ASHGA5P038931	BC042024		-1.1716	-1.03581	-1.55969	-1.27613	-1.26081	0.00146823	down	UCSC_knowngene	1487	chr3	+	107149776	107182759	intergenic
ASHGA5P039044	RP11-13L2.4		-4.01478	-2.35366	-3.89527	-1.64198	-2.97642	0.0145964	down	GENCODE	5692	chr3	+	140290547	140296239	intergenic
ASHGA5P039090	RP11-103G8.2		-1.69912	-1.45157	-3.16052	-1.17708	-1.87207	0.0241638	down	GENCODE	272	chr3	+	150425753	150437782	intergenic
ASHGA5P039144	RP11-368I23.2		-3.24068	-1.03887	-1.28749	-1.42706	-1.74852	0.0403308	down	GENCODE	745	chr3	+	168619732	168639784	intergenic
ASHGA5P039145	RP11-152C17.1		-5.42015	-2.40641	-2.01228	-1.92718	-2.94151	0.0385802	down	GENCODE	429	chr3	+	168720861	168723254	intergenic
ASHGA5P039326	RP11-367J11.3		-5.27166	-5.45968	-5.29437	-2.59555	-4.65532	0.00659186	down	GENCODE	292	chr4	-	7096297	7105056	intergenic
ASHGA5P039327	FLJ36777		-2.86217	-3.07856	-2.76807	-2.8345	-2.88582	2.78058e-05	down	RefSeq	2140	chr4	-	7099150	7105103	intergenic
ASHGA5P039405	XLOC_008272		-1.04733	-1.72869	-1.72441	-1.22159	-1.43051	0.00380377	down	LincRNAs identified by Cabili et al	382	chrY	+	1803009	1824878	intergenic
ASHGA5P039485	RP13-514E23.1		-3.4002	-4.37484	-2.96462	-1.6203	-3.08999	0.01242	down	GENCODE	1579	chr4	-	86933448	86935027	intergenic
ASHGA5P039495	unknown		-1.99956	-2.44128	-3.7505	-1.76581	-2.48929	0.0111519	down	UCSC_knowngene	1741	chr4	-	89178767	89180508	intergenic
ASHGA5P039517	EMCN-IT1		-1.84051	-1.33589	-1.53854	-1.57065	-1.5714	0.000623412	down	GENCODE	481	chr4	-	101733411	101735437	intergenic
ASHGA5P039518	XLOC_010769		-4.56795	-5.16505	-3.60253	-4.42917	-4.44117	0.000824212	down	LincRNAs identified by Cabili et al	2083	chr14	+	24164069	24168143	intergenic
ASHGA5P039585	RP11-810P8.1		-5.35317	-3.24607	-2.31185	-1.81482	-3.18148	0.0268199	down	GENCODE	648	chr4	-	127964584	127998917	intergenic
ASHGA5P039639	XLOC_010816		-2.04948	-1.86225	-1.77813	-1.7005	-1.84759	0.000146431	down	LincRNAs identified by Cabili et al	231	chr14	+	46213324	46241659	intergenic
ASHGA5P039698	RP11-148L24.1		-2.57263	-1.48354	-1.79591	-2.13735	-1.99736	0.00336371	down	GENCODE	596	chr4	-	175018905	175041668	intergenic
ASHGA5P039729	RP11-290F5.1		-6.55517	-4.20285	-6.23866	-1.09982	-4.52413	0.0366199	down	GENCODE	2040	chr4	-	185286340	185291024	intergenic
ASHGA5P039856	RP13-497K6.1		-5.65056	-5.03277	-3.34626	-1.53287	-3.89061	0.0245055	down	GENCODE	442	chr4	+	23781212	23784183	intergenic
ASHGA5P039895	RP11-539G18.2		-1.57117	-2.27976	-3.75084	-1.672	-2.31844	0.0191525	down	GENCODE	628	chr4	+	39655026	39668188	intergenic
ASHGA5P039955	BC039452		-4.12629	-2.68189	-2.70599	-1.11246	-2.65666	0.0229179	down	UCSC_knowngene	2168	chr4	+	62941883	62944051	intergenic
ASHGA5P040311	AK094462		-1.52769	-2.76855	-3.28954	-4.05632	-2.91052	0.0119691	down	UCSC_knowngene	1826	chr5	-	5132199	5134697	intergenic
ASHGA5P040348	XLOC_010385		-4.44234	-1.10827	-3.00489	-2.14801	-2.67588	0.0321038	down	LincRNAs identified by Cabili et al	327	chr13	+	47793225	47844449	intergenic
ASHGA5P040458	BC032910		-2.8501	-3.47032	-1.3465	-3.43542	-2.77559	0.0113462	down	UCSC_knowngene	1169	chr5	-	60920227	60923894	intergenic
ASHGA5P040475	CTC-537E7.3		-3.86515	-4.56125	-1.72914	-2.44714	-3.15067	0.0165123	down	GENCODE	410	chr5	-	67726253	67730308	intergenic
ASHGA5P040497	RP11-389C8.2		-1.7524	-1.52578	-3.11266	-1.3608	-1.93791	0.016747	down	GENCODE	2485	chr5	-	71735729	71738214	intergenic
ASHGA5P040573	FLJ42709		-2.48496	-1.25414	-1.47034	-1.29739	-1.62671	0.0111846	down	RefSeq	2791	chr5	-	92877577	92917003	intergenic
ASHGA5P040610	CTD-2587M2.1		-3.94836	-2.64041	-2.5868	-1.47567	-2.66281	0.013345	down	GENCODE	5471	chr5	-	108572820	108662070	intergenic
ASHGA5P040937	CTD-2083E4.7		-3.59867	-5.13138	-4.5708	-2.16261	-3.86587	0.00950733	down	GENCODE	564	chr5	+	195892	196456	intergenic
ASHGA5P041105	CTD-2023N9.3		-1.86129	-1.258	-2.46949	-1.80694	-1.84893	0.00497822	down	GENCODE	820	chr5	+	56910215	56913258	intergenic
ASHGA5P041203	XLOC_009929		-4.23471	-6.00824	-5.27108	-3.87727	-4.84783	0.00215433	down	LincRNAs identified by Cabili et al	536	chr12	+	125226846	125227701	intergenic
ASHGA5P041207	CTD-2331D11.3		-5.2126	-1.09405	-2.87551	-2.25525	-2.85935	0.0457963	down	GENCODE	483	chr5	+	84725519	84726002	intergenic
ASHGA5P041230	CTC-454M9.1		-4.70341	-4.94676	-6.92242	-2.31277	-4.72134	0.0153873	down	GENCODE	594	chr5	+	88261691	88464485	intergenic
ASHGA5P041233	CTC-454M9.1		-2.5019	-2.93813	-4.94933	-2.13393	-3.13082	0.0155201	down	GENCODE	679	chr5	+	88714623	88762215	intergenic
ASHGA5P041332	CTB-36H16.2		-1.55401	-1.61431	-2.95575	-1.3734	-1.87437	0.0142047	down	GENCODE	2178	chr5	+	122168050	122170228	intergenic
ASHGA5P041469	BX640700		-3.89919	-2.69023	-2.57186	-1.59572	-2.68925	0.0107215	down	UCSC_knowngene	5117	chr5	+	148786525	148793646	intergenic
ASHGA5P041472	MIR143HG		-1.61469	-1.5138	-2.97526	-1.32856	-1.85808	0.0160197	down	RefSeq	9070	chr5	+	148786439	148812399	intergenic
ASHGA5P041557	RP11-267A15.1		-2.27509	-1.97916	-3.95489	-1.9974	-2.55163	0.0124559	down	GENCODE	831	chr5	+	173763356	173955718	intergenic
ASHGA5P041630	RP4-668J24.2		-3.34134	-2.58395	-1.42859	-1.2176	-2.14287	0.0233169	down	GENCODE	1277	chr6	-	1384024	1385301	intergenic
ASHGA5P041757	LINC00243		-1.90298	-1.01783	-3.48834	-1.99017	-2.09983	0.0262706	down	GENCODE	264	chr6	-	30766430	30798436	intergenic
ASHGA5P041901	LINC00472		-1.25755	-1.07896	-2.07549	-2.61684	-1.75721	0.016364	down	RefSeq	2933	chr6	-	72124148	72130448	intergenic
ASHGA5P042006	BC022047		-1.45538	-1.17294	-1.84728	-1.28648	-1.44052	0.00228008	down	UCSC_knowngene	2435	chr6	-	122757933	122760368	intergenic
ASHGA5P042063	RP1-287H17.1		-2.01321	-1.79443	-2.67012	-1.28864	-1.9416	0.00655594	down	GENCODE	929	chr6	-	135027197	135028487	intergenic
ASHGA5P042210	AK091028		-3.34076	-3.07314	-3.12195	-2.6983	-3.05854	0.000181872	down	UCSC_knowngene	2587	chr6	+	2452644	2484263	intergenic
ASHGA5P042284	XLOC_010128		-3.60047	-1.40884	-4.04545	-1.10221	-2.53924	0.0428147	down	LincRNAs identified by Cabili et al	1401	chr12	-	72647333	72649521	intergenic
ASHGA5P042347	XLOC_010144		-5.46425	-6.57597	-6.74139	-6.12573	-6.22684	0.000211063	down	LincRNAs identified by Cabili et al	326	chr12	-	88045658	88064325	intergenic
ASHGA5P042449	RP1-302G2.5		-5.07249	-5.16852	-4.10556	-4.4281	-4.69367	0.000353313	down	GENCODE	745	chr6	+	44184675	44185901	intergenic
ASHGA5P042502	AF268386		-3.36514	-2.90796	-3.35891	-1.4952	-2.7818	0.00810389	down	UCSC_knowngene	4462	chr1	+	162751900	162756362	intergenic
ASHGA5P042643	RP1-32B1.4		-6.65632	-4.78577	-2.67477	-1.7332	-3.96251	0.0368395	down	GENCODE	216	chr6	+	135581133	135582071	intergenic
ASHGA5P042742	RP1-125N5.2		-1.3961	-1.1774	-3.03151	-1.25528	-1.71507	0.0301651	down	GENCODE	557	chr6	+	169116744	169123604	intergenic
ASHGA5P042770	XLOC_009303		-3.76043	-2.40277	-2.47061	-1.08048	-2.42857	0.0212694	down	LincRNAs identified by Cabili et al	575	chr11	+	119817136	119821850	intergenic
ASHGA5P042865	RP11-90P13.1		-3.34214	-2.30957	-3.65449	-1.67751	-2.74593	0.0092701	down	GENCODE	3208	chr7	-	161764	164972	intergenic
ASHGA5P042948	AC003090.1		-4.98105	-5.04141	-4.65659	-3.9254	-4.65111	0.000364745	down	GENCODE	1870	chr7	-	25632970	25702673	intergenic
ASHGA5P043026	XLOC_009497		-2.22017	-3.93672	-3.78681	-3.80386	-3.43689	0.00348428	down	LincRNAs identified by Cabili et al	300	chr11	-	72239230	72246063	intergenic
ASHGA5P043068	RP11-153N17.1		-1.34038	-1.4078	-2.9438	-1.09865	-1.69766	0.0273619	down	GENCODE	738	chr7	-	52232930	52260609	intergenic
ASHGA5P043102	GS1-124K5.3		-1.51765	-1.87942	-2.15097	-1.90094	-1.86224	0.000743232	down	GENCODE	699	chr7	-	65956082	65958525	intergenic
ASHGA5P043281	XLOC_009382		-3.65394	-2.45127	-2.57244	-3.27634	-2.9885	0.00188731	down	LincRNAs identified by Cabili et al	386	chr11	-	15932519	15933620	intergenic
ASHGA5P043305	XLOC_009395		-4.58257	-3.05412	-3.57716	-4.59597	-3.95246	0.00193875	down	LincRNAs identified by Cabili et al	266	chr11	-	23825999	23829778	intergenic
ASHGA5P043498	XLOC_008555		-3.55553	-2.9791	-4.72232	-3.01061	-3.56689	0.0031342	down	LincRNAs identified by Cabili et al	253	chr10	+	91923669	91965545	intergenic
ASHGA5P043536	GS1-465N13.1		-2.69457	-3.21811	-4.29284	-2.31139	-3.12923	0.00535858	down	GENCODE	4574	chr7	+	19037465	19042039	intergenic
ASHGA5P043538	AC003986.7		-2.80173	-3.14569	-3.67623	-2.92958	-3.13831	0.000504811	down	GENCODE	692	chr7	+	19159555	19161539	intergenic
ASHGA5P043561	AC004947.2		-4.66992	-5.04753	-2.7945	-3.09281	-3.90119	0.00611559	down	GENCODE	2781	chr7	+	26591440	26596819	intergenic
ASHGA5P043628	LOC100506776		-3.29059	-3.27106	-6.1091	-2.15257	-3.70583	0.0218915	down	RefSeq	3516	chr7	+	38381177	38418238	intergenic
ASHGA5P043749	AX747594		-1.33042	-1.44872	-1.52871	-2.17122	-1.61977	0.00330194	down	UCSC_knowngene	2045	chr7	+	75935608	75937653	intergenic
ASHGA5P043768	MAGI2-AS3		-1.50617	-1.08044	-2.02752	-1.20216	-1.45407	0.00626622	down	GENCODE	679	chr7	+	79099742	79100524	intergenic
ASHGA5P044071	RP11-134O21.1		-2.05342	-2.33201	-1.39019	-1.6694	-1.86125	0.00292899	down	GENCODE	577	chr8	-	2554055	2585957	intergenic
ASHGA5P044090	FLJ00326		-2.10534	-1.64117	-2.5379	-1.41083	-1.92381	0.00458769	down	UCSC_knowngene	5748	chr8	-	7118140	7128636	intergenic
ASHGA5P044116	AK094525		-1.37029	-1.37486	-1.64617	-1.47697	-1.46707	0.00018678	down	UCSC_knowngene	3352	chr8	-	10713594	10716946	intergenic
ASHGA5P044249	RP11-567J20.3		-3.70899	-2.2023	-5.6581	-2.60579	-3.54379	0.019514	down	GENCODE	537	chr8	-	49428411	49429649	intergenic
ASHGA5P044275	LOC100507632		-4.3106	-1.3926	-2.36354	-4.60028	-3.16676	0.0262373	down	RefSeq	2531	chr8	-	57430877	57472382	intergenic
ASHGA5P044292	LOC100130298		-1.33592	-1.70668	-3.06568	-1.88101	-1.99732	0.0128195	down	RefSeq	528	chr8	-	61878679	61880307	intergenic
ASHGA5P044561	CTD-3064M3.3		-2.72614	-3.2003	-1.92317	-1.78024	-2.40746	0.00561951	down	GENCODE	1963	chr8	-	142363502	142365465	intergenic
ASHGA5P044610	AF186192.1		-3.71253	-1.91691	-3.14948	-3.1528	-2.98293	0.00427928	down	GENCODE	572	chr8	-	145923998	145924570	intergenic
ASHGA5P044658	LINC00208		-1.71001	-1.77528	-1.94539	-1.61128	-1.76049	0.000139313	down	RefSeq	1927	chr8	+	11434043	11438850	intergenic
ASHGA5P044802	RP11-1134I14.8		-3.84268	-3.22919	-3.35706	-2.27316	-3.17552	0.00235109	down	GENCODE	2491	chr8	+	48102394	48104885	intergenic
ASHGA5P044806	RP11-770E5.1		-2.10588	-1.59413	-1.27232	-1.66498	-1.65933	0.00234936	down	GENCODE	2372	chr8	+	49464126	49611069	intergenic
ASHGA5P044814	RP11-546K22.1		-4.52825	-4.13775	-2.22597	-4.49912	-3.84777	0.00592927	down	GENCODE	672	chr8	+	52874017	52935534	intergenic
ASHGA5P044890	RP11-594N15.3		-1.15805	-1.74819	-1.97648	-2.64655	-1.88232	0.0087725	down	GENCODE	3754	chr8	+	79518186	79521940	intergenic
ASHGA5P045179	BX538226		-3.48857	-2.45545	-2.29677	-2.92549	-2.79157	0.00188736	down	UCSC_knowngene	6877	chr9	-	27937618	27944495	intergenic
ASHGA5P045232	RP11-204M4.2		-4.08788	-3.28147	-3.21911	-1.58674	-3.0438	0.0101794	down	GENCODE	1890	chr9	-	41961614	42019580	intergenic
ASHGA5P045261	LOC441426		-1.60561	-1.03937	-1.5984	-1.11863	-1.3405	0.0030633	down	UCSC_knowngene	1423	chr9	-	69379291	69380714	intergenic
ASHGA5P045318	RP11-555F9.2		-1.79191	-2.20601	-1.53122	-1.58594	-1.77877	0.00136884	down	GENCODE	291	chr9	-	93323310	93344976	intergenic
ASHGA5P045386	AL390170		-3.41684	-4.41667	-2.07428	-2.58541	-3.1233	0.00886204	down	UCSC_knowngene	1686	chr9	-	111892572	111894258	intergenic
ASHGA5P045419	XLOC_000111		-3.37332	-2.39035	-3.40455	-1.00939	-2.5444	0.0202789	down	LincRNAs identified by Cabili et al	246	chr1	+	29460741	29462475	intergenic
ASHGA5P045585	RP11-143M1.2		-3.15033	-1.616	-3.30874	-1.50033	-2.39385	0.01587	down	GENCODE	575	chr9	+	72715	75298	intergenic
ASHGA5P045586	AY343892		-4.1448	-4.05084	-5.6465	-2.5056	-4.08694	0.00782591	down	UCSC_knowngene	532	chr9	+	72697	75294	intergenic
ASHGA5P045621	RP11-536O18.1		-2.8756	-1.29245	-1.30534	-1.16051	-1.65847	0.0266826	down	GENCODE	477	chr9	+	13446524	13487510	intergenic
ASHGA5P045707	FP588		-4.13292	-4.20709	-3.34272	-2.24706	-3.48245	0.00465805	down	RefSeq	5245	chr9	+	35860270	35865515	intergenic
ASHGA5P045736	RP11-111F5.5		-3.60813	-3.13118	-2.59245	-1.60492	-2.73417	0.00786031	down	pseudogene	293	chr9	+	46744175	46745556
ASHGA5P045741	RP11-318K12.2		-3.1133	-2.27184	-2.24827	-1.48505	-2.27962	0.00635772	down	GENCODE	305	chr9	+	66742303	66759357	intergenic
ASHGA5P045862	XLOC_001013		-2.59106	-2.24711	-3.63497	-2.67485	-2.78699	0.00257421	down	LincRNAs identified by Cabili et al	345	chr1	-	149993002	149998813	intergenic
ASHGA5P045886	LOC286367		-2.55618	-3.23119	-4.55009	-1.82521	-3.04066	0.0134647	down	RefSeq	3413	chr9	+	107536632	107540045	intergenic
ASHGA5P045981	XLOC_000915		-1.78143	-1.90308	-1.09183	-1.50138	-1.56943	0.0031783	down	LincRNAs identified by Cabili et al	572	chr1	-	91248546	91255092	intergenic
ASHGA5P046082	BC039483		-2.34118	-2.62948	-1.51939	-2.74731	-2.30934	0.00360943	down	UCSC_knowngene	1882	chrUn_gl000219	+	45396	57412	intergenic
ASHGA5P046298	RP3-327A19.5		-2.78023	-2.88425	-2.38712	-1.46189	-2.37837	0.00521008	down	GENCODE	810	chrX	-	119055223	119056803	intergenic
ASHGA5P046418	RP11-309M23.1		-2.45812	-4.89008	-3.63864	-1.85398	-3.2102	0.0173964	down	GENCODE	588	chrX	+	950955	955100	intergenic
ASHGA5P046545	RP11-258C19.5		-1.73663	-1.52094	-1.60989	-1.53646	-1.60098	6.37953e-05	down	GENCODE	1063	chrX	+	53123338	53171889	intergenic
ASHGA5P046755	IGL@		-7.20063	-6.03475	-6.46269	-1.15788	-5.21399	0.0320773	down	UCSC_knowngene	88	chrY	-	13629636	13629724	intergenic
ASHGA5P046805	RP11-402L1.4		-2.16593	-2.35009	-2.36263	-2.33642	-2.30377	1.78239e-05	down	GENCODE	411	chr10	-	44126329	44127012	intergenic
ASHGA5P046904	RP11-179B15.6		-3.08951	-4.46908	-4.35537	-1.98207	-3.47401	0.00965664	down	GENCODE	1417	chr10	-	60085373	60086790	intergenic
ASHGA5P047165	LOC387723		-2.47677	-2.55156	-1.15151	-1.42144	-1.90032	0.013154	down	RefSeq	2686	chr10	-	131862161	131909081	intergenic
ASHGA5P047166	RP11-500G10.1		-2.34815	-2.10287	-3.16018	-1.1116	-2.1807	0.0140542	down	GENCODE	2843	chr10	-	131864637	131909081	intergenic
ASHGA5P047209	RP11-178D16.1		-1.39311	-3.25967	-3.66482	-1.21759	-2.3838	0.0322444	down	GENCODE	415	chr10	+	3026555	3027331	intergenic
ASHGA5P047241	0		-2.0587	-1.32583	-2.88954	-2.34848	-2.15564	0.00703075	down	LincRNAs identified by Khalil et al	328	chr1	-	232518325	232518635	intergenic
ASHGA5P047453	RP11-119F7.5		-3.82639	-3.49745	-4.73765	-1.49188	-3.38834	0.0158155	down	GENCODE	2295	chr10	+	70458256	70460551	intergenic
ASHGA5P047770	XLOC_006298		-1.76791	-1.39328	-3.30658	-2.22431	-2.17302	0.0134932	down	LincRNAs identified by Cabili et al	327	chr7	+	153119375	153120601	intergenic
ASHGA5P047771	XLOC_006299		-1.1097	-1.09876	-1.31817	-1.39856	-1.2313	0.000495883	down	LincRNAs identified by Cabili et al	422	chr7	+	153445241	153446094	intergenic
ASHGA5P047803	0		-5.43905	-5.10837	-3.39473	-3.89543	-4.45939	0.0027344	down	LincRNAs identified by Khalil et al	431	chr20	+	1416447	1416866	intergenic
ASHGA5P047886	GVINP1		-1.83583	-1.58481	-3.44905	-1.49043	-2.09003	0.0198302	down	GENCODE	544	chr11	-	6742640	6767650	intergenic
ASHGA5P047914	XLOC_006100		-1.37946	-2.30305	-2.3441	-2.99583	-2.25561	0.00654032	down	LincRNAs identified by Cabili et al	341	chr7	+	52561401	52569695	intergenic
ASHGA5P048201	0		-2.02422	-1.37323	-1.82958	-2.03087	-1.81447	0.00132199	down	LincRNAs identified by Khalil et al	537	chr3	+	65012616	65013151	intergenic
ASHGA5P048221	RP11-755F10.1		-1.86326	-2.39751	-2.69999	-1.10216	-2.01573	0.0104206	down	GENCODE	397	chr11	-	66012310	66013710	intergenic
ASHGA5P048315	XLOC_006520		-2.19396	-1.38853	-2.23175	-1.99492	-1.95229	0.00212003	down	LincRNAs identified by Cabili et al	581	chr7	-	90996449	90997593	intergenic
ASHGA5P048427	XLOC_006599		-1.0733	-3.76502	-4.22751	-2.16307	-2.80723	0.0307901	down	LincRNAs identified by Cabili et al	384	chr7	-	127921570	127924015	intergenic
ASHGA5P048461	LOC283143		-2.15231	-2.42565	-2.26481	-1.25574	-2.02463	0.00452359	down	RefSeq	2256	chr11	-	115626050	115630918	intergenic
ASHGA5P048548	XLOC_001309		-2.20943	-1.58021	-1.05954	-1.60779	-1.61424	0.00632421	down	LincRNAs identified by Cabili et al	2651	chr2	+	663813	666523	intergenic
ASHGA5P048562	XLOC_001313		-2.42059	-1.32671	-1.42932	-1.69819	-1.7187	0.00606979	down	LincRNAs identified by Cabili et al	642	chr2	+	1556216	1558473	intergenic
ASHGA5P048831	CTD-2240J17.1		-2.75008	-2.7945	-4.60743	-1.08468	-2.80917	0.0298292	down	GENCODE	658	chr15	+	81702857	81703608	intergenic
ASHGA5P048917	CTD-2536I1.1		-2.63496	-1.80859	-2.20346	-1.30317	-1.98755	0.0059751	down	GENCODE	614	chr15	-	95831516	95870358	intergenic
ASHGA5P048918	RP11-327J17.3		-3.27644	-4.02395	-3.2453	-3.12909	-3.4187	0.00046417	down	GENCODE	589	chr15	-	96809614	96826200	intergenic
ASHGA5P049342	RP11-510J16.3		-2.71631	-2.58128	-4.90007	-1.03134	-2.80725	0.0386644	down	GENCODE	2775	chr16	+	81993523	81996298	intergenic
ASHGA5P049427	XLOC_010654		-5.72778	-2.26491	-2.09977	-2.20922	-3.07542	0.0401746	down	LincRNAs identified by Cabili et al	422	chr13	-	75223481	75307001	intergenic
ASHGA5P049440	XLOC_010463		-1.66237	-2.1042	-2.79493	-1.8308	-2.09808	0.00352754	down	LincRNAs identified by Cabili et al	9590	chr13	+	88335765	88349465	intergenic
ASHGA5P049675	XLOC_009537		-5.66658	-2.29976	-3.88874	-2.05343	-3.47713	0.0252337	down	LincRNAs identified by Cabili et al	841	chr11	-	103711904	103715474	intergenic
ASHGA5P050165	XLOC_009007		-1.30289	-1.30823	-1.54889	-2.63362	-1.69841	0.0127193	down	LincRNAs identified by Cabili et al	358	chr10	-	134824705	134825301	intergenic
ASHGA5P050170	XLOC_009007		-1.06299	-1.18986	-1.26045	-2.98072	-1.62351	0.0374439	down	LincRNAs identified by Cabili et al	207	chr10	-	134824750	134825301	intergenic
ASHGA5P050257	CTD-3098H1.2		-2.75196	-1.1268	-1.59373	-2.68086	-2.03834	0.014932	down	GENCODE	482	chr19	-	48366872	48368598	intergenic
ASHGA5P050584	LOC728537		-1.7967	-1.88047	-2.49348	-1.10428	-1.81874	0.0077378	down	RefSeq	1382	chr2	+	98286205	98319529	intergenic
ASHGA5P050594	AC013402.2		-2.21538	-2.24499	-1.55521	-4.05699	-2.51814	0.0183421	down	GENCODE	3778	chr2	+	105049724	105137290	intergenic
ASHGA5P050663	AC093838.4		-1.36459	-1.7829	-1.15032	-1.99098	-1.5722	0.00379194	down	pseudogene	3023	chr2	+	132250385	132278255
ASHGA5P051089	AP000221.2		-2.30715	-1.45084	-1.74739	-1.2629	-1.69207	0.00506157	down	GENCODE	517	chr21	-	26825506	26839042	intergenic
ASHGA5P051100	LINC00159		-2.07373	-2.39765	-2.005	-1.43565	-1.97801	0.00219939	down	GENCODE	428	chr21	-	33452628	33570125	intergenic
ASHGA5P051177	ANKRD62P1		-2.83699	-2.54146	-2.41139	-2.55727	-2.58678	9.11886e-05	down	GENCODE	1496	chr22	-	17154450	17160374	intergenic
ASHGA5P051232	PI4KAP2		-1.33219	-1.64242	-2.36251	-1.56995	-1.72677	0.00442316	down	GENCODE	209	chr22	-	21846264	21868512	intergenic
ASHGA5P051436	LOC645206		-2.57181	-2.60574	-2.41744	-1.02629	-2.15532	0.0107428	down	RefSeq	1666	chr3	+	28616768	28799828	intergenic
ASHGA5P052302	CTC-564N23.3		-1.49919	-1.91808	-4.18168	-1.81984	-2.3547	0.0314557	down	GENCODE	1987	chr5	+	76435073	76444348	intergenic
ASHGA5P052467	XLOC_005355		-3.0953	-4.33702	-1.71183	-2.93149	-3.01891	0.0111243	down	LincRNAs identified by Cabili et al	585	chr6	+	77484703	77485380	intergenic
ASHGA5P053001	LOC441204		-2.06315	-1.44087	-3.35664	-1.08973	-1.9876	0.0282827	down	UCSC_knowngene	1723	chr7	+	26443015	26535986	intergenic
ASHGA5P053345	OR6W1P		-1.99538	-1.35521	-1.17612	-1.24344	-1.44254	0.00459466	down	GENCODE	1100	chr7	-	142759426	142760526	intergenic
ASHGA5P053376	BC136808		-1.35453	-1.72616	-3.19588	-1.09892	-1.84387	0.0292527	down	UCSC_knowngene	1659	chr1	-	173387087	173430501	intergenic
ASHGA5P053623	RP11-143M1.2		-3.49855	-2.67677	-2.86566	-3.34671	-3.09692	0.000538216	down	GENCODE	394	chr9	+	72700	88826	intergenic
ASHGA5P053697	RP11-111F5.5		-3.57068	-3.33765	-3.16094	-1.69347	-2.94069	0.00615166	down	GENCODE	1890	chr9	+	46687461	46746500	intergenic
ASHGA5P054137	LOC100128420		-2.77004	-1.44296	-5.0201	-1.69848	-2.73289	0.0439247	down	RefSeq	701	chrX	+	135721701	135724588	intergenic
ASHGA5P054885	RPLP0P2		-2.63972	-2.24212	-2.80925	-2.54758	-2.55966	0.000219401	down	GENCODE	573	chr11	+	61396332	61403994	intergenic
ASHGA5P054976	XLOC_004244		-2.28901	-1.07182	-2.06862	-1.37391	-1.70084	0.00953707	down	LincRNAs identified by Cabili et al	1189	chr5	+	1043854	1046279	intergenic
ASHGA5P055003	XLOC_006934		-1.15076	-3.3864	-4.05356	-4.27422	-3.21624	0.0204262	down	LincRNAs identified by Cabili et al	2120	chr8	+	135768683	135779490	intergenic
ASHGA5P055136	XLOC_002602		-3.77805	-2.77098	-4.91056	-3.93131	-3.84772	0.0031048	down	LincRNAs identified by Cabili et al	997	chr3	+	27753780	27755870	intergenic
ASHGA5P055144	RP11-356J5.12		-5.50526	-5.38516	-3.57413	-1.95439	-4.10474	0.0164935	down	GENCODE	597	chr11	+	112163295	112164839	intergenic
ASHGA5P055149	XLOC_003087		-1.21925	-2.097	-3.09752	-1.04339	-1.86429	0.0288295	down	LincRNAs identified by Cabili et al	472	chr3	-	39018392	39020127	intergenic
ASHGA5P055181	RP1-163G9.1		-7.83899	-8.96389	-6.75876	-5.50649	-7.26703	0.00224103	down	GENCODE	1697	chr1	-	2976180	2978596	intergenic
ASHGA5P055183	FLJ42875		-3.48892	-3.78259	-2.71829	-3.87151	-3.46533	0.000934737	down	RefSeq	658	chr1	-	2980635	2984289	intergenic
ASHGA5P055195	BC089451		-1.78553	-1.24516	-2.13386	-1.33075	-1.62382	0.00433119	down	UCSC_knowngene	1135	chr11	-	121899036	121971159	intergenic
ASHGA5P055489	XLOC_013931		-3.09276	-2.73927	-3.079	-3.05642	-2.99186	4.95944e-05	down	LincRNAs identified by Cabili et al	1493	chr21	+	37477279	37481023	intergenic
ASHGA5P055500	RP11-620J15.3		-1.45854	-1.45261	-2.75107	-1.41962	-1.77046	0.0123558	down	GENCODE	759	chr12	-	58325351	58329842	intergenic
ASHGA5P055733	AK057351		-3.23018	-1.99474	-4.63088	-3.5039	-3.33992	0.00856599	down	UCSC_knowngene	651	chr13	-	22446908	22449702	intergenic
ASHGA5P055763	BC025370		-2.91885	-4.67976	-2.16962	-2.62878	-3.09925	0.0109975	down	UCSC_knowngene	978	chr13	-	44974385	44980021	intergenic
ASHGA5P055971	XLOC_012542		-2.74763	-2.8018	-2.02858	-2.13935	-2.42934	0.0012187	down	LincRNAs identified by Cabili et al	420	chr17	-	59470732	59475416	intergenic
ASHGA5P056078	XLOC_013222		-2.0375	-1.50905	-1.44365	-2.25878	-1.81224	0.00282128	down	LincRNAs identified by Cabili et al	1895	chr19	-	10762540	10764556	intergenic
ASHGA5P056123	XLOC_013040		-3.19141	-2.4791	-3.05497	-2.41919	-2.78617	0.000765097	down	LincRNAs identified by Cabili et al	1013	chr19	+	32593957	32595580	intergenic
ASHGA5P056141	XLOC_013049		-2.68568	-2.0965	-3.22091	-1.55062	-2.38843	0.00706134	down	LincRNAs identified by Cabili et al	483	chr19	+	35695954	35706795	intergenic
ASHGA5P056144	XLOC_013054		-4.54158	-2.30841	-2.20775	-1.38805	-2.61145	0.0306199	down	LincRNAs identified by Cabili et al	286	chr19	+	36803409	36812079	intergenic
ASHGA5P056282	XLOC_001120		-1.33605	-1.46701	-2.1671	-2.32394	-1.82352	0.00514971	down	LincRNAs identified by Cabili et al	262	chr1	-	183118843	183119157	intergenic
ASHGA5P056362	XLOC_001500		-3.82955	-2.18195	-2.02002	-1.21759	-2.31228	0.0243248	down	LincRNAs identified by Cabili et al	942	chr2	+	65257878	65278178	intergenic
ASHGA5P056388	XLOC_001651		-1.51641	-1.20961	-1.90546	-1.16268	-1.44854	0.0034722	down	LincRNAs identified by Cabili et al	345	chr2	+	123495840	123506009	intergenic
ASHGA5P056464	XLOC_002344		-3.30339	-2.19562	-3.15049	-2.88939	-2.88472	0.00131808	down	LincRNAs identified by Cabili et al	290	chr2	-	145281134	145282207	intergenic
ASHGA5P056482	XLOC_001313		-2.35742	-1.94947	-2.04226	-2.95332	-2.32562	0.00197532	down	LincRNAs identified by Cabili et al	615	chr2	+	1556216	1558473	intergenic
ASHGA5P056497	XLOC_001641		-1.09845	-2.99072	-2.13419	-2.86918	-2.27313	0.0136217	down	LincRNAs identified by Cabili et al	313	chr2	+	121334630	121345836	intergenic
ASHGA5P056547	XLOC_002675		-2.10141	-1.91847	-3.4058	-1.10412	-2.13245	0.0208067	down	LincRNAs identified by Cabili et al	309	chr3	+	58419677	58468999	intergenic
ASHGA5P056641	XLOC_002701		-5.06689	-1.74159	-2.23382	-1.94594	-2.74706	0.0388448	down	LincRNAs identified by Cabili et al	281	chr3	+	71834784	71837924	intergenic
ASHGA5P056663	XLOC_002880		-2.20736	-1.15885	-2.43555	-2.09557	-1.97433	0.00591575	down	LincRNAs identified by Cabili et al	256	chr3	+	153069867	153075032	intergenic
ASHGA5P056667	XLOC_002900		-2.95069	-2.80962	-1.43961	-2.76832	-2.49206	0.00584171	down	LincRNAs identified by Cabili et al	489	chr3	+	164280959	164405657	intergenic
ASHGA5P056676	XLOC_003052		-5.81184	-3.97792	-3.7986	-3.9348	-4.38079	0.00275573	down	LincRNAs identified by Cabili et al	432	chr3	-	13691938	13693351	intergenic
ASHGA5P057028	XLOC_005617		-2.92013	-2.4722	-3.447	-2.07353	-2.72821	0.0026875	down	LincRNAs identified by Cabili et al	474	chr6	-	14444895	14448968	intergenic
ASHGA5P057044	XLOC_005792		-2.50783	-1.0514	-1.87541	-2.02526	-1.86497	0.00862118	down	LincRNAs identified by Cabili et al	453	chr6	-	104785423	104786550	intergenic
ASHGA5P057174	XLOC_005955		-3.89325	-4.29378	-3.6863	-4.131	-4.00108	8.12506e-05	down	LincRNAs identified by Cabili et al	849	chr7	+	389823	391347	intergenic
ASHGA5P057280	XLOC_006719		-1.73117	-1.28062	-3.12156	-1.70611	-1.95986	0.0163586	down	LincRNAs identified by Cabili et al	407	chr8	+	12053531	12056929	intergenic
ASHGA5P057314	XLOC_007429		-5.50244	-3.35668	-4.5118	-3.67393	-4.26121	0.00301646	down	LincRNAs identified by Cabili et al	617	chr9	+	87193531	87199274	intergenic
ASHGA5P057347	XLOC_007615		-3.03545	-3.38145	-2.55312	-3.43955	-3.10239	0.000614332	down	LincRNAs identified by Cabili et al	835	chr9	+	139543084	139548533	intergenic
ASHGA5P057545	XLOC_009007		-1.06784	-1.46816	-1.5684	-2.85814	-1.74063	0.0206429	down	LincRNAs identified by Cabili et al	376	chr10	-	134824439	134825072	intergenic
ASHGA5P057615	XLOC_009483		-1.00926	-1.14384	-1.97087	-2.47451	-1.64962	0.0177418	down	LincRNAs identified by Cabili et al	3149	chr11	-	68996242	69002390	intergenic
ASHGA5P057730	XLOC_009959		-1.8568	-1.64262	-1.07561	-1.37584	-1.48772	0.00308643	down	LincRNAs identified by Cabili et al	470	chr12	+	132148445	132149209	intergenic
ASHGA5P057961	XLOC_011749		-6.86736	-3.38142	-3.76269	-2.13426	-4.03643	0.0277591	down	LincRNAs identified by Cabili et al	292	chr16	+	62713183	62714028	intergenic
ASHGA5P057970	XLOC_011810		-1.73568	-1.51919	-1.20252	-1.43501	-1.4731	0.000905061	down	LincRNAs identified by Cabili et al	462	chr16	+	86052352	86061287	intergenic
ASHGA5P058257	XLOC_013742		-1.12639	-2.28235	-1.31184	-1.13577	-1.46409	0.0130872	down	LincRNAs identified by Cabili et al	432	chr20	-	38284901	38287039	intergenic
ASHGA5P058324	BC127868		-1.65277	-3.98348	-6.0817	-2.45351	-3.54286	0.0358657	down	UCSC_knowngene	105	chr1	+	21761832	21762609	intergenic
ASHGA5P058344	AK097624		-2.00705	-1.78816	-1.31734	-2.53116	-1.91093	0.00475142	down	UCSC_knowngene	2047	chr10	-	86953176	86958694	intergenic
ASHGA5P058637	HM587422		-1.29317	-1.51742	-3.31585	-1.47243	-1.89972	0.0279456	down	UCSC_knowngene	200	chr16	+	3048955	3050814	intergenic
ASHGA5P058655	JA040725		-2.46004	-1.28101	-1.51005	-1.5991	-1.71255	0.00696737	down	UCSC_knowngene	781	chrM	-	7586	15888	intergenic
ASHGA5P058935	uc.329		-2.93576	-3.04879	-2.75012	-3.34623	-3.02022	0.000154995	down	UCR	307	chr11	-	32197991	32198298	intergenic
ASHGA5P039807	AFAP1-AS1	AFAP1	3.68319	3.42619	3.06305	6.38939	4.14046	0.0121624	up	RefSeq	6810	chr4	+	7755816	7780654	natural antisense
ASHGA5P003963	tAKR	AKR1C1	2.05211	3.57142	1.46035	1.81186	2.22393	0.0174094	up	UCSC_knowngene	544	chr10	-	4927672	4934216	bidirectional
ASHGA5P018753	RP11-548B3.3	APBA1	1.19489	1.85519	1.11327	1.05501	1.30459	0.00593047	up	GENCODE	398	chr9	-	72043163	72043637	exon sense-overlapping
ASHGA5P045761	RP11-470P21.2	APBA1	3.25919	3.93046	1.01279	1.43131	2.40844	0.0417711	up	GENCODE	443	chr9	+	72087381	72109429	intronic antisense
ASHGA5P019642	BC040701	ARHGEF35	2.13654	2.2509	2.78592	3.64326	2.70416	0.00427197	up	UCSC_knowngene	1251	chr7	-	143948760	143953326	intron sense-overlapping
ASHGA5P043992	OR2A9P	ARHGEF35	1.43255	1.55675	1.44125	1.24423	1.4187	0.000207401	up	GENCODE	1990	chr7	+	143991572	143998027	bidirectional
ASHGA5P047995	RP11-1L12.3	BBOX1	2.21512	2.43999	2.379	1.84815	2.22056	0.00046683	up	GENCODE	879	chr11	-	27084566	27241633	intronic antisense
ASHGA5P030363	BC005081	BCAN	4.58446	4.41801	2.56484	2.93917	3.62662	0.00578178	up	UCSC_knowngene	1971	chr1	-	156611456	156613427	natural antisense
ASHGA5P038991	RP5-1033H22.2	BCAR3	2.65069	3.19793	1.06567	1.69155	2.15146	0.0204083	up	GENCODE	639	chr1	+	94057806	94067997	natural antisense
ASHGA5P028102	BC042855	C12orf56	1.61491	2.57276	1.86093	3.07042	2.27976	0.00636364	up	UCSC_knowngene	1362	chr12	+	64616116	64790841	intronic antisense
ASHGA5P041623	XLOC_009868	C12orf75	3.19639	3.8491	1.96055	1.00334	2.50235	0.0291018	up	LincRNAs identified by Cabili et al	2469	chr12	+	105789467	105806934	exon sense-overlapping
ASHGA5P033372	C17orf109	C17orf109	2.74767	1.50863	3.81983	1.31516	2.34782	0.0276818	up	RefSeq	4368	chr17	+	73632674	73637486	exon sense-overlapping
ASHGA5P033605	RP11-110H1.4	C18orf32	1.76476	1.12358	2.44454	2.0112	1.83602	0.00691817	up	GENCODE	483	chr18	-	47010905	47012519	intron sense-overlapping
ASHGA5P019428	C20orf24	C20orf24	3.10499	3.56773	2.25715	1.20714	2.53425	0.0164194	up	RefSeq	1251	chr20	+	35234136	35240960	exon sense-overlapping
ASHGA5P033644	RP11-106E15.1	CCDC102B	3.96982	4.18863	1.87745	2.44751	3.12085	0.0118153	up	GENCODE	302	chr18	-	66420415	66421820	intronic antisense
ASHGA5P040288	CTD-2083E4.4	CCDC127	3.09621	1.41158	1.96014	2.04418	2.12803	0.00906926	up	GENCODE	2881	chr5	-	214012	217394	intron sense-overlapping
ASHGA5P030569	RP11-59H7.3	CCNB2	2.19162	1.48261	1.28695	1.03395	1.49878	0.00914144	up	GENCODE	633	chr15	+	59413232	59425449	intron sense-overlapping
ASHGA5P021985	AC005895.4	CDX1	2.20563	3.20919	3.68125	5.70095	3.69925	0.0151028	up	GENCODE	481	chr5	+	149563300	149563916	exon sense-overlapping
ASHGA5P032029	AFG3L1P	CENPBD1	3.23515	2.44458	1.69012	2.66545	2.50882	0.0043098	up	UCSC_knowngene	2965	chr16	+	90038987	90063028	natural antisense
ASHGA5P031304	RP11-252K23.1	CFDP1	1.44775	1.42412	1.52534	1.03317	1.3576	0.00115463	up	GENCODE	427	chr16	-	75355787	75358946	intron sense-overlapping
ASHGA5P058595	NPPA-AS1	CLCN6	2.0635	1.69831	1.99629	2.11547	1.96839	0.000232768	up	UCSC_knowngene	374	chr1	+	11900375	11907674	exon sense-overlapping
ASHGA5P028221	RP11-887P2.6	CRADD	2.52553	1.70312	1.07214	2.38483	1.9214	0.0105443	up	GENCODE	779	chr12	+	94229942	94231814	intron sense-overlapping
ASHGA5P014683	CTB-89H12.4	CSNK1A1	1.48557	1.62853	2.01117	1.25376	1.59476	0.00210339	up	GENCODE	3088	chr5	-	148872948	148880816	exon sense-overlapping
ASHGA5P019671	BC005905	CSNK1A1	1.57766	1.81863	1.00925	1.18669	1.39806	0.00470893	up	UCSC_knowngene	2240	chr5	-	148877796	148881757	intron sense-overlapping
ASHGA5P022258	RP11-407N17.5	CTAGE5	2.20422	2.03001	1.58341	3.05408	2.21793	0.00551209	up	GENCODE	467	chr14	-	39735623	39736265	intronic antisense
ASHGA5P030539	RP11-108K3.1	CYP19A1	3.07718	3.06291	2.1411	2.79592	2.76928	0.00106883	up	GENCODE	561	chr15	+	51329684	51586109	intronic antisense
ASHGA5P052652	DDX39B-AS1	DDX39B	1.33504	1.19213	1.21176	2.45966	1.54965	0.0147273	up	GENCODE	454	chr6	+	31510149	31510915	natural antisense
ASHGA5P041439	AC008781.7	DIAPH1	1.68097	2.96933	1.9163	1.09541	1.9155	0.0163195	up	GENCODE	622	chr5	+	140997980	141006048	intronic antisense
ASHGA5P033710	RP11-874J12.4	DLGAP1	7.2831	7.31009	5.39137	3.1646	5.78729	0.00977551	up	GENCODE	1455	chr18	+	3653409	3656282	intronic antisense
ASHGA5P033395	AK127460	DNAH17	1.92217	1.98978	2.21875	1.01889	1.7874	0.00657808	up	UCSC_knowngene	4597	chr17	+	76492734	76499138	natural antisense
ASHGA5P017915	DNAJC25	DNAJC25	1.70626	3.32741	2.87203	2.38343	2.57228	0.00508294	up	RefSeq	2516	chr9	+	114393631	114416631	exon sense-overlapping
ASHGA5P030919	RP11-461A8.4	DNASE1	1.78272	3.96494	4.59424	2.36311	3.17625	0.0171253	up	GENCODE	1068	chr16	-	3700636	3701704	intronic antisense
ASHGA5P041628	AK308965	EFNA1	4.82266	3.66228	2.05723	1.72763	3.06745	0.0238668	up	UCSC_knowngene	868	chr1	+	155105263	155106131	exon sense-overlapping
ASHGA5P043572	RP11-510N19.5	ELF3	4.07523	4.22341	3.33747	1.67711	3.32831	0.0106865	up	GENCODE	987	chr1	+	201980497	201984785	exon sense-overlapping
ASHGA5P042149	AX747826	EZR	2.61634	3.59354	1.56014	1.8896	2.4149	0.0127109	up	UCSC_knowngene	2212	chr6	-	159219681	159221893	intron sense-overlapping
ASHGA5P030271	CTD-2313J17.5	FAM174B	1.39866	2.19698	1.38247	2.41655	1.84867	0.0062612	up	GENCODE	1736	chr15	-	93322986	93324722	intron sense-overlapping
ASHGA5P019191	C17orf76-AS1	FAM211A	2.04726	4.08532	3.56484	3.7643	3.36543	0.00502376	up	GENCODE	1177	chr17	+	16342351	16345332	natural antisense
ASHGA5P019442	C17orf76-AS1	FAM211A	1.4331	3.90401	2.76823	1.2519	2.33931	0.0328078	up	RefSeq	1067	chr17	+	16342300	16345340	natural antisense
ASHGA5P037031	FAM83C-AS1	FAM83C	4.30847	4.19758	2.60363	3.07804	3.54693	0.00347553	up	GENCODE	352	chr20	+	33873053	33873559	natural antisense
ASHGA5P028645	FARP1-AS1	FARP1	2.00766	3.12027	3.16215	1.32155	2.40291	0.0127435	up	GENCODE	323	chr13	-	99087658	99088094	natural antisense
ASHGA5P043872	FEZF1-AS1	FEZF1	6.94699	4.68651	7.55879	6.70656	6.47471	0.00189631	up	RefSeq	2653	chr7	+	121943711	121950131	natural antisense
ASHGA5P025786	FKBP1A-SDCBP2	FKBP1A	2.06777	1.28151	1.31061	1.26591	1.48145	0.00477849	up	RefSeq	1689	chr20	-	1290554	1373816	exon sense-overlapping
ASHGA5P014887	RP11-328M4.2	FOXP4	2.00128	2.7726	1.34378	3.91051	2.50704	0.0199344	up	GENCODE	419	chr6	-	41491632	41513914	bidirectional
ASHGA5P044229	RP11-360L9.7	GINS4	1.39189	1.88	1.15948	3.80878	2.06004	0.0417714	up	GENCODE	570	chr8	-	41397899	41402563	natural antisense
ASHGA5P046475	GK-IT1	GK	3.2376	3.91804	2.63511	3.09606	3.2217	0.00120291	up	GENCODE	397	chrX	+	30689751	30690283	intron sense-overlapping
ASHGA5P046477	RP11-242C19.2	GK	1.88725	3.58816	2.68948	3.59076	2.93891	0.00558273	up	GENCODE	562	chrX	+	30716323	30740049	intron sense-overlapping
ASHGA5P023162	RP11-156P1.3	GOSR2	2.37089	2.22073	2.50826	1.5301	2.15749	0.00217108	up	GENCODE	808	chr17	-	45076065	45144835	intronic antisense
ASHGA5P027835	RP11-392P7.6	GPRC5D	1.15312	1.15693	1.00146	1.32517	1.15917	0.000404653	up	GENCODE	404	chr12	+	13080660	13105684	intronic antisense
ASHGA5P027837	RP11-392P7.6	GPRC5D	6.05252	6.2027	6.13376	4.44635	5.70883	0.000873217	up	GENCODE	457	chr12	+	13100098	13101511	intronic antisense
ASHGA5P027838	RP11-392P7.6	GPRC5D	4.18595	3.82203	4.21971	4.53344	4.19028	9.20441e-05	up	GENCODE	400	chr12	+	13100084	13106891	intronic antisense
ASHGA5P032460	HEXIM2	HEXIM2	3.99624	4.32396	1.61634	1.22927	2.79145	0.0394041	up	UCSC_knowngene	2048	chr17	-	43246171	43248852	natural antisense
ASHGA5P041794	BC015662	HMGA1	3.67514	3.75775	2.82873	1.41418	2.91895	0.0126537	up	UCSC_knowngene	1045	chr6	-	34212963	34214008	natural antisense
ASHGA5P041069	CTD-2636A23.2	HMGCS1	1.83406	1.58003	3.3132	1.93196	2.16481	0.0115235	up	GENCODE	643	chr5	+	43289496	43290941	natural antisense
ASHGA5P033066	RP11-115K3.1	HNF1B	1.10916	1.4555	2.03749	3.56702	2.04229	0.0328849	up	GENCODE	660	chr17	+	36105205	36108563	natural antisense
ASHGA5P043573	HOXA-AS4	HOXA10	6.06669	6.2605	5.62145	6.85054	6.1998	0.000152243	up	GENCODE	1161	chr7	+	27208517	27211534	natural antisense
ASHGA5P043574	HOXA11-AS	HOXA11	3.97939	4.14903	5.2379	6.06725	4.85839	0.00218223	up	GENCODE	1169	chr7	+	27225152	27226740	bidirectional
ASHGA5P043579	HOTTIP	HOXA13	8.33344	8.89914	2.16606	5.89607	6.32368	0.0257599	up	GENCODE	2285	chr7	+	27240055	27242441	bidirectional
ASHGA5P043580	HOTTIP	HOXA13	5.24967	4.33773	1.3855	4.41048	3.84584	0.0199265	up	RefSeq	3772	chr7	+	27240039	27246130	bidirectional
ASHGA5P055441	HOXC-AS3	HOXC10	4.39863	1.33886	1.29596	2.25913	2.32315	0.0494375	up	GENCODE	544	chr12	-	54377233	54378622	bidirectional
ASHGA5P044621	RP11-439C15.2	KBTBD11	5.23551	4.62234	2.7402	5.85209	4.61254	0.00635077	up	GENCODE	781	chr8	+	1919562	1924610	intron sense-overlapping
ASHGA5P021030	AF086219	KIF13B	3.91485	1.79523	1.28763	1.36858	2.09157	0.0429291	up	UCSC_knowngene	456	chr8	+	28968089	28998197	natural antisense
ASHGA5P056001	LGALS3	LGALS3	2.58293	2.74062	3.02984	2.53059	2.72099	0.000153707	up	RefSeq	1973	chr14	+	55603700	55612148	exon sense-overlapping
ASHGA5P057809	XLOC_010723	LINC00346	2.33613	3.08702	2.26006	1.28457	2.24194	0.00899706	up	LincRNAs identified by Cabili et al	6096	chr13	-	111516627	111522837	exon sense-overlapping
ASHGA5P018194	RP4-784A16.3	LRP8	3.4005	4.13226	1.79565	2.31985	2.91206	0.0116369	up	GENCODE	237	chr1	-	53757462	53757810	intron sense-overlapping
ASHGA5P042986	LSM5	LSM5	2.40097	2.35124	1.64364	1.47272	1.96714	0.00374961	up	RefSeq	3022	chr7	-	32524944	32530475	exon sense-overlapping
ASHGA5P057014	XLOC_005473	MAP7	2.24851	4.8068	1.5862	3.58283	3.05609	0.0236175	up	LincRNAs identified by Cabili et al	462	chr6	+	136871938	136872729	natural antisense
ASHGA5P030860	LA16c-361A3.3	MAPK8IP3	1.27024	1.57377	1.35397	1.43813	1.40903	0.000212207	up	GENCODE	565	chr16	-	1801559	1802263	intronic antisense
ASHGA5P031278	RP11-432I5.2	MARVELD3	3.83158	3.12593	1.47873	5.82163	3.56446	0.0287007	up	GENCODE	465	chr16	-	71657610	71660719	natural antisense
ASHGA5P032373	CTB-58E17.9	MLLT6	1.15877	1.12724	1.76941	1.56812	1.40588	0.00295886	up	GENCODE	563	chr17	-	36871580	36876525	natural antisense
ASHGA5P011438	RP11-725K16.4	MMP10	3.68489	2.78645	3.17897	5.01876	3.66727	0.00484224	up	GENCODE	546	chr11	+	102617698	102702242	intronic antisense
ASHGA5P030065	BC041646	MSTO1	3.90383	3.67664	2.66431	2.19596	3.11018	0.00464498	up	UCSC_knowngene	1288	chr1	-	155596545	155618335	intronic antisense
ASHGA5P018029	RP11-395B7.4	MUC12	2.29012	2.50737	1.04054	2.84044	2.16962	0.0117069	up	GENCODE	372	chr7	-	100657605	100660882	natural antisense
ASHGA5P056587	XLOC_002995	MUC20	1.61241	1.90384	2.23475	4.89812	2.66228	0.0388803	up	LincRNAs identified by Cabili et al	371	chr3	+	195365629	195366726	intron sense-overlapping
ASHGA5P035914	FW340055	MXD1	2.29544	2.52366	2.1279	2.17958	2.28164	0.000125621	up	UCSC_knowngene	2679	chr2	+	70157399	70160078	intron sense-overlapping
ASHGA5P021503	LOC100288346	NCAM1	1.19666	2.13783	1.29761	1.4427	1.5187	0.00563809	up	RefSeq	713	chr11	-	113140253	113144623	natural antisense
ASHGA5P026928	NTM-IT2	NTM	1.54978	1.91402	1.24711	2.03685	1.68694	0.00254869	up	GENCODE	577	chr11	+	131850989	131854555	intron sense-overlapping
ASHGA5P023260	AJ003147.9	OR1F1	1.99132	1.50558	1.20775	2.0858	1.69762	0.00378979	up	GENCODE	629	chr16	+	3238211	3274779	intron sense-overlapping
ASHGA5P019523	RP4-798C17.6	OR2A7	1.51582	1.7214	2.33142	1.71855	1.8218	0.00194153	up	GENCODE	460	chr7	-	143949388	144052693	intron sense-overlapping
ASHGA5P053352	RP4-798C17.6	OR2A7	1.91601	2.52245	1.65545	1.80697	1.97522	0.00190146	up	GENCODE	761	chr7	-	143951188	144052461	intron sense-overlapping
ASHGA5P022821	ORC6	ORC6	2.15107	2.57939	2.08503	1.65105	2.11664	0.00154949	up	RefSeq	1703	chr16	+	46723557	46732306	exon sense-overlapping
ASHGA5P040412	CTD-2127H9.1	OSMR	4.08977	2.75427	2.24091	3.14833	3.05832	0.00434408	up	GENCODE	837	chr5	-	38843364	38845931	bidirectional
ASHGA5P028447	PDX1-AS1	PDX1	3.59413	4.26337	1.90894	1.35262	2.77976	0.0271504	up	GENCODE	1992	chr13	-	28403905	28495541	intronic antisense
ASHGA5P043772	RP11-739N20.2	PIK3C2B	1.84917	3.77781	4.18102	1.64286	2.86272	0.0218263	up	GENCODE	486	chr1	+	204346977	204404974	intronic antisense
ASHGA5P049003	RP11-304L19.1	PKD1	2.11794	3.84546	2.89482	2.02732	2.72139	0.007575	up	GENCODE	600	chr16	+	2141436	2145018	natural antisense
ASHGA5P054539	RP11-76P2.3	PLCE1	2.40218	1.17898	1.37129	1.40172	1.58854	0.0103849	up	GENCODE	557	chr10	-	96042917	96046828	intronic antisense
ASHGA5P021967	RP11-783K16.13	PPP1R14B	1.86865	3.11583	4.38186	2.53075	2.97427	0.0114148	up	GENCODE	853	chr11	-	64014410	64016966	exon sense-overlapping
ASHGA5P054938	RP11-783K16.5	PPP1R14B	2.47643	3.19543	4.87787	1.27604	2.95644	0.0293984	up	GENCODE	391	chr11	+	64013435	64015689	intronic antisense
ASHGA5P043211	XLOC_008672	PPP2R2D	1.52568	1.3002	1.19292	1.26789	1.32167	0.000347212	up	LincRNAs identified by Cabili et al	808	chr10	+	133772473	133773355	exon sense-overlapping
ASHGA5P029604	CTD-2302E22.4	PPP2R5E	2.46712	1.25913	1.59839	1.08627	1.60273	0.013685	up	GENCODE	1096	chr14	+	64010286	64011382	bidirectional
ASHGA5P023127	PRSS21	PRSS21	4.78107	5.06038	2.54428	4.8211	4.30171	0.00530189	up	RefSeq	1044	chr16	+	2867163	2871723	exon sense-overlapping
ASHGA5P017188	RP5-881L22.5	R3HDML	2.76314	4.18918	2.21822	3.03279	3.05083	0.00522166	up	GENCODE	754	chr20	-	42976191	42983825	natural antisense
ASHGA5P055053	RP11-113K21.5	RAB30	1.85253	2.65408	1.38849	1.29054	1.79641	0.010322	up	GENCODE	860	chr11	+	82783396	82784754	bidirectional
ASHGA5P036150	SNHG3	RCC1	2.72729	3.19413	1.13563	1.65585	2.17823	0.0193384	up	RefSeq	2238	chr1	+	28832454	28837404	exon sense-overlapping
ASHGA5P032022	RP11-465N4.4	RNPEP	2.95858	3.27515	3.69825	3.00816	3.23504	0.000313171	up	GENCODE	500	chr1	-	201969228	201970411	intronic antisense
ASHGA5P026650	XLOC_005539	RP11-514O12.4	1.26702	2.04312	1.64263	1.1377	1.52262	0.00497165	up	LincRNAs identified by Cabili et al	4555	chr6	+	167313393	167318514	intronic antisense
ASHGA5P050973	SARS	SARS	2.53965	2.42746	2.12361	2.52784	2.40464	0.000143897	up	RefSeq	3192	chr1	+	109756514	109760113	exon sense-overlapping
ASHGA5P047680	LOC100505839	SH3PXD2A	6.74996	9.40262	7.89035	3.07047	6.77835	0.0152189	up	RefSeq	2023	chr10	+	105506536	105515167	intronic antisense
ASHGA5P035602	AX746677	SLC19A3	3.76396	3.97694	2.44241	3.63772	3.45526	0.00211525	up	UCSC_knowngene	2346	chr2	-	228573100	228575446	intron sense-overlapping
ASHGA5P019969	CTC-210G5.1	SNCAIP	1.59294	1.50018	1.65483	3.43756	2.04638	0.0217292	up	GENCODE	652	chr5	-	121772456	121804754	intronic antisense
ASHGA5P040638	CTC-210G5.1	SNCAIP	2.61287	2.72793	3.35663	5.46361	3.54026	0.0127679	up	GENCODE	579	chr5	-	121772948	121814775	intronic antisense
ASHGA5P020716	CTB-113P19.1	SPARC	1.13712	2.48375	1.09022	2.66432	1.84385	0.0223554	up	GENCODE	410	chr5	+	151056533	151104343	intronic antisense
ASHGA5P019325	STEAP2-AS1	STEAP1	4.14522	3.00254	1.16357	3.16341	2.86869	0.0191718	up	GENCODE	627	chr7	-	89511666	89840949	intronic antisense
ASHGA5P053176	STEAP2-AS1	STEAP2	4.65169	3.70577	4.35939	1.32653	3.51085	0.0187198	up	GENCODE	1005	chr7	-	89838583	89840949	intronic antisense
ASHGA5P015050	RP11-119F7.4	TET1	2.00088	1.97631	2.51953	1.12734	1.90601	0.00703902	up	GENCODE	349	chr10	-	70451420	70452698	natural antisense
ASHGA5P023083	RP11-673C5.2	THSD4	1.26079	2.36698	2.21609	4.27281	2.52917	0.0278241	up	GENCODE	409	chr15	-	71459346	71481381	intronic antisense
ASHGA5P021657	BC073948	TMEM132D	1.09152	1.17201	2.00471	2.65112	1.72984	0.0184854	up	UCSC_knowngene	538	chr12	+	129594241	129597843	intronic antisense
ASHGA5P015616	AC093734.14	TMEM184A	2.39927	1.87724	3.34483	1.18275	2.20102	0.0168946	up	GENCODE	409	chr7	-	1583465	1585415	exon sense-overlapping
ASHGA5P025796	SCNM1	TNFAIP8L2-SCNM1	2.3426	2.72289	1.14267	1.06334	1.81788	0.02278	up	RefSeq	1986	chr1	+	151138497	151142773	exon sense-overlapping
ASHGA5P028807	TPT1-AS1	TPT1	2.00173	1.97751	1.24863	4.77706	2.50123	0.0488438	up	GENCODE	769	chr13	+	45915647	45944642	bidirectional
ASHGA5P042342	TRIM31-AS1	TRIM31	2.45712	3.38761	1.39891	1.75228	2.24898	0.0143686	up	GENCODE	549	chr6	+	30073016	30082501	natural antisense
ASHGA5P014709	HCG18	TRIM39	4.02685	4.30291	2.3298	2.75957	3.35478	0.00598399	up	RefSeq	6814	chr6	-	30255173	30294927	natural antisense
ASHGA5P025822	TRPM2	TRPM2	1.9939	2.96395	2.11654	1.77286	2.21181	0.00343451	up	RefSeq	5879	chr21	+	45773483	45862964	exon sense-overlapping
ASHGA5P018219	RP11-295G20.2	TSNAX	1.34948	2.09035	1.32234	1.44711	1.55232	0.00334988	up	GENCODE	430	chr1	-	231658206	231664042	bidirectional
ASHGA5P022021	RP11-386G11.10	TUBA1B	2.17336	2.72259	2.67475	2.50834	2.51976	0.000262181	up	GENCODE	897	chr12	+	49521793	49525145	natural antisense
ASHGA5P022228	RP11-386G11.10	TUBA1B	1.90273	2.58461	1.12707	2.02735	1.91044	0.00785691	up	GENCODE	504	chr12	+	49521568	49522491	natural antisense
ASHGA5P042218	TUBB2A	TUBB2B	1.96617	2.45942	1.67114	1.69563	1.94809	0.00177395	up	UCSC_knowngene	1052	chr6	+	3224985	3226037	natural antisense
ASHGA5P027541	RP11-818F20.5	TXNRD1	4.38636	4.25992	2.687	1.81973	3.28825	0.0133025	up	GENCODE	701	chr12	-	104656091	104674500	intronic antisense
ASHGA5P016018	BC063600	WARS2	2.08686	2.15514	1.27064	2.3238	1.95911	0.00361025	up	UCSC_knowngene	1190	chr1	+	119683047	119694031	natural antisense
ASHGA5P043717	WBSCR22	WBSCR22	2.08721	3.90259	3.7497	2.08467	2.95604	0.00984722	up	RefSeq	1452	chr7	+	73097897	73112551	exon sense-overlapping
ASHGA5P039082	WWTR1-AS1	WWTR1	1.00043	1.72588	1.41	2.31137	1.61192	0.0100459	up	GENCODE	975	chr3	+	149374806	149376098	natural antisense
ASHGA5P044444	AX746867	YWHAZ	3.60037	5.06483	3.51733	3.33064	3.87829	0.00232168	up	UCSC_knowngene	2724	chr8	-	101946567	101949291	intron sense-overlapping
ASHGA5P015696	MLK7-AS1	ZAK	2.97935	5.44375	2.07372	2.20216	3.17474	0.026971	up	GENCODE	447	chr2	-	174031457	174136348	intronic antisense
ASHGA5P035347	ZEB2-AS1	ZEB2	1.20591	1.53049	1.5384	1.10084	1.34391	0.0012482	up	UCSC_knowngene	430	chr2	-	145277180	145278466	exon sense-overlapping
ASHGA5P020718	RP11-152P17.2	ZFPM2	4.94863	5.01901	1.59841	1.3945	3.24014	0.0487532	up	GENCODE	649	chr8	-	106797282	106924097	intronic antisense
ASHGA5P020838	RP11-152P17.2	ZFPM2	3.38565	4.45127	2.96444	3.57074	3.59303	0.00141823	up	GENCODE	634	chr8	-	106797231	107072695	intronic antisense
ASHGA5P000100	0		1.99473	2.34081	2.04496	1.1618	1.88558	0.00500363	up	NRED	1261	chr10	-	33176190	33177408	intergenic
ASHGA5P000542	chr8:99411775-99424650		1.23273	1.11409	1.74104	1.04041	1.28207	0.00391507	up	LincRNAs identified by Khalil et al	12875	chr8	+	99342599	99355474	intergenic
ASHGA5P000599	0		1.90018	2.1063	1.52262	3.82493	2.33851	0.0194798	up	LincRNAs identified by Khalil et al	548	chr19	+	15687343	15694207	intergenic
ASHGA5P006910	AC018865.8		2.6878	3.0073	3.0229	4.96606	3.42101	0.00717555	up	GENCODE	347	chr2	-	130792360	130793009	intergenic
ASHGA5P008014	TBC1D3P2		1.44271	1.28118	2.52088	2.09787	1.83566	0.00787105	up	GENCODE	1513	chr17	-	60342615	60353016	intergenic
ASHGA5P009353	SDHAP1		1.55217	2.24128	1.60888	1.02469	1.60675	0.00755472	up	GENCODE	615	chr3	-	195689974	195694766	intergenic
ASHGA5P010331	PI4KAP2		1.24778	1.55595	2.45396	1.47557	1.68331	0.00789687	up	GENCODE	276	chr22	-	21846264	21871770	intergenic
ASHGA5P012259	HCG9		2.13826	1.52562	3.70027	1.8641	2.30706	0.0172437	up	RefSeq	670	chr6	+	29942891	29946177	intergenic
ASHGA5P014680	RP5-1103I5.1		1.90522	2.20359	3.84565	2.2771	2.55789	0.00992284	up	GENCODE	549	chr7	+	27401461	27448577	intergenic
ASHGA5P014780	AC093382.1		1.1616	3.0773	1.78614	1.64583	1.91772	0.0183415	up	GENCODE	379	chr2	-	216804030	216806442	intergenic
ASHGA5P015094	LOC643837		1.06766	1.76877	1.40684	1.79196	1.50881	0.00309161	up	RefSeq	6574	chr1	+	762970	794826	intergenic
ASHGA5P015686	RP11-113O24.3		2.35816	1.59434	2.0493	1.59643	1.89956	0.0020197	up	GENCODE	669	chr9	+	38360423	38376427	intergenic
ASHGA5P015787	LOC388796		2.33342	3.5557	1.59509	1.98473	2.36723	0.0113368	up	UCSC_knowngene	805	chr20	-	37049238	37063962	intergenic
ASHGA5P015822	LOC100216479		2.76734	4.093	3.46665	4.39957	3.68164	0.00201485	up	RefSeq	2770	chr2	-	131174325	131186119	intergenic
ASHGA5P015914	LOC84856		1.23065	1.53143	1.00671	1.45624	1.30626	0.00160082	up	UCSC_knowngene	2253	chr10	+	42971075	42990785	intergenic
ASHGA5P015984	MLLT4-AS1		3.10964	3.30776	1.7204	3.46304	2.90021	0.00540715	up	GENCODE	311	chr6	-	168224789	168225454	intergenic
ASHGA5P016258	AC093375.1		1.63865	1.309	1.04835	2.36892	1.59123	0.0114539	up	GENCODE	1603	chr2	-	156877046	156881088	intergenic
ASHGA5P016715	AL035610.2		1.17005	1.28305	2.51846	2.29576	1.81683	0.0133005	up	GENCODE	276	chr21	-	29535920	29542462	intergenic
ASHGA5P016719	RP11-255A11.21		1.89032	2.40438	1.12792	2.60264	2.00632	0.00886003	up	GENCODE	902	chr9	+	33602498	33605291	intergenic
ASHGA5P016747	LOC100216479		3.96468	4.11232	2.13152	5.66097	3.96737	0.0118709	up	RefSeq	2868	chr2	-	131174325	131186119	intergenic
ASHGA5P016884	RP3-495K2.1		1.22029	1.65551	2.07842	3.05587	2.00253	0.0145507	up	GENCODE	304	chr6	+	169467993	169469519	intergenic
ASHGA5P016895	AC003088.1		2.50458	1.19748	2.10914	1.65572	1.86673	0.00706022	up	GENCODE	495	chr7	-	110072295	110174811	intergenic
ASHGA5P017134	AC140481.1		2.8217	2.82767	3.25064	3.84216	3.18554	0.00093336	up	GENCODE	564	chr2	-	131176731	131185315	intergenic
ASHGA5P017232	CYP4F43P		2.82008	1.65524	2.32092	2.78732	2.39589	0.00308073	up	GENCODE	2144	chr2	-	131193234	131198986	intergenic
ASHGA5P017388	SNHG11		1.21608	2.04007	1.11675	1.57112	1.48601	0.00571342	up	GENCODE	954	chr20	+	37075343	37079564	intergenic
ASHGA5P017391	AC018865.8		2.81225	2.70146	2.69545	5.07687	3.32151	0.0108635	up	GENCODE	187	chr2	-	130748028	130785985	intergenic
ASHGA5P017402	MTMR9LP		2.75813	1.36521	1.90551	2.59953	2.1571	0.00681105	up	UCSC_knowngene	2714	chr1	-	32697260	32707311	intergenic
ASHGA5P017469	H19		1.44302	2.28618	4.56174	2.03134	2.58057	0.0325525	up	GENCODE	798	chr11	-	2016405	2017421	intergenic
ASHGA5P017675	LINC00473		1.84731	1.12179	1.65192	1.58463	1.55141	0.00206941	up	GENCODE	798	chr6	-	166322289	166401410	intergenic
ASHGA5P018688	RP5-1158E12.3		4.08942	4.69554	2.19804	4.21657	3.79989	0.00620386	up	GENCODE	375	chrX	-	45707508	45710920	intergenic
ASHGA5P018818	LINC00511		1.75797	3.03166	1.52824	1.29443	1.90307	0.0162136	up	GENCODE	1696	chr17	-	70399462	70588479	intergenic
ASHGA5P018980	HCG9		2.39549	1.28088	2.41415	1.02261	1.77828	0.0165949	up	GENCODE	101	chr6	+	29945243	29945494	intergenic
ASHGA5P018983	RP11-331F4.4		2.26122	2.85382	2.64423	2.51097	2.56756	0.000247058	up	pseudogene	338	chr16	+	75260238	75262013
ASHGA5P018988	RP11-64D22.2		2.61058	4.45946	3.27432	2.23379	3.14454	0.00758962	up	GENCODE	720	chr3	+	151488265	151502205	intergenic
ASHGA5P020083	RP11-267L5.1		1.38422	1.7882	1.58842	2.23485	1.74892	0.00238242	up	GENCODE	697	chr8	+	115294300	115307853	intergenic
ASHGA5P020408	BC017578		1.48121	1.91571	5.30939	4.19843	3.22618	0.0387561	up	UCSC_knowngene	710	chr8	+	9046508	9060363	intergenic
ASHGA5P020863	CTD-3046C4.1		1.69036	1.12827	1.24996	2.38405	1.61316	0.0108034	up	GENCODE	541	chr8	-	64345443	64382763	intergenic
ASHGA5P020906	RP11-255B23.4		4.13641	4.81656	3.1292	3.19308	3.81881	0.00251874	up	GENCODE	367	chr8	-	128197879	128215467	intergenic
ASHGA5P020922	RP11-150O12.6		2.43957	2.76939	1.9159	2.40584	2.38267	0.000869873	up	GENCODE	470	chr8	-	37373967	37374539	intergenic
ASHGA5P020951	RP11-150O12.3		3.1589	3.37867	3.10655	6.01632	3.91511	0.0114197	up	GENCODE	397	chr8	-	37455152	37456296	intergenic
ASHGA5P021239	OR5G5P		1.49222	1.92467	1.58465	1.16016	1.54042	0.00225851	up	GENCODE	317	chr11	-	56569551	56587123	intergenic
ASHGA5P021289	HERC2P9		1.61711	2.60541	3.21191	3.38633	2.70519	0.00657874	up	pseudogene	5187	chr15	+	28835334	28919173
ASHGA5P022098	RP11-314D7.4		1.64487	1.14009	1.55323	1.02958	1.34194	0.00302205	up	GENCODE	408	chr12	-	73605191	74335956	intergenic
ASHGA5P022477	CTD-3049M7.1		1.10034	2.33828	1.1573	1.89299	1.62223	0.0123146	up	GENCODE	341	chr15	-	94439492	94443366	intergenic
ASHGA5P022673	CTD-2335A18.1		1.29266	2.51204	1.80584	2.42555	2.00902	0.00592159	up	GENCODE	576	chr15	+	89912385	89931074	intergenic
ASHGA5P022714	RP11-20G13.3		4.91828	3.37598	1.35198	1.98182	2.90701	0.0350605	up	GENCODE	323	chr15	-	99935383	99936798	intergenic
ASHGA5P022720	RP11-64D22.2		2.924	4.69373	5.04967	2.54164	3.80226	0.00898198	up	pseudogene	1193	chr3	+	151488261	151502209
ASHGA5P022736	SLC6A10P		1.83764	1.90071	1.54506	2.08696	1.84259	0.000494146	up	GENCODE	578	chr16	-	32893951	32896435	intergenic
ASHGA5P022831	RP11-44F21.5		1.82331	3.43359	3.04819	2.18137	2.62161	0.00593152	up	GENCODE	345	chr4	-	76007246	76008878	intergenic
ASHGA5P023388	AC022596.2		2.06766	1.38924	2.10805	2.53392	2.02472	0.00335443	up	GENCODE	2555	chr17	-	16750948	16756090	intergenic
ASHGA5P023402	LINC00511		2.23303	3.00533	2.65576	2.48079	2.59373	0.000532884	up	GENCODE	536	chr17	-	70319285	70322073	intergenic
ASHGA5P023431	NOS2P1		2.86464	3.04402	3.6341	6.6118	4.03864	0.019038	up	pseudogene	1647	chr17	-	25978359	25992738
ASHGA5P023694	HMlincRNA1545		1.6435	1.26771	1.50595	2.73577	1.78823	0.0118408	up	LincRNAs identified by Khalil et al	3719	chr15	+	74254943	74258662	intergenic
ASHGA5P023778	HMlincRNA346		2.07152	1.55742	1.55266	1.00197	1.54589	0.00579784	up	LincRNAs identified by Khalil et al	8238	chr14	+	93595225	93603463	intergenic
ASHGA5P023900	HMlincRNA892		1.12957	1.34541	2.12597	1.01403	1.40374	0.0112096	up	LincRNAs identified by Khalil et al	10673	chr15	+	35025782	35036455	intergenic
ASHGA5P025693	LINC00282		1.82472	1.80155	1.29652	2.49173	1.85363	0.00479645	up	RefSeq	3983	chr13	-	52387482	52419286	intergenic
ASHGA5P025704	LOC388796		3.10509	2.95162	1.71676	1.13869	2.22804	0.0186264	up	RefSeq	1186	chr20	-	37049238	37064018	intergenic
ASHGA5P025912	LOC100652730		2.13508	2.6285	2.22529	1.01337	2.00056	0.0102969	up	RefSeq	572	chr20	-	61405472	61408208	intergenic
ASHGA5P026174	0		2.85012	1.4105	1.19106	1.8076	1.81482	0.0159757	up	LincRNAs identified by Khalil et al	870	chr5	-	170279763	170280597	intergenic
ASHGA5P026728	0		1.76609	1.68454	1.36429	1.3714	1.54658	0.000669964	up	LincRNAs identified by Khalil et al	738	chr6	+	134668164	134668897	intergenic
ASHGA5P026758	0		1.72808	1.26581	1.11382	1.00639	1.27853	0.00401814	up	LincRNAs identified by Khalil et al	346	chr1	+	90504032	90504378	intergenic
ASHGA5P027050	0		1.38368	2.93099	2.64865	2.43149	2.3487	0.00608919	up	LincRNAs identified by Khalil et al	164	chr8	+	79767145	79767276	intergenic
ASHGA5P027575	RP11-148B18.4		1.4916	1.30765	3.27172	1.50697	1.89448	0.0261365	up	GENCODE	592	chr1	-	94784034	94790125	intergenic
ASHGA5P027721	DKFZp434K1323		1.59408	2.00874	1.84947	1.49361	1.73647	0.000675055	up	UCSC_knowngene	452	chr12	+	78785	80502	intergenic
ASHGA5P027766	RP1-102E24.8		2.3104	2.75098	3.48951	2.13232	2.6708	0.00305598	up	GENCODE	724	chr12	+	6503070	6504235	intergenic
ASHGA5P027913	XLOC_005578		1.00466	2.24066	1.13603	3.66807	2.01235	0.0471875	up	LincRNAs identified by Cabili et al	228	chr6	-	2272910	2273285	intergenic
ASHGA5P028438	TPTE2P1		1.17371	1.19875	1.54071	1.5432	1.36409	0.000925407	up	UCSC_knowngene	6696	chr13	-	25502892	25542607	intergenic
ASHGA5P028511	LINC00548		1.55462	2.58092	1.91614	1.44582	1.87437	0.00526664	up	RefSeq	2551	chr13	-	40768645	40794639	intergenic
ASHGA5P028544	LINC00462		1.70252	1.07063	1.55794	2.00294	1.58351	0.00387278	up	GENCODE	962	chr13	-	49151109	49152224	intergenic
ASHGA5P028749	LINC00543		1.93906	4.46848	3.35708	1.53473	2.82484	0.0246648	up	GENCODE	1845	chr13	+	28527662	28529507	intergenic
ASHGA5P028828	XLOC_004975		1.45228	1.08043	1.71916	1.01694	1.3172	0.00408956	up	LincRNAs identified by Cabili et al	277	chr5	-	122081290	122082649	intergenic
ASHGA5P028929	XLOC_005024		2.02898	2.68372	2.06039	1.3473	2.0301	0.00503311	up	LincRNAs identified by Cabili et al	745	chr5	-	139531023	139532171	intergenic
ASHGA5P028998	RP11-219E7.3		1.24324	1.55808	3.00612	2.95348	2.19023	0.0176417	up	GENCODE	549	chr14	-	21338436	21341529	intergenic
ASHGA5P029048	XLOC_004829		2.90298	2.18041	2.01262	1.81692	2.22823	0.00254499	up	LincRNAs identified by Cabili et al	378	chr5	-	55748450	55752589	intergenic
ASHGA5P029373	RP11-982M15.8		2.05936	2.53218	2.5516	2.60023	2.43584	0.000304521	up	GENCODE	3816	chr14	-	105127456	105131895	intergenic
ASHGA5P029561	RP11-1012E15.1		1.97338	2.89397	1.42755	2.8782	2.29327	0.00782699	up	GENCODE	600	chr14	+	56382444	56383044	intergenic
ASHGA5P029605	XLOC_003724		1.5176	1.26599	1.89059	1.08448	1.43967	0.00373362	up	LincRNAs identified by Cabili et al	808	chr4	+	147555778	147559915	intergenic
ASHGA5P029861	ELMO2P1		1.55989	3.46228	2.62697	3.57675	2.80647	0.0091942	up	pseudogene	747	chr15	-	22777712	22789974
ASHGA5P030297	RP11-522B15.4		2.78639	2.94061	1.94655	1.65049	2.33101	0.00509934	up	GENCODE	389	chr15	-	96936402	96939415	intergenic
ASHGA5P030315	RP11-20G13.2		3.43458	4.85619	1.29308	2.38277	2.99165	0.0291917	up	GENCODE	198	chr15	-	99936817	99941520	intergenic
ASHGA5P030661	RP11-24M17.4		1.96089	2.47641	2.6167	1.14658	2.05014	0.00859041	up	GENCODE	594	chr15	+	76050906	76055662	intergenic
ASHGA5P030735	CTD-2335A18.1		1.44575	2.08833	2.17444	1.07824	1.69669	0.00751608	up	GENCODE	779	chr15	+	89925730	89938271	intergenic
ASHGA5P030862	XLOC_002808		2.52235	1.66111	2.34995	1.05279	1.89655	0.011116	up	LincRNAs identified by Cabili et al	703	chr3	+	128191834	128193950	intergenic
ASHGA5P030923	RP11-95P2.3		1.80717	1.69865	1.58272	1.42901	1.62939	0.000268543	up	GENCODE	318	chr16	-	4230117	4233516	intergenic
ASHGA5P031421	XLOC_002578		1.83238	2.56926	1.68926	2.46759	2.13962	0.00235908	up	LincRNAs identified by Cabili et al	275	chr3	+	12916996	12918609	intergenic
ASHGA5P032059	AC144836.1		1.25078	1.29213	1.24925	1.53146	1.3309	0.000286148	up	GENCODE	340	chr17	-	1145232	1157294	intergenic
ASHGA5P032268	AC015818.3		2.04761	3.2896	5.27011	3.28058	3.47197	0.0137556	up	GENCODE	563	chr17	-	20425404	20427762	intergenic
ASHGA5P032279	RP11-260A9.6		1.66935	1.39878	1.48634	2.33169	1.72154	0.00385348	up	GENCODE	480	chr17	-	25316214	25326951	intergenic
ASHGA5P032368	AL832615		1.99744	3.09879	1.61243	1.00988	1.92963	0.0218913	up	UCSC_knowngene	1604	chr17	-	36332085	36333689	intergenic
ASHGA5P032476	XLOC_014405		2.13024	2.228	1.93555	1.68482	1.99465	0.000472074	up	LincRNAs identified by Cabili et al	515	chr22	-	46530795	46536813	intergenic
ASHGA5P032528	XLOC_013950		1.34337	1.83389	1.99267	2.66341	1.95834	0.00555998	up	LincRNAs identified by Cabili et al	370	chr21	+	43194023	43194997	intergenic
ASHGA5P032547	LINC00483		6.54662	7.19883	3.4174	7.25369	6.10414	0.00675827	up	UCSC_knowngene	1023	chr17	-	48834758	48844918	intergenic
ASHGA5P032600	RP13-104F24.1		1.9403	2.48139	1.26055	1.35817	1.7601	0.0084132	up	pseudogene	848	chr17	-	62746035	62754721
ASHGA5P032672	RP11-285E9.5		4.50172	4.68799	3.50151	4.3469	4.25953	0.00050696	up	GENCODE	597	chr17	-	75260261	75260858	intergenic
ASHGA5P032880	C17orf76-AS1		1.51305	3.02676	2.02113	1.03274	1.89842	0.0211426	up	GENCODE	920	chr17	+	16342351	16344523	intergenic
ASHGA5P032882	C17orf76-AS1		2.3415	2.40107	3.26151	2.06817	2.51806	0.00229041	up	RefSeq	376	chr17	+	16342300	16344525	intergenic
ASHGA5P032938	BC044655		3.88304	3.51201	5.30672	8.63449	5.33407	0.0196092	up	UCSC_knowngene	2836	chr17	+	20340136	20350557	intergenic
ASHGA5P032940	RP11-283C24.1		1.62295	2.21645	3.45085	3.30865	2.64973	0.00914814	up	GENCODE	1514	chr17	+	20691383	20692897	intergenic
ASHGA5P033338	RP11-57A1.1		2.81046	3.7196	1.4768	1.96236	2.4923	0.0149551	up	GENCODE	636	chr17	+	70422079	70424796	intergenic
ASHGA5P033452	AC139099.4		2.86204	3.20306	1.5759	1.5824	2.30585	0.0123103	up	GENCODE	641	chr17	+	81091899	81125376	intergenic
ASHGA5P033670	RP11-94B19.5		2.64906	2.91848	1.92606	1.71662	2.30255	0.00401986	up	GENCODE	594	chr18	-	73939944	73945342	intergenic
ASHGA5P034505	UCA1		5.6024	5.89465	5.96319	3.48527	5.23638	0.00299996	up	UCSC_knowngene	1413	chr19	+	15939756	15946230	intergenic
ASHGA5P034812	BC011243		3.50396	3.31118	1.09064	1.68051	2.39657	0.0277818	up	UCSC_knowngene	964	chr19	+	58379176	58380140	intergenic
ASHGA5P035008	RP11-89K21.1		6.49415	5.87468	2.63364	9.43723	6.10993	0.0220395	up	GENCODE	581	chr2	-	45158260	45166027	intergenic
ASHGA5P035119	XLOC_007308		1.5797	2.40793	2.74778	2.04256	2.19449	0.00313084	up	LincRNAs identified by Cabili et al	1421	chr9	+	27529916	27536721	intergenic
ASHGA5P035299	LOC440905		2.04865	2.04324	1.85381	2.36011	2.07645	0.000281299	up	UCSC_knowngene	4525	chr2	-	130783571	130808704	intergenic
ASHGA5P035309	CYP4F43P		2.38804	2.23368	2.93664	4.82348	3.09546	0.013828	up	GENCODE	552	chr2	-	131187399	131193956	intergenic
ASHGA5P035564	XLOC_002178		1.41647	1.11128	2.15796	1.41379	1.52488	0.00638825	up	LincRNAs identified by Cabili et al	684	chr2	-	79146571	79158506	intergenic
ASHGA5P035748	AC067959.1		3.24079	2.38653	2.72528	2.07609	2.60717	0.00186772	up	GENCODE	504	chr2	+	21444056	21486958	intergenic
ASHGA5P035875	XLOC_012981		4.54625	4.72163	4.33353	3.58618	4.2969	0.000428277	up	LincRNAs identified by Cabili et al	600	chr19	+	15945758	15946461	intergenic
ASHGA5P036208	RP1-212P9.2		2.94236	3.25521	1.75033	2.02947	2.49434	0.00613061	up	GENCODE	1746	chr1	+	29194086	29197779	intergenic
ASHGA5P036258	XLOC_012945		1.14216	1.27129	2.12721	1.58584	1.53162	0.00602542	up	LincRNAs identified by Cabili et al	414	chr19	+	8008905	8014249	intergenic
ASHGA5P036622	XLOC_012784		6.03473	4.93631	2.28479	6.07803	4.83346	0.0122406	up	LincRNAs identified by Cabili et al	2402	chr18	-	15301223	15304781	intergenic
ASHGA5P036930	BC042140		4.18749	3.74889	1.86918	2.51701	3.08064	0.0105023	up	UCSC_knowngene	706	chr20	+	3789140	3793081	intergenic
ASHGA5P037745	CTA-941F9.9		4.72041	5.48457	4.48822	2.31646	4.25242	0.00823377	up	GENCODE	548	chr22	-	46000311	46001501	intergenic
ASHGA5P037786	AC007064.24		1.59578	1.6746	2.36451	3.96104	2.39898	0.0221217	up	GENCODE	500	chr22	+	17350367	17352016	intergenic
ASHGA5P037833	PDZK1IP1-AS1		1.53713	1.68569	1.03135	2.39796	1.66303	0.00975148	up	GENCODE	661	chr1	+	47644921	47646011	intergenic
ASHGA5P038136	AC098971.2		1.56047	2.88687	1.05188	1.94264	1.86046	0.0172248	up	GENCODE	2964	chr3	-	24137759	24144714	intergenic
ASHGA5P038199	XLOC_011944		4.53536	3.70872	2.69974	3.1542	3.5245	0.00297132	up	LincRNAs identified by Cabili et al	2591	chr16	-	53073298	53078119	intergenic
ASHGA5P038209	XLOC_011951		2.21802	1.47178	1.47235	2.97286	2.03375	0.0108964	up	LincRNAs identified by Cabili et al	522	chr16	-	55400657	55403877	intergenic
ASHGA5P038564	TMEM212-AS1		1.27654	1.02863	2.38239	2.55518	1.81069	0.0181793	up	GENCODE	427	chr3	-	171594141	171618530	intergenic
ASHGA5P038932	XLOC_011533		1.47486	1.48983	1.57018	1.32293	1.46445	9.60767e-05	up	LincRNAs identified by Cabili et al	1541	chr15	-	75517501	75519599	intergenic
ASHGA5P039027	AX746877		2.64413	2.75927	3.42436	1.10472	2.48312	0.0148843	up	UCSC_knowngene	1139	chr3	+	136734712	136735851	intergenic
ASHGA5P039097	RP11-64D22.2		3.00728	4.04958	1.56257	1.4649	2.52108	0.0267826	up	GENCODE	707	chr3	+	151488215	151491740	intergenic
ASHGA5P039125	KRT8P12		1.73523	3.01892	3.536	3.5443	2.95861	0.00611855	up	pseudogene	1397	chr3	+	160285639	160287036
ASHGA5P039160	LINC00501		3.89422	4.10837	3.70141	4.53435	4.05958	0.000186957	up	GENCODE	2046	chr3	+	177012229	177041206	intergenic
ASHGA5P039403	RAC1P2		1.98191	2.73059	1.7299	1.10869	1.88777	0.011106	up	pseudogene	579	chr4	-	46725846	46726425
ASHGA5P039563	AC092661.2		2.97798	2.29334	1.08528	1.12545	1.87051	0.027351	up	GENCODE	1663	chr4	-	118495666	118497329	intergenic
ASHGA5P039775	0		1.81353	2.14185	1.92864	2.38568	2.06742	0.000492766	up	LincRNAs identified by Khalil et al	518	chr13	+	20180452	20180928	intergenic
ASHGA5P039890	XLOC_011106		2.02104	1.35716	1.82313	1.08396	1.57132	0.00521282	up	LincRNAs identified by Cabili et al	1050	chr14	-	94449441	94453395	intergenic
ASHGA5P040018	RP11-115D19.1		4.16739	4.41935	3.92635	2.39029	3.72584	0.00384512	up	GENCODE	1816	chr4	+	90602662	90615087	intergenic
ASHGA5P040024	RP11-418J17.1		1.41407	1.22219	3.42089	3.34729	2.35111	0.0292813	up	GENCODE	509	chr1	+	119689031	119689656	intergenic
ASHGA5P040059	LEF1-AS1		2.47285	1.60341	1.92597	1.21507	1.80432	0.00655194	up	GENCODE	559	chr4	+	109092926	109094924	intergenic
ASHGA5P040247	RP11-440I14.3		2.8588	3.82759	2.22366	2.70145	2.90287	0.00327638	up	GENCODE	792	chr4	+	175457790	175461935	intergenic
ASHGA5P040558	LINC00461		2.58539	1.22921	1.05283	1.72456	1.648	0.0172023	up	GENCODE	555	chr5	-	87963159	87986858	intergenic
ASHGA5P040598	CTD-2154H6.1		2.70598	1.65839	1.27062	1.52355	1.78964	0.0108872	up	GENCODE	555	chr5	-	102744641	102748212	intergenic
ASHGA5P040709	LOC389332		1.90368	3.63143	3.36506	3.70804	3.15205	0.00498841	up	RefSeq	1722	chr5	-	135527155	135528851	intergenic
ASHGA5P040755	RP11-403I13.6		1.74112	1.67151	1.54418	1.38521	1.5855	0.000262604	up	pseudogene	2544	chr1	+	149261185	149263729
ASHGA5P041281	RP11-138J23.1		4.40189	4.49055	2.0225	6.61636	4.38282	0.0185451	up	GENCODE	574	chr5	+	103415611	103441104	intergenic
ASHGA5P041539	0		1.02954	1.09122	2.95501	1.66527	1.68526	0.0326237	up	LincRNAs identified by Khalil et al	485	chr14	+	65090138	65090623	intergenic
ASHGA5P041657	RP1-80N2.3		2.25857	1.3768	1.96984	2.90927	2.12862	0.00682778	up	GENCODE	3325	chr6	-	6680541	6683866	intergenic
ASHGA5P041716	LOC100270746		1.60553	2.88158	1.26588	3.44576	2.29969	0.021096	up	RefSeq	954	chr6	-	26987144	26988085	intergenic
ASHGA5P041932	RP11-30P6.6		1.47823	1.39888	2.16603	2.88553	1.98217	0.0106345	up	GENCODE	2513	chr6	-	86096936	86099904	intergenic
ASHGA5P042182	RP11-568A7.3		2.81691	2.78797	4.31485	1.38212	2.82546	0.0180288	up	GENCODE	579	chr6	-	167650995	167653968	intergenic
ASHGA5P042340	BC035647		2.88904	1.01233	1.18537	1.10723	1.54849	0.0408015	up	UCSC_knowngene	2518	chr6	+	29894105	29897504	intergenic
ASHGA5P042471	RP11-345L23.1		5.88396	6.71808	4.85872	1.24209	4.67571	0.0303861	up	GENCODE	566	chr6	+	53493177	53496192	intergenic
ASHGA5P042476	RP3-523K23.2		2.03791	2.84029	3.38349	2.46123	2.68073	0.002569	up	GENCODE	1933	chr6	+	54807964	54809897	intergenic
ASHGA5P042490	RP11-462G2.1		2.55512	3.16318	6.01667	5.96737	4.42558	0.0167503	up	GENCODE	397	chr6	+	71104589	71109120	intergenic
ASHGA5P042735	RP11-568A7.2		3.51063	3.56528	2.91034	3.04967	3.25898	0.000278174	up	GENCODE	205	chr6	+	167655378	167659404	intergenic
ASHGA5P042815	XLOC_009185		1.1167	3.13826	1.71866	1.89599	1.9674	0.0189154	up	LincRNAs identified by Cabili et al	251	chr11	+	68039996	68041986	intergenic
ASHGA5P042860	XLOC_009079		3.23179	4.49804	3.93023	2.53508	3.54878	0.00361827	up	LincRNAs identified by Cabili et al	788	chr11	+	17402305	17403209	intergenic
ASHGA5P042961	RP1-170O19.17		4.13124	4.25686	3.45598	2.60317	3.61181	0.00245852	up	GENCODE	757	chr7	-	27278861	27280847	intergenic
ASHGA5P043100	LINC00174		1.34092	2.20181	1.03856	1.77788	1.58979	0.00825353	up	GENCODE	4702	chr7	-	65841030	65866325	intergenic
ASHGA5P043123	GS1-120K12.4		2.52125	2.83336	1.41984	3.40462	2.54477	0.00885224	up	GENCODE	1091	chr1	+	184970658	184977815	intergenic
ASHGA5P043449	C1orf81		2.50749	4.98529	3.09803	3.52056	3.52784	0.00685092	up	UCSC_knowngene	2284	chr1	+	200898071	200935796	intergenic
ASHGA5P043456	AK024243		2.34524	1.70241	1.23689	2.05315	1.83442	0.00457323	up	UCSC_knowngene	4411	chr7	+	149596	154868	intergenic
ASHGA5P043582	AC004009.3		1.65495	1.9541	3.38803	2.20091	2.2995	0.00902769	up	GENCODE	567	chr7	+	27401461	27449557	intergenic
ASHGA5P043583	BC034444		3.91942	1.67475	5.38752	3.49014	3.61796	0.0178877	up	UCSC_knowngene	728	chr7	+	27451782	27452510	intergenic
ASHGA5P043843	RP5-884M6.1		3.90244	4.10766	3.1245	3.64362	3.69456	0.000414176	up	GENCODE	673	chr7	+	106415521	106421388	intergenic
ASHGA5P043994	CBRC7TM_40		1.58003	1.24991	1.91205	1.65532	1.59933	0.00133422	up	UCSC_knowngene	2254	chr7	+	143994893	143997832	intergenic
ASHGA5P043995	OR2A9P		1.28125	1.12088	1.66203	1.03202	1.27404	0.00275898	up	GENCODE	2913	chr7	+	143995111	143998024	intergenic
ASHGA5P044202	RP11-150O12.3		5.56489	5.63769	6.80805	8.39282	6.60086	0.00214416	up	GENCODE	2379	chr8	-	37454997	37457376	intergenic
ASHGA5P044346	BC062758		2.29962	5.84017	2.31643	3.3025	3.43968	0.0258278	up	UCSC_knowngene	1142	chr8	-	76135660	76190696	intergenic
ASHGA5P044347	RP11-697M17.1		2.43981	3.95953	2.67601	3.65672	3.18302	0.00328483	up	GENCODE	833	chr8	-	76135937	76236976	intergenic
ASHGA5P044348	RP11-697M17.1		2.46849	4.53622	2.65147	3.54239	3.29964	0.00609131	up	GENCODE	557	chr8	-	76136132	76236551	intergenic
ASHGA5P044406	KB-1184D12.1		4.70366	4.90926	4.39714	5.01928	4.75733	5.21942e-05	up	GENCODE	668	chr8	-	95109991	95116550	intergenic
ASHGA5P044412	XLOC_008691		1.38844	1.98377	1.42601	2.53111	1.83233	0.00652502	up	LincRNAs identified by Cabili et al	1324	chr10	-	3094722	3109519	intergenic
ASHGA5P044443	RP11-521I2.3		2.59981	3.55951	1.27548	1.38365	2.20461	0.0268452	up	GENCODE	1142	chr8	-	101925474	101926616	intergenic
ASHGA5P044524	CCAT1		5.65998	9.11939	4.87647	2.39074	5.51165	0.0286491	up	UCSC_knowngene	2613	chr8	-	128219628	128231333	intergenic
ASHGA5P044582	RP11-429J17.7		1.52915	1.76933	1.29355	1.03954	1.40789	0.00290214	up	GENCODE	1809	chr8	-	144840322	144853992	intergenic
ASHGA5P044793	XLOC_000340		2.90649	4.85162	2.05937	1.3796	2.79927	0.0337538	up	LincRNAs identified by Cabili et al	216	chr1	+	110626115	110627730	intergenic
ASHGA5P044891	RP11-79H23.3		1.14502	1.41935	1.03552	2.64579	1.56142	0.0243859	up	GENCODE	2994	chr8	+	79749763	79752757	intergenic
ASHGA5P045041	XLOC_000208		1.88488	1.72615	2.06516	1.12969	1.70147	0.00355072	up	LincRNAs identified by Cabili et al	755	chr1	+	56336787	56345476	intergenic
ASHGA5P045191	XLOC_000291		1.81555	1.16557	1.30092	1.85425	1.53407	0.0031811	up	LincRNAs identified by Cabili et al	793	chr1	+	90251626	90253148	intergenic
ASHGA5P045308	XXyac-YM21GA2.6		1.06459	1.3787	1.1281	2.03239	1.40095	0.0079529	up	GENCODE	235	chr9	-	90447688	90452113	intergenic
ASHGA5P045496	HMGA1P4		2.4386	2.75878	1.59532	1.67593	2.11716	0.00510241	up	GENCODE	334	chr9	-	131425412	131425857	intergenic
ASHGA5P045519	XLOC_001124		1.64458	2.07905	1.32583	1.71963	1.69227	0.00163295	up	LincRNAs identified by Cabili et al	262	chr1	-	184618283	184622348	intergenic
ASHGA5P045768	RP11-63P12.7		4.03405	4.00378	5.12282	4.99536	4.539	0.000635959	up	GENCODE	361	chr9	+	74872251	74872699	intergenic
ASHGA5P046158	BC015977		1.31833	2.49454	1.77163	2.8304	2.10372	0.0086822	up	UCSC_knowngene	271	chrX	-	46185713	46187080	intergenic
ASHGA5P046661	RP3-473B4.3		1.41805	3.54639	1.46905	2.99691	2.3576	0.0221781	up	GENCODE	961	chrX	+	134083578	134087412	intergenic
ASHGA5P047020	XLOC_007155		3.00852	1.62145	4.97448	1.82696	2.85785	0.0338801	up	LincRNAs identified by Cabili et al	320	chr8	-	93483929	93513121	intergenic
ASHGA5P047043	XLOC_007167		1.31915	1.55251	1.5669	1.81252	1.56277	0.000582488	up	LincRNAs identified by Cabili et al	303	chr8	-	98630164	98630871	intergenic
ASHGA5P047134	XLOC_006321		3.14868	3.61686	1.32462	1.64845	2.43465	0.0224278	up	LincRNAs identified by Cabili et al	353	chr7	+	158766998	158775604	intergenic
ASHGA5P047154	0		3.19678	1.42105	2.41068	2.01692	2.26136	0.0089571	up	LincRNAs identified by Khalil et al	1784	chr2	+	175921561	175923345	intergenic
ASHGA5P047398	0		1.05384	3.5496	2.72914	1.16892	2.12537	0.039829	up	LincRNAs identified by Khalil et al	516	chr1	+	16492721	16493237	intergenic
ASHGA5P047547	LOC170425		3.41856	5.4184	2.16174	3.2765	3.5688	0.013337	up	RefSeq	2685	chr10	+	86039735	86054415	intergenic
ASHGA5P047996	RP11-1L12.3		2.5237	5.55977	3.71764	2.01351	3.45366	0.0219644	up	GENCODE	745	chr11	-	27238698	27241649	intergenic
ASHGA5P048401	FOXD2-AS1		1.45428	1.16664	1.41322	1.64652	1.42017	0.000725963	up	RefSeq	2527	chr1	-	47897806	47900313	intergenic
ASHGA5P048418	XLOC_006589		2.34197	1.76649	1.88669	1.7102	1.92634	0.000890973	up	LincRNAs identified by Cabili et al	702	chr7	-	123517894	123520268	intergenic
ASHGA5P048470	XLOC_006390		6.73425	6.88739	3.68357	7.80581	6.27776	0.00598033	up	LincRNAs identified by Cabili et al	4899	chr7	-	27226865	27232305	intergenic
ASHGA5P049520	C17orf76-AS1		2.38687	2.92292	3.21227	2.35351	2.71889	0.000993611	up	RefSeq	642	chr17	+	16342300	16344525	intergenic
ASHGA5P049521	C17orf76-AS1		1.72335	1.52407	2.64525	1.76013	1.9132	0.00460528	up	RefSeq	552	chr17	+	16342300	16344525	intergenic
ASHGA5P049522	C17orf76-AS1		2.03955	5.33634	4.73756	2.91332	3.7567	0.0164686	up	GENCODE	773	chr17	+	16342640	16344880	intergenic
ASHGA5P049582	KRT18P55		4.03034	4.62129	2.47578	3.15018	3.5694	0.00484016	up	GENCODE	1950	chr17	-	26603011	26634408	intergenic
ASHGA5P050370	AC019118.3		1.52844	1.98311	1.40772	1.08323	1.50063	0.00399568	up	GENCODE	718	chr2	-	3135352	3136877	intergenic
ASHGA5P050652	AC018865.8		1.6729	2.19037	1.05053	1.57542	1.62231	0.00611733	up	GENCODE	2061	chr2	-	130783575	130794786	intergenic
ASHGA5P050653	AC018865.8		2.77182	3.15792	2.8443	4.80402	3.39452	0.00571861	up	pseudogene	709	chr2	-	130785881	130798133
ASHGA5P050657	AC140481.7		3.33323	2.74029	2.7645	4.96323	3.45031	0.00707303	up	pseudogene	604	chr2	+	131447705	131460001
ASHGA5P050659	AC140481.7		4.51451	1.32268	3.13608	1.84373	2.70425	0.0322461	up	GENCODE	573	chr2	+	131451307	131460046	intergenic
ASHGA5P051881	FAM86EP		2.12163	2.50203	2.0106	3.71907	2.58833	0.00703688	up	GENCODE	462	chr4	-	3949631	3956770	intergenic
ASHGA5P051898	RP11-281P23.2		3.22276	3.65363	2.73971	1.72344	2.83489	0.00641226	up	GENCODE	387	chr4	+	11771991	11775495	intergenic
ASHGA5P052114	RP11-364P22.1		1.54739	1.88531	1.77179	2.30839	1.87822	0.00132006	up	GENCODE	1117	chr4	+	158493687	158496976	intergenic
ASHGA5P052532	RP11-423H2.1		2.05531	2.59105	1.58955	2.14812	2.09601	0.00200388	up	GENCODE	489	chr5	+	177309391	177310001	intergenic
ASHGA5P052612	ZSCAN12P1		3.00174	2.39847	3.08027	2.19567	2.66904	0.00119411	up	UCSC_knowngene	3711	chr6	+	28058928	28063493	intergenic
ASHGA5P052742	RP11-344J7.2		1.90642	2.22802	2.39889	2.46184	2.24879	0.000368844	up	GENCODE	394	chr6	-	43819493	43820070	intergenic
ASHGA5P052787	BC038576		1.26995	1.14028	2.25553	1.21283	1.46965	0.011354	up	UCSC_knowngene	555	chr6	-	82523002	82523909	intergenic
ASHGA5P052959	ZNF815P		2.16149	1.12906	1.97983	1.41902	1.67235	0.00608934	up	GENCODE	582	chr7	+	5862846	5879673	intergenic
ASHGA5P053102	LOC493754		1.1332	2.33534	1.86264	1.14691	1.61952	0.0116859	up	UCSC_knowngene	1838	chr7	-	66018552	66057371	intergenic
ASHGA5P053840	RP11-395P17.3		1.793	2.8294	1.31055	1.68768	1.90516	0.00990109	up	GENCODE	2479	chr9	-	130875640	130881013	intergenic
ASHGA5P053945	RP11-480I12.5		1.43492	1.01811	2.3472	1.21903	1.50481	0.014354	up	GENCODE	1835	chr1	-	202820955	202830736	intergenic
ASHGA5P053967	AK098783		3.61029	6.28072	2.28759	2.22462	3.60081	0.0321025	up	UCSC_knowngene	1961	chrX	-	45707326	45710447	intergenic
ASHGA5P054509	LOC439990		2.54982	3.06538	1.44052	2.60089	2.41415	0.00597456	up	RefSeq	2171	chr10	+	81967465	81979413	intergenic
ASHGA5P055111	RP11-725K16.4		2.90274	2.56439	2.02687	5.42527	3.22982	0.0233528	up	GENCODE	562	chr11	+	102617740	102622522	intergenic
ASHGA5P055571	KRT19P2		1.10013	4.4946	4.42415	3.36189	3.34519	0.0242616	up	UCSC_knowngene	631	chr12	+	95228173	95228804	intergenic
ASHGA5P056248	XLOC_000734		3.38762	2.93908	1.20206	4.25586	2.94616	0.01947	up	LincRNAs identified by Cabili et al	1381	chr1	-	23608314	23610576	intergenic
ASHGA5P056252	XLOC_000819		2.26639	1.7454	1.88319	3.12535	2.25508	0.00537729	up	LincRNAs identified by Cabili et al	947	chr1	-	47638526	47640990	intergenic
ASHGA5P056339	XLOC_001325		2.20052	1.10289	1.86304	2.74985	1.97908	0.0104774	up	LincRNAs identified by Cabili et al	346	chr2	+	5413885	5434651	intergenic
ASHGA5P056516	XLOC_002198		2.88916	1.82111	3.23163	1.55448	2.37409	0.00996971	up	LincRNAs identified by Cabili et al	507	chr2	-	88986734	88989760	intergenic
ASHGA5P056521	XLOC_002368		3.13248	1.26223	1.01706	1.88847	1.82506	0.0307387	up	LincRNAs identified by Cabili et al	3742	chr2	-	160781252	160792473	intergenic
ASHGA5P056645	XLOC_002722		2.31929	1.22118	1.98495	1.12461	1.66251	0.0106873	up	LincRNAs identified by Cabili et al	584	chr3	+	84002800	84095040	intergenic
ASHGA5P056868	XLOC_004467		1.95875	2.1438	1.0604	3.67926	2.21055	0.0268411	up	LincRNAs identified by Cabili et al	429	chr5	+	89705871	89706495	intergenic
ASHGA5P057058	XLOC_005919		1.64924	1.63298	1.268	2.2411	1.69783	0.00349968	up	LincRNAs identified by Cabili et al	747	chr6	-	166471806	166473129	intergenic
ASHGA5P057201	XLOC_006677		1.20866	1.34682	1.62861	1.70239	1.47162	0.00106755	up	LincRNAs identified by Cabili et al	1854	chr7	-	157230889	157232826	intergenic
ASHGA5P057223	XLOC_006831		1.44182	1.40308	1.59115	2.29868	1.68368	0.00399357	up	LincRNAs identified by Cabili et al	222	chr8	+	70270872	70306748	intergenic
ASHGA5P057306	XLOC_007314		1.2475	3.93406	1.02682	3.18236	2.34769	0.0466185	up	LincRNAs identified by Cabili et al	312	chr9	+	32738963	32743397	intergenic
ASHGA5P057430	XLOC_008100		1.4244	1.07729	1.47784	1.63818	1.40443	0.00127955	up	LincRNAs identified by Cabili et al	1308	chrX	-	2484069	2527190	intergenic
ASHGA5P057442	XLOC_008269		2.23254	1.01139	1.3111	3.56145	2.02912	0.0383403	up	LincRNAs identified by Cabili et al	435	chrX	-	154644931	154649138	intergenic
ASHGA5P057637	XLOC_009485		1.87642	3.36427	2.89077	3.58503	2.92912	0.00452492	up	LincRNAs identified by Cabili et al	1102	chr11	-	69290398	69291552	intergenic
ASHGA5P057695	XLOC_010135		1.75261	1.04493	1.46019	1.59845	1.46405	0.00237241	up	LincRNAs identified by Cabili et al	357	chr12	-	77705929	77710985	intergenic
ASHGA5P057806	XLOC_010715		1.15785	1.49801	2.22783	1.40671	1.5726	0.00639681	up	LincRNAs identified by Cabili et al	1318	chr13	-	107124146	107125586	intergenic
ASHGA5P057960	XLOC_011746		1.32337	3.02437	1.61231	1.63029	1.89759	0.0156835	up	LincRNAs identified by Cabili et al	249	chr16	+	61501280	61502791	intergenic
ASHGA5P058095	XLOC_012822		3.3065	3.60907	1.9856	2.4996	2.85019	0.00459383	up	LincRNAs identified by Cabili et al	395	chr18	-	36174331	36308283	intergenic
ASHGA5P058178	XLOC_013364		1.3822	1.05717	1.48108	1.80601	1.43161	0.00264403	up	LincRNAs identified by Cabili et al	284	chr19	-	46676749	46683946	intergenic
ASHGA5P058394	AK022793		2.33004	3.26846	1.33267	3.61041	2.63539	0.0141877	up	UCSC_knowngene	572	chr19	-	23586007	23598873	intergenic
ASHGA5P058531	AB231711		2.28328	3.14774	2.42781	1.72144	2.39507	0.00384989	up	UCSC_knowngene	153	chr11	+	117007261	117008585	intergenic
ASHGA5P058759	uc.58		2.53436	1.55122	1.51856	1.30137	1.72638	0.00815893	up	UCR	203	chr2	+	60297962	60298165	intergenic
ASHGA5P027812	A2M-AS1	A2M	-1.81769	-1.6162	-2.81146		-2.08178			RefSeq	2187	chr12	+	9217772	9220651	natural antisense
ASHGA5P044486	AL832163	AARD	-2.88747	-2.8368	-2.85318		-2.85915			UCSC_knowngene	2799	chr8	-	117947898	117950697	natural antisense
ASHGA5P027878	RP11-729I10.2	ABCC9	-1.89588		1.94243	-2.78836	-0.913936			GENCODE	522	chr12	+	21980143	22040891	natural antisense
ASHGA5P037494	AL355711	ABCG1	-1.56799	-2.06903	-2.46555		-2.03419			UCSC_knowngene	1816	chr21	+	43719103	43720919	exon sense-overlapping
ASHGA5P033010	LRRC37BP1	AC006050.2	-1.40805	-1.05342	-1.15322		-1.2049			GENCODE	3219	chr17	+	28903481	28906700	natural antisense
ASHGA5P034469	BC039523	ACP5		-1.17004	-1.15189	1.98293	-0.113001			UCSC_knowngene	739	chr19	+	11670275	11686376	natural antisense
ASHGA5P037773	AC002056.5	ACR		-1.82598	1.34406	-1.35777	-0.61323			GENCODE	284	chr22	-	51179020	51181948	intronic antisense
ASHGA5P031012	CTD-2194A8.2	ACSM5	-2.3169		-1.12235	-1.1736	-1.53762			GENCODE	341	chr16	-	20451587	20452840	natural antisense
ASHGA5P037366	SSR4P1	ADARB1	-1.44298	-1.82169	-1.67693		-1.6472			GENCODE	967	chr21	-	46491647	46494080	bidirectional
ASHGA5P052015	LOC100507053	ADH4		-1.20173	-1.71158	-2.17429	-1.69587			RefSeq	4827	chr4	+	100010007	100222513	intronic antisense
ASHGA5P029013	AE000662.93	AE000662.92	-2.63823	-3.62224	-3.55238		-3.27095			GENCODE	386	chr14	-	23025204	23025956	natural antisense
ASHGA5P035070	RP11-568N6.1	AFTPH	-1.86584	-1.36532	-3.40522		-2.21213			GENCODE	1907	chr2	-	64749320	64751227	bidirectional
ASHGA5P055499	RP11-571M6.8	AGAP2	-3.32407	-2.37406	-3.1774		-2.95851			GENCODE	1767	chr12	-	58117571	58119448	exon sense-overlapping
ASHGA5P013840	LOC100130691	AGPS	-2.26244	-1.97992	-1.93501		-2.05912			RefSeq	5223	chr2	-	178148235	178257419	natural antisense
ASHGA5P042649	LINC00271	AHI1		-1.13149	-1.39224	-1.75338	-1.4257			GENCODE	1202	chr6	+	135819106	135964093	bidirectional
ASHGA5P042650	LINC00271	AHI1	-1.03698		-1.68172	-1.60471	-1.44114			RefSeq	1666	chr6	+	135818938	136011976	bidirectional
ASHGA5P042651	LINC00271	AHI1	-1.29791	-1.41945		-1.80347	-1.50694			UCSC_knowngene	882	chr6	+	135818938	136037193	bidirectional
ASHGA5P022146	AK2	AK2		-4.59338	-1.82749	-2.55178	-2.99088			RefSeq	3789	chr1	-	33473540	33502512	exon sense-overlapping
ASHGA5P026891	XLOC_005376	AL079342.1	-1.21795	-1.57552		1.23389	-0.519861			LincRNAs identified by Cabili et al	366	chr6	+	89673582	89675075	exon sense-overlapping
ASHGA5P057422	XLOC_007992	AL353698.1	-1.99146	-2.22902	-1.15764		-1.79271			LincRNAs identified by Cabili et al	307	chrX	+	56098008	56231479	intron sense-overlapping
ASHGA5P012969	C1QTNF3-AMACR	AMACR	-1.05867		-2.34482	-1.61472	-1.67274			RefSeq	3612	chr5	-	33987090	34124633	exon sense-overlapping
ASHGA5P039554	RP11-119H12.6	ANK2	-1.22161		-1.48786	-1.50484	-1.40477			GENCODE	712	chr4	-	113801615	113803486	intronic antisense
ASHGA5P047435	RP11-131N11.4	ANK3	-1.71469		-1.5334	-2.58035	-1.94281			GENCODE	434	chr10	+	62494099	62501586	bidirectional
ASHGA5P019768	RP11-692D12.1	ANKRD17	-1.12029	-1.95401	-2.85371		-1.976			GENCODE	685	chr4	+	74124925	74183670	bidirectional
ASHGA5P015333	ANKRD36B	ANKRD36B	-2.19017		-1.43416	-1.05721	-1.56051			UCSC_knowngene	1342	chr2	-	98167751	98206428	exon sense-overlapping
ASHGA5P035175	ANKRD36B	ANKRD36B	-1.43446	-1.10182	-3.0935		-1.87659			GENCODE	1347	chr2	-	98109129	98128072	exon sense-overlapping
ASHGA5P019785	CTD-2201E18.3	ANXA2R	-2.15661		-2.99699	-1.61146	-2.25502			GENCODE	608	chr5	-	43014837	43067521	intron sense-overlapping
ASHGA5P037288	LOC100288432	AP000295.9	-1.96934	-1.60909		-1.57765	-1.71869			RefSeq	474	chr21	-	34637936	34638565	intronic antisense
ASHGA5P013202	APBB1	APBB1	-1.82247	-2.05158	-2.52208		-2.13204			RefSeq	2267	chr11	-	6416354	6440332	exon sense-overlapping
ASHGA5P031963	XLOC_014244	APOBEC3G	1.31742		-2.35842	-1.51797	-0.852989			LincRNAs identified by Cabili et al	1397	chr22	+	39462293	39465987	intron sense-overlapping
ASHGA5P035341	RP11-570L15.2	ARHGAP15	-2.00594	-1.75165		1.7609	-0.665562			GENCODE	506	chr2	-	144053154	144329674	intronic antisense
ASHGA5P035315	AC133785.1	ARHGEF4	1.26583	-2.20043		-1.10772	-0.680772			GENCODE	2824	chr2	-	131588550	131594567	bidirectional
ASHGA5P009399	ARMCX4	ARMCX4	-2.00537	-2.32423	-1.17567		-1.83509			RefSeq	6580	chrX	+	100740240	100790975	exon sense-overlapping
ASHGA5P032346	CTC-304I17.3	ASIC2	-1.31922	-2.48081	-1.78477		-1.8616			GENCODE	536	chr17	-	32445365	32445901	intron sense-overlapping
ASHGA5P047742	RP11-500G22.2	ATE1	1.44091		-2.08831	-1.02606	-0.557817			GENCODE	951	chr10	+	123687826	123711480	natural antisense
ASHGA5P027442	RP11-56G10.2	ATXN7L3B	-2.20371	2.74372		-1.15342	-0.204472			GENCODE	375	chr12	-	74931924	74932413	natural antisense
ASHGA5P036210	AC009506.1	BAZ2B		-1.47822	-1.00625	-1.1452	-1.20989			GENCODE	1494	chr2	+	160471806	160473593	natural antisense
ASHGA5P053118	BCL7B	BCL7B	-1.47171	-2.42152	-1.52488		-1.80604			RefSeq	1712	chr7	-	72950682	72971602	exon sense-overlapping
ASHGA5P019696	BDNF-AS	BDNF	-2.4612	-2.48927		1.11655	-1.27797			RefSeq	1437	chr11	+	27528398	27719718	natural antisense
ASHGA5P037126	BC037891	BMP7	-2.72402		-2.45995	-1.23526	-2.13975			UCSC_knowngene	1165	chr20	+	55841852	55858053	bidirectional
ASHGA5P015205	RP11-69E11.4	BMP8A	-1.51805	-1.08215	-1.16622		-1.25547			GENCODE	487	chr1	-	39987951	40011433	natural antisense
ASHGA5P047171	AK125699	BNIP3	-1.78489	-2.60614		-1.48624	-1.95909			UCSC_knowngene	2683	chr10	-	133781186	133783869	exon sense-overlapping
ASHGA5P046031	LINC00094	BRD3	-1.16243		-1.41741	-1.14153	-1.24046			RefSeq	5734	chr9	+	136890560	136896719	natural antisense
ASHGA5P016756	BSN-AS2	BSN	1.42598	1.80293	-3.73106		-0.167382			GENCODE	566	chr3	-	49588727	49591773	bidirectional
ASHGA5P018308	RP11-108M9.3	BX284668.1	1.54952	-3.5747		1.64187	-0.127771			GENCODE	434	chr1	+	17198752	17200536	bidirectional
ASHGA5P018045	LOC219347	C10orf57	-2.12763	-1.29801	-1.12741		-1.51768			RefSeq	3735	chr10	-	81805988	81838949	natural antisense
ASHGA5P025710	LOC219347	C10orf57	-1.67877	-1.07049		-1.01677	-1.25535			RefSeq	3848	chr10	-	81805988	81838949	natural antisense
ASHGA5P048338	RP11-111M22.3	C11orf30	-1.24738		-1.40483	1.33773	-0.438163			GENCODE	599	chr11	-	76152381	76155618	bidirectional
ASHGA5P016744	C11orf95	C11orf95	-1.31259	-2.47853		-3.1023	-2.29781			GENCODE	1298	chr11	-	63531615	63533734	exon sense-overlapping
ASHGA5P048189	RP11-466C23.4	C11orf95		-1.49579	-1.37192	1.77409	-0.36454			GENCODE	229	chr11	-	63534955	63536113	exon sense-overlapping
ASHGA5P019018	C12orf32	C12orf32		-2.52681	-1.06043	1.42021	-0.722342			RefSeq	1710	chr12	+	2986364	2998691	exon sense-overlapping
ASHGA5P022387	RP11-1085N6.2	C14orf101	-1.89808	-1.82617	1.23886		-0.828463			GENCODE	397	chr14	-	57099966	57115376	natural antisense
ASHGA5P057860	XLOC_011038	C14orf101	-1.02085		-1.0574	-1.11785	-1.06536			LincRNAs identified by Cabili et al	897	chr14	-	56980667	56982038	intronic antisense
ASHGA5P030268	RP11-763K15.1	C15orf32	-2.23609	-1.19884		2.33513	-0.366601			GENCODE	480	chr15	-	93013462	93014776	bidirectional
ASHGA5P031944	RP11-303E16.6	C16orf46	-1.03024		-2.3846	1.94472	-0.490041			GENCODE	263	chr16	+	81103458	81110203	intronic antisense
ASHGA5P031693	RP11-452L6.7	C16orf58	-1.91848	-2.36704	-2.55308		-2.27953			GENCODE	647	chr16	+	31519791	31520569	natural antisense
ASHGA5P033762	AX748268	C18orf1	-1.6153	-1.13082	-2.10776		-1.61796			UCSC_knowngene	1951	chr18	+	13457207	13459158	intron sense-overlapping
ASHGA5P037503	AP001062.7	C21orf2	-1.48179	-1.67624		-1.09857	-1.41887			GENCODE	4354	chr21	+	45751116	45755734	natural antisense
ASHGA5P035056	AC016747.3	C2orf74	-1.33901	-2.85038		-2.463	-2.21746			GENCODE	595	chr2	-	61370702	61372026	bidirectional
ASHGA5P050485	AC016747.3	C2orf74		-2.37584	1.23733	-1.32282	-0.820444			GENCODE	892	chr2	-	61370689	61372087	bidirectional
ASHGA5P041775	C4A-AS1	C4B	-1.075	1.00977		-1.26817	-0.444466			GENCODE	2095	chr6	-	31967752	31971298	natural antisense
ASHGA5P053330	C7orf55	C7orf55-LUC7L2	-1.02319		-1.60549	1.44337	-0.395103			RefSeq	1083	chr7	+	139025195	139031065	exon sense-overlapping
ASHGA5P010603	RP11-498P14.5	C9orf174		-1.77779	-1.85974	-1.42763	-1.68839			GENCODE	578	chr9	-	100000045	100000960	natural antisense
ASHGA5P046310	RP11-383B4.4	CACNB2	3.48796		-1.2029	-2.3595	-0.0248149			GENCODE	413	chr10	-	18820777	18822265	intronic antisense
ASHGA5P026794	RP11-713B9.1	CADM1	-3.03851	-2.59548	-1.22107		-2.28502			GENCODE	301	chr11	+	115045696	115046044	natural antisense
ASHGA5P037700	RP4-742C19.8	CBX7	-1.98313	-2.84666	-2.20274		-2.34418			GENCODE	2364	chr22	-	39532703	39537189	intron sense-overlapping
ASHGA5P038769	RP11-70C1.1	CCDC13	-2.67721	-1.2425	-2.30212		-2.07394			GENCODE	897	chr3	+	42812103	42815127	natural antisense
ASHGA5P015141	RP11-344E13.3	CCDC144NL	-2.04121	-1.57059		1.36272	-0.749692			GENCODE	709	chr17	+	20771817	20827738	intronic antisense
ASHGA5P014955	RP4-717I23.3	CCDC18		-2.46785	-2.42211	1.81608	-1.02463			GENCODE	448	chr1	-	93730203	93790248	natural antisense
ASHGA5P028991	RP11-203M5.4	CCNB1IP1	-1.59648		-1.61552	1.13906	-0.69098			GENCODE	334	chr14	-	20789321	20790303	intron sense-overlapping
ASHGA5P026985	RP11-264F23.3	CCND2	-2.23175	-2.07516	-2.56164		-2.28952			GENCODE	555	chr12	-	4357930	4385350	natural antisense
ASHGA5P026986	RP11-264F23.4	CCND2	-5.39918	-4.13718		2.26878	-2.42253			GENCODE	495	chr12	-	4361900	4384231	intronic antisense
ASHGA5P022773	CCNDBP1	CCNDBP1	-2.76252	-1.07761	-1.16363		-1.66792			RefSeq	3492	chr15	+	43477465	43489375	exon sense-overlapping
ASHGA5P018550	TTTY14	CD24	1.07533	-3.92354	-1.86643		-1.57154			GENCODE	544	chrY	-	21034388	21239004	intron sense-overlapping
ASHGA5P026538	RP11-867G23.13	CD248	-1.87935	-2.10778	-2.59649		-2.19454			GENCODE	544	chr11	+	66080323	66086708	intronic antisense
ASHGA5P031345	CTD-3253I12.1	CDH13	-1.37503	-1.13396		-1.41118	-1.30672			GENCODE	1493	chr16	-	82986834	83023903	intronic antisense
ASHGA5P049345	RP11-298D21.1	CDH13		-2.50894	-2.36694	-2.18832	-2.35473			GENCODE	906	chr16	-	83754723	83806541	intronic antisense
ASHGA5P015046	AC002456.2	CDK14		1.65417	-1.96962	-2.07939	-0.798281			GENCODE	317	chr7	-	90219932	90225062	intronic antisense
ASHGA5P017463	AC002456.2	CDK14		1.83858	-1.32241	-1.44624	-0.310025			GENCODE	450	chr7	-	90219936	90225204	intronic antisense
ASHGA5P047254	AF007147	CELF2	-1.47235		-2.67239	-1.28914	-1.81129			UCSC_knowngene	2874	chr10	+	11295753	11298627	intron sense-overlapping
ASHGA5P036751	RP3-477O4.14	CEP250	-1.27462	-1.68034		1.78228	-0.390898			GENCODE	477	chr20	-	34064198	34069012	natural antisense
ASHGA5P015695	CFL2	CFL2	-2.29013	-2.08795	-1.23944		-1.87251			RefSeq	3124	chr14	-	35179587	35184029	exon sense-overlapping
ASHGA5P038665	CHL1	CHL1	-3.00747		-2.10753	-1.62617	-2.24706			RefSeq	2585	chr3	+	239325	290282	exon sense-overlapping
ASHGA5P019495	CHN1	CHN1	-1.21315	-1.07406		1.24073	-0.348825			RefSeq	2048	chr2	-	175664041	175870107	exon sense-overlapping
ASHGA5P022917	RP11-160C18.2	CHRNB4	-3.0655		-2.35564	-1.79676	-2.40597			GENCODE	560	chr15	+	78996117	79022112	intronic antisense
ASHGA5P019921	CTC-281B15.1	CKMT2		1.36242	-2.87876	-1.28257	-0.932968			GENCODE	909	chr5	-	80540676	80597379	intronic antisense
ASHGA5P037474	AP000695.4	CLDN14	-1.25833	-1.80438	1.97843		-0.361427			GENCODE	715	chr21	+	37818028	37904706	intronic antisense
ASHGA5P020649	CTD-2336O2.1	CLN8	-1.49325	-1.27346		-1.36632	-1.37768			GENCODE	917	chr8	-	1710246	1712668	intronic antisense
ASHGA5P020686	CTD-2336O2.1	CLN8	-1.63594	-1.29381		-1.45897	-1.46291			GENCODE	579	chr8	-	1710790	1711463	bidirectional
ASHGA5P020709	CTD-2336O2.1	CLN8	-1.57344	-1.14043		-1.21263	-1.30883			GENCODE	978	chr8	-	1710155	1712505	intronic antisense
ASHGA5P017169	LOC729970	CNN3	-1.7273	-1.33991		-2.43599	-1.8344			RefSeq	954	chr1	+	95393583	95428826	bidirectional
ASHGA5P028078	RP11-977G19.11	CNPY2	-1.2586		-1.13311	-1.67478	-1.3555			GENCODE	399	chr12	+	56693925	56708572	intronic antisense
ASHGA5P031616	CTD-2270L9.4	COG7	-1.53877	-1.01884	-1.3633		-1.30697			GENCODE	579	chr16	+	23464327	23467110	natural antisense
ASHGA5P035686	COLEC11	COLEC11		-2.90012	-9.69944	-2.16245	-4.92067			RefSeq	1898	chr2	+	3642421	3692234	exon sense-overlapping
ASHGA5P019383	CP	CP	-2.00602		-6.18355	-1.3154	-3.16832			RefSeq	3646	chr3	-	148880196	148939832	exon sense-overlapping
ASHGA5P032328	CTD-2349P21.10	CRLF3		2.76292	-3.87952	-2.4436	-1.18673			GENCODE	308	chr17	-	29108510	29109239	intron sense-overlapping
ASHGA5P029098	LOC100288846	CTAGE5	-2.80769	-2.07551	-1.62836		-2.17052			RefSeq	1377	chr14	-	39734906	39736265	intronic antisense
ASHGA5P030008	RP11-605F22.1	CTXN2		-1.58145	-1.09029	-1.01026	-1.22733			GENCODE	695	chr15	-	48484387	48493881	natural antisense
ASHGA5P018693	RP11-24O6.2	CXorf23	-5.38763		-1.09738	-2.18946	-2.89149			GENCODE	279	chrX	-	19932280	19933153	exon sense-overlapping
ASHGA5P035815	CYP1B1-AS1	CYP1B1	1.16405		1.34362	-2.5353	-0.00920867			GENCODE	527	chr2	+	38302790	38358759	natural antisense
ASHGA5P046999	RP11-348J12.2	CYP26C1	-1.55428	-4.65848	-1.29014		-2.50097			GENCODE	442	chr10	-	94819419	94820183	bidirectional
ASHGA5P039538	RP11-286E11.1	CYP2U1	-2.43619	-2.01788	-1.02443		-1.82617			GENCODE	638	chr4	-	108807872	108899955	intronic antisense
ASHGA5P027964	RP11-386G11.3	DDN	-1.91696	-1.49951		1.98226	-0.478066			GENCODE	279	chr12	+	49388932	49390117	natural antisense
ASHGA5P046347	DDX26B-AS1	DDX26B	-1.16585		-1.97428	-1.02075	-1.38696			GENCODE	398	chrX	-	134654007	134654599	natural antisense
ASHGA5P027967	RP11-386G11.8	DHH	-2.01106	-1.03183		2.15595	-0.295646			GENCODE	717	chr12	+	49483990	49486984	natural antisense
ASHGA5P029724	DICER1-AS1	DICER1	-2.92214	-2.52789	-2.94831		-2.79944			GENCODE	1702	chr14	+	95623981	95646263	natural antisense
ASHGA5P022328	DIO3OS	DIO3	-1.19659	-1.62435	-1.57022		-1.46372			GENCODE	866	chr14	-	102023644	102026740	bidirectional
ASHGA5P052373	CTB-161M19.4	DMXL1		-2.48696	-2.43313	-2.29455	-2.40488			GENCODE	382	chr5	-	118355609	118406556	bidirectional
ASHGA5P023243	CTC-508F8.1	DNAH3	-2.12588	-1.58353	1.60091		-0.702834			GENCODE	405	chr16	+	21132078	21141429	natural antisense
ASHGA5P053356	DNM3OS	DNM3	-1.1159	1.24232	-1.29267		-0.388749			RefSeq	6252	chr1	-	172107723	172113975	intronic antisense
ASHGA5P050764	RP4-717I23.3	DR1		1.76512	-1.52554	-1.3076	-0.356008			GENCODE	806	chr1	-	93804494	93811403	bidirectional
ASHGA5P014184	DTYMK	DTYMK	-2.3196	1.26174	-2.1423		-1.06672			RefSeq	1136	chr2	-	242615156	242626383	exon sense-overlapping
ASHGA5P035501	LOC100506801	ECE1	-2.30026		-4.62399	-1.41001	-2.77809			RefSeq	2574	chr1	+	21619782	21626362	intronic antisense
ASHGA5P045074	RP11-661A12.7	EEF1D	-2.27511	-1.35983		-1.46479	-1.69991			GENCODE	431	chr8	+	144661805	144662840	natural antisense
ASHGA5P027307	RP11-983P16.4	EIF4B	-1.13787	-1.61562	-1.22608		-1.32652			GENCODE	1018	chr12	-	53433382	53440834	natural antisense
ASHGA5P054602	EMX2OS	EMX2	-1.5888	-1.91516	-1.29374		-1.59923			UCSC_knowngene	7025	chr10	-	119243803	119301924	bidirectional
ASHGA5P027949	RP1-197B17.3	ENDOU	-3.16307	-2.02037	-1.97021		-2.38455			GENCODE	460	chr12	+	48111373	48114229	natural antisense
ASHGA5P045689	RP11-296L22.8	ENHO		-2.05263	-2.14043	1.61828	-0.858259			GENCODE	631	chr9	+	34521524	34524239	natural antisense
ASHGA5P041298	FLJ11235	EPB41L4A	-2.87952	-2.34784		-1.66034	-2.2959			RefSeq	1406	chr5	+	111755279	111756677	bidirectional
ASHGA5P042678	LOC100507557	EPM2A	-1.53186	-2.35288	-1.73243		-1.87239			RefSeq	3529	chr6	+	146056004	146207721	intronic antisense
ASHGA5P021448	RP11-677M14.3	ESAM	-3.44678	-3.09447	3.5556		-0.995215			GENCODE	678	chr11	+	124632326	124635257	bidirectional
ASHGA5P055214	RP11-677M14.3	ESAM	-3.05314	-2.81519	1.6714		-1.39898			GENCODE	1493	chr11	+	124629024	124635832	intronic antisense
ASHGA5P058446	AK093513	EYA4	-2.32537	-1.2192	-2.06557		-1.87005			UCSC_knowngene	1802	chr6	-	133756215	133828795	natural antisense
ASHGA5P032441	BC047651	EZH1	1.19588	-2.05913	-1.90069		-0.921314			UCSC_knowngene	1005	chr17	-	40894171	40895176	intron sense-overlapping
ASHGA5P038840	RP11-755B10.2	FAM116A	-1.48008	-1.29403	-2.67849		-1.81753			GENCODE	364	chr3	+	57614536	57640645	natural antisense
ASHGA5P039089	RP11-103G8.2	FAM194A	-2.39811	-1.69996	-2.35141		-2.14983			GENCODE	302	chr3	+	150421350	150437775	natural antisense
ASHGA5P058525	LOC728190	FAM22A	-1.93713		-2.15612	1.84847	-0.748261			UCSC_knowngene	1420	chr10	-	88965544	89102315	intronic antisense
ASHGA5P045034	RP11-473O4.5	FAM49B	-1.21391		-1.42669	-2.26426	-1.63495			GENCODE	917	chr8	+	130844546	130856750	natural antisense
ASHGA5P045017	RP11-103H7.5	FAM84B		-2.82305	-3.40161	2.91768	-1.10233			GENCODE	484	chr8	+	127569140	127569678	natural antisense
ASHGA5P038042	AK095988	FBLN1		-2.64559	-1.20534	-1.27451	-1.70848			UCSC_knowngene	5829	chr22	+	45992868	45998697	exon sense-overlapping
ASHGA5P030044	RP11-21N7.2	FDPS	-1.2465	1.15048	-1.11655		-0.404189			GENCODE	301	chr1	-	155279828	155280381	intronic antisense
ASHGA5P039656	BC039551	FHDC1	-1.38141	-1.12362	1.30711		-0.399306			UCSC_knowngene	1124	chr4	-	153855667	153857989	intronic antisense
ASHGA5P027999	RP11-923I11.6	FIGNL2	-1.03185	-1.45989		1.31828	-0.391155			GENCODE	2298	chr12	+	52211682	52216211	natural antisense
ASHGA5P028000	RP11-923I11.4	FIGNL2		-1.64481	-1.21235	1.00403	-0.617713			GENCODE	1027	chr12	+	52217286	52229280	intronic antisense
ASHGA5P048298	RP11-807H22.7	FOLR1	-1.42802	-1.44985	-2.45085		-1.77624			GENCODE	477	chr11	-	71874365	71920285	intronic antisense
ASHGA5P040159	XLOC_010998	FOXA1	-1.27527	-1.26906		-3.2962	-1.94685			LincRNAs identified by Cabili et al	613	chr14	-	38066368	38067552	intron sense-overlapping
ASHGA5P018095	RP4-792G4.2	FOXD3	-3.77269	1.12063	-2.85526		-1.83577			GENCODE	547	chr1	-	63786554	63788129	bidirectional
ASHGA5P047875	RP11-399E6.4	FOXO6	-1.15732	-3.6893		-1.06781	-1.97148			GENCODE	394	chr1	-	41840675	41841341	intronic antisense
ASHGA5P029128	FRMD6-AS2	FRMD6	-2.04396	-3.8791	-1.61824		-2.51377			GENCODE	581	chr14	-	52013346	52066638	intronic antisense
ASHGA5P050608	FLJ38668	GCC2	-1.19004		-1.79678	-1.95467	-1.64716			UCSC_knowngene	555	chr2	-	109123996	109150675	natural antisense
ASHGA5P019590	POLR2M	GCOM1	-1.4503		-2.19221	1.34617	-0.765446			RefSeq	4329	chr15	+	57998900	58009753	exon sense-overlapping
ASHGA5P030873	AC005606.14	GFER	-1.33256	-1.08818	-1.75995		-1.39356			GENCODE	614	chr16	-	2034877	2036854	natural antisense
ASHGA5P037836	DKFZp667J0810	GGTLC2	-1.87937	-2.14973	-3.13104		-2.38671			UCSC_knowngene	1910	chr22	+	22786692	23248968	intron sense-overlapping
ASHGA5P047550	AX746544	GRID1	-2.06046	-1.36162		-1.49207	-1.63805			UCSC_knowngene	2619	chr10	+	87403829	87407823	natural antisense
ASHGA5P043176	AC005009.1	GRM3	-1.76879	-1.89298	-3.08052		-2.24743			GENCODE	269	chr7	-	86404396	86405338	intronic antisense
ASHGA5P025924	GRM4	GRM4		-1.71745	1.3053	-1.84337	-0.751841			RefSeq	4004	chr6	-	33989622	34113914	exon sense-overlapping
ASHGA5P041590	RP11-281O15.4	GRM6	-1.807	-1.66008	-1.78251		-1.74986			GENCODE	674	chr5	+	178396390	178417117	intronic antisense
ASHGA5P019725	RP11-15B17.1	H2AFZ	-1.45556	-1.28375		1.34308	-0.465409			GENCODE	469	chr4	+	100871679	100958862	bidirectional
ASHGA5P020802	HAS2-AS1	HAS2	-1.65845		-3.45839	-2.21738	-2.44474			GENCODE	595	chr8	+	122653675	122656933	bidirectional
ASHGA5P020931	HAS2-AS1	HAS2	-2.06658		-1.40412	-1.79071	-1.75381			GENCODE	575	chr8	+	122652141	122654957	natural antisense
ASHGA5P044990	HAS2-AS1	HAS2	-1.61894		-2.23375	-1.56136	-1.80468			GENCODE	577	chr8	+	122651532	122655691	natural antisense
ASHGA5P044991	HAS2-AS1	HAS2	-1.52057		-2.39534	-1.38088	-1.76559			RefSeq	2300	chr8	+	122651585	122657564	natural antisense
ASHGA5P046726	HCFC1-AS1	HCFC1	-4.22128		-1.20647	-1.4144	-2.28071			GENCODE	350	chrX	+	153234775	153235538	intronic antisense
ASHGA5P031808	RP11-325K4.3	HERPUD1	-2.47151	-1.72509	-1.81417		-2.00359			GENCODE	601	chr16	+	56974189	56975254	intron sense-overlapping
ASHGA5P031809	RP11-325K4.2	HERPUD1	-2.45631	-2.419	-1.5906		-2.1553			GENCODE	699	chr16	+	56974939	56975638	intron sense-overlapping
ASHGA5P039634	HHIP-AS1	HHIP	-2.26346	-1.70384	-3.87205		-2.61312			RefSeq	1132	chr4	-	145564067	145567171	natural antisense
ASHGA5P029178	RP11-196G18.3	HIST2H2BF	-1.92058	-2.19362		-5.43729	-3.18383			GENCODE	3543	chr1	-	149757214	149764576	intron sense-overlapping
ASHGA5P041740	AK097625	HLA-A	1.00168	-2.49999	-1.8032		-1.1005			UCSC_knowngene	2261	chr6	-	29867167	29911213	natural antisense
ASHGA5P021654	HNF1A-AS1	HNF1A	-1.19797	-1.46154		1.77408	-0.295144			GENCODE	659	chr12	-	121406415	121418709	intronic antisense
ASHGA5P016364	HOXB-AS3	HOXB6	-2.12702		-1.87613	-1.96576	-1.98964			RefSeq	452	chr17	+	46669653	46679703	intronic antisense
ASHGA5P035499	RP5-930J4.4	HP1BP3	-1.82069		-1.36424	-1.36305	-1.51599			GENCODE	572	chr1	+	21069479	21070455	natural antisense
ASHGA5P032862	RP11-214O1.3	HS3ST3B1	-1.40251		-2.80526	-1.2884	-1.83206			GENCODE	2140	chr17	+	14230651	14232791	intron sense-overlapping
ASHGA5P049504	MGC12916	HS3ST3B1	-1.24783		-2.88506	-1.77258	-1.96849			RefSeq	2006	chr17	+	14207056	14209062	intron sense-overlapping
ASHGA5P015550	AC011747.7	ID2		-1.80264	1.165	-1.13361	-0.590419			GENCODE	452	chr2	-	8817983	8819186	natural antisense
ASHGA5P046371	LOC100131434	IDS	-1.27536	-1.14962	-1.92031		-1.44843			RefSeq	2348	chrX	-	148609131	148621312	exon sense-overlapping
ASHGA5P028121	IFNG-AS1	IFNG	-1.84582	-2.4809	-4.92374		-3.08349			GENCODE	494	chr12	+	68383308	68628466	intronic antisense
ASHGA5P030792	AF020763	IGF1R	-1.15264	-1.27641	-2.15005		-1.52637			UCSC_knowngene	1765	chr15	+	99441844	99443609	exon sense-overlapping
ASHGA5P037835	DQ575049	IGLL5	-1.44351	-1.27734	-2.71705		-1.81263			UCSC_knowngene	1737	chr22	+	23236274	23238011	exon sense-overlapping
ASHGA5P022689	RP11-761I4.1	IL16	-3.28861	-2.37092	-1.47355		-2.37769			GENCODE	547	chr15	-	81601696	81602480	natural antisense
ASHGA5P035194	AC007271.3	IL1R1	-2.89729		-3.04191	-4.22361	-3.3876			GENCODE	382	chr2	-	102789080	102798568	natural antisense
ASHGA5P042932	LOC541472	IL6	-1.52517		-2.33989	-1.22924	-1.6981			UCSC_knowngene	1360	chr7	-	22765013	22767235	natural antisense
ASHGA5P029819	RP11-350G8.5	IL6R	-1.86584		-4.17096	-1.02278	-2.35319			GENCODE	1756	chr1	-	154374803	154379040	intronic antisense
ASHGA5P020252	RP11-39K24.10	INSL6		-1.04888	1.98156	-1.3788	-0.148705			GENCODE	443	chr9	-	5131978	5164251	exon sense-overlapping
ASHGA5P026950	RP11-598F7.3	IQSEC3	-1.42807	-1.65955	-3.67218		-2.25327			GENCODE	586	chr12	-	215689	221016	intronic antisense
ASHGA5P055242	RP11-598F7.6	IQSEC3	-1.34839	-1.14095	-1.78136		-1.42357			GENCODE	1038	chr12	-	276167	291565	intronic antisense
ASHGA5P036662	RP5-1077I2.3	ISM1	1.28725	-3.90158	1.10221		-0.504037			GENCODE	446	chr20	-	13224710	13226016	intronic antisense
ASHGA5P035426	AC078883.3	ITGA6	-3.0106	-2.86019	-4.91039		-3.59373			GENCODE	512	chr2	-	173328989	173330750	intronic antisense
ASHGA5P035428	AC093818.1	ITGA6	-1.99342	-2.12263	-4.21953		-2.77853			GENCODE	1397	chr2	-	173368166	173421324	natural antisense
ASHGA5P020545	RP11-274N19.2	KCNN3	-1.97118		-3.2084	-1.52447	-2.23468			GENCODE	532	chr1	-	154675204	154680702	exon sense-overlapping
ASHGA5P058906	uc.172	KIAA0825	-1.78759		-2.55682	-3.11936	-2.48792			UCR	218	chr5	-	93650718	93650936	intron sense-overlapping
ASHGA5P039397	KIAA1324	KIAA1324	-1.12812	-3.20947		1.51938	-0.939404			RefSeq	6914	chr1	+	109729170	109749403	exon sense-overlapping
ASHGA5P051491	FLJ39534	KIF9	-2.11779	-5.39557	-3.50804		-3.6738			RefSeq	2540	chr3	+	47205859	47285606	natural antisense
ASHGA5P044998	CTD-2552K11.2	KLHL38	-2.489	-1.4248		-1.57622	-1.83001			GENCODE	566	chr8	+	124626464	124670810	intronic antisense
ASHGA5P041728	XLOC_009659	KLRD1	-2.43189	-1.74387	2.2545		-0.640419			LincRNAs identified by Cabili et al	268	chr12	+	10393134	10412929	intron sense-overlapping
ASHGA5P027040	RP11-259O18.4	KLRG1	-1.36408	-2.1759		2.0489	-0.497027			GENCODE	496	chr12	-	9139770	9149162	intronic antisense
ASHGA5P055321	RP11-59N23.3	LDHB	-3.36869	-4.11741	-2.18063		-3.22224			GENCODE	578	chr12	+	21815246	21912966	intronic antisense
ASHGA5P050326	LENG8-AS1	LENG8		-1.84748	-2.02462	3.7508	-0.0404334			GENCODE	871	chr19	-	54955990	54960192	natural antisense
ASHGA5P032363	RP11-445F12.1	LHX1	1.25853	-2.72251	1.09942		-0.121517			GENCODE	490	chr17	-	35218934	35293960	bidirectional
ASHGA5P007435	LMO3	LMO3	-2.33053	-2.76813	-4.68206		-3.26024			RefSeq	3600	chr12	-	16701305	16761148	exon sense-overlapping
ASHGA5P030142	RP11-941F15.1	LOXL1	-1.07466		-1.45029	-1.62904	-1.38467			GENCODE	765	chr15	-	74200536	74218672	bidirectional
ASHGA5P031791	RP11-212I21.4	LPCAT2	-1.0404	-1.73027		-1.07047	-1.28038			GENCODE	3828	chr16	+	55572111	55575939	intron sense-overlapping
ASHGA5P038056	RP4-784A16.5	LRP8	-1.1209		-1.26939	-3.1497	-1.84666			GENCODE	326	chr1	+	53793920	53802890	bidirectional
ASHGA5P053179	RP11-280O1.2	LRRC52		-1.4119	-2.08328	-1.2929	-1.59603			GENCODE	2400	chr1	-	165458811	165551365	intronic antisense
ASHGA5P021162	RP5-1007M22.2	LRRC8C	-1.87454		-3.43738	-1.45072	-2.25422			GENCODE	851	chr1	-	90091819	90098306	bidirectional
ASHGA5P017821	MAGI2-AS3	MAGI2	-2.94577	-2.38376	-2.17549		-2.50167			RefSeq	901	chr7	+	79082272	79100524	natural antisense
ASHGA5P017822	MAGI2-AS3	MAGI2	-2.57168	-2.13325	-3.18227		-2.62906			GENCODE	774	chr7	+	79083327	79100364	bidirectional
ASHGA5P043766	MAGI2-AS3	MAGI2	-2.91204	-2.31089		-2.00354	-2.40882			GENCODE	634	chr7	+	79082197	79089022	natural antisense
ASHGA5P036132	AC068282.3	MAP3K2	-3.22599	-2.48577	-1.5481		-2.41995			GENCODE	2690	chr2	+	128146705	128158156	bidirectional
ASHGA5P016011	LOC728730	MAP4K3	-1.87611	-1.40231	-1.1596		-1.47934			RefSeq	2517	chr2	+	39664556	39828484	bidirectional
ASHGA5P035265	RP11-77A13.1	MARCO	-2.95465	-1.30312		1.11264	-1.04838			GENCODE	1011	chr2	-	119706881	119710559	intronic antisense
ASHGA5P041809	AY927499	MDGA1	-1.93352	-2.65453	-2.69938		-2.42914			UCSC_knowngene	1100	chr6	-	37618994	37620094	exon sense-overlapping
ASHGA5P020335	CTC-454M9.1	MEF2C		-1.64153	-1.81317	-1.53356	-1.66276			GENCODE	358	chr5	+	88185267	88201087	natural antisense
ASHGA5P039565	BC035733	METTL14	-1.07996	-2.58045	-3.22873		-2.29638			UCSC_knowngene	1511	chr4	-	119585242	119605621	bidirectional
ASHGA5P025777	MICA	MICA		-1.94222	-1.22076	-2.29229	-1.81842			RefSeq	2197	chr6	+	31367560	31383036	exon sense-overlapping
ASHGA5P032130	RP11-530N7.3	MIR497HG	-1.18985		-1.63246	-1.09097	-1.30443			GENCODE	539	chr17	-	6857416	6882279	intron sense-overlapping
ASHGA5P037442	MIS18A-AS1	MIS18A	-1.13585	-2.33404	-1.96965		-1.81318			GENCODE	769	chr21	+	33650173	33653299	intronic antisense
ASHGA5P021811	RP11-173P15.3	MLEC	-1.63783		-1.47535	-1.89974	-1.67097			GENCODE	575	chr12	-	121134926	121137304	natural antisense
ASHGA5P043265	AF520792	MLL5	-1.48976	-1.31564	-1.18178		-1.32906			UCSC_knowngene	413	chr7	-	104754024	104754437	natural antisense
ASHGA5P052921	MLLT4-AS1	MLLT4	1.0572	1.36182	-4.87082		-0.817269			RefSeq	2311	chr6	-	168224569	168227476	bidirectional
ASHGA5P034376	RP13-436F16.1	MMEL1	-1.35435	-1.66082		2.76775	-0.0824707			GENCODE	373	chr1	+	2564006	2568059	intronic antisense
ASHGA5P019489	TMEM198B	MMP19	-1.33222	-2.12903	-1.65603		-1.70576			GENCODE	1581	chr12	+	56226630	56230030	natural antisense
ASHGA5P023074	RP11-212I21.2	MMP2	-2.22066	-1.05788	-3.67254		-2.31703			GENCODE	553	chr16	-	55461469	55496209	intronic antisense
ASHGA5P055002	RP11-554A11.6	MRGPRF	-2.2493	-2.86317	-1.29488		-2.13578			GENCODE	542	chr11	+	68779750	68781534	intronic antisense
ASHGA5P040430	RP11-53O19.1	MRPS30	-1.91106	-1.15926		-1.79324	-1.62119			GENCODE	738	chr5	-	44745001	44808879	bidirectional
ASHGA5P028113	RP11-305O6.3	MSRB3	-3.19941	1.81804		-2.42238	-1.26791			GENCODE	3457	chr12	+	65675436	65680508	intron sense-overlapping
ASHGA5P019867	RP11-521B24.3	MTA1	-2.2108	-1.22421	2.96851		-0.1555			GENCODE	1447	chr14	-	105883917	105886076	bidirectional
ASHGA5P029183	CTD-2555O16.2	MTHFD1	-1.05712	-1.56403	-3.23075		-1.95064			GENCODE	435	chr14	-	64907297	64908481	intronic antisense
ASHGA5P039257	SDHAP2	MUC20	1.59651	1.46274	-4.89661		-0.612455			GENCODE	1439	chr3	+	195384943	195398662	intron sense-overlapping
ASHGA5P048775	CTD-2524L6.3	MYO9A	-2.64386	-2.50757	-1.74505		-2.29882			GENCODE	546	chr15	+	72110830	72115725	natural antisense
ASHGA5P038178	FLJ33065	MYRIP	-1.12398	-1.14434	-3.86514		-2.04449			RefSeq	2125	chr3	-	40214637	40351189	intronic antisense
ASHGA5P032017	IPO9-AS1	NAV1	-1.34522	-2.74985	-1.84024		-1.97844			GENCODE	456	chr1	-	201789582	201798213	natural antisense
ASHGA5P048444	AL833634	NCAM1	-2.41212	-2.38715	-1.91174		-2.237			UCSC_knowngene	1885	chr11	-	112830002	112834134	natural antisense
ASHGA5P012433	NDUFAF5	NDUFAF5	-1.11353	-1.05514	-1.33821		-1.16896			RefSeq	2409	chr20	+	13765671	13799067	exon sense-overlapping
ASHGA5P039779	NOP14-AS1	NOP14	-1.65191	-2.1104	-2.44502		-2.06911			GENCODE	1999	chr4	+	2936625	2949400	natural antisense
ASHGA5P037138	RP11-261P9.4	NPEPL1	-2.57688		-1.29067	2.09552	-0.590675			GENCODE	577	chr20	+	57285850	57286689	intron sense-overlapping
ASHGA5P022832	CTD-2524L6.2	NR2E3	-2.64152	-1.83658	-1.23763		-1.90525			GENCODE	391	chr15	+	72109800	72110589	exon sense-overlapping
ASHGA5P017159	RP11-175D17.3	NR6A1	-1.54816	-1.7122		-1.38624	-1.54886			GENCODE	617	chr9	+	127532401	127535206	intronic antisense
ASHGA5P051825	OPA1-AS1	OPA1	-1.84509		2.27584	-1.12802	-0.232426			RefSeq	513	chr3	-	193336387	193345121	natural antisense
ASHGA5P019025	RP4-545C24.1	OR2A42	-1.18532		-1.93537	-1.48205	-1.53425			GENCODE	423	chr7	+	143904784	143940928	intronic antisense
ASHGA5P043406	RP4-798C17.6	OR2A42	-1.0776		-2.62443	-1.66796	-1.78999			GENCODE	422	chr7	-	144004237	144040392	intronic antisense
ASHGA5P018575	RP4-669L17.4	OR4F29	-1.25339	-1.15644		-1.26858	-1.22614			GENCODE	413	chr1	+	334128	446155	intron sense-overlapping
ASHGA5P049652	RP11-387H17.4	ORMDL3		-1.0232	-4.19496	1.04238	-1.39193			GENCODE	436	chr17	+	38083994	38085723	bidirectional
ASHGA5P058925	uc.156	OTP	-1.53026	-1.43345		-1.2178	-1.39384			UCR	213	chr5	+	76935418	76935631	intronic antisense
ASHGA5P022306	CTD-2555K7.2	OXA1L		-1.29168	-1.73129	1.90287	-0.373371			GENCODE	570	chr14	-	23175423	23235756	natural antisense
ASHGA5P029014	CTD-2555K7.2	OXA1L		-1.09356	-2.071	1.86913	-0.431808			GENCODE	380	chr14	-	23233593	23235739	natural antisense
ASHGA5P044470	RP11-649G15.2	OXR1	-4.78289		-1.45081	-1.59151	-2.6084			GENCODE	504	chr8	-	107532701	107669776	intronic antisense
ASHGA5P051214	TUBA3FP	P2RX6		1.44986	-3.46738	-2.52976	-1.51576			RefSeq	1964	chr22	-	21362495	21368576	bidirectional
ASHGA5P055253	RP11-664D1.1	PARP11	-3.69982	-1.04017	-4.28041		-3.0068			GENCODE	678	chr12	+	3980899	4019504	intronic antisense
ASHGA5P018245	RP3-400N23.6	PATZ1		-1.79867	-3.02717	1.72914	-1.03223			GENCODE	422	chr22	+	31731334	31734007	intronic antisense
ASHGA5P014759	PCBP1-AS1	PCBP1		-2.04751	-1.80442	2.85668	-0.331751			GENCODE	563	chr2	-	70259329	70313617	bidirectional
ASHGA5P022191	RP11-493L12.2	PCED1B	-2.68678	-2.84106	-5.60533		-3.71106			GENCODE	359	chr12	-	47599683	47609983	intronic antisense
ASHGA5P041107	RP11-266N13.2	PDE4D	-3.14419		-3.17535	-2.1981	-2.83921			GENCODE	729	chr5	+	58335587	58359330	intronic antisense
ASHGA5P041108	PART1	PDE4D	-1.84675	-2.01985		-2.35414	-2.07358			RefSeq	2108	chr5	+	59783758	59787092	natural antisense
ASHGA5P040086	RP11-33B1.1	PDE5A	-2.9729	-3.0698	-2.64414		-2.89561			GENCODE	541	chr4	+	120415580	120440721	natural antisense
ASHGA5P025948	PDLIM3	PDLIM3	-3.28545	-2.34776	-2.8303		-2.82117			RefSeq	2521	chr4	-	186421814	186456712	exon sense-overlapping
ASHGA5P030885	RP11-20I23.8	PDPK1		-1.49878	-1.13231	-1.00846	-1.21318			GENCODE	3626	chr16	-	2611471	2615097	natural antisense
ASHGA5P016005	AC017116.11	PGAM2	-1.02149	-1.27554		-1.27589	-1.19097			GENCODE	607	chr7	+	44104603	44105678	natural antisense
ASHGA5P042104	LOC285740	PHACTR2	-1.65387		-2.0983	-2.3941	-2.04876			RefSeq	1514	chr6	-	143875466	143890476	intronic antisense
ASHGA5P031996	RP5-1142A6.2	PIEZO1		-1.07409	-2.5781	-3.20277	-2.28499			GENCODE	4521	chr16	+	88803207	88807826	natural antisense
ASHGA5P026036	RP11-687M24.8	PKNOX2		-2.60039	-2.66374	-1.46779	-2.24397			GENCODE	645	chr11	-	125128521	125136694	intronic antisense
ASHGA5P014912	AL773572.7	PLAC4	-1.32125	2.72397	-3.23163		-0.609637			GENCODE	336	chr21	-	42552458	42558247	exon sense-overlapping
ASHGA5P027865	RP11-361I14.2	PLCZ1		1.32232	-1.13677	-1.59343	-0.469291			GENCODE	572	chr12	+	18867728	18890812	intronic antisense
ASHGA5P037514	BX322557.10	POFUT2	-1.20237	-1.37366	1.0054		-0.523545			GENCODE	1460	chr21	+	46707976	46711653	bidirectional
ASHGA5P043013	POU6F2-AS1	POU6F2	-7.13089	-2.62162		-7.37493	-5.70915			RefSeq	393	chr7	-	39444197	39445945	intronic antisense
ASHGA5P018698	PPIE	PPIE	-2.88208	-2.24874	-1.5577		-2.22951			RefSeq	4384	chr1	+	40204516	40222441	exon sense-overlapping
ASHGA5P029167	BC035195	PPM1A	1.11041	-1.31939		-1.59766	-0.602212			UCSC_knowngene	2850	chr14	-	60706844	60712368	bidirectional
ASHGA5P038730	BC037304	PRKACB		1.18496	-3.04077	1.01199	-0.281273			UCSC_knowngene	2715	chr1	+	84543635	84546350	exon sense-overlapping
ASHGA5P035016	AC017006.2	PRKCE	-2.92915	-4.15643		1.63954	-1.81535			GENCODE	464	chr2	-	46305153	46305967	intronic antisense
ASHGA5P029058	CTD-2251F13.1	PRKD1	-1.71927	-1.99699		1.18925	-0.842338			GENCODE	922	chr14	-	30637039	30766249	intron sense-overlapping
ASHGA5P044681	RP11-420B22.1	PSD3	-2.31086		1.6263	-1.35761	-0.680721			GENCODE	545	chr8	+	18846788	18858462	intronic antisense
ASHGA5P018429	LOC100507463	PSMB8	-1.54482		-1.74522	-1.4319	-1.57398			RefSeq	1272	chr6	+	32811862	32814277	intronic antisense
ASHGA5P032580	BC171896	PTPN14		-1.42646	-1.45201	-1.2298	-1.36943			UCSC_knowngene	938	chr1	-	214655881	214656819	intron sense-overlapping
ASHGA5P022108	RP11-588H23.3	PTPRB	-1.48889	-1.01777		1.27881	-0.409283			GENCODE	551	chr12	+	70861902	70914619	natural antisense
ASHGA5P047727	RP11-354M20.3	RAB11FIP2	-2.43741	-1.02772		2.54503	-0.3067			GENCODE	373	chr10	+	119799663	119804844	natural antisense
ASHGA5P029200	CTD-2325P2.4	RAD51B	-1.69512	-1.03005	-1.78617		-1.50378			GENCODE	279	chr14	-	69093882	69095162	intronic antisense
ASHGA5P040536	CTD-2193P3.2	RASGRF2	1.0921	-2.99649	-1.64105		-1.18181			GENCODE	555	chr5	-	80409203	80410671	natural antisense
ASHGA5P031780	RP11-44F14.5	RBL2		-1.25467	-3.12583	-1.0507	-1.8104			GENCODE	706	chr16	+	53482659	53483502	intron sense-overlapping
ASHGA5P058916	uc.268	RC3H2	-1.23588	-1.05867	-1.33913		-1.21122			UCR	251	chr9	+	125606827	125607078	intronic antisense
ASHGA5P044338	RP11-434I12.2	RDH10		-2.05528	-1.74988	-2.63981	-2.14833			GENCODE	430	chr8	-	74209945	74227844	intronic antisense
ASHGA5P027151	RP11-1060J15.4	REP15	-3.41749	1.7961	-1.50014		-1.04051			GENCODE	1110	chr12	-	27849320	27863703	natural antisense
ASHGA5P016023	GUSBP11	RGL4	-1.05934	-1.30015	-2.322		-1.5605			UCSC_knowngene	2595	chr22	-	23980674	24051428	natural antisense
ASHGA5P046640	RP4-755D9.1	RHOXF2B	-3.21332	-1.24991	-2.76923		-2.41082			GENCODE	2102	chrX	+	119170200	119280760	intronic antisense
ASHGA5P033576	RP11-53I6.3	RNF138	-1.61062		-3.0994	-1.79825	-2.16942			GENCODE	473	chr18	-	29671257	29672082	natural antisense
ASHGA5P035459	RP11-91K11.2	RNF186	-2.0295		-1.30094	-1.23765	-1.5227			GENCODE	447	chr1	+	20140859	20145995	natural antisense
ASHGA5P046852	0	RP11-433A23.1	-2.11728	-1.76329	-2.53895		-2.13984			LincRNAs identified by Khalil et al	613	chr18	-	68297755	68318093	exon sense-overlapping
ASHGA5P015331	RP11-439E19.3	RP11-439E19.8	-3.98081	1.59614		-1.04574	-1.14347			GENCODE	552	chr1	+	246953925	246955687	bidirectional
ASHGA5P044314	AX747593	RP11-664D7.4	-1.63851	-1.05038	-1.15906		-1.28265			UCSC_knowngene	2278	chr8	-	69214471	69216749	exon sense-overlapping
ASHGA5P039541	RPL34-AS1	RPL34		-2.46794	-1.47262	-1.04227	-1.66094			RefSeq	3773	chr4	-	109459345	109541613	bidirectional
ASHGA5P040915	RP11-1379J22.2	RUFY1	-3.86546	-1.55386	-1.55438		-2.32457			GENCODE	1966	chr5	-	179022904	179030742	natural antisense
ASHGA5P037294	RUNX1-IT1	RUNX1	-1.89719	-1.95785	-3.12154		-2.32552			RefSeq	1502	chr21	-	36410232	36411723	intron sense-overlapping
ASHGA5P027632	XLOC_005737	RUNX2	-1.27725		1.00954	-2.3113	-0.859669			LincRNAs identified by Cabili et al	405	chr6	-	45543598	45544501	intronic antisense
ASHGA5P030960	RXRG	RXRG	-1.86598	1.25529	-1.6501		-0.753595			RefSeq	803	chr1	-	165406164	165414592	exon sense-overlapping
ASHGA5P016649	RP4-753P9.3	SASH3	-1.11145	-1.63549	-4.90065		-2.54919			GENCODE	326	chrX	+	128928969	128930939	exon sense-overlapping
ASHGA5P052084	LOC100129858	SCOC	-1.61908		-1.74149	-3.35839	-2.23965			RefSeq	2017	chr4	-	141204879	141294546	intronic antisense
ASHGA5P052192	CTD-2001E22.2	SEMA5A	-2.79908	-2.95823		2.45078	-1.10218			GENCODE	842	chr5	+	9546401	9549702	bidirectional
ASHGA5P037729	RRP7B	SERHL2	-1.76531	-2.52617	-3.37636		-2.55595			UCSC_knowngene	2348	chr22	-	42951228	42978017	natural antisense
ASHGA5P032981	RP11-192H23.6	SGK494		1.22077	-1.53602	-1.2363	-0.517182			GENCODE	742	chr17	+	26935321	26936748	natural antisense
ASHGA5P032850	RP11-680C21.1	SHISA6		-2.33688	-6.48966	-1.70033	-3.50896			GENCODE	2607	chr17	+	11191521	11194128	intron sense-overlapping
ASHGA5P040396	CTD-2353F22.1	SLC1A3	-3.1683		-2.54711	-2.44744	-2.72095			GENCODE	478	chr5	-	36666315	36725275	intronic antisense
ASHGA5P028343	RP11-159M11.2	SLC22A15	-2.40769	-1.56715		-2.16891	-2.04792			GENCODE	705	chr1	-	116556433	116560326	intronic antisense
ASHGA5P006531	LOC100130264	SLC24A3		-1.48986	-1.50523	-1.45843	-1.4845			RefSeq	1789	chr20	-	19222945	19265240	intronic antisense
ASHGA5P029758	RP11-638I2.6	SLC25A29		1.36135	-1.30486	-2.78125	-0.908253			GENCODE	478	chr14	+	100757454	100760993	natural antisense
ASHGA5P039826	RP11-448G15.1	SLC2A9	-1.07005	-1.63484	-1.07013		-1.25834			GENCODE	459	chr4	+	10008105	10011349	intronic antisense
ASHGA5P030511	HMGN2P46	SLC30A4		-1.17997	-3.34511	1.46557	-1.01983			UCSC_knowngene	942	chr15	+	45803333	45811865	natural antisense
ASHGA5P019853	CTC-498J12.3	SLC30A5	-1.7478	3.41927	-2.94881		-0.425781			GENCODE	946	chr5	-	68408938	68432221	natural antisense
ASHGA5P045062	RP11-10J21.5	SLC45A4	-1.56031		-1.64806	-1.98491	-1.73109			GENCODE	294	chr8	+	142288326	142302961	intronic antisense
ASHGA5P023428	CTD-2350C19.2	SLC46A1	-2.09792		-1.38202	2.40387	-0.358692			GENCODE	493	chr17	+	26732257	26733814	natural antisense
ASHGA5P032977	CTD-2350C19.1	SLC46A1	-2.16381	-3.19445	-3.99548		-3.11791			GENCODE	1940	chr17	+	26729127	26731067	intronic antisense
ASHGA5P040939	BC013821	SLC9A3	-3.04823	-2.5539		2.16126	-1.14696			UCSC_knowngene	2682	chr5	+	478317	480999	natural antisense
ASHGA5P029679	SLIRP	SLIRP	-3.97943	-2.11995	-1.83504		-2.64481			RefSeq	531	chr14	+	78174413	78183941	exon sense-overlapping
ASHGA5P053199	AC004893.11	SMURF1	-1.58914	-1.14141	-4.49065		-2.40707			GENCODE	796	chr7	+	98643205	98645863	natural antisense
ASHGA5P030965	RP11-166B2.7	SNX29	-5.48153		-1.43502	-2.12096	-3.0125			GENCODE	601	chr16	-	12070707	12071707	intronic antisense
ASHGA5P040265	RP11-45I20.1	SORBS2		-1.46217	-1.69598	-1.60929	-1.58915			GENCODE	549	chr4	+	186839293	186840614	intronic antisense
ASHGA5P023519	RP11-6N17.4	SP2	-2.39332	-1.5559		-1.55774	-1.83565			GENCODE	496	chr17	-	45968620	45973178	bidirectional
ASHGA5P040774	RP11-373N22.3	SPINK9	-1.96353	-1.21542		-1.40262	-1.52719			GENCODE	2033	chr5	-	147647869	147763346	intronic antisense
ASHGA5P035859	BC067268	SPTBN1		-1.13216	-2.01594	-2.10596	-1.75136			UCSC_knowngene	3102	chr2	+	54752736	54755838	exon sense-overlapping
ASHGA5P048636	LOC100131089	SRP14	-1.23117	-1.61753	-1.60337		-1.48403			RefSeq	572	chr15	+	40331511	40349201	bidirectional
ASHGA5P053141	BC063788	SRRM3	-1.41725		1.27201	-1.30866	-0.484631			UCSC_knowngene	2244	chr7	+	75914374	75916618	exon sense-overlapping
ASHGA5P021671	RP11-364C11.2	SRRM4	-1.11313		-1.08766	-3.51577	-1.90552			GENCODE	607	chr12	-	119468843	119554766	natural antisense
ASHGA5P035469	RP11-366L5.1	SSFA2	1.06365		-2.17447	-1.05769	-0.722836			GENCODE	3813	chr2	-	182752577	182756390	bidirectional
ASHGA5P019529	ST3GAL3	ST3GAL3	-1.58634	-2.30713		-2.65786	-2.18377			RefSeq	1987	chr1	+	44173203	44396837	exon sense-overlapping
ASHGA5P042930	AC002480.5	STEAP1B	-1.04339	-1.1999	-5.56113		-2.60148			GENCODE	1282	chr7	-	22611225	22701411	intron sense-overlapping
ASHGA5P048150	AP000640.8	STX3	-1.68205	-2.86827		1.58355	-0.988923			GENCODE	564	chr11	-	59561583	59562189	intronic antisense
ASHGA5P047890	BC040358	SYT9	-2.16803	-3.39286	-1.24621		-2.26903			UCSC_knowngene	4474	chr11	-	7458867	7487042	intronic antisense
ASHGA5P047891	CTD-2516F10.2	SYT9		-1.51968	-2.02879	-1.15217	-1.56688			GENCODE	716	chr11	-	7457058	7461923	intronic antisense
ASHGA5P037336	HYI-AS1	SZT2	-1.30422	-2.2305	1.1019		-0.810941			GENCODE	545	chr1	+	43919597	43922666	exon sense-overlapping
ASHGA5P048015	SZT2-AS1	SZT2	-1.32261	-1.2022		-2.23163	-1.58548			GENCODE	699	chr1	-	43913446	43914315	natural antisense
ASHGA5P031474	RP11-715J22.6	TBC1D24	-1.85422		-2.43639	1.19317	-1.03248			GENCODE	504	chr16	+	2526558	2527062	intron sense-overlapping
ASHGA5P026220	RP11-47J17.1	TEAD1	-1.01784	-1.89926		-2.46312	-1.79341			GENCODE	419	chr11	+	12870341	12870980	intron sense-overlapping
ASHGA5P028310	RP11-103B5.2	TESC	-2.6202	-2.04272	-2.14446		-2.26913			GENCODE	1053	chr12	+	117537285	117579896	bidirectional
ASHGA5P058412	AX747264	THBD	-3.66313	-2.84629		-1.47602	-2.66182			UCSC_knowngene	1667	chr20	-	23026627	23028780	exon sense-overlapping
ASHGA5P038723	LOC644990	THRB	-1.39692	-1.49937	-1.97084		-1.62237			RefSeq	885	chr3	+	24535577	24541502	intronic antisense
ASHGA5P047735	RP11-179H18.2	TIAL1		1.02677	-1.15291	-1.07972	-0.401956			GENCODE	1528	chr10	+	121331315	121334113	natural antisense
ASHGA5P039081	TM4SF1-AS1	TM4SF1	-1.77217		1.76706	-1.15789	-0.387668			GENCODE	754	chr3	+	149095564	149104370	natural antisense
ASHGA5P030696	RP11-761I4.3	TMC3	-3.31156	-2.6981	-3.39852		-3.13606			GENCODE	479	chr15	+	81633988	81635491	intronic antisense
ASHGA5P052368	AC010226.4	TMED7-TICAM2	-3.63212		-5.1825	-1.8959	-3.57017			GENCODE	765	chr5	+	114938741	114956356	natural antisense
ASHGA5P020163	BC061923	TMEM132D	-2.36346	-1.06779	2.81711		-0.20471			UCSC_knowngene	631	chr12	+	129595537	129597843	intronic antisense
ASHGA5P019721	TMEM161B-AS1	TMEM161B	-3.00063	-1.74466	-1.9286		-2.22463			RefSeq	739	chr5	+	87564698	87732491	bidirectional
ASHGA5P052317	TMEM161B-AS1	TMEM161B	-1.70339		2.24816	-1.81186	-0.422364			GENCODE	570	chr5	+	87564866	87588572	bidirectional
ASHGA5P021399	TMEM218	TMEM218	1.58943		-1.16533	-4.46392	-1.34661			RefSeq	3779	chr11	-	124964265	124981604	exon sense-overlapping
ASHGA5P025951	TMEM218	TMEM218	-1.0328	-1.28547	-1.52772		-1.282			RefSeq	3651	chr11	-	124964265	124981659	exon sense-overlapping
ASHGA5P023537	CTC-297N7.5	TMEM220	-1.32889	-2.3024	-1.02513		-1.55214			GENCODE	876	chr17	+	10633107	10672323	natural antisense
ASHGA5P045756	AK130904	TMEM252	-2.89474	-3.52476	-3.26377		-3.22776			UCSC_knowngene	3865	chr9	+	71150805	71154670	natural antisense
ASHGA5P037289	TMEM50B	TMEM50B	-1.44686	-1.95036	-1.28947		-1.56223			RefSeq	3127	chr21	-	34804792	34852316	exon sense-overlapping
ASHGA5P036894	XLOC_012171	TMEM98	-2.00159	-3.08387	-2.98488		-2.69011			LincRNAs identified by Cabili et al	1290	chr17	+	31271486	31277403	exon sense-overlapping
ASHGA5P039263	AC124944.2	TNK2	-2.53444	-2.48329	-2.74847		-2.58873			GENCODE	2096	chr3	+	195634946	195638128	natural antisense
ASHGA5P016684	RP11-251A15.4	TNKS2	-2.17887	-1.61386	-2.19029		-1.99434			GENCODE	377	chr10	-	93542595	93558048	bidirectional
ASHGA5P018101	TRAF3IP2-AS1	TRAF3IP2	-1.02154		-3.14673	1.05762	-1.03688			GENCODE	784	chr6	+	111804764	111897944	intronic antisense
ASHGA5P018436	HCG17	TRIM39	-1.31565	-2.18187	-1.42395		-1.64049			GENCODE	732	chr6	-	30201815	30293911	bidirectional
ASHGA5P050644	TSN	TSN	-1.43574	-1.60354		-1.00548	-1.34825			RefSeq	3325	chr2	+	122513120	122525428	exon sense-overlapping
ASHGA5P016484	TTC28-AS1	TTC28	-1.07631		-3.58455	-1.18284	-1.9479			GENCODE	564	chr22	+	28315363	28389280	natural antisense
ASHGA5P021249	RP11-770J1.3	TTC36		-4.19667	-1.89676	-1.80287	-2.6321			GENCODE	423	chr11	-	118390210	118401284	natural antisense
ASHGA5P035461	DKFZp451N061	TTN	-1.38214	1.5216	-1.60159		-0.487379			UCSC_knowngene	6735	chr2	-	179607320	179614055	exon sense-overlapping
ASHGA5P036283	RP11-88L24.4	TTN	1.45312		-1.50007	-2.71759	-0.921513			GENCODE	1955	chr2	+	179641652	179644689	natural antisense
ASHGA5P051546	BC039681	TWF2	-1.33928		-3.73816	-1.63932	-2.23892			UCSC_knowngene	1095	chr3	+	52273279	52275113	bidirectional
ASHGA5P042661	RP11-445F6.2	TXLNB	-2.76408	-2.25949	-3.02961		-2.68439			GENCODE	416	chr6	+	139604243	139608444	intronic antisense
ASHGA5P032206	RP11-138I1.4	UBB	-2.41761	-1.43541	-3.05167		-2.30156			GENCODE	461	chr17	-	16285465	16285983	natural antisense
ASHGA5P028233	RP11-175P13.2	UHRF1BP1L	-1.17807	-2.18546	1.51479		-0.616245			GENCODE	418	chr12	+	100536835	100538449	bidirectional
ASHGA5P027639	RP11-173P15.5	UNC119B	-1.22428	-1.10785		-1.31375	-1.2153			GENCODE	569	chr12	-	121159309	121161442	natural antisense
ASHGA5P027567	USP30-AS1	USP30	-1.77442		-4.59258	-1.42033	-2.59578			RefSeq	978	chr12	-	109489845	109491770	natural antisense
ASHGA5P022635	RP11-562A8.5	USP8		-1.35019	-1.97969	2.13136	-0.399506			GENCODE	297	chr15	-	50786214	50789277	natural antisense
ASHGA5P025968	UTY	UTY	3.18192	-2.18683	-2.31629		-0.440398			RefSeq	6761	chrY	-	15360258	15592550	exon sense-overlapping
ASHGA5P025970	UTY	UTY	-1.11281	-1.46875		-1.34752	-1.3097			RefSeq	5805	chrY	-	15360258	15592550	exon sense-overlapping
ASHGA5P029243	RP11-488C13.5	VASH1	-1.15941		-1.13573	-1.13312	-1.14276			GENCODE	1677	chr14	-	77248082	77253067	natural antisense
ASHGA5P019494	RP11-550I24.2	VEPH1		-1.76328	-1.46543	-1.19246	-1.47372			GENCODE	567	chr3	+	156893135	157003080	intronic antisense
ASHGA5P016072	AC090939.2	VGLL4	1.12876	1.45597		-2.77616	-0.0638065			GENCODE	410	chr3	+	11760914	11770134	intronic antisense
ASHGA5P058337	BC078172	VIM		1.21569	-3.57116	-1.26978	-1.20841			UCSC_knowngene	917	chr10	-	17257194	17271983	natural antisense
ASHGA5P019710	AC068831.10	VPS33B	-1.26482		-2.47795	-1.97456	-1.90578			GENCODE	563	chr15	+	91565848	91573936	bidirectional
ASHGA5P030759	AC068831.10	VPS33B	-1.53798		-1.68155	-1.70976	-1.6431			GENCODE	2159	chr15	+	91565850	91579841	bidirectional
ASHGA5P055019	RP4-555L14.5	WDR86	-1.05718	-1.70123	-2.51589		-1.7581			GENCODE	544	chr7	+	151106356	151109187	intronic antisense
ASHGA5P019029	FLJ40852	WEE2		-3.25806	-1.76825	-1.04926	-2.02519			UCSC_knowngene	1562	chr7	-	141404137	141438030	natural antisense
ASHGA5P022995	CTD-2576D5.4	XYLT1	-1.72811		-2.81158	-1.20299	-1.91423			GENCODE	641	chr16	+	17228360	17232593	natural antisense
ASHGA5P038948	ZBTB20-AS2	ZBTB20	-1.3244		-3.94894	-1.39242	-2.22192			GENCODE	372	chr3	+	114403426	114406456	intronic antisense
ASHGA5P019770	AC115115.2	ZC3H6	-1.04513	-1.52457	-2.88075		-1.81682			GENCODE	424	chr2	+	113089718	113091836	exon sense-overlapping
ASHGA5P034354	BX647249	ZFP28	1.26457		-1.28798	-1.41396	-0.479124			UCSC_knowngene	2045	chr19	-	57056934	57078780	intronic antisense
ASHGA5P025645	MGC3771	ZNF205	-1.48263	-2.60056	-4.4609		-2.84803			RefSeq	1228	chr16	-	3160460	3165599	natural antisense
ASHGA5P029440	RP11-998D10.7	ZNF219	-2.17602	-1.07477		2.38712	-0.287886			GENCODE	420	chr14	+	21558545	21560491	natural antisense
ASHGA5P034658	AX748287	ZNF225	-1.37326		-2.6524	-1.00819	-1.67795			UCSC_knowngene	2247	chr19	+	44632606	44634853	intron sense-overlapping
ASHGA5P049307	RP11-510M2.2	ZNF23	-1.92406	-1.05693	2.10903		-0.290652			GENCODE	2793	chr16	+	71496180	71499844	natural antisense
ASHGA5P032245	RP11-815I9.4	ZNF286B	-1.15201		-1.44215	-1.4835	-1.35922			GENCODE	1833	chr17	-	18570941	18572774	intron sense-overlapping
ASHGA5P050023	RP11-231E4.4	ZNF407	-1.42305	-1.44263	-1.9866		-1.61743			GENCODE	756	chr18	-	72260384	72265036	bidirectional
ASHGA5P025749	ZNF519	ZNF519		-1.44641	-1.21464	1.11941	-0.51388			RefSeq	2281	chr18	-	14075988	14132489	exon sense-overlapping
ASHGA5P043415	RP4-584D14.6	ZNF775	-1.81946	-1.5866	-1.12195		-1.50934			GENCODE	420	chr7	-	150076942	150080973	intronic antisense
ASHGA5P000031	0		-3.59003	-2.57271		-3.18101	-3.11458			NRED	1803	chr13	+	88346626	88348431	intergenic
ASHGA5P000037	0			1.89713	-2.11196	-1.21782	-0.477548			LincRNAs identified by Khalil et al	2554	chr5	-	82323780	82326924	intergenic
ASHGA5P000049	0		-4.892	-4.92193	-2.99331		-4.26908			NRED	2542	chr18	+	31328183	31330724	intergenic
ASHGA5P000054	0		-1.36207	-1.4105	-1.79575		-1.52277			RNAdb	2311	chr8	-	17082475	17084786	intergenic
ASHGA5P000069	0		-2.08025		-1.09001	-1.61671	-1.59566			NRED	2641	chr17	+	66624294	66675747	intergenic
ASHGA5P000074	0		-2.13102	-1.0964	-1.2433		-1.49024			LincRNAs identified by Khalil et al	390	chr12	-	102601068	102601512	intergenic
ASHGA5P000087	0		-2.41183	-4.3106		1.53551	-1.72897			RNAdb	1774	chr13	-	98084326	98086084	intergenic
ASHGA5P000093	0		-1.7334	-3.94246	-1.29218		-2.32268			RNAdb	1164	chr13	+	92011845	92013008	intergenic
ASHGA5P000124	0		1.27669	-3.91666		1.06382	-0.525385			UCR	564	chr6	-	98723062	98846739	intergenic
ASHGA5P000221	chr12:125949425-125960625		-1.06173		1.48103	-2.00695	-0.529215			LincRNAs identified by Khalil et al	11200	chr12	-	127383472	127394672	intergenic
ASHGA5P000276	chr14:58685825-58705500		-2.10192	-1.4351	-1.24044		-1.59249			LincRNAs identified by Khalil et al	19675	chr14	+	59616072	59635747	intergenic
ASHGA5P000373	chr2:90959050-90986900		-1.33194	-1.72272		-1.10306	-1.38591			LincRNAs identified by Khalil et al	27850	chr2	-	91595323	91623173	intergenic
ASHGA5P000374	chr2:90959050-90986900			-1.47418	-1.65387	-1.01145	-1.37983			LincRNAs identified by Khalil et al	27850	chr2	+	91595323	91623173	intergenic
ASHGA5P000539	chr8:90569375-90582100		-1.04094	-2.83234		-1.09086	-1.65471			LincRNAs identified by Khalil et al	12725	chr8	-	90500259	90512984	intergenic
ASHGA5P000550	chr9:136300550-136313775		1.13251		-1.29083	-1.61549	-0.59127			LincRNAs identified by Khalil et al	13225	chr9	+	137160729	137173954	intergenic
ASHGA5P000561	chrX:16349775-16384450		-1.00262		-2.4492	-2.29937	-1.91706			LincRNAs identified by Khalil et al	34675	chrX	-	16439854	16474529	intergenic
ASHGA5P000584	0		-1.78098	2.38331		-2.52628	-0.641317			LincRNAs identified by Khalil et al	565	chr14	+	72315325	72382763	intergenic
ASHGA5P003753	PMS2P3			-1.26757	-1.3801	1.13372	-0.50465			pseudogene	1254	chr7	-	75132253	75157139
ASHGA5P005139	LOC388387		-3.00016	-2.49935		-5.16479	-3.55477			RefSeq	1844	chr17	-	41026690	41050751	intergenic
ASHGA5P007565	MST1P2		-5.18229	1.33523		1.08271	-0.921448			UCSC_knowngene	1397	chr1	+	16972068	16974587	intergenic
ASHGA5P007971	GOLGA2P2Y		-1.88627	-1.31398		-2.03333	-1.74452			GENCODE	1060	chrY	-	26356113	26360978	intergenic
ASHGA5P011991	LOC550643		-1.83539	-1.86972	-1.16356		-1.62289			RefSeq	722	chrX	+	56755717	56844004	intergenic
ASHGA5P013011	RP11-689P11.2			-1.77983	-2.18931	-1.40482	-1.79132			GENCODE	3204	chr4	+	8508554	8514337	intergenic
ASHGA5P013408	ANKRD36BP2		-4.29213	-3.82783	-5.05265		-4.39087			GENCODE	1737	chr2	+	89065418	89106116	intergenic
ASHGA5P013915	PLEKHM1P		-3.53883	-2.14088		-1.46798	-2.38256			GENCODE	1168	chr17	-	62816811	62833254	intergenic
ASHGA5P014107	LINC00269			-1.375	-1.20968	-2.74182	-1.7755			GENCODE	2173	chrX	+	68399399	68429767	intergenic
ASHGA5P014292	LINC00339		-1.28965		-2.05783	-1.10425	-1.48391			GENCODE	1045	chr1	+	22352026	22357713	intergenic
ASHGA5P014608	BX004987.3		-4.78919	-1.04387	-1.72805		-2.52037			GENCODE	356	chr1	+	143361976	143375173	intergenic
ASHGA5P014626	XXyac-YX155B6.5		1.45875	1.03136		-2.73039	-0.080094			GENCODE	452	chr1	+	147635091	147635692	intergenic
ASHGA5P014672	RP5-1114G22.2			-4.40873	-2.23107	1.05566	-1.86138			GENCODE	775	chr1	-	175172363	175173985	intergenic
ASHGA5P014747	AC004870.3		-2.48048	-1.12852		-1.08936	-1.56612			GENCODE	432	chr7	-	47040218	47118726	intergenic
ASHGA5P014769	AC016995.3		-2.04086	-1.615	2.0251		-0.543585			GENCODE	428	chr2	-	38685787	38696583	intergenic
ASHGA5P014785	RP11-464C19.2		1.14772		1.49608	-3.1268	-0.161			GENCODE	536	chr10	+	3876141	3876920	intergenic
ASHGA5P014889	AC013402.2		-2.20864	-3.16867	-1.22204		-2.19978			GENCODE	578	chr2	+	105050823	105122563	intergenic
ASHGA5P014998	XX-C2158C6.3		-2.20241	-1.38256	1.287		-0.765989			GENCODE	439	chr6	-	171045260	171046865	intergenic
ASHGA5P015049	RP11-261C10.3		-3.59622	-1.62181		1.08566	-1.37746			GENCODE	443	chr1	-	243251336	243255900	intergenic
ASHGA5P015055	RP11-313L9.1		-1.03874		1.24414	-1.67136	-0.488652			GENCODE	474	chr13	+	110380628	110382354	intergenic
ASHGA5P015058	AL078621.4		-2.27167		-2.84737	-1.04403	-2.05436			GENCODE	645	chr2	-	114286496	114300235	intergenic
ASHGA5P015208	AC092580.4		-2.30542	-1.66317	-4.46898		-2.81252			GENCODE	243	chr2	+	7865931	7870836	intergenic
ASHGA5P015236	RP5-1172A22.1		-1.61588	-1.69416		-1.86204	-1.72403			GENCODE	552	chr22	-	27619257	27620618	intergenic
ASHGA5P015258	BX248778		-1.62881	-1.57274		2.48161	-0.23998			UCSC_knowngene	1406	chr14	+	19650031	19684290	intergenic
ASHGA5P015261	RP11-443B7.1		1.97022	1.63006	-5.76973		-0.723151			GENCODE	317	chr1	-	235095407	235099574	intergenic
ASHGA5P015278	LINC00419		-1.9476	-1.12399	-2.60694		-1.89285			GENCODE	489	chr13	+	19433966	19434882	intergenic
ASHGA5P015280	LOC441204		-2.53952		-3.56605	-1.4931	-2.53289			UCSC_knowngene	3214	chr7	+	26438338	26538594	intergenic
ASHGA5P015285	LINC00478		-1.80445	-1.22907		-3.02956	-2.02103			GENCODE	264	chr21	+	17791998	17979404	intergenic
ASHGA5P015592	LINC00472		-1.60901	-3.81698	-2.02644		-2.48415			GENCODE	451	chr6	-	72126086	72129970	intergenic
ASHGA5P015634	AC124997.1		-2.02417		-2.44931	-1.14626	-1.87325			GENCODE	2491	chr15	-	25729977	25823938	intergenic
ASHGA5P015647	RP11-145M4.1		-4.93598	-1.05346		-1.92209	-2.63718			GENCODE	171	chr1	-	59520068	59521721	intergenic
ASHGA5P015768	CYP4Z2P		-1.44377	-3.20567	-1.1364		-1.92861			pseudogene	1512	chr1	-	47308849	47366106
ASHGA5P015774	RP4-794H19.1		-1.78541	-1.00507	-1.51034		-1.43361			GENCODE	1211	chr1	-	59348539	59362337	intergenic
ASHGA5P015837	ADAM3A			-1.97386	-1.82351	-1.29625	-1.69787			UCSC_knowngene	1275	chr8	-	39332028	39380470	intergenic
ASHGA5P015839	MEG3		-1.63276	-2.65174		1.92762	-0.785629			RefSeq	1653	chr14	+	101292444	101327360	intergenic
ASHGA5P015898	AC002454.1		-1.63399	-1.29917		-2.46272	-1.79863			GENCODE	406	chr7	+	92484222	92546465	intergenic
ASHGA5P015954	MRPL45P2			1.83243	-1.08241	-1.59231	-0.280765			GENCODE	927	chr17	-	45527933	45569858	intergenic
ASHGA5P015963	GTF2IRD2P1		-1.65094	-1.72598	-2.58888		-1.9886			GENCODE	3010	chr7	-	72656901	72685658	intergenic
ASHGA5P016035	LL22NC03-80A10.6		-1.02776	-1.20606	-2.45002		-1.56128			GENCODE	1776	chr22	+	22657588	22677203	intergenic
ASHGA5P016084	MTMR9LP		-1.14143	-2.39028	2.02344		-0.502756			pseudogene	1545	chr1	-	32697447	32707193
ASHGA5P016126	ANKRD36BP2		-4.74107	-3.69159	-5.54973		-4.6608			GENCODE	391	chr2	+	89065397	89076092	intergenic
ASHGA5P016149	RP4-794H19.1		-2.44321	-4.04021	-2.59823		-3.02722			GENCODE	219	chr1	-	59361516	59362375	intergenic
ASHGA5P016527	RP11-212D3.3			-1.38609	-2.27126	1.224	-0.811118			GENCODE	754	chrX	+	75107993	75109321	intergenic
ASHGA5P016652	RP11-219C24.10		-1.15917	-1.38922	-1.52149		-1.35663			GENCODE	378	chr1	+	13429633	13430107	intergenic
ASHGA5P016702	ZDHHC8P1			-1.74377	-1.59256	-2.07794	-1.80476			UCSC_knowngene	2196	chr22	-	23732791	23744799	intergenic
ASHGA5P016925	ANKRD30BP2		-3.74759		-1.48733	-1.51183	-2.24892			pseudogene	1610	chr21	+	14410528	14439354
ASHGA5P016944	BX571672.2		-4.19237	-1.15314		-1.91987	-2.42179			GENCODE	723	chr1	-	143193901	143196803	intergenic
ASHGA5P016951	AC005062.2		-2.2275	-1.74497	-1.31291		-1.76179			GENCODE	804	chr7	-	19958614	20042545	intergenic
ASHGA5P017063	RP11-124N14.4			1.81239	-3.14831	-1.58494	-0.973619			GENCODE	1351	chr10	-	17256237	17268897	intergenic
ASHGA5P017181	LOC728730		-1.76823	-1.01048	-1.06473		-1.28115			UCSC_knowngene	3706	chr2	+	39741286	39828484	intergenic
ASHGA5P017349	AC010971.1		-1.29596	-1.47547		-2.31936	-1.69693			GENCODE	692	chr7	+	49269732	49294412	intergenic
ASHGA5P017449	RP11-344L13.2			-1.90796	-1.40354	-1.475	-1.5955			GENCODE	351	chr10	-	85432161	85435195	intergenic
ASHGA5P017485	TMEM191A		-4.29077	-5.79106	-5.82323		-5.30169			GENCODE	737	chr22	+	21056964	21058890	intergenic
ASHGA5P017571	AL132709.5		-2.29276		-1.41916	-2.10141	-1.93778			GENCODE	480	chr14	+	101424598	101426536	intergenic
ASHGA5P017603	AC058791.2		1.37319		-2.44522	-1.24351	-0.771845			GENCODE	453	chr7	-	130628926	130668868	intergenic
ASHGA5P017787	AC011322.1		2.47464	-1.05055	-1.72951		-0.101808			GENCODE	546	chr3	-	196710760	196713813	intergenic
ASHGA5P017855	LINC00331		-2.16046	-4.0641		-1.00225	-2.40894			GENCODE	376	chr13	-	79361453	79366442	intergenic
ASHGA5P017937	RP4-794H19.4		-3.09692		-3.49973	-1.22988	-2.60884			GENCODE	530	chr1	+	59486058	59498735	intergenic
ASHGA5P017939	RP11-218L14.4		1.43554	-1.98573		-1.33026	-0.626816			GENCODE	553	chrX	+	154697946	154716707	intergenic
ASHGA5P018040	RP4-666F24.3		-2.21621	-2.29056	-3.21728		-2.57468			GENCODE	491	chr1	+	115642292	115645279	intergenic
ASHGA5P018118	RP11-5N23.2		-2.96932	-2.19076	-5.17262		-3.44424			GENCODE	421	chr10	+	6625640	6626260	intergenic
ASHGA5P018148	RP11-117D22.2			-1.35598	-2.01134	-2.09241	-1.81991			GENCODE	850	chr1	-	53832339	53833917	intergenic
ASHGA5P018263	RP5-905H7.3		-1.86708	-1.56322	1.59245		-0.612616			GENCODE	351	chr7	-	62693492	62702023	intergenic
ASHGA5P018285	RP11-622K12.1		-1.68941	-1.25397	-1.00978		-1.31772			GENCODE	305	chrX	+	56755805	56843809	intergenic
ASHGA5P018637	LINC00378		-2.14346	-1.5835	1.39908		-0.77596			GENCODE	324	chr13	+	61259332	61268662	intergenic
ASHGA5P018699	RP4-639F20.1		-1.4955		-3.96869	-1.39076	-2.28498			GENCODE	401	chr1	+	95426880	95428826	intergenic
ASHGA5P018814	VWFP1		1.02828	-2.42016	1.32367		-0.0227378			pseudogene	2907	chr22	-	17170992	17185367
ASHGA5P018979	LOC255025		-1.34805	-1.1567		-2.02867	-1.51114			RefSeq	1041	chr3	+	94657106	94710169	intergenic
ASHGA5P018991	MT1DP		-2.44429	-3.63935		1.57873	-1.50164			pseudogene	150	chr16	+	56677636	56678677
ASHGA5P019188	PLCL1		-1.97628	-1.52048	-1.65101		-1.71592			GENCODE	1195	chr2	+	199211552	199437305	intergenic
ASHGA5P019362	GUSBP2		-1.00655		-1.96628	-1.47682	-1.48321			GENCODE	1203	chr6	-	26839262	26924333	intergenic
ASHGA5P019533	RP11-572M11.3			-1.3984	-7.08194	3.96399	-1.50545			GENCODE	2502	chr3	-	112861196	112886666	intergenic
ASHGA5P019578	RP11-545G3.1			-1.33374	-1.13644	-1.65773	-1.37597			GENCODE	442	chr7	+	149738451	149742181	intergenic
ASHGA5P019580	RP11-298O21.5		-1.84708		-1.26224	-2.70024	-1.93652			GENCODE	436	chr3	+	167632846	167638537	intergenic
ASHGA5P019639	BC041484		-1.30496		-1.65067	-1.544	-1.49988			UCSC_knowngene	1057	chr3	+	112021324	112051598	intergenic
ASHGA5P019875	RP11-789C1.1		-2.68833	-4.35459	-2.62128		-3.2214			GENCODE	469	chr4	+	171195069	171204230	intergenic
ASHGA5P019915	CTD-2503O16.4		-3.05843	-1.76435		-3.02666	-2.61648			GENCODE	846	chr5	-	74213550	74319753	intergenic
ASHGA5P020043	RPL32P3		-2.15244		3.11314	-2.0897	-0.376334			GENCODE	363	chr3	-	129112014	129115136	intergenic
ASHGA5P020105	LEF1-AS1		-3.35143	-1.67236	-3.51269		-2.84549			GENCODE	444	chr4	+	109094574	109097586	intergenic
ASHGA5P020124	CTC-454M9.1			-1.01886	-1.08596	-1.16421	-1.08968			GENCODE	427	chr5	+	88238903	88371148	intergenic
ASHGA5P020170	CTD-2247C11.1		-1.64668	-3.09969	-3.26564		-2.67067			GENCODE	556	chr5	-	4974802	5034380	intergenic
ASHGA5P020212	RP11-553P9.2		-1.52036	-1.04004	-1.49574		-1.35205			GENCODE	284	chr4	+	136013548	136018804	intergenic
ASHGA5P020238	CTD-2532K18.2		-1.89949	-2.67331		1.67377	-0.966345			GENCODE	287	chr5	+	174247029	174253327	intergenic
ASHGA5P020260	FAM86EP		-1.31351	-1.00495		-1.70361	-1.34069			GENCODE	741	chr4	-	3944637	3957135	intergenic
ASHGA5P020394	RP11-152F13.1		-1.51819		-1.27612	-1.92723	-1.57385			pseudogene	1343	chr15	+	83188642	83195200
ASHGA5P020452	CTD-2195M18.1		-2.27533	-1.20483	-1.39843		-1.6262			GENCODE	581	chr5	+	6582258	6586011	intergenic
ASHGA5P020453	RP11-115J23.1		-1.51559	-1.08703		-1.10841	-1.23701			GENCODE	806	chr11	+	28724161	29066418	intergenic
ASHGA5P020460	RP11-844P9.2		-3.78101	-2.2044	-2.773		-2.91947			GENCODE	735	chr5	-	175570452	175575050	intergenic
ASHGA5P020600	RP11-134O21.1		-1.56682	1.0642		-1.1228	-0.541805			GENCODE	569	chr8	-	2527313	2585959	intergenic
ASHGA5P020689	PVT1			1.05844	-1.9649	-1.47075	-0.792404			GENCODE	624	chr8	+	128808065	128903206	intergenic
ASHGA5P020707	CTB-131B5.4		-1.15752		-2.52892	1.28685	-0.799866			GENCODE	451	chr5	-	139485184	139488150	intergenic
ASHGA5P020732	RP11-26E5.1		-3.36683	-1.99363		2.11144	-1.08301			GENCODE	281	chr8	+	130428194	130458098	intergenic
ASHGA5P020756	TPT1-AS1		-1.76771	1.37781		-1.14712	-0.512341			GENCODE	897	chr13	+	45956959	45965487	intergenic
ASHGA5P020864	LOC731779			-1.04654	1.22704	-2.18938	-0.669627			RefSeq	810	chr8	+	142350647	142354720	intergenic
ASHGA5P020891	RP11-495O10.1		-2.36767	-1.70985		1.72283	-0.784899			GENCODE	735	chr8	-	38558143	38562373	intergenic
ASHGA5P020961	KB-1732A1.1		-1.42151	-1.88849		1.51439	-0.598534			GENCODE	692	chr8	+	103817744	103821794	intergenic
ASHGA5P020964	CTB-131B5.4			-3.12108	-1.39175	3.60055	-0.304093			GENCODE	1044	chr5	-	139483417	139487051	intergenic
ASHGA5P020995	CCDC26		-2.43769	1.09057		-1.80366	-1.05026			GENCODE	1496	chr8	-	130363936	130587262	intergenic
ASHGA5P020997	C8orf69		-3.1233	-2.9602	-2.98077		-3.02142			RefSeq	522	chr8	-	96219234	96228602	intergenic
ASHGA5P021122	CTD-2572N17.1		1.08597	1.24654	-4.53471		-0.734063			GENCODE	447	chr11	-	42204841	42261369	intergenic
ASHGA5P021166	ZNF503-AS1		-1.11198	-1.55267		1.32726	-0.445797			RefSeq	1636	chr10	+	77056140	77121436	intergenic
ASHGA5P021269	RP11-428C19.5		-1.18642		1.79234	-2.65766	-0.683914			GENCODE	422	chr11	+	19321548	19329905	intergenic
ASHGA5P021425	RP11-356J5.12		-5.42396	-5.24483	-1.81293		-4.16057			GENCODE	693	chr11	+	112151208	112162495	intergenic
ASHGA5P021539	RP11-429J17.6			-2.65275	1.42036	-1.00912	-0.747168			GENCODE	582	chr8	+	144821565	144824305	intergenic
ASHGA5P021628	RP11-90D4.2		-2.09571	-4.77743	-2.05893		-2.97736			GENCODE	272	chr12	-	8535439	8538323	intergenic
ASHGA5P021734	RP11-14N7.2		-4.15444	-1.52498	-2.19712		-2.62551			GENCODE	605	chr1	+	148928344	148951595	intergenic
ASHGA5P021853	RP11-551L14.1		-1.58848	2.09347	-4.5978		-1.36427			GENCODE	1264	chr12	-	31264585	31270405	intergenic
ASHGA5P021883	AC005152.3		-2.18678		-2.93787	-1.74881	-2.29115			GENCODE	323	chr17	-	70017991	70030233	intergenic
ASHGA5P022043	RP11-493L12.4		-2.74063	-1.15613	-4.17275		-2.68983			GENCODE	329	chr12	+	47641906	47643068	intergenic
ASHGA5P022241	RP11-280K24.4		-3.70246	-1.69516		-1.76251	-2.38671			GENCODE	5982	chr14	+	52231993	52292140	intergenic
ASHGA5P022409	DIO3OS		-2.06051	-3.3178	-2.7289		-2.7024			GENCODE	401	chr14	-	102023640	102025113	intergenic
ASHGA5P022507	CTD-2034I4.2		-3.9745	-3.6461	-4.46712		-4.02924			GENCODE	684	chr15	+	81944572	81980886	intergenic
ASHGA5P022512	RP11-56B16.2		-1.80718	-4.08547	-2.37868		-2.75711			GENCODE	879	chr15	-	52213980	52221675	intergenic
ASHGA5P022630	CTD-2335A18.1		-2.16149	-1.5974	-1.30478		-1.68789			GENCODE	571	chr15	+	89905704	89922463	intergenic
ASHGA5P022657	RP11-64K12.2		-1.61935	-1.85088	-1.1573		-1.54251			GENCODE	594	chr15	+	40617416	40618916	intergenic
ASHGA5P022701	LOC283761			-1.16399	-1.03278	-1.83042	-1.3424			UCSC_knowngene	1434	chr15	-	90048160	90067265	intergenic
ASHGA5P022767	RP11-578F21.12		-2.22433	-1.75685	-1.30379		-1.76166			GENCODE	731	chr15	+	29034972	29053444	intergenic
ASHGA5P022793	RP11-23P13.6		-1.84963	-2.73168	-4.43125		-3.00419			GENCODE	400	chr15	+	42187382	42188141	intergenic
ASHGA5P022880	LINC00261		1.68163		-1.76689	-3.09135	-1.05887			RefSeq	4924	chr20	-	22541191	22559280	intergenic
ASHGA5P022883	CTD-2291D10.1		1.01091	-2.82115	1.13484		-0.225137			GENCODE	1838	chr19	-	23237624	23244067	intergenic
ASHGA5P022939	PWRN1		-1.93213	-1.00515		-3.15354	-2.03027			GENCODE	818	chr15	+	24738283	24758291	intergenic
ASHGA5P023302	RP11-344E13.3		-4.30983	-1.89773	-1.45042		-2.55266			GENCODE	634	chr17	+	20824464	20833359	intergenic
ASHGA5P023370	RP11-627G18.3		-3.31233	-3.45925		-3.35734	-3.37631			GENCODE	481	chr18	-	19747215	19748379	intergenic
ASHGA5P023563	RP11-627G18.3		-3.36096	-3.87238		-3.73995	-3.65776			GENCODE	194	chr18	-	19747630	19748331	intergenic
ASHGA5P023610	HMlincRNA1052		-1.23162		-1.50228	2.39656	-0.112448			LincRNAs identified by Khalil et al	10575	chr1	+	98805012	98815587	intergenic
ASHGA5P023648	HMlincRNA1284		1.34341		1.02119	-2.46315	-0.032851			LincRNAs identified by Khalil et al	1018	chr4	+	120932275	120933293	intergenic
ASHGA5P023666	HMlincRNA1397			-1.23348	-1.68341	-1.59179	-1.50289			LincRNAs identified by Khalil et al	5800	chr11	+	79223852	79229652	intergenic
ASHGA5P023702	HMlincRNA1562			2.75784	-1.75064	-1.21484	-0.069214			LincRNAs identified by Khalil et al	4469	chr15	+	56088155	56092624	intergenic
ASHGA5P023713	HMlincRNA1584		-1.11483		1.42513	-2.24105	-0.643581			LincRNAs identified by Khalil et al	10676	chr3	-	46129526	46140202	intergenic
ASHGA5P023722	HMlincRNA1602		-2.24964	-2.21797	-1.60587		-2.02449			LincRNAs identified by Khalil et al	4111	chrX	+	40874482	40878593	intergenic
ASHGA5P023854	HMlincRNA759		-1.09991	-2.59731		2.05047	-0.548917			LincRNAs identified by Khalil et al	7565	chr5	+	141438289	141445854	intergenic
ASHGA5P023859	HMlincRNA773		-1.05999	-2.88896	1.30623		-0.880909			LincRNAs identified by Khalil et al	9029	chr5	-	124759910	124768939	intergenic
ASHGA5P023908	HMlincRNA907		-2.41	-1.3293	-1.6584		-1.79923			LincRNAs identified by Khalil et al	5934	chr15	+	48164774	48170708	intergenic
ASHGA5P025628	FLJ42709		-1.35337		-2.17418	-1.03756	-1.5217			UCSC_knowngene	2632	chr5	-	92745064	92917003	intergenic
ASHGA5P025694	LOC283761		-1.74276		-1.50122	-3.11641	-2.12013			RefSeq	2366	chr15	-	90048160	90067265	intergenic
ASHGA5P025762	LOC283440		-1.41605	-1.71516		-1.08044	-1.40388			RefSeq	571	chr12	-	2870365	2880835	intergenic
ASHGA5P026074	XLOC_006439		2.41891	-2.15273		-1.30532	-0.346381			LincRNAs identified by Cabili et al	946	chr7	-	50292779	50296511	intergenic
ASHGA5P026228	RP11-222N13.1			-4.48578	1.28745	1.86166	-0.445558			GENCODE	546	chr11	+	15932494	15940087	intergenic
ASHGA5P026316	XLOC_006350		-1.35469	-1.23424	-2.39645		-1.66179			LincRNAs identified by Cabili et al	1300	chr7	-	7590642	7603904	intergenic
ASHGA5P026357	RP5-866L20.1		-3.29375		1.07887	-1.46637	-1.22708			GENCODE	683	chr1	-	54982084	54982932	intergenic
ASHGA5P026378	0		-1.28221	-1.03856		-1.01749	-1.11275			LincRNAs identified by Khalil et al	693	chr5	+	171281602	171282294	intergenic
ASHGA5P026428	0		-3.21051	-1.32981	-2.57574		-2.37202			LincRNAs identified by Khalil et al	332	chr6	-	14168333	14168655	intergenic
ASHGA5P026491	0		1.16612		-1.58405	-1.91803	-0.778656			LincRNAs identified by Khalil et al	717	chr6	-	44619407	44637427	intergenic
ASHGA5P026523	XLOC_005452		-2.71201	-2.34203	-1.85164		-2.30189			LincRNAs identified by Cabili et al	1396	chr6	+	122238498	122283567	intergenic
ASHGA5P026566	RP11-119D9.1		-1.54634	-1.19689		1.09364	-0.549863			GENCODE	600	chr11	+	67653947	67661564	intergenic
ASHGA5P026601	CTD-2313N18.2		-3.04581	-2.5713	-1.52337		-2.38016			pseudogene	1345	chr11	+	71433097	71492229
ASHGA5P026708	CTD-2005H7.1		-1.6393		-1.57142	-2.02478	-1.74517			GENCODE	432	chr11	+	86414140	86425134	intergenic
ASHGA5P026923	AP002856.6		-1.54284	-3.71183		2.22336	-1.01044			GENCODE	562	chr11	+	131074893	131085058	intergenic
ASHGA5P026943	AP004550.1		-2.06591	-5.00247	-3.24809		-3.43883			GENCODE	514	chr11	+	134433289	134442950	intergenic
ASHGA5P026947	FAM138D		1.35095		-1.48836	-1.34867	-0.495361			GENCODE	605	chr12	-	147072	149346	intergenic
ASHGA5P026958	RP11-283I3.6		-1.21789		-2.78687	-1.54265	-1.84914			GENCODE	3170	chr12	-	383119	386289	intergenic
ASHGA5P027157	RP11-977P2.1		-3.26018		-1.77508	-1.51464	-2.1833			GENCODE	433	chr12	-	28974907	28978764	intergenic
ASHGA5P027185	0		-2.36562	-1.62537	-1.31472		-1.76857			LincRNAs identified by Khalil et al	514	chr8	+	17984396	17984910	intergenic
ASHGA5P027201	RP11-547C5.2		-3.82455	-5.17491		-2.56067	-3.85338			GENCODE	552	chr12	-	43373056	43390289	intergenic
ASHGA5P027285	XLOC_005220			-1.89043	-2.59398	3.27582	-0.402865			LincRNAs identified by Cabili et al	319	chr6	+	27677988	27680876	intergenic
ASHGA5P027321	RP11-834C11.7		-2.57091	-1.17218		-1.35227	-1.69845			GENCODE	564	chr12	-	54470621	54475687	intergenic
ASHGA5P027426	RP11-320P7.1		-1.7273	-2.30191	-2.0708		-2.03334			GENCODE	629	chr12	-	70612911	70615642	intergenic
ASHGA5P027438	RP11-314D7.1		2.03083	-1.09721		-1.39992	-0.155434			GENCODE	279	chr12	-	73522764	73537634	intergenic
ASHGA5P027486	RP11-511B23.2		-1.10619	-1.08422		-2.12768	-1.43937			GENCODE	653	chr12	-	93521439	93532867	intergenic
ASHGA5P027523	RP11-175P13.3		-1.37218	-1.05023	1.46217		-0.32008			GENCODE	500	chr12	-	100567124	100571432	intergenic
ASHGA5P027583	RP11-86H7.6			-1.35226	-1.49439	-2.08533	-1.64399			GENCODE	2171	chr1	-	95051111	95057853	intergenic
ASHGA5P027628	LOC144742		-1.53759	-1.07053		-2.65533	-1.75448			RefSeq	2291	chr12	-	119721629	119741185	intergenic
ASHGA5P027640	HNF1A-AS1		1.0182	1.05188	-2.48913		-0.139684			GENCODE	2455	chr12	-	121407640	121410095	intergenic
ASHGA5P027646	XLOC_005751		-1.63144	-1.07357	-1.0237		-1.2429			LincRNAs identified by Cabili et al	1458	chr6	-	57125323	57128144	intergenic
ASHGA5P027720	LOC100288778		-1.82705	-1.21257		1.29405	-0.581855			UCSC_knowngene	866	chr12	+	78785	88749	intergenic
ASHGA5P027784	0		-1.51017	-2.34502	-1.95092		-1.93537			LincRNAs identified by Khalil et al	415	chrX	+	64070590	64070929	intergenic
ASHGA5P027836	BC051808		-2.08749	-1.88828	-1.77381		-1.91653			UCSC_knowngene	2479	chr1	-	108803819	108816311	intergenic
ASHGA5P027952	XLOC_005595		-1.71044	-2.24327		-1.38382	-1.77918			LincRNAs identified by Cabili et al	888	chr6	-	6696981	6712293	intergenic
ASHGA5P028039	LOC100240734			-2.17926	-2.7174	-2.51257	-2.46974			RefSeq	502	chr12	+	54495992	54496483	intergenic
ASHGA5P028040	RP11-834C11.8		-2.0171		-3.55542	-2.01244	-2.52832			GENCODE	403	chr12	+	54556922	54562379	intergenic
ASHGA5P028068	PGCP1			-2.47371	-1.19043	-1.54085	-1.735			pseudogene	1358	chr1	-	111925481	111934441
ASHGA5P028262	RP11-689B22.2		-2.20267	-1.90807	-1.40884		-1.83986			GENCODE	303	chr12	+	109029624	109034693	intergenic
ASHGA5P028267	XLOC_004350		-2.29343		-1.40431	-1.52921	-1.74232			LincRNAs identified by Cabili et al	620	chr5	+	39520510	39524809	intergenic
ASHGA5P028277	RP1-46F2.2		-2.48102	-2.13323	-6.9187		-3.84432			GENCODE	674	chr12	+	111374410	111394636	intergenic
ASHGA5P028300	RP4-601P9.2		-2.51904	-2.00134		-1.22737	-1.91592			GENCODE	1330	chr12	+	115151615	115205762	intergenic
ASHGA5P028426	LINC00422		-1.14492	-1.26262	-3.92057		-2.10937			GENCODE	1179	chr13	-	21877650	21922860	intergenic
ASHGA5P028437	LINC00357		-1.49235	-2.83242	-2.93005		-2.41827			GENCODE	1059	chr13	-	25511013	25512491	intergenic
ASHGA5P028506	RP5-1042I8.7		-1.87444	-1.29446	-2.2969		-1.82193			GENCODE	1359	chr1	-	120451877	120453236	intergenic
ASHGA5P028557	AL583842.2			-1.78028	-2.39327	1.45786	-0.90523			GENCODE	363	chr1	-	142569265	142588234	intergenic
ASHGA5P028591	LINC00395		-3.87913		1.27294	-3.51435	-2.04018			GENCODE	406	chr13	-	64241813	64291151	intergenic
ASHGA5P028655	AK123584			-1.72166	-1.18291	-1.76751	-1.55736			UCSC_knowngene	2796	chr13	-	100143728	100148992	intergenic
ASHGA5P028733	TPTE2P6		-1.66026	-1.57176	-4.26196		-2.49799			GENCODE	649	chr13	+	25161361	25171814	intergenic
ASHGA5P028764	RP11-37E23.5		-2.73353	-1.6672	-2.04036		-2.14703			GENCODE	437	chr13	+	32872290	32872849	intergenic
ASHGA5P028851	RP11-473M10.3		-1.00124		-2.62741	-1.97098	-1.86654			GENCODE	776	chr13	+	64322131	64325213	intergenic
ASHGA5P028987	RP11-597A11.6		-1.39451	-2.12237		-1.67498	-1.73062			GENCODE	563	chr14	-	20145802	20147175	intergenic
ASHGA5P029037	XLOC_004822		-1.40841	-1.13448	-1.90526		-1.48272			LincRNAs identified by Cabili et al	614	chr5	-	53955987	53999188	intergenic
ASHGA5P029112	RP11-816J8.1		-1.54779	-1.47126	1.17139		-0.615888			GENCODE	522	chr14	-	49524430	49544223	intergenic
ASHGA5P029130	RP11-463J10.4			-2.46832	-1.87695	-1.82241	-2.05589			GENCODE	467	chr14	-	52449237	52453937	intergenic
ASHGA5P029311	RP11-862G15.2		-2.01819	-1.22025	-3.22282		-2.15375			GENCODE	1384	chr14	-	93372041	93373827	intergenic
ASHGA5P029320	XLOC_004700		-1.28137	-3.37229	-1.34602		-1.99989			LincRNAs identified by Cabili et al	904	chr5	-	1041886	1042973	intergenic
ASHGA5P029596	RP1-13P20.6		-2.09576	-1.82488	-2.81274		-2.24446			GENCODE	1997	chr1	-	152902515	152921686	intergenic
ASHGA5P029712	CTD-2547L24.4		-1.89644		-2.73665	-1.27485	-1.96931			GENCODE	705	chr14	+	91724642	91725347	intergenic
ASHGA5P029782	AL132709.5		-2.68063	-1.52661		-2.84218	-2.34981			GENCODE	644	chr14	+	101413419	101419089	intergenic
ASHGA5P029792	RP11-8L8.2		-2.20063		-1.95867	-1.05424	-1.73784			GENCODE	943	chr14	+	101587192	101589879	intergenic
ASHGA5P029829	XLOC_003613		1.23194	1.23544	-2.88796		-0.140192			LincRNAs identified by Cabili et al	362	chr4	+	99064930	99090451	intergenic
ASHGA5P029834	RP11-44N21.1		-1.88568	-1.09383	-2.05267		-1.6774			GENCODE	965	chr14	+	105561527	105565341	intergenic
ASHGA5P029931	RP11-1008C21.2		-1.6749		-1.8718	-1.61718	-1.72129			GENCODE	464	chr15	-	38363827	38364291	intergenic
ASHGA5P029977	XLOC_003422		-1.37245		-1.03137	-1.28518	-1.22966			LincRNAs identified by Cabili et al	5977	chr4	+	1548568	1555291	intergenic
ASHGA5P030107	XLOC_003514		-1.7523	-2.23091		1.07585	-0.969121			LincRNAs identified by Cabili et al	2165	chr4	+	38749926	38754586	intergenic
ASHGA5P030141	RP11-941F15.1		-2.10385		-3.13716	-1.37989	-2.20697			GENCODE	723	chr15	-	74200423	74212211	intergenic
ASHGA5P030194	RP11-499F3.2		-2.50169		1.12764	-1.05262	-0.808889			GENCODE	569	chr15	-	81952822	82090465	intergenic
ASHGA5P030284	CTD-2536I1.1		-1.30644		-2.31098	-1.61684	-1.74475			GENCODE	1147	chr15	-	95819689	95832714	intergenic
ASHGA5P030377	RP11-2C7.1		-1.33728	-2.6522		2.81484	-0.391546			GENCODE	729	chr15	+	26110441	26122358	intergenic
ASHGA5P030397	AC055876.1		-2.96028	-1.73577	-1.73155		-2.14253			pseudogene	288	chr15	+	29034344	29034632
ASHGA5P030398	XLOC_004205		-4.56117	-1.97858	-4.52668		-3.68881			LincRNAs identified by Cabili et al	700	chr4	-	185289387	185303530	intergenic
ASHGA5P030399	RP11-578F21.12			-1.37661	-3.08435	-2.02232	-2.1611			GENCODE	480	chr15	+	29077525	29084129	intergenic
ASHGA5P030404	CTD-3092A11.1		-1.19804		-2.06826	-1.37394	-1.54675			GENCODE	439	chr15	+	30771286	30773273	intergenic
ASHGA5P030435	RP11-702M1.1		-3.20004	-2.29664		-3.2296	-2.90876			GENCODE	370	chr15	+	36148677	36150503	intergenic
ASHGA5P030559	LOC283663		-2.5553	-3.12655	-5.86543		-3.84909			UCSC_knowngene	2536	chr15	+	57592562	57599965	intergenic
ASHGA5P030754	CTD-3094K11.1		-2.84243	-2.6752		1.5168	-1.33361			GENCODE	402	chr15	+	91382953	91384608	intergenic
ASHGA5P030777	CTD-2576F9.2		-2.12858	-1.32626	-1.58641		-1.68042			GENCODE	891	chr15	+	95399142	95400205	intergenic
ASHGA5P030783	RP11-522B15.3		-2.67496	-1.70168	1.80444		-0.857398			GENCODE	501	chr15	+	96897465	96946964	intergenic
ASHGA5P030802	BC032026		-1.66497	-3.34236		1.43522	-1.1907			UCSC_knowngene	629	chr15	+	101098884	101100003	intergenic
ASHGA5P030976	RP11-65J21.4			-3.55337	1.11642	1.65539	-0.260523			GENCODE	580	chr16	-	14501895	14512729	intergenic
ASHGA5P030978	RP11-280O1.2		-2.04946	-1.11225	-2.01105		-1.72426			GENCODE	368	chr1	-	165468248	165496895	intergenic
ASHGA5P030979	RP11-82O18.2		-1.49447	-1.40057	-3.45857		-2.11787			GENCODE	579	chr16	-	14789423	14800912	intergenic
ASHGA5P031011	XLOC_002890			2.04676	-7.0684	-1.90881	-2.31015			LincRNAs identified by Cabili et al	366	chr3	+	156535039	156536805	intergenic
ASHGA5P031067	XLOC_002932		-3.40015	-2.37437	-3.61672		-3.13041			LincRNAs identified by Cabili et al	394	chr3	+	177483364	177484684	intergenic
ASHGA5P031078	RP1-10C16.1		-4.02186	-4.64636		-3.96397	-4.21073			GENCODE	418	chr1	-	168732602	168743728	intergenic
ASHGA5P031133	IGH		-1.71861	-2.00844	-1.83053		-1.85253			UCSC_knowngene	91	chr16	-	33647451	33647542	intergenic
ASHGA5P031188	RP11-461O7.1		-1.26727	-1.34087		2.01244	-0.198565			GENCODE	665	chr16	-	56220985	56221990	intergenic
ASHGA5P031217	RP11-95H3.1		-2.17247		-3.05553	-1.30637	-2.17812			GENCODE	750	chr16	-	65175658	65210476	intergenic
ASHGA5P031237	CTD-2012K14.6			-1.14683	-2.66348	1.80401	-0.668768			GENCODE	515	chr16	-	67583121	67583636	intergenic
ASHGA5P031287	AC009120.4		-2.69177		-3.31576	-2.50943	-2.83899			GENCODE	966	chr16	-	74226290	74249420	intergenic
ASHGA5P031332	RP11-18F14.1		-1.71737	1.28195	-1.17667		-0.537364			GENCODE	755	chr16	-	80600999	80606705	intergenic
ASHGA5P031375	FOXF1-AS1		-3.6135	-2.64133	-2.20912		-2.82132			RefSeq	3099	chr16	-	86508130	86542466	intergenic
ASHGA5P031376	FOXF1-AS1		-4.93072	-3.14152	-2.37336		-3.48186			RefSeq	2693	chr16	-	86521270	86542466	intergenic
ASHGA5P031387	XLOC_002563		1.46913		-1.9992	-1.6073	-0.712455			LincRNAs identified by Cabili et al	703	chr3	+	95887	109435	intergenic
ASHGA5P031394	XLOC_002563		-3.61769	-1.74956		-1.33062	-2.23262			LincRNAs identified by Cabili et al	428	chr3	+	109400	111663	intergenic
ASHGA5P031473	XLOC_002632		-3.19047	-4.17249		-1.78345	-3.0488			LincRNAs identified by Cabili et al	249	chr3	+	45351421	45370924	intergenic
ASHGA5P031485	XLOC_002650			-3.81834	-1.98611	1.73617	-1.35609			LincRNAs identified by Cabili et al	2414	chr3	+	50706848	50709456	intergenic
ASHGA5P031540	XLOC_003243		-2.79012		-1.50207	-1.16348	-1.81856			LincRNAs identified by Cabili et al	604	chr3	-	127752280	127763046	intergenic
ASHGA5P031549	RP11-65J21.3		-1.74045	-1.49821	-1.03927		-1.42598			GENCODE	362	chr16	+	14417150	14420141	intergenic
ASHGA5P031698	AC002519.6		-1.78229	-1.61887	-2.49395		-1.96504			GENCODE	551	chr16	+	31814283	31817242	intergenic
ASHGA5P031703	IGH		-2.74824	-2.69462	-6.47186		-3.97157			UCSC_knowngene	88	chr16	+	32070547	32070635	intergenic
ASHGA5P031704	IGH		-2.69928	-1.09416	-2.64722		-2.14689			UCSC_knowngene	91	chr16	+	32077385	32077476	intergenic
ASHGA5P031713	IGH		-3.81361	-2.40555	-5.25403		-3.8244			UCSC_knowngene	88	chr16	+	33013796	33013884	intergenic
ASHGA5P031719	RP11-244B22.11		-1.37506		-1.78352	-3.50224	-2.22027			GENCODE	703	chr16	+	34378092	34379252	intergenic
ASHGA5P031800	MT1JP		-2.17128	-5.54305	-1.04964		-2.92132			UCSC_knowngene	977	chr16	+	56669674	56670998	intergenic
ASHGA5P031804	RP11-249C24.3			-4.25797	-2.40161	-1.24891	-2.63616			pseudogene	594	chr16	+	56720762	56721681
ASHGA5P031835	RP11-21L1.1		-1.24631	-1.47551	-1.76681		-1.49621			GENCODE	1129	chr16	+	63969681	63970810	intergenic
ASHGA5P031966	XLOC_014246		-3.01007	-4.12378	1.52667		-1.86906			LincRNAs identified by Cabili et al	229	chr22	+	39673784	39674133	intergenic
ASHGA5P031988	LA16c-444G7.2			2.39061	-2.61402	-2.52013	-0.914509			GENCODE	465	chr16	+	88227919	88228823	intergenic
ASHGA5P032041	XLOC_014288		-2.44408	-1.43014	-2.77605		-2.21675			LincRNAs identified by Cabili et al	430	chr22	+	51024086	51025883	intergenic
ASHGA5P032051	XLOC_014288		-2.00379	-1.52934	-3.32139		-2.28484			LincRNAs identified by Cabili et al	1132	chr22	+	51023592	51033826	intergenic
ASHGA5P032173	LOC100289255			-1.42685	-1.11885	1.00126	-0.514812			RefSeq	1551	chr17	-	10698229	10707416	intergenic
ASHGA5P032261	RP11-1113L8.2		-1.11633		-1.81858	1.90118	-0.344579			pseudogene	160	chr17	-	19485428	19485588
ASHGA5P032324	RP11-218M11.3			-2.1025	-2.75937	1.87241	-0.996484			GENCODE	280	chr17	-	28877510	28878207	intergenic
ASHGA5P032431	RP11-565N2.2		-1.9045	-1.93262	-2.33853		-2.05855			GENCODE	285	chr1	-	208800085	208801430	intergenic
ASHGA5P032525	XLOC_013950		-2.19765	-2.28996	-7.94137		-4.14299			LincRNAs identified by Cabili et al	375	chr21	+	43189205	43194312	intergenic
ASHGA5P032605	PLEKHM1P		-1.463	-3.07745	1.00085		-1.17987			GENCODE	1558	chr17	-	62815913	62833243	intergenic
ASHGA5P032609	AMZ2P1		-2.17441	-1.63048	-3.45226		-2.41905			GENCODE	3425	chr17	-	62962667	62971686	intergenic
ASHGA5P032627	AC005152.2			-3.53621	-4.78976	2.24953	-2.02548			GENCODE	1001	chr17	-	70072626	70081642	intergenic
ASHGA5P032680	XLOC_014114		-2.34551	-1.85085	-3.83217		-2.67618			LincRNAs identified by Cabili et al	1975	chr21	-	45619131	45621216	intergenic
ASHGA5P032701	RP11-1055B8.4			-1.60292	-2.16332	-1.58003	-1.78209			GENCODE	1561	chr17	-	79361929	79364056	intergenic
ASHGA5P032744	AX748314		-1.81663		-2.25061	-3.5422	-2.53648			UCSC_knowngene	2183	chr17	+	699304	701487	intergenic
ASHGA5P032798	RP11-365O16.3		-1.96527	-1.54146		-1.61025	-1.70566			GENCODE	437	chr1	-	224396448	224398114	intergenic
ASHGA5P032900	XLOC_007467		-1.822	-1.44616	-1.35729		-1.54182			LincRNAs identified by Cabili et al	216	chr9	+	97075821	97076871	intergenic
ASHGA5P032910	AC107982.4		-3.1557	-3.29135	-2.46238		-2.96981			pseudogene	1300	chr17	+	18739019	18745677
ASHGA5P032993	AC024619.2			-1.51808	-1.69683	-1.277	-1.4973			GENCODE	495	chr17	+	27342359	27343530	intergenic
ASHGA5P033040	AC084809.3		-1.65266	-1.53946	-1.13875		-1.44362			GENCODE	512	chr17	+	31232679	31233602	intergenic
ASHGA5P033171	XLOC_007486		-2.01161	-1.21749		-2.64268	-1.95726			LincRNAs identified by Cabili et al	1480	chr9	+	101673452	101691817	intergenic
ASHGA5P033241	CTC-462L7.1		-1.09375		-2.39576	-1.87776	-1.78909			GENCODE	4810	chr17	+	53246183	53250993	intergenic
ASHGA5P033248	RNF126P1		-4.75326	-1.78039		-1.59141	-2.70835			pseudogene	925	chr17	+	55122881	55123806
ASHGA5P033369	XLOC_013838			1.41783	1.34359	-2.83965	-0.0260796			LincRNAs identified by Cabili et al	586	chr20	-	61416929	61423462	intergenic
ASHGA5P033453	AC139099.6		-1.7226	-1.31245		-1.23404	-1.42303			GENCODE	472	chr17	+	81159764	81168698	intergenic
ASHGA5P033456	FJ009034			-2.64105	-1.53012	-1.04609	-1.73909			UCSC_knowngene	462	chr17_ctg5_hap1	-	1320859	1323954	intergenic
ASHGA5P033537	RP11-627G18.3		-3.78985	-4.69007		-4.42071	-4.30021			GENCODE	669	chr18	-	19746939	19747903	intergenic
ASHGA5P033793	LOC729950		-3.45039	-2.63	-1.89049		-2.65696			RefSeq	2321	chr18	+	22208145	22242162	intergenic
ASHGA5P033839	LOC284260		-1.2298	-1.12809		-1.26458	-1.20749			UCSC_knowngene	3322	chr18	+	39766634	40098918	intergenic
ASHGA5P034032	FAM87B		-2.81955	-1.59396	-2.88042		-2.43131			GENCODE	1944	chr1	+	752750	755214	intergenic
ASHGA5P034119	ZNF826P		-2.61233	-2.35655	-1.95743		-2.30877			GENCODE	3330	chr19	-	20575922	20607762	intergenic
ASHGA5P034124	AX748435		-1.14302	-3.83958		-1.01801	-2.0002			UCSC_knowngene	2049	chr19	-	21763357	21765406	intergenic
ASHGA5P034264	XLOC_001756			-2.52795	-3.15692	-1.51287	-2.39925			LincRNAs identified by Cabili et al	400	chr2	+	173117100	173145603	intergenic
ASHGA5P034297	NAPSB		-2.20488	-2.16772	-4.93668		-3.10309			pseudogene	1266	chr19	-	50837133	50848018
ASHGA5P034303	KLKP1			1.21577	-3.78185	1.37708	-0.396334			UCSC_knowngene	2056	chr19	-	51385351	51392441	intergenic
ASHGA5P034378	XLOC_001564		-1.50075	-1.95281	-3.77123		-2.40826			LincRNAs identified by Cabili et al	322	chr2	+	89108796	89113264	intergenic
ASHGA5P034513	XLOC_001635			1.35361	-2.15848	-1.94271	-0.915859			LincRNAs identified by Cabili et al	2790	chr2	+	118421686	118424589	intergenic
ASHGA5P034526	XLOC_001641		-1.60917	-1.42547	-2.56013		-1.86492			LincRNAs identified by Cabili et al	1843	chr2	+	121334544	121339552	intergenic
ASHGA5P034550	BC024732			-2.15633	-1.29459	2.9792	-0.157239			UCSC_knowngene	827	chr19	+	28284401	28297182	intergenic
ASHGA5P034595	LOC284408		-1.93353	-1.23036	-2.82973		-1.99787			UCSC_knowngene	1871	chr19	+	37288451	37294910	intergenic
ASHGA5P034597	XLOC_001448			-1.38724	-1.87963	-1.89765	-1.72151			LincRNAs identified by Cabili et al	481	chr2	+	43357102	43358647	intergenic
ASHGA5P034605	LOC147976			-1.20186	-1.74339	-2.13061	-1.69195			GENCODE	2607	chr19	+	38320190	38322797	intergenic
ASHGA5P034730	AX746478		-1.84267	-1.32945	-1.63971		-1.60395			UCSC_knowngene	1957	chr19	+	50988163	50990120	intergenic
ASHGA5P034742	LINC00085		-1.33874	-1.74093	-2.14649		-1.74205			GENCODE	554	chr19	+	52207573	52215640	intergenic
ASHGA5P034823	XLOC_001334		-1.74558	-2.31302	-1.00158		-1.68672			LincRNAs identified by Cabili et al	420	chr2	+	9144181	9148968	intergenic
ASHGA5P034868	LINC00299		-7.1866	-3.23962		-2.00363	-4.14328			GENCODE	2342	chr2	-	8347272	8468549	intergenic
ASHGA5P034969	AC019064.1		-1.31467		-2.76799	-1.75614	-1.94627			GENCODE	494	chr2	-	35223344	35225227	intergenic
ASHGA5P034978	XLOC_001414		-1.82627	-1.50575		-1.28945	-1.54049			LincRNAs identified by Cabili et al	739	chr2	+	31046572	31083082	intergenic
ASHGA5P035021	RP13-221M14.2			1.28592	-1.07912	-1.86919	-0.554133			GENCODE	384	chr1	+	13146776	13147256	intergenic
ASHGA5P035058	XLOC_002424		1.05041		-1.1187	-1.34102	-0.469771			LincRNAs identified by Cabili et al	381	chr2	-	186029618	186031910	intergenic
ASHGA5P035072	LOC400958		-1.96166		-2.05951	-2.07752	-2.03289			RefSeq	3067	chr2	-	65128973	65159581	intergenic
ASHGA5P035146	IGKJ5		-4.34828	-3.73252	-5.77305		-4.61795			GENCODE	1209	chr2	-	89156708	89165653	intergenic
ASHGA5P035167	NEURL3		-1.16596	-1.66188		-1.61039	-1.47941			GENCODE	1675	chr2	-	97163382	97173846	intergenic
ASHGA5P035174	AC159540.1		-2.63279	-1.75577	-2.8633		-2.41728			GENCODE	724	chr2	-	98081773	98089122	intergenic
ASHGA5P035180	AC109826.2		-2.72682	-1.42281	-5.55986		-3.2365			GENCODE	548	chr2	-	99385423	99388543	intergenic
ASHGA5P035242	XLOC_007326		-1.33459	-1.35237		-2.70958	-1.79885			LincRNAs identified by Cabili et al	1451	chr9	+	33730334	33749410	intergenic
ASHGA5P035263	RP11-19E11.1		-1.13867	-1.74183		-1.3086	-1.39636			GENCODE	612	chr2	-	119591275	119592185	intergenic
ASHGA5P035398	AC009495.4		-2.64353		-1.90857	-1.77278	-2.1083			GENCODE	372	chr2	-	166651366	166702601	intergenic
ASHGA5P035517	XLOC_002131		-1.49298	-1.75525	-2.41334		-1.88719			LincRNAs identified by Cabili et al	675	chr2	-	65196935	65197921	intergenic
ASHGA5P035531	XLOC_007349			-1.47023	-2.02145	-4.27499	-2.58889			LincRNAs identified by Cabili et al	370	chr9	+	38127477	38134699	intergenic
ASHGA5P035605	XLOC_002221		-2.21251	-1.2813	-3.78965		-2.42782			LincRNAs identified by Cabili et al	210	chr2	-	99388254	99388552	intergenic
ASHGA5P035609	LINC00471			-1.06916	-3.1389	3.58942	-0.206211			GENCODE	1282	chr2	-	232373136	232379050	intergenic
ASHGA5P035745	AC023137.2			-1.62536	-1.31332	-5.73592	-2.89153			GENCODE	308	chr2	+	20650802	20652708	intergenic
ASHGA5P035824	AC007246.3		-1.00034		-1.44594	-1.22431	-1.22353			GENCODE	593	chr2	+	39681062	39851496	intergenic
ASHGA5P035864	AC007131.1		-1.77981		-1.81613	-1.37305	-1.65633			GENCODE	2036	chr2	+	59444842	59506535	intergenic
ASHGA5P035910	XLOC_013005			-2.48807	-2.02289	-1.71048	-2.07381			LincRNAs identified by Cabili et al	2332	chr19	+	21155028	21167734	intergenic
ASHGA5P035953	AC104135.4		-1.02294	-1.1808		-1.61299	-1.27225			GENCODE	1266	chr2	+	75167384	75169797	intergenic
ASHGA5P035988	ANKRD36BP2		-1.76951	-1.34258	-2.08575		-1.73261			GENCODE	503	chr2	+	89065459	89073085	intergenic
ASHGA5P035989	ANKRD36BP2		-5.70976	-4.89661	-2.69673		-4.43437			GENCODE	1899	chr2	+	89065323	89079082	intergenic
ASHGA5P035990	ANKRD36BP2		-3.3694	-2.59275	-1.92789		-2.63001			UCSC_knowngene	1693	chr2	+	89065418	89085431	intergenic
ASHGA5P035993	IGVK-A2		-3.15308	2.3548	-6.23822		-2.3455			UCSC_knowngene	301	chr2	+	89986779	89987080	intergenic
ASHGA5P035995	RP11-575H3.1		-2.06037	-1.55918	-1.77014		-1.79656			GENCODE	528	chr2	+	91768392	91768920	intergenic
ASHGA5P036005	LOC100506123		-2.58351		-2.70865	-1.12334	-2.1385			RefSeq	2970	chr2	+	97948228	97957632	intergenic
ASHGA5P036095	XLOC_013275		-1.00952	-2.25352	-3.23268		-2.16524			LincRNAs identified by Cabili et al	366	chr19	-	23487808	23493434	intergenic
ASHGA5P036197	AC104777.3		-1.5134	-1.38381		-2.29132	-1.72951			GENCODE	545	chr2	+	151422647	151424594	intergenic
ASHGA5P036245	RP1-65J11.1		-2.9005	-2.50273	-2.17492		-2.52605			GENCODE	670	chr1	+	31297074	31306693	intergenic
ASHGA5P036386	AC007879.1		-1.53842	-1.09846	-1.27182		-1.3029			GENCODE	554	chr2	+	208038357	208087514	intergenic
ASHGA5P036429	XLOC_012695		-2.1331	-1.37814	-3.81711		-2.44278			LincRNAs identified by Cabili et al	212	chr18	+	56498965	56501573	intergenic
ASHGA5P036572	AC079612.2		1.00352	1.31429		-2.37101	-0.0177345			GENCODE	348	chr2	+	240547391	240552533	intergenic
ASHGA5P036581	XLOC_012743		1.93103		-2.02966	-1.4839	-0.527511			LincRNAs identified by Cabili et al	794	chr18	-	2507851	2510776	intergenic
ASHGA5P036645	RP5-931K24.3		-2.52331	-1.53553		-1.051	-1.70328			GENCODE	2522	chr20	-	10381656	10384178	intergenic
ASHGA5P036759	XLOC_012868		-1.44047	-1.72402	-2.35532		-1.83994			LincRNAs identified by Cabili et al	391	chr18	-	63887403	63922089	intergenic
ASHGA5P036866	RP4-614C15.2			-1.25272	2.51363	-4.19354	-0.977543			GENCODE	593	chr20	-	57927249	57932829	intergenic
ASHGA5P036965	LOC100270804		-1.07293	-1.96213	-3.12218		-2.05241			RefSeq	2034	chr20	+	18774692	18776709	intergenic
ASHGA5P036994	RP13-401N8.1		-2.45983	-2.02685	1.17593		-1.10358			GENCODE	320	chr20	+	25731853	25733397	intergenic
ASHGA5P037026	XLOC_012288			-1.02494	-4.63463	-1.22403	-2.29453			LincRNAs identified by Cabili et al	973	chr17	+	66182289	66183347	intergenic
ASHGA5P037027	XLOC_012288			-1.12544	-5.30912	-1.75346	-2.72934			LincRNAs identified by Cabili et al	2793	chr17	+	66179204	66185240	intergenic
ASHGA5P037036	XLOC_012301		-1.22151		2.11299	-2.2252	-0.444572			LincRNAs identified by Cabili et al	1164	chr17	+	71272638	71274712	intergenic
ASHGA5P037040	XLOC_012313		-1.35812	1.0101	-1.13267		-0.493563			LincRNAs identified by Cabili et al	758	chr17	+	74803170	74819136	intergenic
ASHGA5P037157	AK309218			-4.11719	1.66395	2.21459	-0.0795513			UCSC_knowngene	3686	chr20	+	58713536	59228978	intergenic
ASHGA5P037173	RP4-697K14.3		1.07675		2.04552	-5.06947	-0.649069			GENCODE	376	chr20	+	62133639	62136464	intergenic
ASHGA5P037191	XLOC_012574		-2.68537		-3.74607	-1.05322	-2.49489			LincRNAs identified by Cabili et al	245	chr17	-	72530813	72534060	intergenic
ASHGA5P037229	AP000146.2		-2.71295	-3.15896	-4.55663		-3.47618			GENCODE	252	chr21	-	26310744	26316294	intergenic
ASHGA5P037233	LINC00515		-1.5671		-3.21542	-1.31698	-2.03317			RefSeq	459	chr21	-	26955086	26955536	intergenic
ASHGA5P037317	XLOC_012111		1.07626		-1.06696	-4.37203	-1.45424			LincRNAs identified by Cabili et al	626	chr17	+	10750779	10751687	intergenic
ASHGA5P037363	LINC00163		-1.02158	-2.06858		1.26406	-0.6087			GENCODE	2135	chr21	-	46409778	46413984	intergenic
ASHGA5P037411	AP000476.1		-1.6552		-3.29311	-1.44075	-2.12969			GENCODE	2909	chr21	+	25801053	25862621	intergenic
ASHGA5P037455	XLOC_011812		-1.04303	-1.84741	-3.7512		-2.21388			LincRNAs identified by Cabili et al	355	chr16	+	86232431	86233098	intergenic
ASHGA5P037459	XLOC_011814		-2.57769		-1.1303	-1.45116	-1.71972			LincRNAs identified by Cabili et al	226	chr16	+	86337503	86338079	intergenic
ASHGA5P037460	LINC00310		-1.76414		-1.71109	-1.20556	-1.56027			GENCODE	655	chr21	+	35552977	35555546	intergenic
ASHGA5P037471	XLOC_011816		-1.18344	-1.16183		-2.31841	-1.55456			LincRNAs identified by Cabili et al	1375	chr16	+	86773463	86775053	intergenic
ASHGA5P037536	LA16c-83F12.6		-1.00514		-3.32312	1.18985	-1.04614			GENCODE	624	chr22	-	16199665	16231333	intergenic
ASHGA5P037540	KCNMB3P1		1.28006		-1.02043	-1.47763	-0.406			GENCODE	307	chr22	-	17061966	17063492	intergenic
ASHGA5P037554	AC008079.9			-2.17631	-2.0947	1.01982	-1.08373			GENCODE	1859	chr22	-	18660804	18688682	intergenic
ASHGA5P037587	LINC00281			-1.31033	-1.49602	-2.20113	-1.66916			GENCODE	3215	chr22	-	21655278	21679331	intergenic
ASHGA5P037632	CTA-445C9.15		-3.37207	-2.85879	-2.44552		-2.89213			GENCODE	3054	chr22	-	26917948	26921002	intergenic
ASHGA5P037763	RP1-29C18.8		-1.01974	-4.44829		3.80687	-0.553717			GENCODE	2975	chr22	-	50006304	50009364	intergenic
ASHGA5P037810	XLOC_011766		-1.63188	-3.74971	-1.93919		-2.44026			LincRNAs identified by Cabili et al	899	chr16	+	68613485	68614640	intergenic
ASHGA5P037881	MIAT		-1.2078		-2.59464	-1.92231	-1.90825			RefSeq	10119	chr22	+	27053445	27072440	intergenic
ASHGA5P037908	XLOC_012040		1.20576	1.07032		-2.32455	-0.0161547			LincRNAs identified by Cabili et al	395	chr16	-	86081438	86082916	intergenic
ASHGA5P037918	XLOC_012044		-3.3422	-1.83584	-2.62338		-2.60047			LincRNAs identified by Cabili et al	612	chr16	-	86255264	86256619	intergenic
ASHGA5P037921	XLOC_012044		-2.09836		-1.27608	1.36832	-0.668709			LincRNAs identified by Cabili et al	1121	chr16	-	86259018	86338058	intergenic
ASHGA5P038000	LOC100130899		-1.58727	-1.5083	1.36195		-0.577875			RefSeq	4246	chr22	+	40428335	40432581	intergenic
ASHGA5P038071	AY269186.2		-1.01432	-2.75389		-1.86628	-1.87816			GENCODE	399	chr3	-	95030	96029	intergenic
ASHGA5P038195	RP4-794H19.2		-3.39666	-3.70662	-2.16345		-3.08891			GENCODE	2273	chr1	+	59250831	59366668	intergenic
ASHGA5P038336	RP11-779P15.2		-1.25005		-2.52081	-1.43915	-1.73667			GENCODE	465	chr3	-	99226030	99245957	intergenic
ASHGA5P038430	RP11-517B11.7		-1.42442	-1.19516	-1.81353		-1.4777			GENCODE	3473	chr3	-	131173969	131177442	intergenic
ASHGA5P038465	XLOC_011287		-2.82993	-2.28312	-2.31457		-2.47587			LincRNAs identified by Cabili et al	265	chr15	+	65016564	65016901	intergenic
ASHGA5P038538	RP11-71H9.1		-3.90216	-3.18015	-2.01546		-3.03259			GENCODE	553	chr3	-	164431882	164448824	intergenic
ASHGA5P038571	RP11-71G7.1			-1.21313	-1.16725	1.24123	-0.379713			GENCODE	827	chr3	-	176321930	176353320	intergenic
ASHGA5P038635	XLOC_011193		-1.4901		-1.78767	-1.28294	-1.52024			LincRNAs identified by Cabili et al	375	chr15	+	28936496	28944750	intergenic
ASHGA5P038756	SPATA1		-1.88347		-1.23778	-1.36618	-1.49581			pseudogene	1300	chr1	+	84982042	85018808
ASHGA5P038766	XLOC_011592		-1.86039		-1.92965	-1.46331	-1.75112			LincRNAs identified by Cabili et al	1951	chr15	-	95752084	95803761	intergenic
ASHGA5P038839	RP5-943J3.1		-1.93176	-1.10035	-2.51517		-1.84909			GENCODE	509	chr1	+	90254472	90256051	intergenic
ASHGA5P038967	LOC100129550		-1.30682	-1.43201	-1.49309		-1.41064			RefSeq	5904	chr3	+	122605359	122611263	intergenic
ASHGA5P038979	RP11-71E19.1		-2.09304	-1.21658	-3.09913		-2.13625			GENCODE	501	chr3	+	125985638	126010122	intergenic
ASHGA5P039077	XLOC_011408			-2.96911	1.06418	1.70115	-0.0679263			LincRNAs identified by Cabili et al	374	chr15	-	26715902	26723019	intergenic
ASHGA5P039205	RP4-575N6.5		-2.64746	-2.06428		-1.86673	-2.19282			GENCODE	592	chr1	+	101708713	101709305	intergenic
ASHGA5P039264	AC124944.3		-1.51491		-2.95644	-1.35768	-1.94301			GENCODE	204	chr3	+	195638964	195640135	intergenic
ASHGA5P039321	RP11-539L10.3		-1.46957	-1.16476	-1.16173		-1.26535			GENCODE	406	chr4	-	6672454	6675550	intergenic
ASHGA5P039331	RP11-774O3.3		-2.5783	-3.10753		-1.39047	-2.35877			GENCODE	2066	chr4	-	8357037	8359103	intergenic
ASHGA5P039345	BC070495		-4.34771	-4.67091		-2.00669	-3.6751			UCSC_knowngene	1275	chr4	-	14472089	14473364	intergenic
ASHGA5P039526	RP11-297P16.4		-2.96785		1.67399	-1.59189	-0.961915			GENCODE	830	chr4	-	104472083	104480284	intergenic
ASHGA5P039716	RP11-665C14.2		-1.58863	-1.54982	-1.24369		-1.46071			GENCODE	493	chr4	-	182182313	182186182	intergenic
ASHGA5P039727	RP11-290F5.2		-1.57465	-3.12578	-1.71329		-2.13791			GENCODE	564	chr4	-	185262842	185269065	intergenic
ASHGA5P039831	RP11-168E17.1		-2.34976	-1.47153		2.48336	-0.445975			GENCODE	541	chr4	+	12225074	12249731	intergenic
ASHGA5P039900	RP11-395I6.2		-1.11507	-1.01935		-1.13149	-1.08864			GENCODE	553	chr4	+	40267091	40268077	intergenic
ASHGA5P039923	XLOC_011119		-1.37524	1.1126	-1.75308		-0.671905			LincRNAs identified by Cabili et al	945	chr14	-	99750983	99753677	intergenic
ASHGA5P039967	XLOC_011150			-1.97254	-1.09085	1.78747	-0.425307			LincRNAs identified by Cabili et al	336	chr14	-	105491239	105493581	intergenic
ASHGA5P039999	LOC100505875			-3.79299	4.53433	-3.08443	-0.781029			UCSC_knowngene	661	chr4	+	80116989	80220718	intergenic
ASHGA5P040013	XLOC_010752			1.126	-1.20867	-1.04307	-0.37525			LincRNAs identified by Cabili et al	1966	chr14	+	21258298	21267971	intergenic
ASHGA5P040061	LEF1-AS1		-1.65103		-1.30307	-1.74692	-1.56701			GENCODE	430	chr4	+	109097443	109177992	intergenic
ASHGA5P040129	LINC00499		1.25502		-1.54643	-1.0544	-0.448603			GENCODE	567	chr4	+	139230864	139234874	intergenic
ASHGA5P040130	LINC00500		-1.45459		-1.56976	-2.04232	-1.68889			GENCODE	539	chr4	+	139346676	139358023	intergenic
ASHGA5P040152	BC029578		-4.21162	-1.95013		-1.8101	-2.65728			UCSC_knowngene	1301	chr4	+	144833483	144903605	intergenic
ASHGA5P040177	BX004987.5		-1.25786	-1.41917		2.58476	-0.0307587			GENCODE	736	chr1	+	143391567	143394444	intergenic
ASHGA5P040181	BC040914		-2.01905		-2.31291	-1.6395	-1.99049			UCSC_knowngene	1509	chr4	+	153021969	153025789	intergenic
ASHGA5P040224	XLOC_011015		-1.53859	-1.53123		-2.02351	-1.69778			LincRNAs identified by Cabili et al	1169	chr14	-	49992409	50010274	intergenic
ASHGA5P040355	RP11-124N3.2		-1.25964	-1.33972		-1.48819	-1.36252			GENCODE	898	chr5	-	19035305	19038849	intergenic
ASHGA5P040409	RP11-122C5.1		-1.35494		-2.3401	-1.55783	-1.75096			GENCODE	800	chr5	-	38710468	38720375	intergenic
ASHGA5P040421	AK056817		-2.24847	-1.79521	-2.45638		-2.16669			UCSC_knowngene	2757	chr5	-	42985502	42993435	intergenic
ASHGA5P040486	DQ575504		-1.84369	-1.42412	-2.69403		-1.98728			UCSC_knowngene	806	chr5	-	69194136	69194942	intergenic
ASHGA5P040676	RP11-495P10.5		-5.53298	-2.70848		-1.3099	-3.18378			GENCODE	1918	chr1	+	147767286	147769663	intergenic
ASHGA5P040686	RP11-495P10.1			-1.83113	-5.27651	-1.24579	-2.78447			GENCODE	1555	chr1	+	147887349	147901508	intergenic
ASHGA5P040872	CTB-114C7.4		-1.31754		-1.04634	-1.41968	-1.26119			GENCODE	2182	chr5	-	169735704	169739720	intergenic
ASHGA5P040949	RP11-259O2.1		-3.04311		1.12771	-2.87091	-1.59543			GENCODE	718	chr5	+	1933976	1959290	intergenic
ASHGA5P040991	RP11-1C1.7		-2.22198	-1.14794	-1.03823		-1.46938			GENCODE	483	chr5	+	10479482	10482421	intergenic
ASHGA5P041039	RP11-113I22.1			-3.4227	-1.18656	-1.77337	-2.12754			GENCODE	517	chr5	+	33229840	33255659	intergenic
ASHGA5P041146	XLOC_009895		-2.21708	-1.17265	-2.58303		-1.99092			LincRNAs identified by Cabili et al	357	chr12	+	116716128	116716619	intergenic
ASHGA5P041236	RP11-107M16.2		-2.70194	-3.81052	4.28782		-0.741547			GENCODE	397	chr1	+	152178333	152179533	intergenic
ASHGA5P041780	AK293020		-2.57576	-1.51511	-2.89412		-2.32833			UCSC_knowngene	375	chr6	-	32546122	32546497	intergenic
ASHGA5P041930	RP1-90L14.1			-1.64749	-2.85364	-1.53371	-2.01161			GENCODE	504	chr6	-	85130745	85180622	intergenic
ASHGA5P041983	RP11-71G12.1		-3.21531	-2.93574	-4.177		-3.44268			GENCODE	471	chr1	+	157155177	157157195	intergenic
ASHGA5P042056	RP3-323P13.2		-2.11954		-2.27896	-1.41367	-1.93739			GENCODE	244	chr6	-	134081322	134167089	intergenic
ASHGA5P042093	LOC645434		-2.93651	-4.47083	-2.92392		-3.44375			RefSeq	1690	chr6	-	139790131	139795733	intergenic
ASHGA5P042138	RP1-297M16.2		-1.37371	-1.13174	-2.27127		-1.59224			GENCODE	804	chr6	-	151517815	151518773	intergenic
ASHGA5P042172	LINC00473		-2.80038	-1.38852		-1.69234	-1.96041			RefSeq	1832	chr6	-	166352947	166401527	intergenic
ASHGA5P042233	RP3-380B8.4		-1.62813		-2.28428	-3.1456	-2.35267			GENCODE	412	chr6	+	5851738	5870453	intergenic
ASHGA5P042240	RP11-203H2.1		-2.2675		-1.52308	-3.4679	-2.41949			GENCODE	527	chr6	+	8328383	8342688	intergenic
ASHGA5P042241	HULC		-1.01726	-1.45791	-1.17072		-1.2153			RefSeq	500	chr6	+	8652441	8654080	intergenic
ASHGA5P042303	RP11-457M11.5			-1.00608	-2.00933	2.03311	-0.327432			GENCODE	1724	chr6	+	26686468	26688192	intergenic
ASHGA5P042389	XLOC_010190			-2.00485	-1.90411	-1.17491	-1.69462			LincRNAs identified by Cabili et al	1209	chr12	-	108229329	108232440	intergenic
ASHGA5P042514	RP11-46B11.4		-1.49054	1.29893	-2.86947		-1.02036			GENCODE	260	chr6	+	79980094	79980669	intergenic
ASHGA5P042519	RP11-250B2.3		-1.27001	-2.29171		-1.75405	-1.77193			GENCODE	758	chr6	+	81153172	81172924	intergenic
ASHGA5P042520	RP11-250B2.3		-2.00038	-1.10517	1.3108		-0.598249			GENCODE	732	chr6	+	81153172	81175572	intergenic
ASHGA5P042521	RP11-250B2.5		-2.06079	-2.78831		-1.60597	-2.15169			GENCODE	2123	chr6	+	81176674	81178797	intergenic
ASHGA5P042560	RP1-60O19.2		-2.56096	-2.45701	-1.33909		-2.11902			GENCODE	419	chr6	+	107143409	107147869	intergenic
ASHGA5P042634	XLOC_009217		-2.77885	-1.15095	-3.79631		-2.57537			LincRNAs identified by Cabili et al	1588	chr11	+	74691591	74695088	intergenic
ASHGA5P042718	XLOC_009250		-1.75238		-1.00764	-1.42079	-1.3936			LincRNAs identified by Cabili et al	689	chr11	+	91596257	91605626	intergenic
ASHGA5P042769	XLOC_009301		-3.20621	-1.3001	-2.50754		-2.33795			LincRNAs identified by Cabili et al	488	chr11	+	119776057	119784117	intergenic
ASHGA5P042807	GAS5-AS1		-1.53555	-1.27102	-1.63813		-1.48157			RefSeq	702	chr1	+	173832385	173833079	intergenic
ASHGA5P042828	RP11-222A5.1			-1.57679	-3.61884	-1.05436	-2.08333			GENCODE	1809	chr1	+	175846478	175849604	intergenic
ASHGA5P042848	XLOC_009034		-1.65336	-1.43033		1.1098	-0.657964			LincRNAs identified by Cabili et al	247	chr11	+	3536783	3542040	intergenic
ASHGA5P042850	RP11-545A16.4		-1.05282	-1.31644	-1.52143		-1.2969			GENCODE	934	chr1	+	179559506	179560440	intergenic
ASHGA5P042878	AC006028.9		-1.01035		-2.39182	-1.87913	-1.76043			GENCODE	3288	chr7	-	2757466	2762622	intergenic
ASHGA5P042895	XLOC_009432		-2.40945	-1.60691	-2.02998		-2.01545			LincRNAs identified by Cabili et al	1887	chr11	-	45746267	45749273	intergenic
ASHGA5P042903	AC009473.1		-1.27328	-2.05462	-3.21451		-2.1808			GENCODE	692	chr7	-	7989483	7990340	intergenic
ASHGA5P042940	AC004485.3		-2.2488	-2.60112		-1.03302	-1.96098			GENCODE	527	chr7	-	24236280	24295338	intergenic
ASHGA5P042942	RP11-538D16.3		-2.33671		3.46849	-1.20791	-0.0253764			GENCODE	1145	chr1	+	182055685	182059247	intergenic
ASHGA5P043019	AC005029.1		-2.17013	1.30203		-1.80836	-0.892153			GENCODE	3263	chr7	-	41004265	41019537	intergenic
ASHGA5P043028	AC005537.2		-3.35323	-2.93858		-2.70581	-2.99921			GENCODE	636	chr7	-	43011865	43084204	intergenic
ASHGA5P043046	AC013436.6		1.51482		-4.24035	-2.06079	-1.59544			GENCODE	422	chr7	-	44824648	44826939	intergenic
ASHGA5P043065	AC004920.3			-1.92667	-1.7657	-1.51193	-1.73477			GENCODE	482	chr7	-	50907059	50909689	intergenic
ASHGA5P043090	RP11-797H7.5		-1.3768	-1.8013		-1.08014	-1.41941			GENCODE	1062	chr7	-	64348904	64350478	intergenic
ASHGA5P043335	RP11-2E11.5			-1.26419	-1.09101	2.16087	-0.0647793			GENCODE	2902	chr7	-	130121331	130124233	intergenic
ASHGA5P043394	RP11-61L23.2		-1.36368	-1.15244	-1.48468		-1.3336			GENCODE	2498	chr7	-	143509063	143533301	intergenic
ASHGA5P043399	RP11-61L23.2		-1.00316	-2.02682		-1.64497	-1.55832			GENCODE	2106	chr7	-	143509060	143534026	intergenic
ASHGA5P043444	RP5-982E9.1		1.11219		-1.82741	-1.09008	-0.601765			GENCODE	683	chr7	-	156376853	156398076	intergenic
ASHGA5P043612	AK025321		-1.20762	-1.0672	-2.47614		-1.58365			UCSC_knowngene	1650	chr7	+	33923727	33925377	intergenic
ASHGA5P043640	AC017116.8		-2.312	-1.43889	-4.03093		-2.59394			GENCODE	2590	chr7	+	44079121	44081905	intergenic
ASHGA5P043651	AC073115.7		-1.03911		-2.21703	-1.33892	-1.53169			GENCODE	532	chr7	+	46030503	46040497	intergenic
ASHGA5P043700	RP11-134P9.3		-2.08176	-1.90047	-3.97827		-2.6535			GENCODE	775	chr1	+	203256279	203257929	intergenic
ASHGA5P043726	XLOC_008427		-1.53876	-3.1467		2.43127	-0.751397			LincRNAs identified by Cabili et al	243	chr10	+	29386255	29386746	intergenic
ASHGA5P043730	XLOC_008433		-1.37166		-1.4805	-1.0829	-1.31169			LincRNAs identified by Cabili et al	284	chr10	+	30127644	30128665	intergenic
ASHGA5P043759	0		-2.32659	-1.07747	-2.30245		-1.90217			LincRNAs identified by Khalil et al	521	chr16	+	86616548	86617070	intergenic
ASHGA5P043780	RP11-115N4.1		-2.40076		-3.01329	1.71718	-1.23229			GENCODE	489	chr7	+	90941754	91144724	intergenic
ASHGA5P043838	RP11-325F22.2		-1.97742	-1.48354	-4.63188		-2.69761			GENCODE	891	chr7	+	104581652	104602781	intergenic
ASHGA5P043878	RP5-921G16.1		-1.28253	-1.42107		-1.4093	-1.37097			GENCODE	439	chr7	+	123974347	123993469	intergenic
ASHGA5P043925	XLOC_008984		-1.73288	-1.24918	-2.45991		-1.81399			LincRNAs identified by Cabili et al	309	chr10	-	127473651	127474348	intergenic
ASHGA5P043960	TCRBV13S1-TCRBJ2S1		-1.89306		-1.52826	-1.12357	-1.51496			UCSC_knowngene	331	chr7	+	142028272	142028603	intergenic
ASHGA5P043965	U66061.31			-1.1579	-2.55363	3.02241	-0.229707			GENCODE	2762	chr7	+	142413073	142426272	intergenic
ASHGA5P044062	AF067845.1		-2.31807	-3.47012		-3.1412	-2.97646			GENCODE	1192	chr8	-	1316807	1317999	intergenic
ASHGA5P044134	AK308439			-1.64965	-2.59771	2.86217	-0.461729			UCSC_knowngene	663	chr8	-	12282230	12282893	intergenic
ASHGA5P044170	XLOC_006820		-1.64457		-2.06209	-2.10507	-1.93724			LincRNAs identified by Cabili et al	585	chr8	+	64366194	64369530	intergenic
ASHGA5P044216	LINC00467		-3.81628		1.4038	-1.27629	-1.22959			GENCODE	429	chr1	+	211556144	211570206	intergenic
ASHGA5P044627	GS1-57L11.1		-2.08791	-1.13828	-3.29973		-2.1753			GENCODE	610	chr8	+	2584857	2680004	intergenic
ASHGA5P044758	RP11-11N9.4		-3.61957	-2.15183	-1.78745		-2.51962			GENCODE	712	chr8	+	32853695	32902320	intergenic
ASHGA5P044766	XLOC_000318		-1.37285	-1.6174		-1.69556	-1.56194			LincRNAs identified by Cabili et al	1145	chr1	+	101616108	101630276	intergenic
ASHGA5P044885	RP1-16A9.1		1.47228		-1.84581	-1.10726	-0.493599			GENCODE	694	chr8	+	75111630	75120377	intergenic
ASHGA5P045056	RP11-30J20.1		2.10966	-1.10063	-1.33142		-0.107462			GENCODE	581	chr8	+	137543051	137743862	intergenic
ASHGA5P045213	RP11-84P7.3		-2.33476		3.02268	-1.43734	-0.249809			GENCODE	388	chr9	-	36332946	36334969	intergenic
ASHGA5P045221	AK131521		-2.33798	-1.96856		-1.24782	-1.85145			UCSC_knowngene	2029	chr9	-	38406525	38408554	intergenic
ASHGA5P045245	RP11-292F9.2			-2.10478	-2.10583	-1.93602	-2.04888			GENCODE	528	chr9	-	46359241	46380257	intergenic
ASHGA5P045255	AQP7P1		-1.50083	-1.01786		1.9936	-0.175028			UCSC_knowngene	771	chr9	-	67254266	67289492	intergenic
ASHGA5P045306	LOC440173		-2.30733	-2.47626		-1.03581	-1.9398			RefSeq	2018	chr9	-	89623365	89657041	intergenic
ASHGA5P045375	RP11-6F6.1		-1.46884		-1.24352	1.47839	-0.411325			GENCODE	436	chr9	-	108823634	108827274	intergenic
ASHGA5P045483	LOC339529		-1.4745		1.08078	-1.32668	-0.573466			RefSeq	1809	chr1	+	244080703	244210619	intergenic
ASHGA5P045681	RP11-384P7.7		-2.53696	-2.70244	-2.31421		-2.51787			GENCODE	3528	chr9	+	33697456	33700984	intergenic
ASHGA5P045773	RP11-171A24.2		-1.38091	-1.28864		-1.28571	-1.31842			GENCODE	648	chr9	+	76986446	76998446	intergenic
ASHGA5P045929	RP11-281A20.2			-1.54093	-3.40952	1.5253	-1.14172			GENCODE	523	chr9	+	120545725	120630349	intergenic
ASHGA5P045998	RP11-65J3.2		-1.14486	-1.59245	1.22655		-0.503587			GENCODE	800	chr9	+	132200494	132201397	intergenic
ASHGA5P046070	JA040723		-1.81896	-2.00299		-1.10973	-1.64389			UCSC_knowngene	806	chrM	-	8366	14149	intergenic
ASHGA5P046077	AF079515		-1.40304	-2.75555	-3.38873		-2.51577			UCSC_knowngene	573	chrM	+	15998	16571	intergenic
ASHGA5P046081	AK127309		-2.18375	-1.50886	-2.44038		-2.04433			UCSC_knowngene	3067	chrUn_gl000219	-	51811	54878	intergenic
ASHGA5P046213	AK130294		-3.37618	-3.30231	-1.23748		-2.63866			UCSC_knowngene	5086	chrX	-	62646437	62651523	intergenic
ASHGA5P046227	RP5-1091N2.9		-1.95473		-2.00166	-4.9088	-2.95506			GENCODE	726	chrX	-	70403408	70418025	intergenic
ASHGA5P046239	FTX			-1.21329	-2.05908	-1.82404	-1.6988			RefSeq	2356	chrX	-	73247970	73513409	intergenic
ASHGA5P046390	0		-1.54932	-1.85593		1.81395	-0.530434			LincRNAs identified by Khalil et al	188	chr18	+	39409625	39409813	intergenic
ASHGA5P046575	LOC100132741		-3.84598	-2.72325	-4.93691		-3.83538			RefSeq	1064	chrX	+	70917045	70923256	intergenic
ASHGA5P046769	RP11-424G14.1		2.38777	-2.89002	-4.09418		-1.53214			GENCODE	2666	chrY	-	21853826	21856492	intergenic
ASHGA5P046772	AL022344.7		-2.13131	-1.15511		2.01818	-0.422746			GENCODE	968	chr10	-	43246625	43247593	intergenic
ASHGA5P046786	LINC00266-4P		-1.8951	-1.64724		1.27934	-0.754335			GENCODE	842	chrY	-	27524446	27540866	intergenic
ASHGA5P046808	PRKY			-1.36916	-2.16623	-1.04933	-1.52824			GENCODE	7218	chrY	+	7142012	7249589	intergenic
ASHGA5P046820	TTTY15		1.55234	-1.5239	-1.62065		-0.530738			GENCODE	882	chrY	+	14774467	14800184	intergenic
ASHGA5P046821	TTTY15		3.89192	-3.24536	-2.51923		-0.624224			RefSeq	5262	chrY	+	14774297	14804153	intergenic
ASHGA5P046834	RP11-445N18.5		-1.10114		-2.97358	-1.53655	-1.87043			GENCODE	535	chr10	-	45659675	45676875	intergenic
ASHGA5P046848	RP11-342C24.1		-2.8852	-3.31103		-2.79354	-2.99659			GENCODE	359	chr10	-	46780489	46790500	intergenic
ASHGA5P046877	0			-1.50108	-2.33031	-2.05169	-1.96103			LincRNAs identified by Khalil et al	3191	chr18	+	29562860	29566050	intergenic
ASHGA5P047086	0		-1.45553		-3.23218	-1.15099	-1.94623			LincRNAs identified by Khalil et al	145	chr2	+	112401810	112401955	intergenic
ASHGA5P047104	DQ596646		-3.70326	-3.6409	-2.82761		-3.39059			UCSC_knowngene	2195	chr10	-	118588285	118590480	intergenic
ASHGA5P047111	CTA-109P11.1		1.09826	-2.38398		-1.07894	-0.788218			GENCODE	475	chr10	-	119321594	119331968	intergenic
ASHGA5P047150	XLOC_006972		-1.17417	-1.70446		-1.53154	-1.47006			LincRNAs identified by Cabili et al	358	chr8	-	1236402	1237027	intergenic
ASHGA5P047181	RP13-137A17.4		-1.40608	-2.67374		-1.93281	-2.00421			GENCODE	2619	chr10	-	134757470	134778793	intergenic
ASHGA5P047182	RP13-137A17.5		-1.55381	-3.65046		1.05877	-1.38183			GENCODE	604	chr10	-	134774843	134775741	intergenic
ASHGA5P047195	RP11-363N22.2		1.03156	-1.27372	-2.67227		-0.971475			GENCODE	407	chr10	+	978965	988683	intergenic
ASHGA5P047333	RP11-472N13.2		-2.35652	-1.29326	-3.40586		-2.35188			GENCODE	421	chr10	+	31893527	31895146	intergenic
ASHGA5P047356	RP11-20F24.4			-2.29101	-1.90839	-2.32894	-2.17611			GENCODE	652	chr10	+	37598112	37635954	intergenic
ASHGA5P047372	XLOC_008015		-3.13508	1.18056	1.26032		-0.231402			LincRNAs identified by Cabili et al	1706	chrX	+	73070669	73072528	intergenic
ASHGA5P047394	0		-1.28809	-1.03331	-1.49724		-1.27288			LincRNAs identified by Khalil et al	445	chr2	+	18795945	18796390	intergenic
ASHGA5P047402	RP11-508M1.5			-1.40585	-2.36129	-1.04597	-1.60437			GENCODE	572	chr10	+	48952568	48980342	intergenic
ASHGA5P047527	LINC00595		-2.19876	-2.3291	-1.12625		-1.8847			GENCODE	792	chr10	+	80027166	80039970	intergenic
ASHGA5P047572	XLOC_006188		-2.64941	-2.14467	-2.98685		-2.59364			LincRNAs identified by Cabili et al	233	chr7	+	99597001	99605862	intergenic
ASHGA5P047573	XLOC_006188		-4.1593	1.41413		1.63437	-0.370266			LincRNAs identified by Cabili et al	803	chr7	+	99605668	99606730	intergenic
ASHGA5P047743	0		-1.86525		-1.60918	-2.16986	-1.88143			LincRNAs identified by Khalil et al	577	chr1	+	36530801	36531379	intergenic
ASHGA5P048056	CTD-2210P24.3		-1.28486	-1.36996	1.72605		-0.309587			GENCODE	166	chr11	-	45772656	45773124	intergenic
ASHGA5P048134	XLOC_008054		-1.02849	-1.92496		1.4071	-0.515453			LincRNAs identified by Cabili et al	366	chrX	+	118706844	118707686	intergenic
ASHGA5P048268	RP11-554A11.4		-2.85216	-2.54851	-1.2291		-2.20993			GENCODE	1284	chr11	-	68768232	68769516	intergenic
ASHGA5P048291	RP11-167J8.2		-1.76044	-1.34029	-1.87109		-1.65727			GENCODE	422	chr11	-	71383720	71421627	intergenic
ASHGA5P048319	XLOC_006525		-2.86947		-1.42849	-1.43019	-1.90939			LincRNAs identified by Cabili et al	397	chr7	-	93908058	93936965	intergenic
ASHGA5P048357	RP11-179A16.2		-1.92433		1.291	-1.5962	-0.743175			GENCODE	740	chr11	-	82314784	82354461	intergenic
ASHGA5P048414	RP11-693N9.2		-1.58951		-2.06974	-1.7051	-1.78812			GENCODE	352	chr11	-	104779414	104788870	intergenic
ASHGA5P048432	0		1.01871		1.00889	-2.78709	-0.253161			LincRNAs identified by Khalil et al	636	chr4	+	12129003	12129639	intergenic
ASHGA5P048505	AK021804		-1.62226		-1.44442	-2.17122	-1.74597			UCSC_knowngene	2454	chr11	-	121966607	121969061	intergenic
ASHGA5P048571	WHAMMP3		-1.49725		-2.03937	-2.83593	-2.12418			GENCODE	2944	chr15	-	23197977	23207968	intergenic
ASHGA5P048615	XLOC_001338		-2.91961	-1.00251		-1.39529	-1.77247			LincRNAs identified by Cabili et al	344	chr2	+	9714395	9715751	intergenic
ASHGA5P048838	LOC727849		-1.02479	-2.98372		1.00421	-1.00143			UCSC_knowngene	3186	chr15	+	82944794	82976263	intergenic
ASHGA5P048862	RP11-182J1.9		-1.48453	-1.35447		-1.11018	-1.31639			GENCODE	560	chr15	+	85114201	85116429	intergenic
ASHGA5P048879	XLOC_012044		-4.12785	-2.31088	-2.49713		-2.97862			LincRNAs identified by Cabili et al	481	chr16	-	86256068	86256625	intergenic
ASHGA5P048880	XLOC_012044		-2.04207	-1.64363	-1.41613		-1.70061			LincRNAs identified by Cabili et al	693	chr16	-	86254428	86256666	intergenic
ASHGA5P048957	XLOC_012444		-1.85939	-1.24676	-4.67425		-2.59347			LincRNAs identified by Cabili et al	2022	chr17	-	33558468	33569346	intergenic
ASHGA5P049010	XLOC_010892		-5.1676		-1.58501	-1.41095	-2.72118			LincRNAs identified by Cabili et al	321	chr14	+	86797907	86798865	intergenic
ASHGA5P049073	RP11-65J21.3			-1.0393	-1.48696	-1.30973	-1.27866			GENCODE	651	chr16	+	14396144	14420210	intergenic
ASHGA5P049133	AC009158.1		-1.26267	-1.26336	-1.52175		-1.34926			GENCODE	454	chr16	+	26329466	26345749	intergenic
ASHGA5P049196	RP11-989E6.3		-3.28946		-1.57362	-3.75137	-2.87148			GENCODE	1839	chr16	+	32897546	32899949	intergenic
ASHGA5P049234	MT1JP		-1.92428	-3.35346	-1.15539		-2.14438			pseudogene	408	chr16	+	56669650	56670998
ASHGA5P049550	CCDC144B		-2.14825	-1.6819	-3.2117		-2.34728			GENCODE	2197	chr17	-	18506601	18528930	intergenic
ASHGA5P049562	CCDC144C		-2.00322	-2.45016	-2.91527		-2.45621			GENCODE	896	chr17	+	20243204	20246138	intergenic
ASHGA5P049602	XLOC_009152		-4.47947	-4.03651		1.05143	-2.48818			LincRNAs identified by Cabili et al	323	chr11	+	63262960	63268075	intergenic
ASHGA5P049778	hsa-mir-142		-3.3495	-1.30281	-4.82316		-3.15849			GENCODE	1625	chr17	-	56408244	56409869	intergenic
ASHGA5P049812	AMZ2P1		-1.11234	-1.39129	-3.28185		-1.92849			UCSC_knowngene	3756	chr17	-	62962667	62971703	intergenic
ASHGA5P049813	XLOC_009769		-3.88147	-2.9012	-2.42591		-3.06952			LincRNAs identified by Cabili et al	370	chr12	+	54823109	54830899	intergenic
ASHGA5P049817	XLOC_010097			-2.06761	-3.28416	-1.05325	-2.13501			LincRNAs identified by Cabili et al	1415	chr12	-	57477094	57481617	intergenic
ASHGA5P049900	XLOC_001188		-3.23846	-2.07716	-2.15704		-2.49089			LincRNAs identified by Cabili et al	380	chr1	-	210463515	210465750	intergenic
ASHGA5P049932	RP11-78F17.1		-2.2134	-1.31503		1.10508	-0.807787			GENCODE	681	chr18	+	976589	1159392	intergenic
ASHGA5P050390	AC096559.1		-3.34259	-1.36635	-3.39759		-2.70218			GENCODE	623	chr2	+	12147241	12271711	intergenic
ASHGA5P050500	AC097495.2		-1.94457	-1.51268	-1.34637		-1.60121			GENCODE	574	chr2	+	69062135	69064856	intergenic
ASHGA5P050572	AL832439		-1.11082		-1.12987	-1.07832	-1.10634			UCSC_knowngene	3115	chr2	-	96472812	96492729	intergenic
ASHGA5P050860	AX748264		-1.16277	-4.26266	-2.7011		-2.70885			UCSC_knowngene	1811	chr2	-	235361542	235363353	intergenic
ASHGA5P051487	BX004987.5			-1.22507	-2.12688	-2.84339	-2.06511			GENCODE	679	chr1	+	143378735	143380964	intergenic
ASHGA5P051689	FLJ39739			-1.95704	-1.22468	1.05829	-0.707809			UCSC_knowngene	852	chr1	-	147906747	147931980	intergenic
ASHGA5P051824	RP11-175P19.2		-1.70745	-1.57163	-1.82913		-1.70274			pseudogene	602	chr3	-	193296600	193297202
ASHGA5P052066	RP11-125O18.1		1.98112		-2.16611	-2.02382	-0.736272			GENCODE	241	chr4	-	128322880	128391724	intergenic
ASHGA5P052176	RP11-325I22.2			-4.26189	-1.48051	2.74787	-0.998176			GENCODE	1616	chr5	-	1363696	1380182	intergenic
ASHGA5P052177	SDHAP3		-4.70829	-2.54906		-1.47182	-2.90973			GENCODE	736	chr5	-	1589142	1594735	intergenic
ASHGA5P052276	RP11-848G14.2		-1.48902		-2.24722	-1.28288	-1.67304			GENCODE	1073	chr5	+	68902925	68919876	intergenic
ASHGA5P052477	CTB-158E9.1		-1.72789	-1.00738	1.00752		-0.575915			GENCODE	1734	chr5	-	153863476	153865489	intergenic
ASHGA5P052570	BC038755		-1.714	1.99578		-1	-0.239407			UCSC_knowngene	1486	chr6	+	11487462	11516747	intergenic
ASHGA5P052991	AC005062.2		-2.75996	-2.49901	-1.61227		-2.29041			GENCODE	566	chr7	-	19958603	20007860	intergenic
ASHGA5P052992	AC005062.2		-1.64042	-1.76463	-2.5256		-1.97688			GENCODE	743	chr7	-	19970693	20164785	intergenic
ASHGA5P053112	AC005488.13		-1.01326	1.06268		-1.65516	-0.535245			pseudogene	830	chr7	-	72492627	72497423
ASHGA5P053180	RP11-115N4.1		-1.78323	-1.15276	-5.18055		-2.70551			GENCODE	681	chr7	+	90940682	90965056	intergenic
ASHGA5P053414	RP11-513O17.2			-2.22914	-1.59252	-1.63082	-1.81749			GENCODE	473	chr8	+	58106152	58115727	intergenic
ASHGA5P053429	AC022182.1			-1.19361	-2.39581	-3.01822	-2.20254			GENCODE	926	chr8	+	61831539	61879116	intergenic
ASHGA5P053617	AF186192.5			-1.68131	1.13108	-1.27481	-0.608345			GENCODE	661	chr8	+	145931014	145932542	intergenic
ASHGA5P053758	RP11-180I4.2		-1.56313	-1.94575		-2.23166	-1.91352			GENCODE	403	chr9	+	98412435	98478000	intergenic
ASHGA5P053851	AK308944		-1.53643	-1.07565	-2.30831		-1.64013			UCSC_knowngene	1956	chr9	+	131963593	131972862	intergenic
ASHGA5P053878	AX747706		-1.41603	-1.37189	-1.36333		-1.38375			UCSC_knowngene	2117	chr9	+	139442078	139444195	intergenic
ASHGA5P054312	BC133032			-4.02544	-1.35926	2.84515	-0.846518			UCSC_knowngene	316	chr1	-	237167402	237167718	intergenic
ASHGA5P054319	RP11-261C10.3		-1.35899		-1.01459	2.2875	-0.0286937			GENCODE	318	chr1	-	243254692	243255892	intergenic
ASHGA5P054449	XLOC_004448			1.2334	-2.11598	-1.79716	-0.893247			LincRNAs identified by Cabili et al	356	chr5	+	82683973	82694107	intergenic
ASHGA5P054485	XLOC_004475		-1.14237	-2.40574	-1.92474		-1.82428			LincRNAs identified by Cabili et al	1185	chr5	+	92906434	92907726	intergenic
ASHGA5P054502	XLOC_004517		-1.96478		-1.46388	-1.35029	-1.59298			LincRNAs identified by Cabili et al	592	chr5	+	115292238	115294320	intergenic
ASHGA5P054628	OR4F2P		-2.16752	-1.22123	-2.16757		-1.8521			GENCODE	994	chr11	-	86611	87605	intergenic
ASHGA5P054630	RP11-304M2.2		1.05106	1.66684		-3.13924	-0.140447			GENCODE	1170	chr11	-	129915	131374	intergenic
ASHGA5P054733	CTC-497E21.4			-1.13606	-2.39479	-1.04531	-1.52538			GENCODE	607	chr11	-	13002215	13011085	intergenic
ASHGA5P054751	XLOC_003453		-2.01962	-1.63383		1.93585	-0.572533			LincRNAs identified by Cabili et al	815	chr4	+	10739198	10743736	intergenic
ASHGA5P054795	RP11-206L10.9			-3.0822	3.01898	-1.98479	-0.682669			GENCODE	417	chr1	+	740178	742845	intergenic
ASHGA5P054858	XLOC_004061		-2.085	-1.39405		-2.48801	-1.98902			LincRNAs identified by Cabili et al	688	chr4	-	124946453	124949512	intergenic
ASHGA5P054902	XLOC_004134			-1.47856	3.17128	-3.54626	-0.617844			LincRNAs identified by Cabili et al	395	chr4	-	157033787	157065044	intergenic
ASHGA5P054956	XLOC_003839		-1.25194	-2.19497	2.11388		-0.444342			LincRNAs identified by Cabili et al	363	chr4	+	190198000	190198810	intergenic
ASHGA5P054974	XLOC_004700		-1.45739	-1.9916		2.07841	-0.456863			LincRNAs identified by Cabili et al	1175	chr5	-	1045830	1047475	intergenic
ASHGA5P055088	XLOC_014288		-1.04936	-4.21059	-1.1205		-2.12682			LincRNAs identified by Cabili et al	813	chr22	+	51024957	51035736	intergenic
ASHGA5P055142	RP11-356J5.12		-3.73692	-4.77616	-2.28053		-3.59787			GENCODE	1166	chr11	+	112160990	112162893	intergenic
ASHGA5P055159	XLOC_003130		-2.50688		-2.85194	2.77528	-0.861181			LincRNAs identified by Cabili et al	751	chr3	-	53112199	53120488	intergenic
ASHGA5P055234	RP11-713P17.3		-2.07295	-2.34702		-1.13647	-1.85215			GENCODE	711	chr11	+	133907003	133909834	intergenic
ASHGA5P055252	RP11-664D1.1		-4.43963	-2.43829	-4.95052		-3.94282			GENCODE	558	chr12	+	4008218	4019472	intergenic
ASHGA5P055349	RP11-804F13.1		-1.90409		1.48539	-2.1238	-0.847497			GENCODE	678	chr12	-	38937978	38983614	intergenic
ASHGA5P055407	XLOC_013779			-3.57323	-7.73242	-1.76262	-4.35609			LincRNAs identified by Cabili et al	3188	chr20	-	47130100	47133386	intergenic
ASHGA5P055710	XLOC_001564		-1.7841	-1.33201	-3.01642		-2.04418			LincRNAs identified by Cabili et al	921	chr2	+	89108796	89116314	intergenic
ASHGA5P055761	XLOC_008182		-2.72169	-1.4469	-4.19456		-2.78772			LincRNAs identified by Cabili et al	651	chrX	-	71000376	71004546	intergenic
ASHGA5P055918	XLOC_002488		-3.97246	-1.64224		-1.41131	-2.342			LincRNAs identified by Cabili et al	574	chr2	-	217929530	217931700	intergenic
ASHGA5P056033	XLOC_012626		-1.2838	-1.02721		-1.16193	-1.15765			LincRNAs identified by Cabili et al	1360	chr18	+	11505502	11506982	intergenic
ASHGA5P056040	RP11-72M17.1		-1.91964	-1.43774	-3.28741		-2.21493			GENCODE	286	chr14	-	66961361	66963052	intergenic
ASHGA5P056208	XLOC_000281		-1.12015		-3.5982	-2.14612	-2.28815			LincRNAs identified by Cabili et al	482	chr1	+	88928735	88929762	intergenic
ASHGA5P056247	XLOC_000721		-1.36113	-1.32698	-2.17861		-1.62224			LincRNAs identified by Cabili et al	282	chr1	-	16123396	16126839	intergenic
ASHGA5P056249	XLOC_000771		-1.88664	-3.35194		-1.32212	-2.1869			LincRNAs identified by Cabili et al	708	chr1	-	31933167	31944351	intergenic
ASHGA5P056251	XLOC_000788		-1.16724	-3.90694		2.42745	-0.882245			LincRNAs identified by Cabili et al	575	chr1	-	38677502	38678429	intergenic
ASHGA5P056308	XLOC_000318		-1.82581	-1.9914		-1.40808	-1.74176			LincRNAs identified by Cabili et al	739	chr1	+	101616108	101630503	intergenic
ASHGA5P056311	XLOC_000529		-1.10779		-1.35964	-2.17028	-1.5459			LincRNAs identified by Cabili et al	2298	chr1	+	203343729	203369257	intergenic
ASHGA5P056379	XLOC_001628		-1.33767	-1.81534		1.53542	-0.539198			LincRNAs identified by Cabili et al	318	chr2	+	113436286	113438656	intergenic
ASHGA5P056380	XLOC_001638		-1.44391	-2.67995		-1.01924	-1.71437			LincRNAs identified by Cabili et al	243	chr2	+	118982819	118983456	intergenic
ASHGA5P056415	XLOC_001913		-3.50412		-1.45312	-2.82802	-2.59508			LincRNAs identified by Cabili et al	475	chr2	+	238854396	238870550	intergenic
ASHGA5P056421	XLOC_001990		-5.16938	-6.52468		-7.31417	-6.33608			LincRNAs identified by Cabili et al	283	chr2	-	12675861	12805597	intergenic
ASHGA5P056426	XLOC_002010			-2.67493	-1.10803	-2.25895	-2.01397			LincRNAs identified by Cabili et al	528	chr2	-	20738908	20739800	intergenic
ASHGA5P056435	XLOC_002102			-1.3775	-1.45435	-2.42925	-1.7537			LincRNAs identified by Cabili et al	360	chr2	-	57541337	57542640	intergenic
ASHGA5P056439	XLOC_002133		-2.66384	-1.45422	-4.004		-2.70735			LincRNAs identified by Cabili et al	237	chr2	-	65278454	65283268	intergenic
ASHGA5P056507	XLOC_002010		-1.69192		-2.40098	1.16099	-0.977305			LincRNAs identified by Cabili et al	617	chr2	-	20733946	20739861	intergenic
ASHGA5P056622	XLOC_003345			-1.03083	1.31895	-1.05142	-0.254433			LincRNAs identified by Cabili et al	469	chr3	-	181281326	181283447	intergenic
ASHGA5P056639	XLOC_002675			-2.42835	-5.5208	1.5399	-2.13642			LincRNAs identified by Cabili et al	266	chr3	+	58468995	58470480	intergenic
ASHGA5P056727	XLOC_003544		-1.49137	-2.50524		2.00131	-0.6651			LincRNAs identified by Cabili et al	1487	chr4	+	56251872	56253958	intergenic
ASHGA5P056759	XLOC_003919		-1.15449		-2.9936	2.27347	-0.624874			LincRNAs identified by Cabili et al	319	chr4	-	32441609	32561930	intergenic
ASHGA5P056788	XLOC_004156		1.01579	-3.95495		2.53202	-0.135715			LincRNAs identified by Cabili et al	613	chr4	-	171196395	171201364	intergenic
ASHGA5P056791	XLOC_004205		-2.61853		-3.04207	-1.00571	-2.2221			LincRNAs identified by Cabili et al	722	chr4	-	185290346	185303524	intergenic
ASHGA5P056879	XLOC_004625		1.9292		-3.08783	-1.33166	-0.830096			LincRNAs identified by Cabili et al	402	chr5	+	163151151	163158626	intergenic
ASHGA5P056884	XLOC_004685			-1.90178	-6.936	2.65148	-2.0621			LincRNAs identified by Cabili et al	508	chr5	+	180296861	180298361	intergenic
ASHGA5P056886	XLOC_004709		-1.33367	-3.56693		2.65094	-0.74989			LincRNAs identified by Cabili et al	516	chr5	-	2303865	2312419	intergenic
ASHGA5P056921	XLOC_005099		-1.2548	-2.31635	-1.56901		-1.71339			LincRNAs identified by Cabili et al	3031	chr5	-	177387461	177391278	intergenic
[truncated: 9,498 more rows]

## Sheet: Co-expression
Type	fromNode	targeted gene	S2	S3	S4	S5	Type	toNode	Gene name	S2	S3	S4	S5	lncRNA Type	Ksucc Type	Co-expression's coefficient	Pearson's coefficient	PPI
Lnc	Lnc-ASHGA5P036456	PRKAG3	-3.8056	-1.92792	-4.37331	-1.09074	Suc	Suc-P54886-409	ALDH18A1	1.01436	0.505891	1.37851	0.695994			0.537251	-0.879523	0.521
Lnc	Lnc-ASHGA5P027414	NUP107	-2.65785	-2.56464	-3.8317	-1.45363	Suc	Suc-P54886-409	ALDH18A1	1.01436	0.505891	1.37851	0.695994			0.505263	-0.756778	0.582
Lnc	Lnc-ASHGA5P052140	HAND2	-3.81526	-3.48275	-4.22003	-3.15991	Suc	Suc-Q99497-62	PARK7	-1.152	-0.643856	-1.47393	-0.286304			0.641437	0.992413
Lnc	Lnc-ASHGA5P057028		-2.92013	-2.4722	-3.447	-2.07353	Suc	Suc-Q99497-62	PARK7	-1.152	-0.643856	-1.47393	-0.286304			0.640754	0.992673
Lnc	Lnc-ASHGA5P035759	DTNB	-3.60495	-2.73845	-4.88534	-1.81058	Suc	Suc-Q99497-62	PARK7	-1.152	-0.643856	-1.47393	-0.286304			0.640583	0.986903
Lnc	Lnc-ASHGA5P056141		-2.68568	-2.0965	-3.22091	-1.55062	Suc	Suc-Q99497-62	PARK7	-1.152	-0.643856	-1.47393	-0.286304			0.640342	0.99776
Lnc	Lnc-ASHGA5P035144		-3.55342	-2.62184	-4.3982	-1.61838	Suc	Suc-Q99497-62	PARK7	-1.152	-0.643856	-1.47393	-0.286304			0.639895	0.996553
Lnc	Lnc-ASHGA5P015616	TMEM184A	2.39927	1.87724	3.34483	1.18275	Suc	Suc-Q99497-62	PARK7	-1.152	-0.643856	-1.47393	-0.286304			0.639501	-0.98116
Lnc	Lnc-ASHGA5P000067		-2.76804	-2.23077	-3.8987	-1.23771	Suc	Suc-Q99497-62	PARK7	-1.152	-0.643856	-1.47393	-0.286304			0.638605	0.977535
Lnc	Lnc-ASHGA5P035515		-2.65661	-1.7316	-3.55908	-1.07483	Suc	Suc-Q99497-62	PARK7	-1.152	-0.643856	-1.47393	-0.286304			0.638526	0.995253
Lnc	Lnc-ASHGA5P027378		-2.89868	-1.97603	-3.83024	-1.36171	Suc	Suc-Q99497-62	PARK7	-1.152	-0.643856	-1.47393	-0.286304			0.63746	0.993472
Lnc	Lnc-ASHGA5P042259	CD48	-3.08442	-1.64976	-4.94728	-1.91273	Suc	Suc-P54886-409	ALDH18A1	1.01436	0.505891	1.37851	0.695994			0.636979	-0.983642
Lnc	Lnc-ASHGA5P028330		-1.87027	-1.50071	-2.46585	-1.15157	Suc	Suc-Q99497-62	PARK7	-1.152	-0.643856	-1.47393	-0.286304			0.636972	0.980903
Lnc	Lnc-ASHGA5P041227	MEF2C	-3.70068	-2.81827	-4.51279	-2.25468	Suc	Suc-Q99497-62	PARK7	-1.152	-0.643856	-1.47393	-0.286304			0.636908	0.995281
Lnc	Lnc-ASHGA5P047020		3.00852	1.62145	4.97448	1.82696	Suc	Suc-P54886-409	ALDH18A1	1.01436	0.505891	1.37851	0.695994			0.636752	0.978988
Lnc	Lnc-ASHGA5P044249		-3.70899	-2.2023	-5.6581	-2.60579	Suc	Suc-P54886-409	ALDH18A1	1.01436	0.505891	1.37851	0.695994			0.636653	-0.986293
Lnc	Lnc-ASHGA5P043768		-1.50617	-1.08044	-2.02752	-1.20216	Suc	Suc-P54886-409	ALDH18A1	1.01436	0.505891	1.37851	0.695994			0.636267	-0.988762
Lnc	Lnc-ASHGA5P034882		-1.85008	-1.54194	-2.13277	-1.09865	Suc	Suc-Q99497-62	PARK7	-1.152	-0.643856	-1.47393	-0.286304			0.635428	0.989825
Lnc	Lnc-ASHGA5P054137		-2.77004	-1.44296	-5.0201	-1.69848	Suc	Suc-P54886-409	ALDH18A1	1.01436	0.505891	1.37851	0.695994			0.635275	-0.972203
Lnc	Lnc-ASHGA5P045041		1.88488	1.72615	2.06516	1.12969	Suc	Suc-P18206-387	VCL	-2.18442	-1.88897	-2.47393	-0.68966			0.634708	-0.999152
Lnc	Lnc-ASHGA5P025691	HS2ST1	-1.48389	-1.00977	-2.18538	-1.18033	Suc	Suc-P54886-409	ALDH18A1	1.01436	0.505891	1.37851	0.695994			0.634546	-0.981431
Lnc	Lnc-ASHGA5P035427	ITGA6	-1.76148	-1.14227	-2.85002	-1.29492	Suc	Suc-P54886-409	ALDH18A1	1.01436	0.505891	1.37851	0.695994			0.634364	-0.971364
Lnc	Lnc-ASHGA5P021126	VNN2	-2.26792	-1.58373	-3.21064	-1.57968	Suc	Suc-P54886-409	ALDH18A1	1.01436	0.505891	1.37851	0.695994			0.634081	-0.97237
Lnc	Lnc-ASHGA5P050663		-1.36459	-1.7829	-1.15032	-1.99098	Suc	Suc-Q99497-62	PARK7	-1.152	-0.643856	-1.47393	-0.286304			0.633905	-0.99806
Lnc	Lnc-ASHGA5P022369	THTPA	-2.83022	-1.24197	-4.37422	-1.52123	Suc	Suc-P54886-409	ALDH18A1	1.01436	0.505891	1.37851	0.695994			0.633693	-0.991076
Lnc	Lnc-ASHGA5P055309	ATF7IP	-2.52293	-2.175	-2.85147	-1.63104	Suc	Suc-Q99497-62	PARK7	-1.152	-0.643856	-1.47393	-0.286304			0.63368	0.987066
Lnc	Lnc-ASHGA5P042006		-1.45538	-1.17294	-1.84728	-1.28648	Suc	Suc-P54886-409	ALDH18A1	1.01436	0.505891	1.37851	0.695994			0.633563	-0.984428
Lnc	Lnc-ASHGA5P047453		-3.82639	-3.49745	-4.73765	-1.49188	Suc	Suc-P18206-387	VCL	-2.18442	-1.88897	-2.47393	-0.68966			0.633513	0.992255
Lnc	Lnc-ASHGA5P029605		1.5176	1.26599	1.89059	1.08448	Suc	Suc-Q99497-62	PARK7	-1.152	-0.643856	-1.47393	-0.286304			0.633444	-0.97901
Lnc	Lnc-ASHGA5P023162	GOSR2	2.37089	2.22073	2.50826	1.5301	Suc	Suc-P18206-387	VCL	-2.18442	-1.88897	-2.47393	-0.68966			0.633312	-0.999337
Lnc	Lnc-ASHGA5P042063		-2.01321	-1.79443	-2.67012	-1.28864	Suc	Suc-Q99497-62	PARK7	-1.152	-0.643856	-1.47393	-0.286304			0.633073	0.965107
Lnc	Lnc-ASHGA5P028418		-4.31956	-4.03715	-4.88001	-1.99616	Suc	Suc-P18206-387	VCL	-2.18442	-1.88897	-2.47393	-0.68966			0.633014	0.99803
Lnc	Lnc-ASHGA5P014887	FOXP4	2.00128	2.7726	1.34378	3.91051	Suc	Suc-Q99497-62	PARK7	-1.152	-0.643856	-1.47393	-0.286304			0.63287	0.98807
Lnc	Lnc-ASHGA5P036012	AFF3	-3.66742	-3.31689	-3.80915	-2.12399	Suc	Suc-P18206-387	VCL	-2.18442	-1.88897	-2.47393	-0.68966			0.632404	0.997104
Lnc	Lnc-ASHGA5P021555	SRRM4	-2.35818	-2.1351	-2.4623	-1.30117	Suc	Suc-P18206-387	VCL	-2.18442	-1.88897	-2.47393	-0.68966			0.632375	0.997281
Lnc	Lnc-ASHGA5P015106		-3.88259	-3.56612	-4.87016	-2.6271	Suc	Suc-Q99497-62	PARK7	-1.152	-0.643856	-1.47393	-0.286304			0.632262	0.964729
Lnc	Lnc-ASHGA5P044090		-2.10534	-1.64117	-2.5379	-1.41083	Suc	Suc-Q99497-62	PARK7	-1.152	-0.643856	-1.47393	-0.286304			0.632245	0.990637
Lnc	Lnc-ASHGA5P044229	GINS4	1.39189	1.88	1.15948	3.80878	Suc	Suc-P18206-387	VCL	-2.18442	-1.88897	-2.47393	-0.68966			0.632088	0.996883
Lnc	Lnc-ASHGA5P043498		-3.55553	-2.9791	-4.72232	-3.01061	Suc	Suc-P54886-409	ALDH18A1	1.01436	0.505891	1.37851	0.695994			0.631935	-0.959399
Lnc	Lnc-ASHGA5P051881		2.12163	2.50203	2.0106	3.71907	Suc	Suc-P18206-387	VCL	-2.18442	-1.88897	-2.47393	-0.68966			0.631643	0.995624
Lnc	Lnc-ASHGA5P032579		-3.05051	-1.5919	-4.4567	-1.70388	Suc	Suc-P54886-409	ALDH18A1	1.01436	0.505891	1.37851	0.695994			0.631572	-0.984998
Lnc	Lnc-ASHGA5P033462		-4.67724	-4.38896	-6.08203	-1.43649	Suc	Suc-P18206-387	VCL	-2.18442	-1.88897	-2.47393	-0.68966			0.631494	0.989087
Lnc	Lnc-ASHGA5P000599		1.90018	2.1063	1.52262	3.82493	Suc	Suc-P18206-387	VCL	-2.18442	-1.88897	-2.47393	-0.68966			0.631408	0.996432
Lnc	Lnc-ASHGA5P052171	CTD-2228K2.5	-2.03562	-2.1299	-1.42373	-3.72716	Suc	Suc-P18206-387	VCL	-2.18442	-1.88897	-2.47393	-0.68966			0.631182	-0.992001
Lnc	Lnc-ASHGA5P037830		-3.167	-3.05127	-3.56897	-1.65169	Suc	Suc-P18206-387	VCL	-2.18442	-1.88897	-2.47393	-0.68966			0.630891	0.995187
Lnc	Lnc-ASHGA5P018205		-3.78069	-3.40172	-4.48519	-2.05038	Suc	Suc-P18206-387	VCL	-2.18442	-1.88897	-2.47393	-0.68966			0.630756	0.987466
Lnc	Lnc-ASHGA5P036456	PRKAG3	-3.8056	-1.92792	-4.37331	-1.09074	Suc	Suc-Q99497-62	PARK7	-1.152	-0.643856	-1.47393	-0.286304			0.630338	0.992895
Lnc	Lnc-ASHGA5P044891		1.14502	1.41935	1.03552	2.64579	Suc	Suc-P18206-387	VCL	-2.18442	-1.88897	-2.47393	-0.68966			0.630173	0.994098
Lnc	Lnc-ASHGA5P025760		-3.46771	-4.26147	-2.5564	-4.31415	Suc	Suc-P54886-409	ALDH18A1	1.01436	0.505891	1.37851	0.695994			0.629934	0.971846
Lnc	Lnc-ASHGA5P043573	HOXA10	6.06669	6.2605	5.62145	6.85054	Suc	Suc-Q99497-62	PARK7	-1.152	-0.643856	-1.47393	-0.286304			0.629906	0.967581
Lnc	Lnc-ASHGA5P037647	RFPL1	-3.416	-2.33117	-3.94867	-1.3682	Suc	Suc-Q99497-62	PARK7	-1.152	-0.643856	-1.47393	-0.286304			0.629674	0.996042
Lnc	Lnc-ASHGA5P032455		-1.88677	-1.48221	-2.80435	-1.02854	Suc	Suc-Q99497-62	PARK7	-1.152	-0.643856	-1.47393	-0.286304			0.629496	0.964571
Lnc	Lnc-ASHGA5P042865		-3.34214	-2.30957	-3.65449	-1.67751	Suc	Suc-Q99497-62	PARK7	-1.152	-0.643856	-1.47393	-0.286304			0.629289	0.99373
Lnc	Lnc-ASHGA5P041716		1.60553	2.88158	1.26588	3.44576	Suc	Suc-Q99497-62	PARK7	-1.152	-0.643856	-1.47393	-0.286304			0.629223	0.991241
Lnc	Lnc-ASHGA5P027186	SYT10	-3.10782	-2.70935	-3.64208	-1.64449	Suc	Suc-P18206-387	VCL	-2.18442	-1.88897	-2.47393	-0.68966			0.629096	0.986793
Lnc	Lnc-ASHGA5P037351		-2.3278	-1.25023	-4.46843	-1.69377	Suc	Suc-P54886-409	ALDH18A1	1.01436	0.505891	1.37851	0.695994			0.628814	-0.964911
Lnc	Lnc-ASHGA5P020249	HAND2	-3.23665	-2.61797	-4.15073	-2.51135	Suc	Suc-P54886-409	ALDH18A1	1.01436	0.505891	1.37851	0.695994			0.628746	-0.959721
Lnc	Lnc-ASHGA5P044839	TOX	-4.35859	-4.26344	-5.22647	-1.37904	Suc	Suc-P18206-387	VCL	-2.18442	-1.88897	-2.47393	-0.68966			0.628503	0.991348
Lnc	Lnc-ASHGA5P035942	C2orf81	-2.40235	-1.82788	-3.25597	-1.72418	Suc	Suc-P54886-409	ALDH18A1	1.01436	0.505891	1.37851	0.695994			0.62847	-0.95903
Lnc	Lnc-ASHGA5P057347		-3.03545	-3.38145	-2.55312	-3.43955	Suc	Suc-P54886-409	ALDH18A1	1.01436	0.505891	1.37851	0.695994			0.628272	0.961096
Lnc	Lnc-ASHGA5P058935		-2.93576	-3.04879	-2.75012	-3.34623	Suc	Suc-Q99497-62	PARK7	-1.152	-0.643856	-1.47393	-0.286304			0.628157	-0.970716
Lnc	Lnc-ASHGA5P050594		-2.21538	-2.24499	-1.55521	-4.05699	Suc	Suc-P18206-387	VCL	-2.18442	-1.88897	-2.47393	-0.68966			0.628104	-0.989269
Lnc	Lnc-ASHGA5P031304	CFDP1	1.44775	1.42412	1.52534	1.03317	Suc	Suc-P18206-387	VCL	-2.18442	-1.88897	-2.47393	-0.68966			0.627996	-0.990947
Lnc	Lnc-ASHGA5P056388		-1.51641	-1.20961	-1.90546	-1.16268	Suc	Suc-P54886-409	ALDH18A1	1.01436	0.505891	1.37851	0.695994			0.627755	-0.963601
Lnc	Lnc-ASHGA5P040458		-2.8501	-3.47032	-1.3465	-3.43542	Suc	Suc-P54886-409	ALDH18A1	1.01436	0.505891	1.37851	0.695994			0.627754	0.949769
Lnc	Lnc-ASHGA5P056868		1.95875	2.1438	1.0604	3.67926	Suc	Suc-P18206-387	VCL	-2.18442	-1.88897	-2.47393	-0.68966			0.627605	0.981216
Lnc	Lnc-ASHGA5P026928	NTM	1.54978	1.91402	1.24711	2.03685	Suc	Suc-Q99497-62	PARK7	-1.152	-0.643856	-1.47393	-0.286304			0.627499	0.986087
Lnc	Lnc-ASHGA5P056516		2.88916	1.82111	3.23163	1.55448	Suc	Suc-Q99497-62	PARK7	-1.152	-0.643856	-1.47393	-0.286304			0.62736	-0.985712
Lnc	Lnc-ASHGA5P032607		-2.50056	-2.04021	-2.89923	-1.07358	Suc	Suc-P18206-387	VCL	-2.18442	-1.88897	-2.47393	-0.68966			0.627313	0.988189
Lnc	Lnc-ASHGA5P027226	PCED1B	-2.43131	-1.00611	-3.5159	-1.35074	Suc	Suc-P54886-409	ALDH18A1	1.01436	0.505891	1.37851	0.695994			0.627161	-0.996783
Lnc	Lnc-ASHGA5P042502		-3.36514	-2.90796	-3.35891	-1.4952	Suc	Suc-P18206-387	VCL	-2.18442	-1.88897	-2.47393	-0.68966			0.626928	0.987773
Lnc	Lnc-ASHGA5P015914		1.23065	1.53143	1.00671	1.45624	Suc	Suc-P54886-409	ALDH18A1	1.01436	0.505891	1.37851	0.695994			0.626429	-0.99719
Lnc	Lnc-ASHGA5P032775		-1.58119	-1.42847	-1.57692	-1.14027	Suc	Suc-P18206-387	VCL	-2.18442	-1.88897	-2.47393	-0.68966			0.626288	0.984164
Lnc	Lnc-ASHGA5P047166		-2.34815	-2.10287	-3.16018	-1.1116	Suc	Suc-Q99497-62	PARK7	-1.152	-0.643856	-1.47393	-0.286304			0.626273	0.958832
Lnc	Lnc-ASHGA5P026991		-1.63094	-1.80479	-1.41986	-2.20266	Suc	Suc-P18206-387	VCL	-2.18442	-1.88897	-2.47393	-0.68966			0.625905	-0.982732
Lnc	Lnc-ASHGA5P044406		4.70366	4.90926	4.39714	5.01928	Suc	Suc-Q99497-62	PARK7	-1.152	-0.643856	-1.47393	-0.286304			0.625722	0.970474
Lnc	Lnc-ASHGA5P026991		-1.63094	-1.80479	-1.41986	-2.20266	Suc	Suc-Q99497-62	PARK7	-1.152	-0.643856	-1.47393	-0.286304			0.625626	-0.972716
Lnc	Lnc-ASHGA5P026507		-2.36388	-1.46939	-3.71357	-1.24292	Suc	Suc-P54886-409	ALDH18A1	1.01436	0.505891	1.37851	0.695994			0.625534	-0.953458
Lnc	Lnc-ASHGA5P036857	RBM38	-2.73016	-1.9347	-4.61859	-1.77423	Suc	Suc-P54886-409	ALDH18A1	1.01436	0.505891	1.37851	0.695994			0.62551	-0.943159
Lnc	Lnc-ASHGA5P028807	TPT1	2.00173	1.97751	1.24863	4.77706	Suc	Suc-P18206-387	VCL	-2.18442	-1.88897	-2.47393	-0.68966			0.625455	0.986167
Lnc	Lnc-ASHGA5P022369	THTPA	-2.83022	-1.24197	-4.37422	-1.52123	Suc	Suc-P08670-373	VIM	-1.18442	-0.358454	-1.59946	-0.666576			0.625443	0.979783
Lnc	Lnc-ASHGA5P039160		3.89422	4.10837	3.70141	4.53435	Suc	Suc-P18206-387	VCL	-2.18442	-1.88897	-2.47393	-0.68966			0.625369	0.984875
Lnc	Lnc-ASHGA5P036327	HECW2	-4.49741	-3.33907	-5.06645	-1.3843	Suc	Suc-P18206-387	VCL	-2.18442	-1.88897	-2.47393	-0.68966			0.625363	0.986642
Lnc	Lnc-ASHGA5P035597	COL4A3	-3.90846	-2.93599	-4.4402	-1.24703	Suc	Suc-P18206-387	VCL	-2.18442	-1.88897	-2.47393	-0.68966			0.625283	0.986965
Lnc	Lnc-ASHGA5P029388		-6.01038	-6.09971	-7.74133	-1.43651	Suc	Suc-P18206-387	VCL	-2.18442	-1.88897	-2.47393	-0.68966			0.625214	0.985527
Lnc	Lnc-ASHGA5P043768		-1.50617	-1.08044	-2.02752	-1.20216	Suc	Suc-P08670-373	VIM	-1.18442	-0.358454	-1.59946	-0.666576			0.624642	0.972314
Lnc	Lnc-ASHGA5P053945		1.43492	1.01811	2.3472	1.21903	Suc	Suc-P54886-409	ALDH18A1	1.01436	0.505891	1.37851	0.695994			0.624448	0.958117
Lnc	Lnc-ASHGA5P042259	CD48	-3.08442	-1.64976	-4.94728	-1.91273	Suc	Suc-P08670-373	VIM	-1.18442	-0.358454	-1.59946	-0.666576			0.62444	0.965902
Lnc	Lnc-ASHGA5P058394		2.33004	3.26846	1.33267	3.61041	Suc	Suc-Q99497-62	PARK7	-1.152	-0.643856	-1.47393	-0.286304			0.624389	0.97888
Lnc	Lnc-ASHGA5P044249		-3.70899	-2.2023	-5.6581	-2.60579	Suc	Suc-P08670-373	VIM	-1.18442	-0.358454	-1.59946	-0.666576			0.624218	0.968613
Lnc	Lnc-ASHGA5P029854		-3.57735	-2.04951	-3.88901	-1.03819	Suc	Suc-Q99497-62	PARK7	-1.152	-0.643856	-1.47393	-0.286304			0.624139	0.987467
Lnc	Lnc-ASHGA5P058935		-2.93576	-3.04879	-2.75012	-3.34623	Suc	Suc-P18206-387	VCL	-2.18442	-1.88897	-2.47393	-0.68966			0.623733	-0.97732
Lnc	Lnc-ASHGA5P021417	VNN2	-2.66453	-1.55396	-2.87277	-1.26552	Suc	Suc-Q99497-62	PARK7	-1.152	-0.643856	-1.47393	-0.286304			0.623622	0.979965
Lnc	Lnc-ASHGA5P032579		-3.05051	-1.5919	-4.4567	-1.70388	Suc	Suc-P08670-373	VIM	-1.18442	-0.358454	-1.59946	-0.666576			0.623369	0.973803
Lnc	Lnc-ASHGA5P034153		-1.47689	-1.64414	-1.04193	-2.2872	Suc	Suc-Q99497-62	PARK7	-1.152	-0.643856	-1.47393	-0.286304			0.623281	-0.959107
Lnc	Lnc-ASHGA5P034153		-1.47689	-1.64414	-1.04193	-2.2872	Suc	Suc-P18206-387	VCL	-2.18442	-1.88897	-2.47393	-0.68966			0.623251	-0.974318
Lnc	Lnc-ASHGA5P035247		-3.40153	-3.41905	-4.06573	-2.20038	Suc	Suc-P18206-387	VCL	-2.18442	-1.88897	-2.47393	-0.68966			0.6231	0.977115
Lnc	Lnc-ASHGA5P047020		3.00852	1.62145	4.97448	1.82696	Suc	Suc-P08670-373	VIM	-1.18442	-0.358454	-1.59946	-0.666576			0.623	-0.959372
Lnc	Lnc-ASHGA5P015050	TET1	2.00088	1.97631	2.51953	1.12734	Suc	Suc-P18206-387	VCL	-2.18442	-1.88897	-2.47393	-0.68966			0.622823	-0.974683
Lnc	Lnc-ASHGA5P039160		3.89422	4.10837	3.70141	4.53435	Suc	Suc-Q99497-62	PARK7	-1.152	-0.643856	-1.47393	-0.286304			0.6228	0.974181
Lnc	Lnc-ASHGA5P016436	OSTN	-3.16641	-1.97277	-4.00591	-2.36099	Suc	Suc-P54886-409	ALDH18A1	1.01436	0.505891	1.37851	0.695994			0.622793	-0.999546
Lnc	Lnc-ASHGA5P027226	PCED1B	-2.43131	-1.00611	-3.5159	-1.35074	Suc	Suc-P08670-373	VIM	-1.18442	-0.358454	-1.59946	-0.666576			0.622759	0.991102
Lnc	Lnc-ASHGA5P043123		2.52125	2.83336	1.41984	3.40462	Suc	Suc-Q99497-62	PARK7	-1.152	-0.643856	-1.47393	-0.286304			0.622747	0.949124
Lnc	Lnc-ASHGA5P022736		1.83764	1.90071	1.54506	2.08696	Suc	Suc-Q99497-62	PARK7	-1.152	-0.643856	-1.47393	-0.286304			0.62272	0.946875
Lnc	Lnc-ASHGA5P035345	ZEB2	-1.82786	-1.37006	-3.09576	-1.48945	Suc	Suc-P54886-409	ALDH18A1	1.01436	0.505891	1.37851	0.695994			0.622657	-0.944114
Lnc	Lnc-ASHGA5P015914		1.23065	1.53143	1.00671	1.45624	Suc	Suc-P08670-373	VIM	-1.18442	-0.358454	-1.59946	-0.666576			0.622346	0.992021
Lnc	Lnc-ASHGA5P052612		3.00174	2.39847	3.08027	2.19567	Suc	Suc-Q99497-62	PARK7	-1.152	-0.643856	-1.47393	-0.286304			0.622278	-0.979318
Lnc	Lnc-ASHGA5P055366	PCED1B	-5.19616	-3.30386	-5.73597	-1.60568	Suc	Suc-Q99497-62	PARK7	-1.152	-0.643856	-1.47393	-0.286304			0.622225	0.98709
Lnc	Lnc-ASHGA5P045308		1.06459	1.3787	1.1281	2.03239	Suc	Suc-P18206-387	VCL	-2.18442	-1.88897	-2.47393	-0.68966			0.622018	0.977412
Lnc	Lnc-ASHGA5P055183		-3.48892	-3.78259	-2.71829	-3.87151	Suc	Suc-P54886-409	ALDH18A1	1.01436	0.505891	1.37851	0.695994			0.622013	0.935396
Lnc	Lnc-ASHGA5P045785	FRMD3	-2.83609	-2.62961	-3.51594	-1.66055	Suc	Suc-P18206-387	VCL	-2.18442	-1.88897	-2.47393	-0.68966			0.621861	0.971732
Lnc	Lnc-ASHGA5P028828		1.45228	1.08043	1.71916	1.01694	Suc	Suc-Q99497-62	PARK7	-1.152	-0.643856	-1.47393	-0.286304			0.621579	-0.976991
Lnc	Lnc-ASHGA5P037833		1.53713	1.68569	1.03135	2.39796	Suc	Suc-P18206-387	VCL	-2.18442	-1.88897	-2.47393	-0.68966			0.621288	0.970837
Lnc	Lnc-ASHGA5P035254		-2.62592	-1.65588	-3.47079	-1.56644	Suc	Suc-P54886-409	ALDH18A1	1.01436	0.505891	1.37851	0.695994			0.621137	-0.97006
Lnc	Lnc-ASHGA5P033395	DNAH17	1.92217	1.98978	2.21875	1.01889	Suc	Suc-P18206-387	VCL	-2.18442	-1.88897	-2.47393	-0.68966			0.621014	-0.978171
Lnc	Lnc-ASHGA5P027186	SYT10	-3.10782	-2.70935	-3.64208	-1.64449	Suc	Suc-Q99497-62	PARK7	-1.152	-0.643856	-1.47393	-0.286304			0.620978	0.965728
Lnc	Lnc-ASHGA5P021126	VNN2	-2.26792	-1.58373	-3.21064	-1.57968	Suc	Suc-P08670-373	VIM	-1.18442	-0.358454	-1.59946	-0.666576			0.620766	0.953506
Lnc	Lnc-ASHGA5P037833		1.53713	1.68569	1.03135	2.39796	Suc	Suc-Q99497-62	PARK7	-1.152	-0.643856	-1.47393	-0.286304			0.620679	0.953035
Lnc	Lnc-ASHGA5P045785	FRMD3	-2.83609	-2.62961	-3.51594	-1.66055	Suc	Suc-Q99497-62	PARK7	-1.152	-0.643856	-1.47393	-0.286304			0.620634	0.953497
Lnc	Lnc-ASHGA5P038405	FAM214A	-2.38371	-1.93161	-4.10916	-1.05574	Suc	Suc-Q99497-62	PARK7	-1.152	-0.643856	-1.47393	-0.286304			0.620499	0.945364
Lnc	Lnc-ASHGA5P025691	HS2ST1	-1.48389	-1.00977	-2.18538	-1.18033	Suc	Suc-P08670-373	VIM	-1.18442	-0.358454	-1.59946	-0.666576			0.620261	0.960762
Lnc	Lnc-ASHGA5P042006		-1.45538	-1.17294	-1.84728	-1.28648	Suc	Suc-P08670-373	VIM	-1.18442	-0.358454	-1.59946	-0.666576			0.62021	0.965178
Lnc	Lnc-ASHGA5P055195		-1.78553	-1.24516	-2.13386	-1.33075	Suc	Suc-P54886-409	ALDH18A1	1.01436	0.505891	1.37851	0.695994			0.620158	-0.991252
Lnc	Lnc-ASHGA5P036329	ANKRD44	-4.9357	-2.71658	-6.34473	-3.27176	Suc	Suc-P54886-409	ALDH18A1	1.01436	0.505891	1.37851	0.695994			0.620044	-0.996683
Lnc	Lnc-ASHGA5P015765		-3.09977	-2.30938	-3.419	-1.39875	Suc	Suc-Q99497-62	PARK7	-1.152	-0.643856	-1.47393	-0.286304			0.61991	0.984944
Lnc	Lnc-ASHGA5P016436	OSTN	-3.16641	-1.97277	-4.00591	-2.36099	Suc	Suc-P08670-373	VIM	-1.18442	-0.358454	-1.59946	-0.666576			0.619847	0.995903
Lnc	Lnc-ASHGA5P014951		-2.9963	-1.39911	-4.05148	-1.19854	Suc	Suc-Q99497-62	PARK7	-1.152	-0.643856	-1.47393	-0.286304			0.619764	0.97409
Lnc	Lnc-ASHGA5P039027		2.64413	2.75927	3.42436	1.10472	Suc	Suc-P18206-387	VCL	-2.18442	-1.88897	-2.47393	-0.68966			0.61971	-0.975964
Lnc	Lnc-ASHGA5P035299		2.04865	2.04324	1.85381	2.36011	Suc	Suc-P18206-387	VCL	-2.18442	-1.88897	-2.47393	-0.68966			0.619517	0.970928
Lnc	Lnc-ASHGA5P029699		-4.38394	-4.53123	-5.03196	-1.41925	Suc	Suc-P18206-387	VCL	-2.18442	-1.88897	-2.47393	-0.68966			0.619265	0.976505
Lnc	Lnc-ASHGA5P057174		-3.89325	-4.29378	-3.6863	-4.131	Suc	Suc-P54886-409	ALDH18A1	1.01436	0.505891	1.37851	0.695994			0.619183	0.996216
Lnc	Lnc-ASHGA5P025760		-3.46771	-4.26147	-2.5564	-4.31415	Suc	Suc-P08670-373	VIM	-1.18442	-0.358454	-1.59946	-0.666576			0.619183	-0.956887
Lnc	Lnc-ASHGA5P054137		-2.77004	-1.44296	-5.0201	-1.69848	Suc	Suc-P08670-373	VIM	-1.18442	-0.358454	-1.59946	-0.666576			0.619102	0.948786
Lnc	Lnc-ASHGA5P042284		-3.60047	-1.40884	-4.04545	-1.10221	Suc	Suc-Q99497-62	PARK7	-1.152	-0.643856	-1.47393	-0.286304			0.619011	0.971287
Lnc	Lnc-ASHGA5P027132	RASSF8	-2.18087	-2.20688	-2.09686	-2.21187	Suc	Suc-P54886-409	ALDH18A1	1.01436	0.505891	1.37851	0.695994			0.618779	0.929299
Lnc	Lnc-ASHGA5P032607		-2.50056	-2.04021	-2.89923	-1.07358	Suc	Suc-Q99497-62	PARK7	-1.152	-0.643856	-1.47393	-0.286304			0.618759	0.969809
Lnc	Lnc-ASHGA5P019939	HAND2	-3.85041	-3.83747	-4.79156	-2.41542	Suc	Suc-P18206-387	VCL	-2.18442	-1.88897	-2.47393	-0.68966			0.618726	0.96843
Lnc	Lnc-ASHGA5P046082		-2.34118	-2.62948	-1.51939	-2.74731	Suc	Suc-P54886-409	ALDH18A1	1.01436	0.505891	1.37851	0.695994			0.618626	0.928538
Lnc	Lnc-ASHGA5P016719		1.89032	2.40438	1.12792	2.60264	Suc	Suc-P54886-409	ALDH18A1	1.01436	0.505891	1.37851	0.695994			0.618506	-0.942995
Lnc	Lnc-ASHGA5P036329	ANKRD44	-4.9357	-2.71658	-6.34473	-3.27176	Suc	Suc-P08670-373	VIM	-1.18442	-0.358454	-1.59946	-0.666576			0.618392	0.994995
Lnc	Lnc-ASHGA5P057058		1.64924	1.63298	1.268	2.2411	Suc	Suc-P18206-387	VCL	-2.18442	-1.88897	-2.47393	-0.68966			0.618347	0.968978
Lnc	Lnc-ASHGA5P012259		2.13826	1.52562	3.70027	1.8641	Suc	Suc-P54886-409	ALDH18A1	1.01436	0.505891	1.37851	0.695994			0.618171	0.947204
Lnc	Lnc-ASHGA5P055195		-1.78553	-1.24516	-2.13386	-1.33075	Suc	Suc-P08670-373	VIM	-1.18442	-0.358454	-1.59946	-0.666576			0.618015	0.988881
Lnc	Lnc-ASHGA5P016719		1.89032	2.40438	1.12792	2.60264	Suc	Suc-Q99497-62	PARK7	-1.152	-0.643856	-1.47393	-0.286304			0.617816	0.961586
Lnc	Lnc-ASHGA5P035427	ITGA6	-1.76148	-1.14227	-2.85002	-1.29492	Suc	Suc-P08670-373	VIM	-1.18442	-0.358454	-1.59946	-0.666576			0.617714	0.947147
Lnc	Lnc-ASHGA5P043573	HOXA10	6.06669	6.2605	5.62145	6.85054	Suc	Suc-P18206-387	VCL	-2.18442	-1.88897	-2.47393	-0.68966			0.617652	0.966452
Lnc	Lnc-ASHGA5P020722		-2.5355	-1.79155	-4.76702	-1.48005	Suc	Suc-P54886-409	ALDH18A1	1.01436	0.505891	1.37851	0.695994			0.617624	-0.926383
Lnc	Lnc-ASHGA5P033372	C17orf109	2.74767	1.50863	3.81983	1.31516	Suc	Suc-Q99497-62	PARK7	-1.152	-0.643856	-1.47393	-0.286304			0.617419	-0.970263
Lnc	Lnc-ASHGA5P016617	TNKS2	-2.34308	-1.26266	-2.88515	-1.60051	Suc	Suc-P54886-409	ALDH18A1	1.01436	0.505891	1.37851	0.695994			0.617059	-0.995589
Lnc	Lnc-ASHGA5P033372	C17orf109	2.74767	1.50863	3.81983	1.31516	Suc	Suc-P54886-409	ALDH18A1	1.01436	0.505891	1.37851	0.695994			0.6169	0.962986
Lnc	Lnc-ASHGA5P043519	THSD7A	-3.38009	-2.32079	-3.64259	-2.23236	Suc	Suc-Q99497-62	PARK7	-1.152	-0.643856	-1.47393	-0.286304			0.616675	0.967454
Lnc	Lnc-ASHGA5P018205		-3.78069	-3.40172	-4.48519	-2.05038	Suc	Suc-Q99497-62	PARK7	-1.152	-0.643856	-1.47393	-0.286304			0.616368	0.956044
Lnc	Lnc-ASHGA5P043995		1.28125	1.12088	1.66203	1.03202	Suc	Suc-P54886-409	ALDH18A1	1.01436	0.505891	1.37851	0.695994			0.616093	0.926969
Lnc	Lnc-ASHGA5P056388		-1.51641	-1.20961	-1.90546	-1.16268	Suc	Suc-P08670-373	VIM	-1.18442	-0.358454	-1.59946	-0.666576			0.615687	0.946637
Lnc	Lnc-ASHGA5P055111		2.90274	2.56439	2.02687	5.42527	Suc	Suc-P18206-387	VCL	-2.18442	-1.88897	-2.47393	-0.68966			0.61568	0.968798
Lnc	Lnc-ASHGA5P042496	KCNQ5	-3.6926	-2.14009	-4.50771	-2.54885	Suc	Suc-P54886-409	ALDH18A1	1.01436	0.505891	1.37851	0.695994			0.615495	-0.994796
Lnc	Lnc-ASHGA5P056547		-2.10141	-1.91847	-3.4058	-1.10412	Suc	Suc-Q99497-62	PARK7	-1.152	-0.643856	-1.47393	-0.286304			0.615192	0.93409
Lnc	Lnc-ASHGA5P021675	VPS37B	-2.75615	-3.23232	-2.55431	-3.07058	Suc	Suc-P54886-409	ALDH18A1	1.01436	0.505891	1.37851	0.695994			0.61511	0.992076
Lnc	Lnc-ASHGA5P053001		-2.06315	-1.44087	-3.35664	-1.08973	Suc	Suc-P54886-409	ALDH18A1	1.01436	0.505891	1.37851	0.695994			0.615058	-0.928068
Lnc	Lnc-ASHGA5P057347		-3.03545	-3.38145	-2.55312	-3.43955	Suc	Suc-P08670-373	VIM	-1.18442	-0.358454	-1.59946	-0.666576			0.614986	-0.942206
Lnc	Lnc-ASHGA5P031564		-2.63817	-1.28819	-3.1824	-1.81859	Suc	Suc-P54886-409	ALDH18A1	1.01436	0.505891	1.37851	0.695994			0.614914	-0.99025
Lnc	Lnc-ASHGA5P038932		1.47486	1.48983	1.57018	1.32293	Suc	Suc-P18206-387	VCL	-2.18442	-1.88897	-2.47393	-0.68966			0.614905	-0.967008
Lnc	Lnc-ASHGA5P038893	C3orf38	-1.59499	-2.97227	-1.52296	-3.29833	Suc	Suc-Q99497-62	PARK7	-1.152	-0.643856	-1.47393	-0.286304			0.614822	-0.965833
Lnc	Lnc-ASHGA5P020249	HAND2	-3.23665	-2.61797	-4.15073	-2.51135	Suc	Suc-P08670-373	VIM	-1.18442	-0.358454	-1.59946	-0.666576			0.614691	0.939655
Lnc	Lnc-ASHGA5P055309	ATF7IP	-2.52293	-2.175	-2.85147	-1.63104	Suc	Suc-P18206-387	VCL	-2.18442	-1.88897	-2.47393	-0.68966			0.61465	0.969363
Lnc	Lnc-ASHGA5P028723	SACS	-3.04321	-2.84373	-3.54675	-2.7228	Suc	Suc-P54886-409	ALDH18A1	1.01436	0.505891	1.37851	0.695994			0.614445	-0.923253
Lnc	Lnc-ASHGA5P039807	AFAP1	3.68319	3.42619	3.06305	6.38939	Suc	Suc-P18206-387	VCL	-2.18442	-1.88897	-2.47393	-0.68966			0.614411	0.968478
Lnc	Lnc-ASHGA5P035942	C2orf81	-2.40235	-1.82788	-3.25597	-1.72418	Suc	Suc-P08670-373	VIM	-1.18442	-0.358454	-1.59946	-0.666576			0.614327	0.938861
Lnc	Lnc-ASHGA5P035254		-2.62592	-1.65588	-3.47079	-1.56644	Suc	Suc-P08670-373	VIM	-1.18442	-0.358454	-1.59946	-0.666576			0.614299	0.960879
Lnc	Lnc-ASHGA5P047166		-2.34815	-2.10287	-3.16018	-1.1116	Suc	Suc-P18206-387	VCL	-2.18442	-1.88897	-2.47393	-0.68966			0.614087	0.959994
Lnc	Lnc-ASHGA5P030370		-2.72597	-2.06726	-3.10963	-2.04204	Suc	Suc-Q99497-62	PARK7	-1.152	-0.643856	-1.47393	-0.286304			0.614075	0.965356
Lnc	Lnc-ASHGA5P015765		-3.09977	-2.30938	-3.419	-1.39875	Suc	Suc-P18206-387	VCL	-2.18442	-1.88897	-2.47393	-0.68966			0.613911	0.968473
Lnc	Lnc-ASHGA5P043498		-3.55553	-2.9791	-4.72232	-3.01061	Suc	Suc-P08670-373	VIM	-1.18442	-0.358454	-1.59946	-0.666576			0.613704	0.932723
Lnc	Lnc-ASHGA5P016747		3.96468	4.11232	2.13152	5.66097	Suc	Suc-Q99497-62	PARK7	-1.152	-0.643856	-1.47393	-0.286304			0.613624	0.932218
Lnc	Lnc-ASHGA5P014887	FOXP4	2.00128	2.7726	1.34378	3.91051	Suc	Suc-P18206-387	VCL	-2.18442	-1.88897	-2.47393	-0.68966			0.613608	0.969206
Lnc	Lnc-ASHGA5P027414	NUP107	-2.65785	-2.56464	-3.8317	-1.45363	Suc	Suc-Q99497-62	PARK7	-1.152	-0.643856	-1.47393	-0.286304			0.613566	0.933376
Lnc	Lnc-ASHGA5P053001		-2.06315	-1.44087	-3.35664	-1.08973	Suc	Suc-Q99497-62	PARK7	-1.152	-0.643856	-1.47393	-0.286304			0.613509	0.947663
Lnc	Lnc-ASHGA5P030271	FAM174B	1.39866	2.19698	1.38247	2.41655	Suc	Suc-Q99497-62	PARK7	-1.152	-0.643856	-1.47393	-0.286304			0.613377	0.964266
Lnc	Lnc-ASHGA5P035597	COL4A3	-3.90846	-2.93599	-4.4402	-1.24703	Suc	Suc-Q99497-62	PARK7	-1.152	-0.643856	-1.47393	-0.286304			0.613089	0.969971
Lnc	Lnc-ASHGA5P040239	HAND2	-5.79726	-6.04447	-6.32046	-3.71025	Suc	Suc-P18206-387	VCL	-2.18442	-1.88897	-2.47393	-0.68966			0.612853	0.965534
Lnc	Lnc-ASHGA5P035254		-2.62592	-1.65588	-3.47079	-1.56644	Suc	Suc-Q99497-62	PARK7	-1.152	-0.643856	-1.47393	-0.286304			0.61268	0.963078
Lnc	Lnc-ASHGA5P042496	KCNQ5	-3.6926	-2.14009	-4.50771	-2.54885	Suc	Suc-P08670-373	VIM	-1.18442	-0.358454	-1.59946	-0.666576			0.612149	0.997128
Lnc	Lnc-ASHGA5P018980		2.39549	1.28088	2.41415	1.02261	Suc	Suc-Q99497-62	PARK7	-1.152	-0.643856	-1.47393	-0.286304			0.611674	-0.960832
Lnc	Lnc-ASHGA5P029561		1.97338	2.89397	1.42755	2.8782	Suc	Suc-P54886-409	ALDH18A1	1.01436	0.505891	1.37851	0.695994			0.61144	-0.976708
Lnc	Lnc-ASHGA5P026507		-2.36388	-1.46939	-3.71357	-1.24292	Suc	Suc-P08670-373	VIM	-1.18442	-0.358454	-1.59946	-0.666576			0.611319	0.933111
Lnc	Lnc-ASHGA5P036327	HECW2	-4.49741	-3.33907	-5.06645	-1.3843	Suc	Suc-Q99497-62	PARK7	-1.152	-0.643856	-1.47393	-0.286304			0.61112	0.969077
Lnc	Lnc-ASHGA5P045586		-4.1448	-4.05084	-5.6465	-2.5056	Suc	Suc-Q99497-62	PARK7	-1.152	-0.643856	-1.47393	-0.286304			0.611024	0.930701
Lnc	Lnc-ASHGA5P034882		-1.85008	-1.54194	-2.13277	-1.09865	Suc	Suc-P18206-387	VCL	-2.18442	-1.88897	-2.47393	-0.68966			0.610892	0.964704
Lnc	Lnc-ASHGA5P020121	TMED7-TICAM2	-2.36648	-2.27283	-3.73432	-1.24926	Suc	Suc-Q99497-62	PARK7	-1.152	-0.643856	-1.47393	-0.286304			0.610774	0.927025
Lnc	Lnc-ASHGA5P037351		-2.3278	-1.25023	-4.46843	-1.69377	Suc	Suc-P08670-373	VIM	-1.18442	-0.358454	-1.59946	-0.666576			0.610727	0.93809
Lnc	Lnc-ASHGA5P016975	C1orf186	-2.99057	-2.25929	-5.07106	-1.61272	Suc	Suc-Q99497-62	PARK7	-1.152	-0.643856	-1.47393	-0.286304			0.610512	0.937294
Lnc	Lnc-ASHGA5P054166	C1orf186	-3.10182	-1.20383	-3.71937	-1.97992	Suc	Suc-P54886-409	ALDH18A1	1.01436	0.505891	1.37851	0.695994			0.610176	-0.982771
Lnc	Lnc-ASHGA5P033372	C17orf109	2.74767	1.50863	3.81983	1.31516	Suc	Suc-P08670-373	VIM	-1.18442	-0.358454	-1.59946	-0.666576			0.610138	-0.953881
Lnc	Lnc-ASHGA5P044406		4.70366	4.90926	4.39714	5.01928	Suc	Suc-P54886-409	ALDH18A1	1.01436	0.505891	1.37851	0.695994			0.610101	-0.929916
Lnc	Lnc-ASHGA5P058394		2.33004	3.26846	1.33267	3.61041	Suc	Suc-P54886-409	ALDH18A1	1.01436	0.505891	1.37851	0.695994			0.610047	-0.942359
Lnc	Lnc-ASHGA5P029012		-3.2766	-2.51208	-5.2819	-1.94224	Suc	Suc-P54886-409	ALDH18A1	1.01436	0.505891	1.37851	0.695994			0.610029	-0.915711
Lnc	Lnc-ASHGA5P029561		1.97338	2.89397	1.42755	2.8782	Suc	Suc-P08670-373	VIM	-1.18442	-0.358454	-1.59946	-0.666576			0.61002	0.97546
Lnc	Lnc-ASHGA5P029012		-3.2766	-2.51208	-5.2819	-1.94224	Suc	Suc-Q99497-62	PARK7	-1.152	-0.643856	-1.47393	-0.286304			0.609593	0.937726
Lnc	Lnc-ASHGA5P032331		-2.33073	-1.41479	-2.81238	-1.50102	Suc	Suc-P08670-373	VIM	-1.18442	-0.358454	-1.59946	-0.666576			0.609567	0.983799
Lnc	Lnc-ASHGA5P016617	TNKS2	-2.34308	-1.26266	-2.88515	-1.60051	Suc	Suc-P08670-373	VIM	-1.18442	-0.358454	-1.59946	-0.666576			0.609434	0.999126
Lnc	Lnc-ASHGA5P045585		-3.15033	-1.616	-3.30874	-1.50033	Suc	Suc-Q99497-62	PARK7	-1.152	-0.643856	-1.47393	-0.286304			0.609362	0.955037
Lnc	Lnc-ASHGA5P016977		-2.24396	-2.01882	-1.85747	-4.05634	Suc	Suc-P18206-387	VCL	-2.18442	-1.88897	-2.47393	-0.68966			0.609191	-0.960296
Lnc	Lnc-ASHGA5P032331		-2.33073	-1.41479	-2.81238	-1.50102	Suc	Suc-P54886-409	ALDH18A1	1.01436	0.505891	1.37851	0.695994			0.609183	-0.982416
Lnc	Lnc-ASHGA5P043100		1.34092	2.20181	1.03856	1.77788	Suc	Suc-P54886-409	ALDH18A1	1.01436	0.505891	1.37851	0.695994			0.60915	-0.979863
Lnc	Lnc-ASHGA5P025693		1.82472	1.80155	1.29652	2.49173	Suc	Suc-P18206-387	VCL	-2.18442	-1.88897	-2.47393	-0.68966			0.609053	0.954093
Lnc	Lnc-ASHGA5P049342		-2.71631	-2.58128	-4.90007	-1.03134	Suc	Suc-Q99497-62	PARK7	-1.152	-0.643856	-1.47393	-0.286304			0.608942	0.923936
Lnc	Lnc-ASHGA5P041281		4.40189	4.49055	2.0225	6.61636	Suc	Suc-Q99497-62	PARK7	-1.152	-0.643856	-1.47393	-0.286304			0.608723	0.925157
Lnc	Lnc-ASHGA5P029561		1.97338	2.89397	1.42755	2.8782	Suc	Suc-Q99497-62	PARK7	-1.152	-0.643856	-1.47393	-0.286304			0.608564	0.957112
Lnc	Lnc-ASHGA5P032833		-3.31566	-1.47577	-4.16345	-1.82024	Suc	Suc-P54886-409	ALDH18A1	1.01436	0.505891	1.37851	0.695994			0.608481	-0.987611
Lnc	Lnc-ASHGA5P020716	SPARC	1.13712	2.48375	1.09022	2.66432	Suc	Suc-Q99497-62	PARK7	-1.152	-0.643856	-1.47393	-0.286304			0.608411	0.954048
Lnc	Lnc-ASHGA5P000542		1.23273	1.11409	1.74104	1.04041	Suc	Suc-P54886-409	ALDH18A1	1.01436	0.505891	1.37851	0.695994			0.60828	0.908365
Lnc	Lnc-ASHGA5P028828		1.45228	1.08043	1.71916	1.01694	Suc	Suc-P54886-409	ALDH18A1	1.01436	0.505891	1.37851	0.695994			0.60812	0.957814
Lnc	Lnc-ASHGA5P028021		-3.9735	-3.03709	-7.53106	-1.78161	Suc	Suc-Q99497-62	PARK7	-1.152	-0.643856	-1.47393	-0.286304			0.607804	0.929418
Lnc	Lnc-ASHGA5P026507		-2.36388	-1.46939	-3.71357	-1.24292	Suc	Suc-Q99497-62	PARK7	-1.152	-0.643856	-1.47393	-0.286304			0.607751	0.949853
Lnc	Lnc-ASHGA5P030370		-2.72597	-2.06726	-3.10963	-2.04204	Suc	Suc-P54886-409	ALDH18A1	1.01436	0.505891	1.37851	0.695994			0.607544	-0.969764
Lnc	Lnc-ASHGA5P014951		-2.9963	-1.39911	-4.05148	-1.19854	Suc	Suc-P54886-409	ALDH18A1	1.01436	0.505891	1.37851	0.695994			0.60754	-0.961686
Lnc	Lnc-ASHGA5P040458		-2.8501	-3.47032	-1.3465	-3.43542	Suc	Suc-P08670-373	VIM	-1.18442	-0.358454	-1.59946	-0.666576			0.607537	-0.919835
Lnc	Lnc-ASHGA5P032833		-3.31566	-1.47577	-4.16345	-1.82024	Suc	Suc-P08670-373	VIM	-1.18442	-0.358454	-1.59946	-0.666576			0.607257	0.991996
Lnc	Lnc-ASHGA5P057174		-3.89325	-4.29378	-3.6863	-4.131	Suc	Suc-P08670-373	VIM	-1.18442	-0.358454	-1.59946	-0.666576			0.607157	-0.999718
Lnc	Lnc-ASHGA5P032547		6.54662	7.19883	3.4174	7.25369	Suc	Suc-P54886-409	ALDH18A1	1.01436	0.505891	1.37851	0.695994			0.606702	-0.910305
Lnc	Lnc-ASHGA5P042182		2.81691	2.78797	4.31485	1.38212	Suc	Suc-Q99497-62	PARK7	-1.152	-0.643856	-1.47393	-0.286304			0.606467	-0.92238
Lnc	Lnc-ASHGA5P031564		-2.63817	-1.28819	-3.1824	-1.81859	Suc	Suc-P08670-373	VIM	-1.18442	-0.358454	-1.59946	-0.666576			0.606332	0.998593
Lnc	Lnc-ASHGA5P022258	CTAGE5	2.20422	2.03001	1.58341	3.05408	Suc	Suc-P18206-387	VCL	-2.18442	-1.88897	-2.47393	-0.68966			0.606221	0.951994
Lnc	Lnc-ASHGA5P030370		-2.72597	-2.06726	-3.10963	-2.04204	Suc	Suc-P08670-373	VIM	-1.18442	-0.358454	-1.59946	-0.666576			0.606169	0.968631
Lnc	Lnc-ASHGA5P056388		-1.51641	-1.20961	-1.90546	-1.16268	Suc	Suc-Q99497-62	PARK7	-1.152	-0.643856	-1.47393	-0.286304			0.606064	0.951679
Lnc	Lnc-ASHGA5P016975	C1orf186	-2.99057	-2.25929	-5.07106	-1.61272	Suc	Suc-P54886-409	ALDH18A1	1.01436	0.505891	1.37851	0.695994			0.606019	-0.908264
Lnc	Lnc-ASHGA5P055366	PCED1B	-5.19616	-3.30386	-5.73597	-1.60568	Suc	Suc-P18206-387	VCL	-2.18442	-1.88897	-2.47393	-0.68966			0.605955	0.954192
Lnc	Lnc-ASHGA5P043995		1.28125	1.12088	1.66203	1.03202	Suc	Suc-Q99497-62	PARK7	-1.152	-0.643856	-1.47393	-0.286304			0.605953	-0.935595
Lnc	Lnc-ASHGA5P036857	RBM38	-2.73016	-1.9347	-4.61859	-1.77423	Suc	Suc-P08670-373	VIM	-1.18442	-0.358454	-1.59946	-0.666576			0.605821	0.914151
Lnc	Lnc-ASHGA5P027835	GPRC5D	1.15312	1.15693	1.00146	1.32517	Suc	Suc-Q99497-62	PARK7	-1.152	-0.643856	-1.47393	-0.286304			0.605801	0.923863
Lnc	Lnc-ASHGA5P032858		-1.97745	-1.06773	-2.24758	-1.50481	Suc	Suc-P54886-409	ALDH18A1	1.01436	0.505891	1.37851	0.695994			0.605587	-0.974461
Lnc	Lnc-ASHGA5P021675	VPS37B	-2.75615	-3.23232	-2.55431	-3.07058	Suc	Suc-P08670-373	VIM	-1.18442	-0.358454	-1.59946	-0.666576			0.605475	-0.999078
Lnc	Lnc-ASHGA5P056868		1.95875	2.1438	1.0604	3.67926	Suc	Suc-Q99497-62	PARK7	-1.152	-0.643856	-1.47393	-0.286304			0.605316	0.93433
Lnc	Lnc-ASHGA5P053945		1.43492	1.01811	2.3472	1.21903	Suc	Suc-P08670-373	VIM	-1.18442	-0.358454	-1.59946	-0.666576			0.605284	-0.929385
Lnc	Lnc-ASHGA5P028723	SACS	-3.04321	-2.84373	-3.54675	-2.7228	Suc	Suc-Q99497-62	PARK7	-1.152	-0.643856	-1.47393	-0.286304			0.605143	0.933342
Lnc	Lnc-ASHGA5P021124		-2.32931	-2.00837	-3.52821	-1.70656	Suc	Suc-P54886-409	ALDH18A1	1.01436	0.505891	1.37851	0.695994			0.605084	-0.903314
Lnc	Lnc-ASHGA5P016719		1.89032	2.40438	1.12792	2.60264	Suc	Suc-P08670-373	VIM	-1.18442	-0.358454	-1.59946	-0.666576			0.604746	0.923242
Lnc	Lnc-ASHGA5P054166	C1orf186	-3.10182	-1.20383	-3.71937	-1.97992	Suc	Suc-P08670-373	VIM	-1.18442	-0.358454	-1.59946	-0.666576			0.604496	0.995023
Lnc	Lnc-ASHGA5P014951		-2.9963	-1.39911	-4.05148	-1.19854	Suc	Suc-P08670-373	VIM	-1.18442	-0.358454	-1.59946	-0.666576			0.604381	0.957905
Lnc	Lnc-ASHGA5P045692	RP11-195F19.5	-2.79754	-1.28383	-3.39368	-1.5475	Suc	Suc-P54886-409	ALDH18A1	1.01436	0.505891	1.37851	0.695994			0.604331	-0.9825
Lnc	Lnc-ASHGA5P018688		4.08942	4.69554	2.19804	4.21657	Suc	Suc-P54886-409	ALDH18A1	1.01436	0.505891	1.37851	0.695994			0.603898	-0.928511
Lnc	Lnc-ASHGA5P028828		1.45228	1.08043	1.71916	1.01694	Suc	Suc-P08670-373	VIM	-1.18442	-0.358454	-1.59946	-0.666576			0.603835	-0.952356
Lnc	Lnc-ASHGA5P057347		-3.03545	-3.38145	-2.55312	-3.43955	Suc	Suc-Q99497-62	PARK7	-1.152	-0.643856	-1.47393	-0.286304			0.603771	-0.947197
Lnc	Lnc-ASHGA5P043100		1.34092	2.20181	1.03856	1.77788	Suc	Suc-P08670-373	VIM	-1.18442	-0.358454	-1.59946	-0.666576			0.603218	0.991524
Lnc	Lnc-ASHGA5P025760		-3.46771	-4.26147	-2.5564	-4.31415	Suc	Suc-Q99497-62	PARK7	-1.152	-0.643856	-1.47393	-0.286304			0.602991	-0.94763
Lnc	Lnc-ASHGA5P035942	C2orf81	-2.40235	-1.82788	-3.25597	-1.72418	Suc	Suc-Q99497-62	PARK7	-1.152	-0.643856	-1.47393	-0.286304			0.60235	0.944099
Lnc	Lnc-ASHGA5P045714	PAX5	-3.91898	-4.03913	-5.55647	-2.06192	Suc	Suc-P18206-387	VCL	-2.18442	-1.88897	-2.47393	-0.68966			0.602308	0.944471
Lnc	Lnc-ASHGA5P027835	GPRC5D	1.15312	1.15693	1.00146	1.32517	Suc	Suc-P18206-387	VCL	-2.18442	-1.88897	-2.47393	-0.68966			0.602054	0.94277
Lnc	Lnc-ASHGA5P057014	MAP7	2.24851	4.8068	1.5862	3.58283	Suc	Suc-P54886-409	ALDH18A1	1.01436	0.505891	1.37851	0.695994			0.601982	-0.969188
Lnc	Lnc-ASHGA5P020249	HAND2	-3.23665	-2.61797	-4.15073	-2.51135	Suc	Suc-Q99497-62	PARK7	-1.152	-0.643856	-1.47393	-0.286304			0.601877	0.943679
Lnc	Lnc-ASHGA5P032858		-1.97745	-1.06773	-2.24758	-1.50481	Suc	Suc-P08670-373	VIM	-1.18442	-0.358454	-1.59946	-0.666576			0.601612	0.988852
Lnc	Lnc-ASHGA5P026928	NTM	1.54978	1.91402	1.24711	2.03685	Suc	Suc-P54886-409	ALDH18A1	1.01436	0.505891	1.37851	0.695994			0.601555	-0.939881
Lnc	Lnc-ASHGA5P055183		-3.48892	-3.78259	-2.71829	-3.87151	Suc	Suc-P08670-373	VIM	-1.18442	-0.358454	-1.59946	-0.666576			0.601478	-0.904933
Lnc	Lnc-ASHGA5P035345	ZEB2	-1.82786	-1.37006	-3.09576	-1.48945	Suc	Suc-P08670-373	VIM	-1.18442	-0.358454	-1.59946	-0.666576			0.601042	0.911597
Lnc	Lnc-ASHGA5P045692	RP11-195F19.5	-2.79754	-1.28383	-3.39368	-1.5475	Suc	Suc-P08670-373	VIM	-1.18442	-0.358454	-1.59946	-0.666576			0.60091	0.989561
Lnc	Lnc-ASHGA5P058394		2.33004	3.26846	1.33267	3.61041	Suc	Suc-P08670-373	VIM	-1.18442	-0.358454	-1.59946	-0.666576			0.600622	0.929162
Lnc	Lnc-ASHGA5P048831		-2.75008	-2.7945	-4.60743	-1.08468	Suc	Suc-Q99497-62	PARK7	-1.152	-0.643856	-1.47393	-0.286304			0.600503	0.913196
Lnc	Lnc-ASHGA5P041557		-2.27509	-1.97916	-3.95489	-1.9974	Suc	Suc-P54886-409	ALDH18A1	1.01436	0.505891	1.37851	0.695994			0.60042	-0.902077
Lnc	Lnc-ASHGA5P032331		-2.33073	-1.41479	-2.81238	-1.50102	Suc	Suc-Q99497-62	PARK7	-1.152	-0.643856	-1.47393	-0.286304			0.600261	0.944589
